# Supplementary material for: Transcriptomic comparison reveals genetic variation potentially underlying seed developmental evolution of soybeans
Source: J Exp Bot. 2018 Aug 3;69(21):5089–104. doi: 10.1093/jxb/ery291 (PMC6184420; doi:10.1093/jxb/ery291)
Supplement: Supplementary Data S1 [file ery291_suppl_data_s1.xlsx]

## Sheet: Sheet1
Dataset S1 Detailed information of soybeans used in the present work.
Full name	Abbreviation name	Collection place	Species	Phenotypic variation
				Flower colour	Seed coat colour	Hundred-seed weight (g)	Fat content (%)	Protien content (%)	Isoflavone content (ug/mg)
Hefeng 48	HF	Heilongjiang, China	G.maxa	purple	yellow	24.58	22.67	38.7	1324.38
Donong 53	DN	Heilongjiang, China	G.maxa	white	yellow	21.39	21.6	39.3	764.2
Nenfeng16	NF	Heilongjiang, China	G.maxa	white	yellow	24.66	20.11	41.1	1087.67
Heinong 35	HN	Heilongjiang, China	G.maxa	white	yellow	18.96	18.36	45.24	1331.07
01-737	Y1	Heilongjiang, China	G.sojab	purple	black	1.315	13.8	47	3112.22
200201-6	Y2	Heilongjiang, China	G.sojab	purple	black	1.34	11.6	54.2	2405.06
01-590	Y3	Heilongjiang, China	G.sojab	purple	brown	8.24	18.5	43	2681.03
01-555	Y4	Heilongjiang, China	G.sojab	purple	green	7.07	18.7	43	2524.74
a. G. max represents cultived soybean.
b. G. soja represents wild soybean.
