# Supplementary material for: Transcriptomic comparison reveals genetic variation potentially underlying seed developmental evolution of soybeans
Source: J Exp Bot. 2018 Aug 3;69(21):5089–104. doi: 10.1093/jxb/ery291 (PMC6184420; doi:10.1093/jxb/ery291)
Supplement: Supplementary Data S2 [file ery291_suppl_data_s2.xlsx]

## Sheet: Sheet1
Dataset S2 Number of reads sequenced and mapped on Williams 82 genome of RNA-seq data.
Sample name	Clean reads	Genome map rate	Gene map rate	Expressed gene
DN_JJ	58927182	0.8015	0.8531	43008
DN_WH	58856012	0.7634	0.8711	45111
DN_H	60143718	0.7224	0.8195	42959
DN_G5	58827546	0.791	0.8722	43003
DN_G15	60693198	0.7685	0.8294	43795
HF_JJ	58937924	0.8089	0.8698	42378
HF_WH	60764156	0.7751	0.8646	42499
HF_H	58844114	0.7337	0.8068	44221
HF_G5	58796930	0.7899	0.8785	43152
HF_G15	60668216	0.786	0.8666	43399
HN_JJ	58892412	0.8049	0.8743	43180
HN_WH	60048588	0.7758	0.869	42769
HN_H	58797614	0.7413	0.808	44320
HN_G5	60656252	0.7815	0.864	42854
HN_G15	58900056	0.8064	0.8697	43407
NF_JJ	58896244	0.8099	0.866	42961
NF_WH	60130138	0.7733	0.8486	42458
NF_H	58857236	0.7901	0.8514	44139
NF_G15	58769148	0.7852	0.8768	43623
NF_G5	60618616	0.7689	0.8721	43464
Y1_JJ	58914818	0.7888	0.8914	41415
Y1_WH	59740366	0.7524	0.866	42812
Y1_H	58772812	0.7538	0.8208	43585
Y1_G5	60672816	0.8009	0.8605	43146
Y1-G15	58862528	0.814	0.8396	41373
Y2_JJ	58938654	0.784	0.8982	42613
Y2_WH	59973846	0.7216	0.8749	42069
Y2_H	58813300	0.7312	0.7989	43744
Y2_G5	60677492	0.7905	0.8488	43405
Y2_G15	58855928	0.8036	0.8067	41362
Y3_JJ	58859870	0.7889	0.9049	41793
Y3_WH	60125140	0.7573	0.882	42460
Y3_H	58801390	0.6936	0.744	43377
Y3_G5	60639092	0.7932	0.861	42068
Y3_G15	58819052	0.8017	0.8506	41921
Y4_JJ	58914870	0.7999	0.8065	42391
Y4_WH	59830498	0.6479	0.8682	42679
Y4_H	58842606	0.6857	0.7457	43399
Y4_G5	58860350	0.7815	0.8712	42572
Y4_G15	60975266	0.7239	0.7355	41438
