# Supplementary material for: Transcriptomic comparison reveals genetic variation potentially underlying seed developmental evolution of soybeans
Source: J Exp Bot. 2018 Aug 3;69(21):5089–104. doi: 10.1093/jxb/ery291 (PMC6184420; doi:10.1093/jxb/ery291)
Supplement: Supplementary Data S3 [file ery291_suppl_data_s3.xlsx]

## Sheet: Sheet1
Dataset S3 Genes detected in soybeans.
Genes checked in all samples of cultivated soybeans	Genes checked in all samples of wild soybeans	Genes checked in all samples of cultivated and wild soybeans	704 genes undetected at least in one sample of in cultivated soybeans	2245 genes undetected at least in one sample of wild soybeans
Glyma.01G000100	Glyma.01G000400	Glyma.01G000400	Glyma.14G049200	Glyma.05G183900
Glyma.01G000200	Glyma.01G000600	Glyma.01G000600	Glyma.11G187400	Glyma.20G033000
Glyma.01G000400	Glyma.01G000700	Glyma.01G000700	Glyma.05G216000	Glyma.06G017600
Glyma.01G000600	Glyma.01G000900	Glyma.01G000900	Glyma.07G137600	Glyma.12G042900
Glyma.01G000700	Glyma.01G001000	Glyma.01G001000	Glyma.14G151600	Glyma.02G093400
Glyma.01G000900	Glyma.01G001100	Glyma.01G001100	Glyma.16G169400	Glyma.16G100800
Glyma.01G001000	Glyma.01G001200	Glyma.01G001200	Glyma.05G025900	Glyma.10G027500
Glyma.01G001100	Glyma.01G001300	Glyma.01G001300	Glyma.12G014400	Glyma.19G082800
Glyma.01G001200	Glyma.01G001600	Glyma.01G001600	Glyma.15G127100	Glyma.12G211400
Glyma.01G001300	Glyma.01G001700	Glyma.01G001700	Glyma.14G224500	Glyma.02G035700
Glyma.01G001600	Glyma.01G001800	Glyma.01G001800	Glyma.17G148700	Glyma.09G134400
Glyma.01G001700	Glyma.01G002100	Glyma.01G002100	Glyma.15G076600	Glyma.18G086200
Glyma.01G001800	Glyma.01G002200	Glyma.01G002200	Glyma.05G056000	Glyma.08G267500
Glyma.01G002000	Glyma.01G002400	Glyma.01G002400	Glyma.20G118200	Glyma.11G086800
Glyma.01G002100	Glyma.01G002600	Glyma.01G002600	Glyma.09G185500	Glyma.08G177500
Glyma.01G002200	Glyma.01G002700	Glyma.01G002700	Glyma.12G221100	Glyma.12G138800
Glyma.01G002400	Glyma.01G002900	Glyma.01G002900	Glyma.07G025300	Glyma.18G083400
Glyma.01G002600	Glyma.01G003000	Glyma.01G003000	Glyma.18G157200	Glyma.11G101300
Glyma.01G002700	Glyma.01G003100	Glyma.01G003100	Glyma.04G252500	Glyma.06G257000
Glyma.01G002900	Glyma.01G003200	Glyma.01G003200	Glyma.07G131300	Glyma.03G065400
Glyma.01G003000	Glyma.01G003400	Glyma.01G003400	Glyma.18G045200	Glyma.12G180200
Glyma.01G003100	Glyma.01G003600	Glyma.01G003600	Glyma.01G243200	Glyma.16G151300
Glyma.01G003200	Glyma.01G003700	Glyma.01G003700	Glyma.09G283900	Glyma.20G137300
Glyma.01G003400	Glyma.01G003800	Glyma.01G003800	Glyma.06G324100	Glyma.04G048000
Glyma.01G003600	Glyma.01G004000	Glyma.01G004000	Glyma.15G104800	Glyma.19G018300
Glyma.01G003700	Glyma.01G004100	Glyma.01G004100	Glyma.04G005500	Glyma.19G045000
Glyma.01G003800	Glyma.01G004200	Glyma.01G004200	Glyma.20G099400	Glyma.19G105500
Glyma.01G004000	Glyma.01G004300	Glyma.01G004300	Glyma.08G096600	Glyma.19G088300
Glyma.01G004100	Glyma.01G004400	Glyma.01G004500	Glyma.05G201600	Glyma.15G078400
Glyma.01G004200	Glyma.01G004500	Glyma.01G004600	Glyma.11G078900	Glyma.20G046200
Glyma.01G004300	Glyma.01G004600	Glyma.01G004700	Glyma.04G251900	Glyma.20G183000
Glyma.01G004500	Glyma.01G004700	Glyma.01G004800	Glyma.06G042100	Glyma.03G018900
Glyma.01G004600	Glyma.01G004800	Glyma.01G005000	Glyma.03G024600	Glyma.07G150600
Glyma.01G004700	Glyma.01G005000	Glyma.01G005200	Glyma.14G046400	Glyma.06G099600
Glyma.01G004800	Glyma.01G005200	Glyma.01G005300	Glyma.10G205900	Glyma.12G229600
Glyma.01G005000	Glyma.01G005300	Glyma.01G005400	Glyma.17G215000	Glyma.07G143700
Glyma.01G005200	Glyma.01G005400	Glyma.01G005500	Glyma.08G282300	Glyma.10G288700
Glyma.01G005300	Glyma.01G005500	Glyma.01G005600	Glyma.17G160000	Glyma.02G224500
Glyma.01G005400	Glyma.01G005600	Glyma.01G005800	Glyma.08G192000	Glyma.10G184200
Glyma.01G005500	Glyma.01G005800	Glyma.01G006000	Glyma.11G117200	Glyma.17G192800
Glyma.01G005600	Glyma.01G006000	Glyma.01G006100	Glyma.18G042100	Glyma.18G253500
Glyma.01G005800	Glyma.01G006100	Glyma.01G006200	Glyma.11G005400	Glyma.08G011700
Glyma.01G006000	Glyma.01G006200	Glyma.01G006300	Glyma.18G129900	Glyma.07G072600
Glyma.01G006100	Glyma.01G006300	Glyma.01G006400	Glyma.16G163400	Glyma.03G104900
Glyma.01G006200	Glyma.01G006400	Glyma.01G006500	Glyma.20G219000	Glyma.02G284500
Glyma.01G006300	Glyma.01G006500	Glyma.01G006600	Glyma.08G231200	Glyma.18G208300
Glyma.01G006400	Glyma.01G006600	Glyma.01G006700	Glyma.11G112800	Glyma.11G149100
Glyma.01G006500	Glyma.01G006700	Glyma.01G006800	Glyma.07G106400	Glyma.08G276700
Glyma.01G006600	Glyma.01G006800	Glyma.01G006900	Glyma.07G156900	Glyma.05G032000
Glyma.01G006700	Glyma.01G006900	Glyma.01G007000	Glyma.03G261400	Glyma.06G271600
Glyma.01G006800	Glyma.01G007000	Glyma.01G007100	Glyma.15G236000	Glyma.02G197100
Glyma.01G006900	Glyma.01G007100	Glyma.01G007200	Glyma.02G303100	Glyma.18G223100
Glyma.01G007000	Glyma.01G007200	Glyma.01G007300	Glyma.10G061000	Glyma.08G340400
Glyma.01G007100	Glyma.01G007300	Glyma.01G007400	Glyma.05G002100	Glyma.03G165300
Glyma.01G007200	Glyma.01G007400	Glyma.01G007700	Glyma.05G217700	Glyma.16G136500
Glyma.01G007300	Glyma.01G007700	Glyma.01G007800	Glyma.13G315900	Glyma.08G144800
Glyma.01G007400	Glyma.01G007800	Glyma.01G008000	Glyma.02G231600	Glyma.12G063300
Glyma.01G007700	Glyma.01G008000	Glyma.01G008100	Glyma.13G172600	Glyma.07G149000
Glyma.01G007800	Glyma.01G008100	Glyma.01G008400	Glyma.05G114800	Glyma.02G017200
Glyma.01G008000	Glyma.01G008400	Glyma.01G008500	Glyma.07G155100	Glyma.06G012100
Glyma.01G008100	Glyma.01G008500	Glyma.01G008600	Glyma.14G058600	Glyma.14G040000
Glyma.01G008400	Glyma.01G008600	Glyma.01G008700	Glyma.03G052200	Glyma.20G197000
Glyma.01G008500	Glyma.01G008700	Glyma.01G008800	Glyma.15G147400	Glyma.19G238200
Glyma.01G008600	Glyma.01G008800	Glyma.01G008900	Glyma.02G018900	Glyma.09G149000
Glyma.01G008700	Glyma.01G008900	Glyma.01G009000	Glyma.01G209600	Glyma.16G060000
Glyma.01G008800	Glyma.01G009000	Glyma.01G009200	Glyma.17G209900	Glyma.19G263300
Glyma.01G008900	Glyma.01G009200	Glyma.01G009300	Glyma.06G266900	Glyma.08G057700
Glyma.01G009000	Glyma.01G009300	Glyma.01G009400	Glyma.19G157100	Glyma.08G313500
Glyma.01G009200	Glyma.01G009400	Glyma.01G009600	Glyma.14G147500	Glyma.07G013600
Glyma.01G009300	Glyma.01G009600	Glyma.01G009700	Glyma.03G165700	Glyma.13G288000
Glyma.01G009400	Glyma.01G009700	Glyma.01G009800	Glyma.08G338200	Glyma.06G150400
Glyma.01G009500	Glyma.01G009800	Glyma.01G009900	Glyma.08G021800	Glyma.16G135500
Glyma.01G009600	Glyma.01G009900	Glyma.01G010000	Glyma.13G123100	Glyma.01G079900
Glyma.01G009700	Glyma.01G010000	Glyma.01G010100	Glyma.05G200400	Glyma.20G127900
Glyma.01G009800	Glyma.01G010100	Glyma.01G010200	Glyma.04G157000	Glyma.09G008600
Glyma.01G009900	Glyma.01G010200	Glyma.01G010300	Glyma.02G170800	Glyma.06G303100
Glyma.01G010000	Glyma.01G010300	Glyma.01G010400	Glyma.18G086900	Glyma.19G063100
Glyma.01G010100	Glyma.01G010400	Glyma.01G010500	Glyma.17G179300	Glyma.03G218200
Glyma.01G010200	Glyma.01G010500	Glyma.01G010600	Glyma.10G236000	Glyma.06G193300
Glyma.01G010300	Glyma.01G010600	Glyma.01G010800	Glyma.04G113300	Glyma.17G068600
Glyma.01G010400	Glyma.01G010800	Glyma.01G010900	Glyma.03G221400	Glyma.16G065200
Glyma.01G010500	Glyma.01G010900	Glyma.01G011000	Glyma.13G339400	Glyma.17G091100
Glyma.01G010600	Glyma.01G011000	Glyma.01G011100	Glyma.15G222300	Glyma.17G198700
Glyma.01G010800	Glyma.01G011100	Glyma.01G011200	Glyma.08G068700	Glyma.18G281900
Glyma.01G010900	Glyma.01G011200	Glyma.01G011300	Glyma.19G207700	Glyma.04G095400
Glyma.01G011000	Glyma.01G011300	Glyma.01G011900	Glyma.09G281900	Glyma.06G166500
Glyma.01G011100	Glyma.01G011700	Glyma.01G012000	Glyma.19G202800	Glyma.09G031000
Glyma.01G011200	Glyma.01G011900	Glyma.01G012100	Glyma.18G277600	Glyma.04G135900
Glyma.01G011300	Glyma.01G012000	Glyma.01G012300	Glyma.17G228700	Glyma.12G103000
Glyma.01G011400	Glyma.01G012100	Glyma.01G012400	Glyma.12G044600	Glyma.10G191300
Glyma.01G011900	Glyma.01G012300	Glyma.01G012500	Glyma.18G128900	Glyma.03G122100
Glyma.01G012000	Glyma.01G012400	Glyma.01G012600	Glyma.05G034000	Glyma.13G345800
Glyma.01G012100	Glyma.01G012500	Glyma.01G013500	Glyma.15G160900	Glyma.12G073800
Glyma.01G012200	Glyma.01G012600	Glyma.01G013600	Glyma.02G270600	Glyma.18G228600
Glyma.01G012300	Glyma.01G013500	Glyma.01G013800	Glyma.18G202900	Glyma.07G114200
Glyma.01G012400	Glyma.01G013600	Glyma.01G013900	Glyma.02G215300	Glyma.12G079800
Glyma.01G012500	Glyma.01G013800	Glyma.01G014000	Glyma.08G181100	Glyma.10G096900
Glyma.01G012600	Glyma.01G013900	Glyma.01G014100	Glyma.13G302000	Glyma.10G248500
Glyma.01G012700	Glyma.01G014000	Glyma.01G014200	Glyma.03G057000	Glyma.04G213100
Glyma.01G013500	Glyma.01G014100	Glyma.01G014400	Glyma.20G155800	Glyma.14G125200
Glyma.01G013600	Glyma.01G014200	Glyma.01G014500	Glyma.19G064300	Glyma.13G107000
Glyma.01G013800	Glyma.01G014400	Glyma.01G014600	Glyma.11G242100	Glyma.11G071900
Glyma.01G013900	Glyma.01G014500	Glyma.01G014700	Glyma.05G019900	Glyma.08G256500
Glyma.01G014000	Glyma.01G014600	Glyma.01G014800	Glyma.06G283200	Glyma.13G098000
Glyma.01G014100	Glyma.01G014700	Glyma.01G014900	Glyma.10G152300	Glyma.20G116500
Glyma.01G014200	Glyma.01G014800	Glyma.01G015000	Glyma.04G179900	Glyma.06G268900
Glyma.01G014400	Glyma.01G014900	Glyma.01G015100	Glyma.09G062600	Glyma.10G121600
Glyma.01G014500	Glyma.01G015000	Glyma.01G015300	Glyma.16G197400	Glyma.17G184600
Glyma.01G014600	Glyma.01G015100	Glyma.01G015400	Glyma.17G214500	Glyma.18G183700
Glyma.01G014700	Glyma.01G015300	Glyma.01G015500	Glyma.06G025500	Glyma.09G009700
Glyma.01G014800	Glyma.01G015400	Glyma.01G015600	Glyma.07G157000	Glyma.13G286200
Glyma.01G014900	Glyma.01G015500	Glyma.01G015700	Glyma.05G145600	Glyma.15G046800
Glyma.01G015000	Glyma.01G015600	Glyma.01G015900	Glyma.07G052100	Glyma.07G028200
Glyma.01G015100	Glyma.01G015700	Glyma.01G016100	Glyma.03G068100	Glyma.05G221000
Glyma.01G015200	Glyma.01G015900	Glyma.01G016200	Glyma.08G336600	Glyma.20G130000
Glyma.01G015300	Glyma.01G016100	Glyma.01G016400	Glyma.01G043100	Glyma.19G167700
Glyma.01G015400	Glyma.01G016200	Glyma.01G016500	Glyma.20G209500	Glyma.09G087300
Glyma.01G015500	Glyma.01G016400	Glyma.01G016800	Glyma.20G140900	Glyma.16G133700
Glyma.01G015600	Glyma.01G016500	Glyma.01G016900	Glyma.06G079000	Glyma.13G156200
Glyma.01G015700	Glyma.01G016800	Glyma.01G017000	Glyma.11G179100	Glyma.18G090200
Glyma.01G015900	Glyma.01G016900	Glyma.01G017100	Glyma.19G119100	Glyma.04G072900
Glyma.01G016100	Glyma.01G017000	Glyma.01G017300	Glyma.17G124600	Glyma.07G117700
Glyma.01G016200	Glyma.01G017100	Glyma.01G017400	Glyma.11G003100	Glyma.09G067100
Glyma.01G016400	Glyma.01G017300	Glyma.01G017700	Glyma.13G365800	Glyma.10G051300
Glyma.01G016500	Glyma.01G017400	Glyma.01G017800	Glyma.18G148200	Glyma.20G213300
Glyma.01G016800	Glyma.01G017700	Glyma.01G017900	Glyma.13G037700	Glyma.13G233400
Glyma.01G016900	Glyma.01G017800	Glyma.01G018000	Glyma.10G054200	Glyma.15G226800
Glyma.01G017000	Glyma.01G017900	Glyma.01G018100	Glyma.06G207600	Glyma.17G016900
Glyma.01G017100	Glyma.01G018000	Glyma.01G018300	Glyma.16G028300	Glyma.08G029900
Glyma.01G017300	Glyma.01G018100	Glyma.01G018400	Glyma.19G157000	Glyma.19G201900
Glyma.01G017400	Glyma.01G018300	Glyma.01G018600	Glyma.02G186900	Glyma.13G369400
Glyma.01G017700	Glyma.01G018400	Glyma.01G018700	Glyma.07G179900	Glyma.12G033300
Glyma.01G017800	Glyma.01G018600	Glyma.01G018800	Glyma.09G187700	Glyma.11G054500
Glyma.01G017900	Glyma.01G018700	Glyma.01G019000	Glyma.02G304900	Glyma.20G039600
Glyma.01G018000	Glyma.01G018800	Glyma.01G019100	Glyma.08G294900	Glyma.08G199400
Glyma.01G018100	Glyma.01G019000	Glyma.01G019200	Glyma.16G200100	Glyma.03G104800
Glyma.01G018300	Glyma.01G019100	Glyma.01G019300	Glyma.04G251400	Glyma.10G254000
Glyma.01G018400	Glyma.01G019200	Glyma.01G019400	Glyma.13G094900	Glyma.18G127100
Glyma.01G018600	Glyma.01G019300	Glyma.01G019500	Glyma.08G225700	Glyma.15G057900
Glyma.01G018700	Glyma.01G019400	Glyma.01G019600	Glyma.19G242100	Glyma.11G164300
Glyma.01G018800	Glyma.01G019500	Glyma.01G019700	Glyma.10G239700	Glyma.06G194000
Glyma.01G019000	Glyma.01G019600	Glyma.01G019800	Glyma.15G064500	Glyma.19G155500
Glyma.01G019100	Glyma.01G019700	Glyma.01G019900	Glyma.06G230100	Glyma.07G159000
Glyma.01G019200	Glyma.01G019800	Glyma.01G020200	Glyma.15G116900	Glyma.04G055500
Glyma.01G019300	Glyma.01G019900	Glyma.01G020300	Glyma.08G022000	Glyma.07G172800
Glyma.01G019400	Glyma.01G020200	Glyma.01G020400	Glyma.18G285400	Glyma.10G122800
Glyma.01G019500	Glyma.01G020300	Glyma.01G020900	Glyma.17G141700	Glyma.15G213600
Glyma.01G019600	Glyma.01G020400	Glyma.01G021000	Glyma.10G041200	Glyma.15G182000
Glyma.01G019700	Glyma.01G020900	Glyma.01G021100	Glyma.13G284800	Glyma.06G322500
Glyma.01G019800	Glyma.01G021000	Glyma.01G021200	Glyma.12G095100	Glyma.14G032200
Glyma.01G019900	Glyma.01G021100	Glyma.01G021300	Glyma.20G018600	Glyma.18G056800
Glyma.01G020100	Glyma.01G021200	Glyma.01G021400	Glyma.13G137600	Glyma.02G215700
Glyma.01G020200	Glyma.01G021300	Glyma.01G021600	Glyma.04G035000	Glyma.14G220600
Glyma.01G020300	Glyma.01G021400	Glyma.01G022100	Glyma.13G089000	Glyma.02G269900
Glyma.01G020400	Glyma.01G021600	Glyma.01G022300	Glyma.17G165600	Glyma.11G094100
Glyma.01G020900	Glyma.01G022100	Glyma.01G022400	Glyma.10G078000	Glyma.06G002200
Glyma.01G021000	Glyma.01G022300	Glyma.01G022500	Glyma.11G252800	Glyma.11G173800
Glyma.01G021100	Glyma.01G022400	Glyma.01G022600	Glyma.02G012500	Glyma.02G148100
Glyma.01G021200	Glyma.01G022500	Glyma.01G022700	Glyma.15G141400	Glyma.13G196100
Glyma.01G021300	Glyma.01G022600	Glyma.01G022800	Glyma.07G188700	Glyma.14G111000
Glyma.01G021400	Glyma.01G022700	Glyma.01G022900	Glyma.18G260000	Glyma.11G251900
Glyma.01G021600	Glyma.01G022800	Glyma.01G023000	Glyma.18G297200	Glyma.20G064300
Glyma.01G021900	Glyma.01G022900	Glyma.01G023200	Glyma.06G223600	Glyma.19G135100
Glyma.01G022100	Glyma.01G023000	Glyma.01G023300	Glyma.06G078300	Glyma.05G023400
Glyma.01G022300	Glyma.01G023200	Glyma.01G023600	Glyma.13G103600	Glyma.15G161700
Glyma.01G022400	Glyma.01G023300	Glyma.01G023700	Glyma.12G216300	Glyma.10G267500
Glyma.01G022500	Glyma.01G023600	Glyma.01G023800	Glyma.08G039000	Glyma.13G074300
Glyma.01G022600	Glyma.01G023700	Glyma.01G023900	Glyma.06G179200	Glyma.12G226500
Glyma.01G022700	Glyma.01G023800	Glyma.01G024000	Glyma.03G213400	Glyma.14G188300
Glyma.01G022800	Glyma.01G023900	Glyma.01G024300	Glyma.04G141600	Glyma.10G063700
Glyma.01G022900	Glyma.01G024000	Glyma.01G024500	Glyma.03G165200	Glyma.16G130200
Glyma.01G023000	Glyma.01G024300	Glyma.01G024600	Glyma.18G026900	Glyma.20G116700
Glyma.01G023200	Glyma.01G024500	Glyma.01G024700	Glyma.08G327100	Glyma.08G144500
Glyma.01G023300	Glyma.01G024600	Glyma.01G025000	Glyma.03G112700	Glyma.01G035800
Glyma.01G023500	Glyma.01G024700	Glyma.01G025100	Glyma.01G224800	Glyma.11G124200
Glyma.01G023600	Glyma.01G025000	Glyma.01G025200	Glyma.10G257200	Glyma.11G094800
Glyma.01G023700	Glyma.01G025100	Glyma.01G025300	Glyma.05G218100	Glyma.17G125300
Glyma.01G023800	Glyma.01G025200	Glyma.01G025400	Glyma.20G193400	Glyma.19G230100
Glyma.01G023900	Glyma.01G025300	Glyma.01G025500	Glyma.08G075200	Glyma.13G060800
Glyma.01G024000	Glyma.01G025400	Glyma.01G025600	Glyma.01G049400	Glyma.06G076300
Glyma.01G024300	Glyma.01G025500	Glyma.01G025800	Glyma.03G051400	Glyma.11G003200
Glyma.01G024500	Glyma.01G025600	Glyma.01G026000	Glyma.17G214200	Glyma.09G175000
Glyma.01G024600	Glyma.01G025800	Glyma.01G026100	Glyma.18G209000	Glyma.10G061300
Glyma.01G024700	Glyma.01G026000	Glyma.01G026200	Glyma.18G081500	Glyma.02G236000
Glyma.01G025000	Glyma.01G026100	Glyma.01G026400	Glyma.08G235700	Glyma.05G004800
Glyma.01G025100	Glyma.01G026200	Glyma.01G026500	Glyma.18G300900	Glyma.04G152500
Glyma.01G025200	Glyma.01G026400	Glyma.01G026600	Glyma.20G243600	Glyma.07G251900
Glyma.01G025300	Glyma.01G026500	Glyma.01G026700	Glyma.19G026800	Glyma.12G084200
Glyma.01G025400	Glyma.01G026600	Glyma.01G026800	Glyma.06G006700	Glyma.15G228100
Glyma.01G025500	Glyma.01G026700	Glyma.01G027300	Glyma.10G050100	Glyma.06G042500
Glyma.01G025600	Glyma.01G026800	Glyma.01G027500	Glyma.18G221500	Glyma.12G021200
Glyma.01G025800	Glyma.01G026900	Glyma.01G027600	Glyma.U011500	Glyma.11G134400
Glyma.01G026000	Glyma.01G027300	Glyma.01G027700	Glyma.01G216000	Glyma.18G281400
Glyma.01G026100	Glyma.01G027500	Glyma.01G027800	Glyma.15G197000	Glyma.14G074200
Glyma.01G026200	Glyma.01G027600	Glyma.01G028100	Glyma.08G075300	Glyma.05G151300
Glyma.01G026400	Glyma.01G027700	Glyma.01G028200	Glyma.13G257500	Glyma.04G143500
Glyma.01G026500	Glyma.01G027800	Glyma.01G028300	Glyma.10G261000	Glyma.02G162700
Glyma.01G026600	Glyma.01G028100	Glyma.01G028500	Glyma.08G119800	Glyma.11G032500
Glyma.01G026700	Glyma.01G028200	Glyma.01G028600	Glyma.17G046200	Glyma.18G061700
Glyma.01G026800	Glyma.01G028300	Glyma.01G028700	Glyma.06G273600	Glyma.10G274300
Glyma.01G027300	Glyma.01G028500	Glyma.01G028800	Glyma.01G048800	Glyma.12G231600
Glyma.01G027500	Glyma.01G028600	Glyma.01G028900	Glyma.20G064500	Glyma.07G240400
Glyma.01G027600	Glyma.01G028700	Glyma.01G029000	Glyma.14G101200	Glyma.08G048500
Glyma.01G027700	Glyma.01G028800	Glyma.01G029100	Glyma.13G313300	Glyma.19G020600
Glyma.01G027800	Glyma.01G028900	Glyma.01G029200	Glyma.18G008800	Glyma.20G157900
Glyma.01G028100	Glyma.01G029000	Glyma.01G029400	Glyma.09G211100	Glyma.01G102200
Glyma.01G028200	Glyma.01G029100	Glyma.01G029500	Glyma.20G059500	Glyma.13G253500
Glyma.01G028300	Glyma.01G029200	Glyma.01G029600	Glyma.16G031900	Glyma.05G216900
Glyma.01G028500	Glyma.01G029400	Glyma.01G029800	Glyma.15G024600	Glyma.18G271200
Glyma.01G028600	Glyma.01G029500	Glyma.01G029900	Glyma.02G217000	Glyma.11G023800
Glyma.01G028700	Glyma.01G029600	Glyma.01G030000	Glyma.14G010800	Glyma.09G167800
Glyma.01G028800	Glyma.01G029700	Glyma.01G030300	Glyma.16G075500	Glyma.18G145400
Glyma.01G028900	Glyma.01G029800	Glyma.01G030400	Glyma.15G164900	Glyma.14G054600
Glyma.01G029000	Glyma.01G029900	Glyma.01G030500	Glyma.04G016400	Glyma.19G263800
Glyma.01G029100	Glyma.01G030000	Glyma.01G030600	Glyma.09G040400	Glyma.20G208700
Glyma.01G029200	Glyma.01G030300	Glyma.01G030800	Glyma.U016600	Glyma.07G229500
Glyma.01G029300	Glyma.01G030400	Glyma.01G030900	Glyma.18G037100	Glyma.11G163400
Glyma.01G029400	Glyma.01G030500	Glyma.01G031200	Glyma.16G085300	Glyma.16G065400
Glyma.01G029500	Glyma.01G030600	Glyma.01G031300	Glyma.05G160100	Glyma.05G057600
Glyma.01G029600	Glyma.01G030800	Glyma.01G031400	Glyma.15G175500	Glyma.08G314100
Glyma.01G029800	Glyma.01G030900	Glyma.01G031500	Glyma.03G154700	Glyma.05G130400
Glyma.01G029900	Glyma.01G031200	Glyma.01G031700	Glyma.08G086900	Glyma.08G305700
Glyma.01G030000	Glyma.01G031300	Glyma.01G031800	Glyma.03G160200	Glyma.11G254800
Glyma.01G030300	Glyma.01G031400	Glyma.01G031900	Glyma.08G352200	Glyma.14G191900
Glyma.01G030400	Glyma.01G031500	Glyma.01G032000	Glyma.13G108800	Glyma.02G109500
Glyma.01G030500	Glyma.01G031700	Glyma.01G032100	Glyma.02G080000	Glyma.18G001000
Glyma.01G030600	Glyma.01G031800	Glyma.01G032200	Glyma.04G153400	Glyma.02G083500
Glyma.01G030800	Glyma.01G031900	Glyma.01G032300	Glyma.11G120500	Glyma.02G298600
Glyma.01G030900	Glyma.01G032000	Glyma.01G032400	Glyma.20G155100	Glyma.01G049200
Glyma.01G031200	Glyma.01G032100	Glyma.01G032500	Glyma.07G096000	Glyma.02G011900
Glyma.01G031300	Glyma.01G032200	Glyma.01G032600	Glyma.18G197400	Glyma.16G034300
Glyma.01G031400	Glyma.01G032300	Glyma.01G032900	Glyma.U020200	Glyma.06G027500
Glyma.01G031500	Glyma.01G032400	Glyma.01G033000	Glyma.07G075700	Glyma.11G127500
Glyma.01G031700	Glyma.01G032500	Glyma.01G033200	Glyma.20G099800	Glyma.12G069000
Glyma.01G031800	Glyma.01G032600	Glyma.01G033300	Glyma.15G167800	Glyma.07G088000
Glyma.01G031900	Glyma.01G032900	Glyma.01G033700	Glyma.16G030000	Glyma.18G046100
Glyma.01G032000	Glyma.01G033000	Glyma.01G033800	Glyma.07G142500	Glyma.04G064800
Glyma.01G032100	Glyma.01G033200	Glyma.01G033900	Glyma.01G011700	Glyma.14G204600
Glyma.01G032200	Glyma.01G033300	Glyma.01G034000	Glyma.09G008900	Glyma.05G055200
Glyma.01G032300	Glyma.01G033700	Glyma.01G034100	Glyma.15G113500	Glyma.13G230000
Glyma.01G032400	Glyma.01G033800	Glyma.01G034200	Glyma.01G191700	Glyma.18G214700
Glyma.01G032500	Glyma.01G033900	Glyma.01G034300	Glyma.04G061400	Glyma.16G086500
Glyma.01G032600	Glyma.01G034000	Glyma.01G034600	Glyma.06G293900	Glyma.09G003400
Glyma.01G032900	Glyma.01G034100	Glyma.01G034900	Glyma.16G119200	Glyma.06G108300
Glyma.01G033000	Glyma.01G034200	Glyma.01G035000	Glyma.19G137800	Glyma.20G176600
Glyma.01G033200	Glyma.01G034300	Glyma.01G035100	Glyma.07G078800	Glyma.13G092200
Glyma.01G033300	Glyma.01G034600	Glyma.01G035300	Glyma.U040900	Glyma.10G213800
Glyma.01G033400	Glyma.01G034900	Glyma.01G035600	Glyma.06G134800	Glyma.07G245200
Glyma.01G033500	Glyma.01G035000	Glyma.01G035700	Glyma.03G088000	Glyma.14G094300
Glyma.01G033700	Glyma.01G035100	Glyma.01G036000	Glyma.08G217400	Glyma.15G043900
Glyma.01G033800	Glyma.01G035300	Glyma.01G036200	Glyma.14G049000	Glyma.05G102600
Glyma.01G033900	Glyma.01G035600	Glyma.01G036500	Glyma.18G008500	Glyma.06G207900
Glyma.01G034000	Glyma.01G035700	Glyma.01G036700	Glyma.18G268200	Glyma.15G131000
Glyma.01G034100	Glyma.01G036000	Glyma.01G036800	Glyma.10G141700	Glyma.06G028700
Glyma.01G034200	Glyma.01G036200	Glyma.01G036900	Glyma.05G202500	Glyma.07G076200
Glyma.01G034300	Glyma.01G036500	Glyma.01G037200	Glyma.08G154500	Glyma.02G069400
Glyma.01G034400	Glyma.01G036700	Glyma.01G037300	Glyma.12G184100	Glyma.19G098100
Glyma.01G034600	Glyma.01G036800	Glyma.01G037400	Glyma.12G031400	Glyma.05G182900
Glyma.01G034900	Glyma.01G036900	Glyma.01G037500	Glyma.04G184700	Glyma.16G154800
Glyma.01G035000	Glyma.01G037200	Glyma.01G037700	Glyma.17G156000	Glyma.09G166700
Glyma.01G035100	Glyma.01G037300	Glyma.01G037900	Glyma.07G118200	Glyma.08G061300
Glyma.01G035300	Glyma.01G037400	Glyma.01G038000	Glyma.20G055900	Glyma.18G172100
Glyma.01G035400	Glyma.01G037500	Glyma.01G038100	Glyma.15G241300	Glyma.18G087000
Glyma.01G035600	Glyma.01G037600	Glyma.01G038200	Glyma.11G061500	Glyma.13G247200
Glyma.01G035700	Glyma.01G037700	Glyma.01G038300	Glyma.U004700	Glyma.02G216300
Glyma.01G035800	Glyma.01G037900	Glyma.01G038400	Glyma.08G078400	Glyma.06G137500
Glyma.01G036000	Glyma.01G038000	Glyma.01G038500	Glyma.13G351900	Glyma.19G138100
Glyma.01G036200	Glyma.01G038100	Glyma.01G038600	Glyma.13G328000	Glyma.10G063900
Glyma.01G036500	Glyma.01G038200	Glyma.01G038700	Glyma.06G282900	Glyma.15G115300
Glyma.01G036700	Glyma.01G038300	Glyma.01G038800	Glyma.15G075500	Glyma.19G142300
Glyma.01G036800	Glyma.01G038400	Glyma.01G038900	Glyma.16G092000	Glyma.20G167100
Glyma.01G036900	Glyma.01G038500	Glyma.01G039000	Glyma.20G168500	Glyma.08G249400
Glyma.01G037200	Glyma.01G038600	Glyma.01G039100	Glyma.16G174900	Glyma.02G284700
Glyma.01G037300	Glyma.01G038700	Glyma.01G039200	Glyma.08G140600	Glyma.06G117000
Glyma.01G037400	Glyma.01G038800	Glyma.01G039500	Glyma.06G257700	Glyma.15G240000
Glyma.01G037500	Glyma.01G038900	Glyma.01G039600	Glyma.04G230100	Glyma.19G107400
Glyma.01G037700	Glyma.01G039000	Glyma.01G039800	Glyma.17G209000	Glyma.04G114400
Glyma.01G037900	Glyma.01G039100	Glyma.01G039900	Glyma.08G093300	Glyma.01G100700
Glyma.01G038000	Glyma.01G039200	Glyma.01G040000	Glyma.05G147100	Glyma.02G220900
Glyma.01G038100	Glyma.01G039500	Glyma.01G040200	Glyma.04G042300	Glyma.13G062000
Glyma.01G038200	Glyma.01G039600	Glyma.01G040300	Glyma.18G134500	Glyma.20G127600
Glyma.01G038300	Glyma.01G039800	Glyma.01G040400	Glyma.10G148400	Glyma.14G153400
Glyma.01G038400	Glyma.01G039900	Glyma.01G040500	Glyma.01G231500	Glyma.08G190600
Glyma.01G038500	Glyma.01G040000	Glyma.01G040600	Glyma.04G091900	Glyma.13G095500
Glyma.01G038600	Glyma.01G040200	Glyma.01G040700	Glyma.12G087200	Glyma.01G232900
Glyma.01G038700	Glyma.01G040300	Glyma.01G040900	Glyma.04G127200	Glyma.01G047300
Glyma.01G038800	Glyma.01G040400	Glyma.01G041300	Glyma.15G256000	Glyma.U022500
Glyma.01G038900	Glyma.01G040500	Glyma.01G041400	Glyma.11G172300	Glyma.14G200700
Glyma.01G039000	Glyma.01G040600	Glyma.01G041500	Glyma.08G062700	Glyma.18G122100
Glyma.01G039100	Glyma.01G040700	Glyma.01G041600	Glyma.07G210700	Glyma.07G033700
Glyma.01G039200	Glyma.01G040900	Glyma.01G041700	Glyma.06G038400	Glyma.09G160300
Glyma.01G039400	Glyma.01G041300	Glyma.01G042300	Glyma.08G069200	Glyma.13G126700
Glyma.01G039500	Glyma.01G041400	Glyma.01G042400	Glyma.13G322400	Glyma.13G141600
Glyma.01G039600	Glyma.01G041500	Glyma.01G042800	Glyma.02G051300	Glyma.09G241400
Glyma.01G039800	Glyma.01G041600	Glyma.01G042900	Glyma.03G168000	Glyma.02G189800
Glyma.01G039900	Glyma.01G041700	Glyma.01G043000	Glyma.03G118600	Glyma.16G180300
Glyma.01G040000	Glyma.01G042300	Glyma.01G043600	Glyma.06G030300	Glyma.08G027000
Glyma.01G040200	Glyma.01G042400	Glyma.01G043700	Glyma.07G105800	Glyma.12G002600
Glyma.01G040300	Glyma.01G042800	Glyma.01G043800	Glyma.17G142900	Glyma.05G158200
Glyma.01G040400	Glyma.01G042900	Glyma.01G044000	Glyma.04G208700	Glyma.05G169700
Glyma.01G040500	Glyma.01G043000	Glyma.01G044100	Glyma.04G211700	Glyma.20G200100
Glyma.01G040600	Glyma.01G043100	Glyma.01G044200	Glyma.14G177400	Glyma.07G090600
Glyma.01G040700	Glyma.01G043400	Glyma.01G044300	Glyma.07G237300	Glyma.11G022100
Glyma.01G040900	Glyma.01G043600	Glyma.01G044500	Glyma.11G212900	Glyma.09G189800
Glyma.01G041300	Glyma.01G043700	Glyma.01G044600	Glyma.07G181700	Glyma.20G052200
Glyma.01G041400	Glyma.01G043800	Glyma.01G044800	Glyma.11G026300	Glyma.15G239300
Glyma.01G041500	Glyma.01G044000	Glyma.01G044900	Glyma.19G135500	Glyma.08G031600
Glyma.01G041600	Glyma.01G044100	Glyma.01G045100	Glyma.03G176900	Glyma.19G057400
Glyma.01G041700	Glyma.01G044200	Glyma.01G045200	Glyma.11G169800	Glyma.12G037900
Glyma.01G042300	Glyma.01G044300	Glyma.01G045300	Glyma.02G020500	Glyma.19G083900
Glyma.01G042400	Glyma.01G044500	Glyma.01G045400	Glyma.14G082400	Glyma.08G037800
Glyma.01G042800	Glyma.01G044600	Glyma.01G045500	Glyma.07G227600	Glyma.09G058800
Glyma.01G042900	Glyma.01G044800	Glyma.01G045700	Glyma.05G190100	Glyma.15G178100
Glyma.01G043000	Glyma.01G044900	Glyma.01G045800	Glyma.09G041700	Glyma.06G027800
Glyma.01G043600	Glyma.01G045100	Glyma.01G046000	Glyma.11G105700	Glyma.04G181100
Glyma.01G043700	Glyma.01G045200	Glyma.01G046200	Glyma.07G063700	Glyma.19G096400
Glyma.01G043800	Glyma.01G045300	Glyma.01G046300	Glyma.05G194200	Glyma.10G252700
Glyma.01G044000	Glyma.01G045400	Glyma.01G046400	Glyma.19G176800	Glyma.04G138900
Glyma.01G044100	Glyma.01G045500	Glyma.01G046500	Glyma.11G209700	Glyma.14G143700
Glyma.01G044200	Glyma.01G045700	Glyma.01G046700	Glyma.03G088100	Glyma.20G247400
Glyma.01G044300	Glyma.01G045800	Glyma.01G047000	Glyma.10G056600	Glyma.15G239500
Glyma.01G044400	Glyma.01G046000	Glyma.01G047100	Glyma.04G006900	Glyma.02G268300
Glyma.01G044500	Glyma.01G046200	Glyma.01G047700	Glyma.U035800	Glyma.12G002700
Glyma.01G044600	Glyma.01G046300	Glyma.01G047900	Glyma.10G106000	Glyma.06G199700
Glyma.01G044800	Glyma.01G046400	Glyma.01G048000	Glyma.02G254900	Glyma.18G222900
Glyma.01G044900	Glyma.01G046500	Glyma.01G048100	Glyma.08G180400	Glyma.12G055600
Glyma.01G045100	Glyma.01G046700	Glyma.01G048500	Glyma.09G263100	Glyma.16G212300
Glyma.01G045200	Glyma.01G047000	Glyma.01G048700	Glyma.06G022900	Glyma.18G271000
Glyma.01G045300	Glyma.01G047100	Glyma.01G049100	Glyma.10G166300	Glyma.10G044500
Glyma.01G045400	Glyma.01G047700	Glyma.01G049700	Glyma.16G099300	Glyma.20G195900
Glyma.01G045500	Glyma.01G047900	Glyma.01G049900	Glyma.15G247900	Glyma.10G126600
Glyma.01G045700	Glyma.01G048000	Glyma.01G050100	Glyma.11G208700	Glyma.12G163400
Glyma.01G045800	Glyma.01G048100	Glyma.01G050400	Glyma.14G007000	Glyma.17G156600
Glyma.01G046000	Glyma.01G048500	Glyma.01G050500	Glyma.08G355100	Glyma.15G231100
Glyma.01G046200	Glyma.01G048700	Glyma.01G050900	Glyma.02G020200	Glyma.16G214300
Glyma.01G046300	Glyma.01G048800	Glyma.01G051400	Glyma.19G174200	Glyma.17G046700
Glyma.01G046400	Glyma.01G049100	Glyma.01G052200	Glyma.04G140100	Glyma.18G087100
Glyma.01G046500	Glyma.01G049400	Glyma.01G052300	Glyma.13G157400	Glyma.16G172300
Glyma.01G046700	Glyma.01G049700	Glyma.01G052400	Glyma.U017900	Glyma.10G069100
Glyma.01G047000	Glyma.01G049900	Glyma.01G052500	Glyma.03G135500	Glyma.07G136800
Glyma.01G047100	Glyma.01G050100	Glyma.01G052600	Glyma.14G162900	Glyma.13G119000
Glyma.01G047300	Glyma.01G050400	Glyma.01G052700	Glyma.02G130400	Glyma.11G172200
Glyma.01G047400	Glyma.01G050500	Glyma.01G052800	Glyma.02G061400	Glyma.18G036100
Glyma.01G047700	Glyma.01G050900	Glyma.01G053100	Glyma.13G257800	Glyma.02G284200
Glyma.01G047900	Glyma.01G051400	Glyma.01G053200	Glyma.05G009300	Glyma.08G180500
Glyma.01G048000	Glyma.01G052200	Glyma.01G053300	Glyma.08G044300	Glyma.13G116900
Glyma.01G048100	Glyma.01G052300	Glyma.01G053700	Glyma.14G199800	Glyma.02G120800
Glyma.01G048400	Glyma.01G052400	Glyma.01G053800	Glyma.17G086500	Glyma.15G229400
Glyma.01G048500	Glyma.01G052500	Glyma.01G054000	Glyma.18G166600	Glyma.10G148700
Glyma.01G048600	Glyma.01G052600	Glyma.01G054100	Glyma.10G061700	Glyma.16G095000
Glyma.01G048700	Glyma.01G052700	Glyma.01G054200	Glyma.06G293600	Glyma.14G212600
Glyma.01G049100	Glyma.01G052800	Glyma.01G054300	Glyma.01G152000	Glyma.07G268600
Glyma.01G049200	Glyma.01G053100	Glyma.01G054400	Glyma.06G104400	Glyma.13G048800
Glyma.01G049600	Glyma.01G053200	Glyma.01G054500	Glyma.03G145800	Glyma.01G235100
Glyma.01G049700	Glyma.01G053300	Glyma.01G054800	Glyma.06G051800	Glyma.11G133400
Glyma.01G049900	Glyma.01G053700	Glyma.01G054900	Glyma.02G232200	Glyma.06G325400
Glyma.01G050100	Glyma.01G053800	Glyma.01G055000	Glyma.03G226800	Glyma.06G168900
Glyma.01G050400	Glyma.01G054000	Glyma.01G055300	Glyma.17G165500	Glyma.06G185000
Glyma.01G050500	Glyma.01G054100	Glyma.01G055400	Glyma.11G069700	Glyma.11G209400
Glyma.01G050900	Glyma.01G054200	Glyma.01G055500	Glyma.15G142900	Glyma.20G139300
Glyma.01G051300	Glyma.01G054300	Glyma.01G055900	Glyma.07G011800	Glyma.05G158900
Glyma.01G051400	Glyma.01G054400	Glyma.01G056000	Glyma.14G043200	Glyma.05G245400
Glyma.01G051700	Glyma.01G054500	Glyma.01G056100	Glyma.19G257400	Glyma.16G195100
Glyma.01G052200	Glyma.01G054800	Glyma.01G056300	Glyma.10G109500	Glyma.10G156700
Glyma.01G052300	Glyma.01G054900	Glyma.01G056400	Glyma.09G231900	Glyma.14G207400
Glyma.01G052400	Glyma.01G055000	Glyma.01G056800	Glyma.16G070800	Glyma.15G277100
Glyma.01G052500	Glyma.01G055300	Glyma.01G056900	Glyma.07G134300	Glyma.14G063300
Glyma.01G052600	Glyma.01G055400	Glyma.01G057100	Glyma.01G221400	Glyma.08G213400
Glyma.01G052700	Glyma.01G055500	Glyma.01G057400	Glyma.04G198700	Glyma.03G161700
Glyma.01G052800	Glyma.01G055900	Glyma.01G057500	Glyma.02G295000	Glyma.13G230200
Glyma.01G053100	Glyma.01G056000	Glyma.01G057600	Glyma.06G146100	Glyma.05G171500
Glyma.01G053200	Glyma.01G056100	Glyma.01G058000	Glyma.11G157600	Glyma.03G233100
Glyma.01G053300	Glyma.01G056300	Glyma.01G058200	Glyma.13G184700	Glyma.05G076800
Glyma.01G053400	Glyma.01G056400	Glyma.01G058300	Glyma.09G259300	Glyma.03G180900
Glyma.01G053700	Glyma.01G056800	Glyma.01G058400	Glyma.15G207600	Glyma.01G023500
Glyma.01G053800	Glyma.01G056900	Glyma.01G058500	Glyma.03G088200	Glyma.04G106600
Glyma.01G054000	Glyma.01G057100	Glyma.01G058600	Glyma.08G132100	Glyma.18G020200
Glyma.01G054100	Glyma.01G057400	Glyma.01G058700	Glyma.08G077600	Glyma.05G085600
Glyma.01G054200	Glyma.01G057500	Glyma.01G059100	Glyma.15G091200	Glyma.11G115300
Glyma.01G054300	Glyma.01G057600	Glyma.01G059200	Glyma.04G189100	Glyma.13G296300
Glyma.01G054400	Glyma.01G058000	Glyma.01G059900	Glyma.13G356400	Glyma.06G202900
Glyma.01G054500	Glyma.01G058200	Glyma.01G060300	Glyma.15G066200	Glyma.03G135400
Glyma.01G054800	Glyma.01G058300	Glyma.01G060700	Glyma.19G155800	Glyma.U029100
Glyma.01G054900	Glyma.01G058400	Glyma.01G060800	Glyma.16G164200	Glyma.01G011400
Glyma.01G055000	Glyma.01G058500	Glyma.01G060900	Glyma.09G054400	Glyma.13G331800
Glyma.01G055300	Glyma.01G058600	Glyma.01G061000	Glyma.07G267300	Glyma.01G118500
Glyma.01G055400	Glyma.01G058700	Glyma.01G061500	Glyma.03G027200	Glyma.01G174300
Glyma.01G055500	Glyma.01G059100	Glyma.01G061700	Glyma.17G014000	Glyma.10G176800
Glyma.01G055800	Glyma.01G059200	Glyma.01G061800	Glyma.09G090100	Glyma.16G140600
Glyma.01G055900	Glyma.01G059900	Glyma.01G062000	Glyma.20G221700	Glyma.16G148800
Glyma.01G056000	Glyma.01G060300	Glyma.01G062100	Glyma.20G062100	Glyma.14G007200
Glyma.01G056100	Glyma.01G060700	Glyma.01G062200	Glyma.16G056200	Glyma.11G056600
Glyma.01G056300	Glyma.01G060800	Glyma.01G062300	Glyma.09G279700	Glyma.08G020200
Glyma.01G056400	Glyma.01G060900	Glyma.01G062400	Glyma.15G047900	Glyma.08G018600
Glyma.01G056800	Glyma.01G061000	Glyma.01G063000	Glyma.10G053700	Glyma.08G058000
Glyma.01G056900	Glyma.01G061500	Glyma.01G063100	Glyma.15G227700	Glyma.17G157200
Glyma.01G057100	Glyma.01G061700	Glyma.01G063600	Glyma.01G122700	Glyma.08G018200
Glyma.01G057400	Glyma.01G061800	Glyma.01G063700	Glyma.15G053900	Glyma.13G373000
Glyma.01G057500	Glyma.01G062000	Glyma.01G063800	Glyma.12G035200	Glyma.14G058200
Glyma.01G057600	Glyma.01G062100	Glyma.01G064100	Glyma.11G109200	Glyma.14G184400
Glyma.01G057700	Glyma.01G062200	Glyma.01G064400	Glyma.05G030400	Glyma.13G037400
Glyma.01G058000	Glyma.01G062300	Glyma.01G064600	Glyma.U041600	Glyma.02G265800
Glyma.01G058100	Glyma.01G062400	Glyma.01G064900	Glyma.05G227800	Glyma.14G211300
Glyma.01G058200	Glyma.01G063000	Glyma.01G065100	Glyma.14G059100	Glyma.18G211300
Glyma.01G058300	Glyma.01G063100	Glyma.01G065400	Glyma.12G001600	Glyma.19G096100
Glyma.01G058400	Glyma.01G063600	Glyma.01G066600	Glyma.01G064200	Glyma.12G094400
Glyma.01G058500	Glyma.01G063700	Glyma.01G067000	Glyma.03G174700	Glyma.01G049600
Glyma.01G058600	Glyma.01G063800	Glyma.01G067100	Glyma.07G083700	Glyma.08G262200
Glyma.01G058700	Glyma.01G064100	Glyma.01G067600	Glyma.10G293200	Glyma.08G183500
Glyma.01G059000	Glyma.01G064200	Glyma.01G067900	Glyma.14G051900	Glyma.03G051100
Glyma.01G059100	Glyma.01G064400	Glyma.01G068000	Glyma.10G290500	Glyma.07G078500
Glyma.01G059200	Glyma.01G064600	Glyma.01G068200	Glyma.02G154300	Glyma.12G235900
Glyma.01G059400	Glyma.01G064900	Glyma.01G068500	Glyma.15G113000	Glyma.04G198000
Glyma.01G059900	Glyma.01G065100	Glyma.01G068600	Glyma.19G011300	Glyma.20G248900
Glyma.01G060300	Glyma.01G065400	Glyma.01G068700	Glyma.01G196100	Glyma.04G017600
Glyma.01G060700	Glyma.01G066600	Glyma.01G068800	Glyma.10G271700	Glyma.06G200700
Glyma.01G060800	Glyma.01G067000	Glyma.01G068900	Glyma.04G104100	Glyma.06G107600
Glyma.01G060900	Glyma.01G067100	Glyma.01G069000	Glyma.06G023700	Glyma.01G167200
Glyma.01G061000	Glyma.01G067600	Glyma.01G069500	Glyma.09G272900	Glyma.13G184100
Glyma.01G061500	Glyma.01G067900	Glyma.01G069600	Glyma.19G191700	Glyma.20G194300
Glyma.01G061700	Glyma.01G068000	Glyma.01G070200	Glyma.15G011200	Glyma.04G012600
Glyma.01G061800	Glyma.01G068200	Glyma.01G070300	Glyma.02G061600	Glyma.11G160600
Glyma.01G062000	Glyma.01G068500	Glyma.01G070400	Glyma.08G175300	Glyma.06G073300
Glyma.01G062100	Glyma.01G068600	Glyma.01G070700	Glyma.08G070200	Glyma.16G201900
Glyma.01G062200	Glyma.01G068700	Glyma.01G071300	Glyma.10G103600	Glyma.18G113100
Glyma.01G062300	Glyma.01G068800	Glyma.01G071700	Glyma.07G062800	Glyma.04G134100
Glyma.01G062400	Glyma.01G068900	Glyma.01G072000	Glyma.05G155500	Glyma.12G056400
Glyma.01G063000	Glyma.01G069000	Glyma.01G072900	Glyma.05G150100	Glyma.17G125000
Glyma.01G063100	Glyma.01G069500	Glyma.01G073000	Glyma.03G167400	Glyma.06G163200
Glyma.01G063200	Glyma.01G069600	Glyma.01G073100	Glyma.18G021900	Glyma.08G303300
Glyma.01G063600	Glyma.01G070200	Glyma.01G073400	Glyma.02G237300	Glyma.19G033100
Glyma.01G063700	Glyma.01G070300	Glyma.01G073500	Glyma.13G088400	Glyma.15G032200
Glyma.01G063800	Glyma.01G070400	Glyma.01G074000	Glyma.14G024500	Glyma.18G069300
Glyma.01G064100	Glyma.01G070700	Glyma.01G074400	Glyma.19G175800	Glyma.03G013800
Glyma.01G064400	Glyma.01G071300	Glyma.01G074500	Glyma.03G068000	Glyma.10G005800
Glyma.01G064600	Glyma.01G071700	Glyma.01G074600	Glyma.14G219100	Glyma.16G041000
Glyma.01G064900	Glyma.01G072000	Glyma.01G074700	Glyma.12G092800	Glyma.03G051800
Glyma.01G065100	Glyma.01G072900	Glyma.01G074800	Glyma.13G052900	Glyma.07G265200
Glyma.01G065400	Glyma.01G073000	Glyma.01G075100	Glyma.15G073400	Glyma.20G142600
Glyma.01G065500	Glyma.01G073100	Glyma.01G075300	Glyma.13G088600	Glyma.16G072100
Glyma.01G065600	Glyma.01G073400	Glyma.01G075400	Glyma.18G065300	Glyma.08G356900
Glyma.01G065800	Glyma.01G073500	Glyma.01G075800	Glyma.09G243600	Glyma.03G198900
Glyma.01G066600	Glyma.01G074000	Glyma.01G075900	Glyma.19G025600	Glyma.03G172000
Glyma.01G067000	Glyma.01G074400	Glyma.01G076100	Glyma.12G192500	Glyma.U045300
Glyma.01G067100	Glyma.01G074500	Glyma.01G076200	Glyma.07G229100	Glyma.13G258900
Glyma.01G067600	Glyma.01G074600	Glyma.01G076300	Glyma.03G177300	Glyma.14G206300
Glyma.01G067900	Glyma.01G074700	Glyma.01G076900	Glyma.11G038100	Glyma.05G234200
Glyma.01G068000	Glyma.01G074800	Glyma.01G077100	Glyma.09G224400	Glyma.13G098800
Glyma.01G068200	Glyma.01G075100	Glyma.01G077200	Glyma.18G276000	Glyma.01G009500
Glyma.01G068500	Glyma.01G075300	Glyma.01G077300	Glyma.18G019000	Glyma.15G212300
Glyma.01G068600	Glyma.01G075400	Glyma.01G077400	Glyma.14G152800	Glyma.04G039000
Glyma.01G068700	Glyma.01G075800	Glyma.01G077600	Glyma.09G129800	Glyma.08G182500
Glyma.01G068800	Glyma.01G075900	Glyma.01G077900	Glyma.11G135200	Glyma.01G198000
Glyma.01G068900	Glyma.01G076100	Glyma.01G078000	Glyma.12G186200	Glyma.19G112300
Glyma.01G069000	Glyma.01G076200	Glyma.01G078200	Glyma.11G238400	Glyma.08G181500
Glyma.01G069500	Glyma.01G076300	Glyma.01G078400	Glyma.01G004400	Glyma.05G155800
Glyma.01G069600	Glyma.01G076900	Glyma.01G078600	Glyma.19G151200	Glyma.09G099500
Glyma.01G070200	Glyma.01G077100	Glyma.01G078800	Glyma.17G148600	Glyma.01G186500
Glyma.01G070300	Glyma.01G077200	Glyma.01G079100	Glyma.01G029700	Glyma.15G005100
Glyma.01G070400	Glyma.01G077300	Glyma.01G079200	Glyma.17G116000	Glyma.10G099100
Glyma.01G070500	Glyma.01G077400	Glyma.01G079300	Glyma.19G106400	Glyma.13G355900
Glyma.01G070700	Glyma.01G077600	Glyma.01G079500	Glyma.04G220500	Glyma.02G261200
Glyma.01G071300	Glyma.01G077900	Glyma.01G080200	Glyma.04G034400	Glyma.08G097200
Glyma.01G071700	Glyma.01G078000	Glyma.01G080400	Glyma.15G234700	Glyma.19G244300
Glyma.01G072000	Glyma.01G078200	Glyma.01G080500	Glyma.08G206400	Glyma.07G169900
Glyma.01G072800	Glyma.01G078400	Glyma.01G080600	Glyma.14G018500	Glyma.15G215500
Glyma.01G072900	Glyma.01G078600	Glyma.01G080700	Glyma.05G112700	Glyma.07G092200
Glyma.01G073000	Glyma.01G078800	Glyma.01G080900	Glyma.11G135000	Glyma.14G193000
Glyma.01G073100	Glyma.01G079100	Glyma.01G081100	Glyma.11G185700	Glyma.07G037700
Glyma.01G073400	Glyma.01G079200	Glyma.01G081300	Glyma.19G198600	Glyma.07G028100
Glyma.01G073500	Glyma.01G079300	Glyma.01G081500	Glyma.10G239300	Glyma.01G058100
Glyma.01G074000	Glyma.01G079500	Glyma.01G081600	Glyma.04G251000	Glyma.06G251800
Glyma.01G074400	Glyma.01G080200	Glyma.01G081900	Glyma.17G161700	Glyma.13G302700
Glyma.01G074500	Glyma.01G080400	Glyma.01G082000	Glyma.01G227900	Glyma.04G156700
Glyma.01G074600	Glyma.01G080500	Glyma.01G082200	Glyma.06G154000	Glyma.08G105500
Glyma.01G074700	Glyma.01G080600	Glyma.01G082400	Glyma.17G029200	Glyma.03G065500
Glyma.01G074800	Glyma.01G080700	Glyma.01G082500	Glyma.13G234400	Glyma.08G042100
Glyma.01G075100	Glyma.01G080900	Glyma.01G082700	Glyma.20G219400	Glyma.16G176600
Glyma.01G075300	Glyma.01G081100	Glyma.01G082800	Glyma.17G121800	Glyma.03G140300
Glyma.01G075400	Glyma.01G081300	Glyma.01G083000	Glyma.08G024800	Glyma.17G224200
Glyma.01G075800	Glyma.01G081500	Glyma.01G083100	Glyma.16G153400	Glyma.11G105100
Glyma.01G075900	Glyma.01G081600	Glyma.01G083400	Glyma.02G257700	Glyma.19G130400
Glyma.01G076100	Glyma.01G081900	Glyma.01G083700	Glyma.19G214700	Glyma.17G261400
Glyma.01G076200	Glyma.01G082000	Glyma.01G084500	Glyma.11G242700	Glyma.01G048600
Glyma.01G076300	Glyma.01G082200	Glyma.01G084600	Glyma.14G203500	Glyma.06G169000
Glyma.01G076900	Glyma.01G082400	Glyma.01G084700	Glyma.13G338300	Glyma.16G006300
Glyma.01G077100	Glyma.01G082500	Glyma.01G084800	Glyma.04G139100	Glyma.06G101700
Glyma.01G077200	Glyma.01G082700	Glyma.01G085200	Glyma.03G181500	Glyma.07G250300
Glyma.01G077300	Glyma.01G082800	Glyma.01G085300	Glyma.04G025300	Glyma.11G175300
Glyma.01G077400	Glyma.01G083000	Glyma.01G085500	Glyma.17G064900	Glyma.18G272900
Glyma.01G077600	Glyma.01G083100	Glyma.01G085800	Glyma.17G050400	Glyma.13G032800
Glyma.01G077700	Glyma.01G083400	Glyma.01G086000	Glyma.16G164800	Glyma.01G237500
Glyma.01G077900	Glyma.01G083700	Glyma.01G086600	Glyma.07G123000	Glyma.06G268600
Glyma.01G078000	Glyma.01G084500	Glyma.01G086700	Glyma.10G070600	Glyma.08G216100
Glyma.01G078200	Glyma.01G084600	Glyma.01G086900	Glyma.02G028200	Glyma.12G117100
Glyma.01G078400	Glyma.01G084700	Glyma.01G087000	Glyma.12G100600	Glyma.06G168100
Glyma.01G078600	Glyma.01G084800	Glyma.01G087100	Glyma.08G037700	Glyma.12G093900
Glyma.01G078800	Glyma.01G085200	Glyma.01G087500	Glyma.11G122000	Glyma.10G287200
Glyma.01G079100	Glyma.01G085300	Glyma.01G087700	Glyma.17G242900	Glyma.08G311900
Glyma.01G079200	Glyma.01G085500	Glyma.01G087800	Glyma.14G184700	Glyma.13G224800
Glyma.01G079300	Glyma.01G085800	Glyma.01G087900	Glyma.16G169300	Glyma.09G263600
Glyma.01G079500	Glyma.01G086000	Glyma.01G088000	Glyma.14G061800	Glyma.19G223100
Glyma.01G079900	Glyma.01G086600	Glyma.01G088200	Glyma.18G272700	Glyma.06G307700
Glyma.01G080200	Glyma.01G086700	Glyma.01G088300	Glyma.10G028100	Glyma.U003400
Glyma.01G080400	Glyma.01G086900	Glyma.01G089000	Glyma.07G188800	Glyma.17G103200
Glyma.01G080500	Glyma.01G087000	Glyma.01G089100	Glyma.03G219600	Glyma.02G012200
Glyma.01G080600	Glyma.01G087100	Glyma.01G089300	Glyma.16G146700	Glyma.13G052500
Glyma.01G080700	Glyma.01G087500	Glyma.01G089500	Glyma.12G000600	Glyma.02G246000
Glyma.01G080900	Glyma.01G087700	Glyma.01G089600	Glyma.17G081300	Glyma.09G048500
Glyma.01G081100	Glyma.01G087800	Glyma.01G089900	Glyma.19G135600	Glyma.02G092900
Glyma.01G081300	Glyma.01G087900	Glyma.01G090100	Glyma.03G066100	Glyma.14G042500
Glyma.01G081500	Glyma.01G088000	Glyma.01G090200	Glyma.08G066200	Glyma.10G214600
Glyma.01G081600	Glyma.01G088200	Glyma.01G090700	Glyma.18G165700	Glyma.09G270900
Glyma.01G081900	Glyma.01G088300	Glyma.01G090900	Glyma.13G314100	Glyma.12G112100
Glyma.01G082000	Glyma.01G089000	Glyma.01G091800	Glyma.19G111400	Glyma.07G040200
Glyma.01G082200	Glyma.01G089100	Glyma.01G092100	Glyma.15G185200	Glyma.03G121300
Glyma.01G082400	Glyma.01G089300	Glyma.01G092300	Glyma.02G131800	Glyma.02G135000
Glyma.01G082500	Glyma.01G089500	Glyma.01G092400	Glyma.05G108900	Glyma.05G040400
Glyma.01G082600	Glyma.01G089600	Glyma.01G092900	Glyma.08G328900	Glyma.20G006100
Glyma.01G082700	Glyma.01G089900	Glyma.01G093000	Glyma.17G068700	Glyma.06G262400
Glyma.01G082800	Glyma.01G090100	Glyma.01G093100	Glyma.01G217600	Glyma.06G311100
Glyma.01G083000	Glyma.01G090200	Glyma.01G093200	Glyma.10G009500	Glyma.13G031100
Glyma.01G083100	Glyma.01G090700	Glyma.01G093400	Glyma.03G168200	Glyma.19G079800
Glyma.01G083400	Glyma.01G090900	Glyma.01G093800	Glyma.07G255100	Glyma.19G028300
Glyma.01G083700	Glyma.01G091800	Glyma.01G093900	Glyma.04G108500	Glyma.14G042700
Glyma.01G084500	Glyma.01G092100	Glyma.01G094200	Glyma.03G000300	Glyma.06G114300
Glyma.01G084600	Glyma.01G092300	Glyma.01G094600	Glyma.19G206600	Glyma.12G172900
Glyma.01G084700	Glyma.01G092400	Glyma.01G094800	Glyma.08G119200	Glyma.11G197500
Glyma.01G084800	Glyma.01G092900	Glyma.01G094900	Glyma.12G005600	Glyma.08G359300
Glyma.01G085200	Glyma.01G093000	Glyma.01G095100	Glyma.12G235300	Glyma.16G097600
Glyma.01G085300	Glyma.01G093100	Glyma.01G095500	Glyma.13G150400	Glyma.13G231100
Glyma.01G085500	Glyma.01G093200	Glyma.01G095700	Glyma.06G291000	Glyma.20G062800
Glyma.01G085800	Glyma.01G093400	Glyma.01G096000	Glyma.08G022800	Glyma.01G112200
Glyma.01G086000	Glyma.01G093800	Glyma.01G096300	Glyma.10G021200	Glyma.02G056400
Glyma.01G086600	Glyma.01G093900	Glyma.01G096600	Glyma.09G099200	Glyma.11G023100
Glyma.01G086700	Glyma.01G094200	Glyma.01G096800	Glyma.10G213100	Glyma.10G183300
Glyma.01G086800	Glyma.01G094600	Glyma.01G097000	Glyma.15G082400	Glyma.13G292600
Glyma.01G086900	Glyma.01G094800	Glyma.01G097100	Glyma.05G035500	Glyma.15G233200
Glyma.01G087000	Glyma.01G094900	Glyma.01G097200	Glyma.15G252000	Glyma.13G354200
Glyma.01G087100	Glyma.01G095100	Glyma.01G097500	Glyma.11G180800	Glyma.17G041400
Glyma.01G087400	Glyma.01G095500	Glyma.01G097700	Glyma.18G085800	Glyma.20G050300
Glyma.01G087500	Glyma.01G095700	Glyma.01G097900	Glyma.20G013400	Glyma.02G083700
Glyma.01G087700	Glyma.01G096000	Glyma.01G098000	Glyma.13G329500	Glyma.15G276900
Glyma.01G087800	Glyma.01G096300	Glyma.01G098400	Glyma.07G029000	Glyma.13G336000
Glyma.01G087900	Glyma.01G096600	Glyma.01G098700	Glyma.03G079500	Glyma.01G102800
Glyma.01G088000	Glyma.01G096800	Glyma.01G099100	Glyma.12G045900	Glyma.07G157800
Glyma.01G088200	Glyma.01G097000	Glyma.01G099600	Glyma.01G123100	Glyma.10G195100
Glyma.01G088300	Glyma.01G097100	Glyma.01G099700	Glyma.12G093700	Glyma.13G274300
Glyma.01G088500	Glyma.01G097200	Glyma.01G099800	Glyma.09G022500	Glyma.12G135400
Glyma.01G089000	Glyma.01G097500	Glyma.01G100100	Glyma.02G246300	Glyma.14G072300
Glyma.01G089100	Glyma.01G097700	Glyma.01G100200	Glyma.06G142200	Glyma.08G040100
Glyma.01G089300	Glyma.01G097900	Glyma.01G100600	Glyma.19G120200	Glyma.14G193800
Glyma.01G089500	Glyma.01G098000	Glyma.01G100900	Glyma.06G283300	Glyma.20G139200
Glyma.01G089600	Glyma.01G098400	Glyma.01G101000	Glyma.03G001700	Glyma.12G038000
Glyma.01G089900	Glyma.01G098700	Glyma.01G101100	Glyma.08G069500	Glyma.16G054400
Glyma.01G090100	Glyma.01G099100	Glyma.01G102300	Glyma.17G220900	Glyma.17G088000
Glyma.01G090200	Glyma.01G099600	Glyma.01G102400	Glyma.07G220300	Glyma.08G276200
Glyma.01G090700	Glyma.01G099700	Glyma.01G102600	Glyma.15G201800	Glyma.13G324600
Glyma.01G090900	Glyma.01G099800	Glyma.01G102700	Glyma.15G104100	Glyma.16G169700
Glyma.01G091000	Glyma.01G100100	Glyma.01G102900	Glyma.06G124300	Glyma.18G148100
Glyma.01G091800	Glyma.01G100200	Glyma.01G103100	Glyma.03G044500	Glyma.16G091300
Glyma.01G092100	Glyma.01G100600	Glyma.01G103200	Glyma.05G041400	Glyma.20G158200
Glyma.01G092300	Glyma.01G100900	Glyma.01G103500	Glyma.12G089300	Glyma.05G166900
Glyma.01G092400	Glyma.01G101000	Glyma.01G104100	Glyma.01G184900	Glyma.02G105800
Glyma.01G092900	Glyma.01G101100	Glyma.01G104200	Glyma.03G194200	Glyma.01G033400
Glyma.01G093000	Glyma.01G102300	Glyma.01G104600	Glyma.01G043400	Glyma.06G125600
Glyma.01G093100	Glyma.01G102400	Glyma.01G104800	Glyma.03G201300	Glyma.19G115500
Glyma.01G093200	Glyma.01G102600	Glyma.01G105000	Glyma.02G090100	Glyma.05G111200
Glyma.01G093400	Glyma.01G102700	Glyma.01G105400	Glyma.01G189900	Glyma.17G150500
Glyma.01G093800	Glyma.01G102900	Glyma.01G105500	Glyma.06G199600	Glyma.16G076400
Glyma.01G093900	Glyma.01G103100	Glyma.01G105600	Glyma.16G157800	Glyma.03G262400
Glyma.01G094100	Glyma.01G103200	Glyma.01G106000	Glyma.08G318500	Glyma.11G180700
Glyma.01G094200	Glyma.01G103500	Glyma.01G106100	Glyma.02G284300	Glyma.17G066300
Glyma.01G094600	Glyma.01G104100	Glyma.01G106200	Glyma.13G237100	Glyma.16G190000
Glyma.01G094800	Glyma.01G104200	Glyma.01G106500	Glyma.10G002200	Glyma.07G058800
Glyma.01G094900	Glyma.01G104600	Glyma.01G106600	Glyma.18G109100	Glyma.08G191300
Glyma.01G095100	Glyma.01G104800	Glyma.01G106700	Glyma.06G235100	Glyma.04G178700
Glyma.01G095500	Glyma.01G105000	Glyma.01G106800	Glyma.09G036800	Glyma.06G071200
Glyma.01G095600	Glyma.01G105400	Glyma.01G107000	Glyma.11G015000	Glyma.13G304200
Glyma.01G095700	Glyma.01G105500	Glyma.01G107100	Glyma.01G137200	Glyma.03G132600
Glyma.01G095900	Glyma.01G105600	Glyma.01G107500	Glyma.20G117000	Glyma.15G105300
Glyma.01G096000	Glyma.01G106000	Glyma.01G107700	Glyma.07G025400	Glyma.19G081500
Glyma.01G096300	Glyma.01G106100	Glyma.01G107900	Glyma.19G112000	Glyma.03G133600
Glyma.01G096600	Glyma.01G106200	Glyma.01G108000	Glyma.05G073600	Glyma.13G353300
Glyma.01G096700	Glyma.01G106500	Glyma.01G108700	Glyma.15G222100	Glyma.18G055700
Glyma.01G096800	Glyma.01G106600	Glyma.01G109100	Glyma.16G035700	Glyma.07G061600
Glyma.01G097000	Glyma.01G106700	Glyma.01G109200	Glyma.19G157700	Glyma.04G102500
Glyma.01G097100	Glyma.01G106800	Glyma.01G109300	Glyma.07G213000	Glyma.07G234100
Glyma.01G097200	Glyma.01G107000	Glyma.01G109500	Glyma.17G248800	Glyma.16G201100
Glyma.01G097500	Glyma.01G107100	Glyma.01G109600	Glyma.07G088600	Glyma.03G063900
Glyma.01G097700	Glyma.01G107500	Glyma.01G109700	Glyma.18G245400	Glyma.19G081800
Glyma.01G097900	Glyma.01G107700	Glyma.01G109800	Glyma.15G276500	Glyma.10G180500
Glyma.01G098000	Glyma.01G107900	Glyma.01G110100	Glyma.17G259700	Glyma.20G138400
Glyma.01G098400	Glyma.01G108000	Glyma.01G110200	Glyma.11G176200	Glyma.08G227200
Glyma.01G098700	Glyma.01G108700	Glyma.01G110400	Glyma.05G010300	Glyma.18G270800
Glyma.01G099000	Glyma.01G109100	Glyma.01G110500	Glyma.16G007600	Glyma.18G003300
Glyma.01G099100	Glyma.01G109200	Glyma.01G110600	Glyma.16G137300	Glyma.07G176600
Glyma.01G099600	Glyma.01G109300	Glyma.01G110900	Glyma.13G209600	Glyma.12G211300
Glyma.01G099700	Glyma.01G109500	Glyma.01G111200	Glyma.02G216200	Glyma.03G042700
Glyma.01G099800	Glyma.01G109600	Glyma.01G111300	Glyma.18G042800	Glyma.15G124800
Glyma.01G100100	Glyma.01G109700	Glyma.01G111500	Glyma.02G023100	Glyma.20G038500
Glyma.01G100200	Glyma.01G109800	Glyma.01G111900	Glyma.06G243500	Glyma.08G346100
Glyma.01G100600	Glyma.01G110100	Glyma.01G112300	Glyma.18G106700	Glyma.03G148900
Glyma.01G100700	Glyma.01G110200	Glyma.01G112600	Glyma.11G172500	Glyma.05G165700
Glyma.01G100900	Glyma.01G110400	Glyma.01G112700	Glyma.09G119500	Glyma.15G087500
Glyma.01G101000	Glyma.01G110500	Glyma.01G112900	Glyma.07G231000	Glyma.07G073400
Glyma.01G101100	Glyma.01G110600	Glyma.01G113000	Glyma.08G198300	Glyma.07G171000
Glyma.01G101200	Glyma.01G110900	Glyma.01G113100	Glyma.02G249300	Glyma.01G029300
Glyma.01G102200	Glyma.01G111200	Glyma.01G113200	Glyma.20G235400	Glyma.10G224300
Glyma.01G102300	Glyma.01G111300	Glyma.01G114000	Glyma.20G243800	Glyma.18G208800
Glyma.01G102400	Glyma.01G111500	Glyma.01G114400	Glyma.07G093900	Glyma.02G244900
Glyma.01G102600	Glyma.01G111900	Glyma.01G114800	Glyma.13G359100	Glyma.06G064000
Glyma.01G102700	Glyma.01G112300	Glyma.01G115000	Glyma.16G214500	Glyma.05G050700
Glyma.01G102800	Glyma.01G112600	Glyma.01G115100	Glyma.13G018000	Glyma.01G118600
Glyma.01G102900	Glyma.01G112700	Glyma.01G115500	Glyma.11G072000	Glyma.15G117900
Glyma.01G103100	Glyma.01G112900	Glyma.01G115600	Glyma.08G341600	Glyma.17G147000
Glyma.01G103200	Glyma.01G113000	Glyma.01G115900	Glyma.13G203200	Glyma.08G092800
Glyma.01G103500	Glyma.01G113100	Glyma.01G116000	Glyma.17G020900	Glyma.07G167700
Glyma.01G104100	Glyma.01G113200	Glyma.01G116100	Glyma.16G081900	Glyma.14G073200
Glyma.01G104200	Glyma.01G114000	Glyma.01G117800	Glyma.02G277000	Glyma.17G205900
Glyma.01G104600	Glyma.01G114400	Glyma.01G117900	Glyma.01G037600	Glyma.14G075400
Glyma.01G104800	Glyma.01G114800	Glyma.01G118200	Glyma.07G095200	Glyma.10G172000
Glyma.01G105000	Glyma.01G115000	Glyma.01G118300	Glyma.06G306200	Glyma.02G219900
Glyma.01G105400	Glyma.01G115100	Glyma.01G118400	Glyma.07G114700	Glyma.01G160000
Glyma.01G105500	Glyma.01G115500	Glyma.01G118800	Glyma.18G060500	Glyma.01G221500
Glyma.01G105600	Glyma.01G115600	Glyma.01G118900	Glyma.07G087100	Glyma.06G035100
Glyma.01G105900	Glyma.01G115900	Glyma.01G119300	Glyma.01G179000	Glyma.20G169400
Glyma.01G106000	Glyma.01G116000	Glyma.01G119400	Glyma.18G239500	Glyma.10G267700
Glyma.01G106100	Glyma.01G116100	Glyma.01G119500	Glyma.03G103000	Glyma.05G123100
Glyma.01G106200	Glyma.01G117800	Glyma.01G119900	Glyma.15G077700	Glyma.15G121300
Glyma.01G106500	Glyma.01G117900	Glyma.01G120400	Glyma.03G047800	Glyma.08G293200
Glyma.01G106600	Glyma.01G118200	Glyma.01G120800	Glyma.06G126800	Glyma.16G109300
Glyma.01G106700	Glyma.01G118300	Glyma.01G121200	Glyma.06G236000	Glyma.20G062000
Glyma.01G106800	Glyma.01G118400	Glyma.01G121300	Glyma.14G190600	Glyma.01G105900
Glyma.01G106900	Glyma.01G118800	Glyma.01G121400	Glyma.12G207400	Glyma.06G068700
Glyma.01G107000	Glyma.01G118900	Glyma.01G121700	Glyma.02G239300	Glyma.04G052100
Glyma.01G107100	Glyma.01G119300	Glyma.01G122100	Glyma.17G016400	Glyma.18G056600
Glyma.01G107500	Glyma.01G119400	Glyma.01G122800	Glyma.18G091300	Glyma.04G137100
Glyma.01G107700	Glyma.01G119500	Glyma.01G123300	Glyma.19G024500	Glyma.U023500
Glyma.01G107900	Glyma.01G119900	Glyma.01G123400	Glyma.04G238100	Glyma.15G256900
Glyma.01G108000	Glyma.01G120400	Glyma.01G123900	Glyma.09G126000	Glyma.17G218500
Glyma.01G108700	Glyma.01G120800	Glyma.01G124000	Glyma.10G296600	Glyma.06G309200
Glyma.01G109100	Glyma.01G121200	Glyma.01G124100	Glyma.10G052500	Glyma.10G210400
Glyma.01G109200	Glyma.01G121300	Glyma.01G124200	Glyma.20G224200	Glyma.06G030200
Glyma.01G109300	Glyma.01G121400	Glyma.01G124300	Glyma.17G138900	Glyma.01G173500
Glyma.01G109500	Glyma.01G121700	Glyma.01G124500	Glyma.13G333200	Glyma.08G247200
Glyma.01G109600	Glyma.01G122100	Glyma.01G124600	Glyma.20G246000	Glyma.13G098600
Glyma.01G109700	Glyma.01G122700	Glyma.01G124700	Glyma.18G255200	Glyma.19G084200
Glyma.01G109800	Glyma.01G122800	Glyma.01G124900	Glyma.06G119900	Glyma.08G212300
Glyma.01G110100	Glyma.01G123100	Glyma.01G125000	Glyma.13G082800	Glyma.06G005300
Glyma.01G110200	Glyma.01G123300	Glyma.01G125100	Glyma.18G065400	Glyma.01G136400
Glyma.01G110400	Glyma.01G123400	Glyma.01G125200	Glyma.17G030400	Glyma.19G186200
Glyma.01G110500	Glyma.01G123900	Glyma.01G125500	Glyma.04G238500	Glyma.18G127300
Glyma.01G110600	Glyma.01G124000	Glyma.01G125600	Glyma.11G002800	Glyma.15G263300
Glyma.01G110900	Glyma.01G124100	Glyma.01G125800	Glyma.06G004700	Glyma.13G364800
Glyma.01G111200	Glyma.01G124200	Glyma.01G125900	Glyma.15G222200	Glyma.06G037900
Glyma.01G111300	Glyma.01G124300	Glyma.01G126000	Glyma.15G079900	Glyma.19G099100
Glyma.01G111500	Glyma.01G124500	Glyma.01G126200	Glyma.03G138300	Glyma.02G159300
Glyma.01G111900	Glyma.01G124600	Glyma.01G127200	Glyma.17G171400	Glyma.08G251000
Glyma.01G112200	Glyma.01G124700	Glyma.01G127400	Glyma.16G057200	Glyma.13G109200
Glyma.01G112300	Glyma.01G124900	Glyma.01G127500	Glyma.06G111300	Glyma.15G204000
Glyma.01G112600	Glyma.01G125000	Glyma.01G127600	Glyma.08G225600	Glyma.02G034100
Glyma.01G112700	Glyma.01G125100	Glyma.01G127900	Glyma.07G027900	Glyma.03G121700
Glyma.01G112900	Glyma.01G125200	Glyma.01G128100	Glyma.01G026900	Glyma.19G051800
Glyma.01G113000	Glyma.01G125500	Glyma.01G128200	Glyma.09G282900	Glyma.03G014700
Glyma.01G113100	Glyma.01G125600	Glyma.01G128500	Glyma.03G214600	Glyma.13G090300
Glyma.01G113200	Glyma.01G125800	Glyma.01G128700	Glyma.07G171100	Glyma.18G024400
Glyma.01G113900	Glyma.01G125900	Glyma.01G129400	Glyma.07G189300	Glyma.20G062300
Glyma.01G114000	Glyma.01G126000	Glyma.01G129700	Glyma.16G008500	Glyma.19G079700
Glyma.01G114400	Glyma.01G126200	Glyma.01G130000	Glyma.01G147900	Glyma.05G144900
Glyma.01G114800	Glyma.01G127200	Glyma.01G131100	Glyma.17G029700	Glyma.18G005500
Glyma.01G115000	Glyma.01G127400	Glyma.01G131200	Glyma.17G072600	Glyma.18G247600
Glyma.01G115100	Glyma.01G127500	Glyma.01G131300	Glyma.18G277100	Glyma.13G205100
Glyma.01G115500	Glyma.01G127600	Glyma.01G131500	Glyma.15G236900	Glyma.07G152000
Glyma.01G115600	Glyma.01G127900	Glyma.01G131800	Glyma.05G090100	Glyma.07G024800
Glyma.01G115900	Glyma.01G128100	Glyma.01G131900	Glyma.19G171900	Glyma.06G122900
Glyma.01G116000	Glyma.01G128200	Glyma.01G132000	Glyma.17G135100	Glyma.10G274200
Glyma.01G116100	Glyma.01G128500	Glyma.01G132300	Glyma.19G067900	Glyma.17G090300
Glyma.01G117200	Glyma.01G128700	Glyma.01G132400	Glyma.07G060500	Glyma.20G061700
Glyma.01G117800	Glyma.01G129400	Glyma.01G132500	Glyma.08G131400	Glyma.07G151800
Glyma.01G117900	Glyma.01G129700	Glyma.01G132600	Glyma.10G093800	Glyma.20G137000
Glyma.01G118200	Glyma.01G130000	Glyma.01G132800	Glyma.06G043100	Glyma.14G085500
Glyma.01G118300	Glyma.01G131100	Glyma.01G133000	Glyma.11G048500	Glyma.18G019300
Glyma.01G118400	Glyma.01G131200	Glyma.01G133300	Glyma.10G267900	Glyma.04G155500
Glyma.01G118500	Glyma.01G131300	Glyma.01G133400	Glyma.11G146600	Glyma.14G148600
Glyma.01G118600	Glyma.01G131500	Glyma.01G133500	Glyma.16G050700	Glyma.03G091000
Glyma.01G118700	Glyma.01G131800	Glyma.01G133900	Glyma.03G067100	Glyma.01G059400
Glyma.01G118800	Glyma.01G131900	Glyma.01G134200	Glyma.15G020600	Glyma.17G106100
Glyma.01G118900	Glyma.01G132000	Glyma.01G134400	Glyma.17G127600	Glyma.01G106900
Glyma.01G119300	Glyma.01G132300	Glyma.01G134500	Glyma.19G198800	Glyma.11G172900
Glyma.01G119400	Glyma.01G132400	Glyma.01G135200	Glyma.04G022000	Glyma.04G186600
Glyma.01G119500	Glyma.01G132500	Glyma.01G135900	Glyma.08G219500	Glyma.17G122600
Glyma.01G119900	Glyma.01G132600	Glyma.01G136000	Glyma.09G261200	Glyma.19G097100
Glyma.01G120000	Glyma.01G132800	Glyma.01G136100	Glyma.18G022600	Glyma.16G194200
Glyma.01G120100	Glyma.01G133000	Glyma.01G136300	Glyma.U034800	Glyma.09G168400
Glyma.01G120400	Glyma.01G133300	Glyma.01G136500	Glyma.14G221400	Glyma.06G061700
Glyma.01G120800	Glyma.01G133400	Glyma.01G137000	Glyma.05G182500	Glyma.14G211400
Glyma.01G121200	Glyma.01G133500	Glyma.01G137300	Glyma.14G059400	Glyma.09G096000
Glyma.01G121300	Glyma.01G133900	Glyma.01G137500	Glyma.02G222700	Glyma.07G150000
Glyma.01G121400	Glyma.01G134200	Glyma.01G137600	Glyma.10G194200	Glyma.04G014000
Glyma.01G121700	Glyma.01G134400	Glyma.01G137700	Glyma.13G231500	Glyma.01G095900
Glyma.01G122100	Glyma.01G134500	Glyma.01G138300	Glyma.14G104400	Glyma.02G143900
Glyma.01G122300	Glyma.01G135200	Glyma.01G138800	Glyma.03G148800	Glyma.13G287700
Glyma.01G122800	Glyma.01G135900	Glyma.01G139000	Glyma.09G278000	Glyma.13G108700
Glyma.01G123300	Glyma.01G136000	Glyma.01G139100		Glyma.03G096500
Glyma.01G123400	Glyma.01G136100	Glyma.01G139500		Glyma.13G227300
Glyma.01G123500	Glyma.01G136300	Glyma.01G139600		Glyma.03G197900
Glyma.01G123900	Glyma.01G136500	Glyma.01G139700		Glyma.14G135000
Glyma.01G124000	Glyma.01G137000	Glyma.01G140200		Glyma.06G165600
Glyma.01G124100	Glyma.01G137200	Glyma.01G140600		Glyma.13G029300
Glyma.01G124200	Glyma.01G137300	Glyma.01G140900		Glyma.17G000100
Glyma.01G124300	Glyma.01G137500	Glyma.01G141900		Glyma.19G005500
Glyma.01G124500	Glyma.01G137600	Glyma.01G142300		Glyma.08G273000
Glyma.01G124600	Glyma.01G137700	Glyma.01G142400		Glyma.09G231700
Glyma.01G124700	Glyma.01G138300	Glyma.01G142700		Glyma.17G258800
Glyma.01G124900	Glyma.01G138800	Glyma.01G142800		Glyma.03G172800
Glyma.01G125000	Glyma.01G139000	Glyma.01G142900		Glyma.03G110000
Glyma.01G125100	Glyma.01G139100	Glyma.01G143100		Glyma.01G070500
Glyma.01G125200	Glyma.01G139500	Glyma.01G143700		Glyma.10G178400
Glyma.01G125500	Glyma.01G139600	Glyma.01G144200		Glyma.02G162800
Glyma.01G125600	Glyma.01G139700	Glyma.01G144300		Glyma.13G054200
Glyma.01G125800	Glyma.01G140200	Glyma.01G144500		Glyma.15G250000
Glyma.01G125900	Glyma.01G140600	Glyma.01G144800		Glyma.08G359800
Glyma.01G126000	Glyma.01G140900	Glyma.01G144900		Glyma.04G098500
Glyma.01G126200	Glyma.01G141900	Glyma.01G145000		Glyma.06G191700
Glyma.01G127200	Glyma.01G142300	Glyma.01G145200		Glyma.06G259400
Glyma.01G127400	Glyma.01G142400	Glyma.01G145300		Glyma.02G260400
Glyma.01G127500	Glyma.01G142700	Glyma.01G145400		Glyma.05G107700
Glyma.01G127600	Glyma.01G142800	Glyma.01G146100		Glyma.17G224800
Glyma.01G127900	Glyma.01G142900	Glyma.01G146300		Glyma.06G067500
Glyma.01G128100	Glyma.01G143100	Glyma.01G146400		Glyma.18G146500
Glyma.01G128200	Glyma.01G143700	Glyma.01G146600		Glyma.18G211000
Glyma.01G128500	Glyma.01G144200	Glyma.01G146800		Glyma.08G172500
Glyma.01G128700	Glyma.01G144300	Glyma.01G146900		Glyma.09G087100
Glyma.01G129100	Glyma.01G144500	Glyma.01G147000		Glyma.16G160200
Glyma.01G129400	Glyma.01G144800	Glyma.01G147400		Glyma.01G179400
Glyma.01G129600	Glyma.01G144900	Glyma.01G147500		Glyma.06G095700
Glyma.01G129700	Glyma.01G145000	Glyma.01G147600		Glyma.15G014600
Glyma.01G130000	Glyma.01G145200	Glyma.01G147700		Glyma.06G268500
Glyma.01G130400	Glyma.01G145300	Glyma.01G147800		Glyma.02G026200
Glyma.01G131100	Glyma.01G145400	Glyma.01G148100		Glyma.15G011600
Glyma.01G131200	Glyma.01G146100	Glyma.01G148200		Glyma.04G243300
Glyma.01G131300	Glyma.01G146300	Glyma.01G148300		Glyma.U029200
Glyma.01G131500	Glyma.01G146400	Glyma.01G148500		Glyma.06G314500
Glyma.01G131800	Glyma.01G146600	Glyma.01G148600		Glyma.20G080800
Glyma.01G131900	Glyma.01G146800	Glyma.01G148700		Glyma.03G101800
Glyma.01G132000	Glyma.01G146900	Glyma.01G148800		Glyma.03G175500
Glyma.01G132300	Glyma.01G147000	Glyma.01G148900		Glyma.03G013600
Glyma.01G132400	Glyma.01G147400	Glyma.01G149000		Glyma.07G042200
Glyma.01G132500	Glyma.01G147500	Glyma.01G149100		Glyma.03G123800
Glyma.01G132600	Glyma.01G147600	Glyma.01G149300		Glyma.09G048200
Glyma.01G132700	Glyma.01G147700	Glyma.01G149400		Glyma.10G297900
Glyma.01G132800	Glyma.01G147800	Glyma.01G149700		Glyma.03G106400
Glyma.01G133000	Glyma.01G147900	Glyma.01G149800		Glyma.14G206200
Glyma.01G133300	Glyma.01G148100	Glyma.01G149900		Glyma.12G239200
Glyma.01G133400	Glyma.01G148200	Glyma.01G150200		Glyma.10G273000
Glyma.01G133500	Glyma.01G148300	Glyma.01G150300		Glyma.12G004300
Glyma.01G133600	Glyma.01G148500	Glyma.01G150400		Glyma.09G146800
Glyma.01G133900	Glyma.01G148600	Glyma.01G150500		Glyma.12G105400
Glyma.01G134200	Glyma.01G148700	Glyma.01G150600		Glyma.04G100200
Glyma.01G134400	Glyma.01G148800	Glyma.01G150700		Glyma.11G175900
Glyma.01G134500	Glyma.01G148900	Glyma.01G150800		Glyma.07G063200
Glyma.01G135200	Glyma.01G149000	Glyma.01G150900		Glyma.10G141300
Glyma.01G135900	Glyma.01G149100	Glyma.01G151400		Glyma.09G213700
Glyma.01G136000	Glyma.01G149300	Glyma.01G151500		Glyma.02G121800
Glyma.01G136100	Glyma.01G149400	Glyma.01G151600		Glyma.08G042800
Glyma.01G136300	Glyma.01G149700	Glyma.01G151700		Glyma.10G052100
Glyma.01G136400	Glyma.01G149800	Glyma.01G151800		Glyma.20G195400
Glyma.01G136500	Glyma.01G149900	Glyma.01G152100		Glyma.08G206100
Glyma.01G137000	Glyma.01G150200	Glyma.01G152400		Glyma.04G256200
Glyma.01G137300	Glyma.01G150300	Glyma.01G152500		Glyma.04G169000
Glyma.01G137500	Glyma.01G150400	Glyma.01G152600		Glyma.11G064600
Glyma.01G137600	Glyma.01G150500	Glyma.01G152700		Glyma.06G299900
Glyma.01G137700	Glyma.01G150600	Glyma.01G152900		Glyma.18G105000
Glyma.01G138300	Glyma.01G150700	Glyma.01G153000		Glyma.20G050700
Glyma.01G138800	Glyma.01G150800	Glyma.01G153100		Glyma.16G021400
Glyma.01G139000	Glyma.01G150900	Glyma.01G153200		Glyma.19G145300
Glyma.01G139100	Glyma.01G151400	Glyma.01G153300		Glyma.16G125100
Glyma.01G139500	Glyma.01G151500	Glyma.01G153500		Glyma.15G056400
Glyma.01G139600	Glyma.01G151600	Glyma.01G153600		Glyma.18G088300
Glyma.01G139700	Glyma.01G151700	Glyma.01G153700		Glyma.02G028700
Glyma.01G140000	Glyma.01G151800	Glyma.01G154000		Glyma.12G217000
Glyma.01G140200	Glyma.01G152000	Glyma.01G154100		Glyma.02G184300
Glyma.01G140600	Glyma.01G152100	Glyma.01G154200		Glyma.13G032900
Glyma.01G140900	Glyma.01G152400	Glyma.01G154300		Glyma.17G243200
Glyma.01G141900	Glyma.01G152500	Glyma.01G154400		Glyma.09G148400
Glyma.01G142300	Glyma.01G152600	Glyma.01G154500		Glyma.08G117700
Glyma.01G142400	Glyma.01G152700	Glyma.01G154600		Glyma.02G182300
Glyma.01G142700	Glyma.01G152900	Glyma.01G154700		Glyma.04G041700
Glyma.01G142800	Glyma.01G153000	Glyma.01G154900		Glyma.13G334400
Glyma.01G142900	Glyma.01G153100	Glyma.01G155000		Glyma.07G226700
Glyma.01G143100	Glyma.01G153200	Glyma.01G155200		Glyma.10G084000
Glyma.01G143700	Glyma.01G153300	Glyma.01G155300		Glyma.11G121500
Glyma.01G143800	Glyma.01G153500	Glyma.01G155600		Glyma.01G012700
Glyma.01G144200	Glyma.01G153600	Glyma.01G155800		Glyma.13G028100
Glyma.01G144300	Glyma.01G153700	Glyma.01G155900		Glyma.03G022700
Glyma.01G144500	Glyma.01G154000	Glyma.01G156000		Glyma.14G100000
Glyma.01G144800	Glyma.01G154100	Glyma.01G156200		Glyma.01G241100
Glyma.01G144900	Glyma.01G154200	Glyma.01G156400		Glyma.15G041800
Glyma.01G145000	Glyma.01G154300	Glyma.01G156500		Glyma.02G196000
Glyma.01G145200	Glyma.01G154400	Glyma.01G156600		Glyma.17G124200
Glyma.01G145300	Glyma.01G154500	Glyma.01G156700		Glyma.20G050500
Glyma.01G145400	Glyma.01G154600	Glyma.01G156800		Glyma.07G245800
Glyma.01G146100	Glyma.01G154700	Glyma.01G157000		Glyma.20G173900
Glyma.01G146300	Glyma.01G154900	Glyma.01G157100		Glyma.07G081400
Glyma.01G146400	Glyma.01G155000	Glyma.01G157300		Glyma.16G176800
Glyma.01G146600	Glyma.01G155200	Glyma.01G157400		Glyma.09G114700
Glyma.01G146800	Glyma.01G155300	Glyma.01G157500		Glyma.07G108400
Glyma.01G146900	Glyma.01G155600	Glyma.01G157600		Glyma.17G200300
Glyma.01G147000	Glyma.01G155800	Glyma.01G157800		Glyma.08G126700
Glyma.01G147400	Glyma.01G155900	Glyma.01G157900		Glyma.06G114700
Glyma.01G147500	Glyma.01G156000	Glyma.01G158000		Glyma.02G149000
Glyma.01G147600	Glyma.01G156200	Glyma.01G158100		Glyma.13G188800
Glyma.01G147700	Glyma.01G156400	Glyma.01G158200		Glyma.09G181800
Glyma.01G147800	Glyma.01G156500	Glyma.01G158300		Glyma.10G105800
Glyma.01G148100	Glyma.01G156600	Glyma.01G158400		Glyma.04G147200
Glyma.01G148200	Glyma.01G156700	Glyma.01G158500		Glyma.03G015800
Glyma.01G148300	Glyma.01G156800	Glyma.01G158600		Glyma.11G038300
Glyma.01G148500	Glyma.01G157000	Glyma.01G158800		Glyma.06G111600
Glyma.01G148600	Glyma.01G157100	Glyma.01G159000		Glyma.04G187900
Glyma.01G148700	Glyma.01G157300	Glyma.01G159100		Glyma.15G241100
Glyma.01G148800	Glyma.01G157400	Glyma.01G159200		Glyma.09G041100
Glyma.01G148900	Glyma.01G157500	Glyma.01G159400		Glyma.08G310100
Glyma.01G149000	Glyma.01G157600	Glyma.01G159500		Glyma.01G088500
Glyma.01G149100	Glyma.01G157800	Glyma.01G159600		Glyma.18G079700
Glyma.01G149300	Glyma.01G157900	Glyma.01G159700		Glyma.15G247800
Glyma.01G149400	Glyma.01G158000	Glyma.01G159800		Glyma.18G273600
Glyma.01G149700	Glyma.01G158100	Glyma.01G159900		Glyma.06G033700
Glyma.01G149800	Glyma.01G158200	Glyma.01G160100		Glyma.17G227000
Glyma.01G149900	Glyma.01G158300	Glyma.01G160300		Glyma.12G121400
Glyma.01G150100	Glyma.01G158400	Glyma.01G161100		Glyma.12G162200
Glyma.01G150200	Glyma.01G158500	Glyma.01G161200		Glyma.10G230400
Glyma.01G150300	Glyma.01G158600	Glyma.01G161300		Glyma.03G204100
Glyma.01G150400	Glyma.01G158800	Glyma.01G161400		Glyma.01G099000
Glyma.01G150500	Glyma.01G159000	Glyma.01G161500		Glyma.02G151000
Glyma.01G150600	Glyma.01G159100	Glyma.01G161600		Glyma.17G150600
Glyma.01G150700	Glyma.01G159200	Glyma.01G161700		Glyma.06G139000
Glyma.01G150800	Glyma.01G159400	Glyma.01G161800		Glyma.15G063500
Glyma.01G150900	Glyma.01G159500	Glyma.01G161900		Glyma.09G053500
Glyma.01G151100	Glyma.01G159600	Glyma.01G162000		Glyma.13G048000
Glyma.01G151400	Glyma.01G159700	Glyma.01G162100		Glyma.10G167800
Glyma.01G151500	Glyma.01G159800	Glyma.01G162200		Glyma.04G067100
Glyma.01G151600	Glyma.01G159900	Glyma.01G162300		Glyma.18G284400
Glyma.01G151700	Glyma.01G160100	Glyma.01G162500		Glyma.15G127000
Glyma.01G151800	Glyma.01G160300	Glyma.01G162700		Glyma.11G002100
Glyma.01G152100	Glyma.01G161100	Glyma.01G162800		Glyma.19G148800
Glyma.01G152300	Glyma.01G161200	Glyma.01G162900		Glyma.15G010200
Glyma.01G152400	Glyma.01G161300	Glyma.01G163000		Glyma.15G151200
Glyma.01G152500	Glyma.01G161400	Glyma.01G163100		Glyma.12G003100
Glyma.01G152600	Glyma.01G161500	Glyma.01G163200		Glyma.05G092400
Glyma.01G152700	Glyma.01G161600	Glyma.01G163300		Glyma.20G223100
Glyma.01G152900	Glyma.01G161700	Glyma.01G163400		Glyma.13G174100
Glyma.01G153000	Glyma.01G161800	Glyma.01G163700		Glyma.16G221900
Glyma.01G153100	Glyma.01G161900	Glyma.01G163800		Glyma.18G115600
Glyma.01G153200	Glyma.01G162000	Glyma.01G163900		Glyma.01G091000
Glyma.01G153300	Glyma.01G162100	Glyma.01G164000		Glyma.19G244200
Glyma.01G153500	Glyma.01G162200	Glyma.01G164100		Glyma.11G079400
Glyma.01G153600	Glyma.01G162300	Glyma.01G164200		Glyma.10G175400
Glyma.01G153700	Glyma.01G162500	Glyma.01G164300		Glyma.19G054700
Glyma.01G154000	Glyma.01G162700	Glyma.01G164400		Glyma.15G109900
Glyma.01G154100	Glyma.01G162800	Glyma.01G164500		Glyma.08G001400
Glyma.01G154200	Glyma.01G162900	Glyma.01G164700		Glyma.11G174300
Glyma.01G154300	Glyma.01G163000	Glyma.01G164900		Glyma.17G090000
Glyma.01G154400	Glyma.01G163100	Glyma.01G165100		Glyma.14G132700
Glyma.01G154500	Glyma.01G163200	Glyma.01G165200		Glyma.05G109900
Glyma.01G154600	Glyma.01G163300	Glyma.01G165300		Glyma.17G011400
Glyma.01G154700	Glyma.01G163400	Glyma.01G165400		Glyma.10G118600
Glyma.01G154900	Glyma.01G163700	Glyma.01G165600		Glyma.05G231000
Glyma.01G155000	Glyma.01G163800	Glyma.01G165900		Glyma.01G051700
Glyma.01G155200	Glyma.01G163900	Glyma.01G166000		Glyma.16G220900
Glyma.01G155300	Glyma.01G164000	Glyma.01G166100		Glyma.09G139400
Glyma.01G155600	Glyma.01G164100	Glyma.01G166300		Glyma.16G138400
Glyma.01G155800	Glyma.01G164200	Glyma.01G166400		Glyma.02G235900
Glyma.01G155900	Glyma.01G164300	Glyma.01G166600		Glyma.14G043800
Glyma.01G156000	Glyma.01G164400	Glyma.01G166700		Glyma.11G107000
Glyma.01G156200	Glyma.01G164500	Glyma.01G167300		Glyma.14G186000
Glyma.01G156400	Glyma.01G164700	Glyma.01G167500		Glyma.01G051300
Glyma.01G156500	Glyma.01G164900	Glyma.01G167600		Glyma.03G242100
Glyma.01G156600	Glyma.01G165100	Glyma.01G167700		Glyma.18G043200
Glyma.01G156700	Glyma.01G165200	Glyma.01G167900		Glyma.14G205300
Glyma.01G156800	Glyma.01G165300	Glyma.01G168000		Glyma.20G002900
Glyma.01G157000	Glyma.01G165400	Glyma.01G168100		Glyma.20G064800
Glyma.01G157100	Glyma.01G165600	Glyma.01G168200		Glyma.05G033700
Glyma.01G157300	Glyma.01G165900	Glyma.01G168300		Glyma.10G163800
Glyma.01G157400	Glyma.01G166000	Glyma.01G168400		Glyma.09G101100
Glyma.01G157500	Glyma.01G166100	Glyma.01G168500		Glyma.04G125000
Glyma.01G157600	Glyma.01G166300	Glyma.01G168600		Glyma.06G104500
Glyma.01G157800	Glyma.01G166400	Glyma.01G168700		Glyma.17G208300
Glyma.01G157900	Glyma.01G166600	Glyma.01G168900		Glyma.05G068100
Glyma.01G158000	Glyma.01G166700	Glyma.01G169000		Glyma.19G130700
Glyma.01G158100	Glyma.01G167300	Glyma.01G169100		Glyma.10G103100
Glyma.01G158200	Glyma.01G167500	Glyma.01G169200		Glyma.20G020200
Glyma.01G158300	Glyma.01G167600	Glyma.01G169400		Glyma.06G096500
Glyma.01G158400	Glyma.01G167700	Glyma.01G169500		Glyma.13G330900
Glyma.01G158500	Glyma.01G167900	Glyma.01G169600		Glyma.01G197400
Glyma.01G158600	Glyma.01G168000	Glyma.01G169700		Glyma.09G127400
Glyma.01G158800	Glyma.01G168100	Glyma.01G169800		Glyma.18G292200
Glyma.01G159000	Glyma.01G168200	Glyma.01G169900		Glyma.06G211200
Glyma.01G159100	Glyma.01G168300	Glyma.01G170000		Glyma.12G011400
Glyma.01G159200	Glyma.01G168400	Glyma.01G170100		Glyma.12G048700
Glyma.01G159400	Glyma.01G168500	Glyma.01G170200		Glyma.12G147800
Glyma.01G159500	Glyma.01G168600	Glyma.01G170300		Glyma.02G107600
Glyma.01G159600	Glyma.01G168700	Glyma.01G170400		Glyma.10G122400
Glyma.01G159700	Glyma.01G168900	Glyma.01G170600		Glyma.10G138800
Glyma.01G159800	Glyma.01G169000	Glyma.01G170700		Glyma.13G353700
Glyma.01G159900	Glyma.01G169100	Glyma.01G170900		Glyma.14G043100
Glyma.01G160000	Glyma.01G169200	Glyma.01G171000		Glyma.19G029700
Glyma.01G160100	Glyma.01G169400	Glyma.01G171200		Glyma.20G099000
Glyma.01G160300	Glyma.01G169500	Glyma.01G171300		Glyma.13G354300
Glyma.01G161100	Glyma.01G169600	Glyma.01G171400		Glyma.17G093100
Glyma.01G161200	Glyma.01G169700	Glyma.01G171800		Glyma.02G274700
Glyma.01G161300	Glyma.01G169800	Glyma.01G171900		Glyma.06G242000
Glyma.01G161400	Glyma.01G169900	Glyma.01G172000		Glyma.03G011400
Glyma.01G161500	Glyma.01G170000	Glyma.01G172200		Glyma.07G204500
Glyma.01G161600	Glyma.01G170100	Glyma.01G172300		Glyma.16G066600
Glyma.01G161700	Glyma.01G170200	Glyma.01G172400		Glyma.16G092700
Glyma.01G161800	Glyma.01G170300	Glyma.01G172600		Glyma.20G104100
Glyma.01G161900	Glyma.01G170400	Glyma.01G172900		Glyma.05G159500
Glyma.01G162000	Glyma.01G170600	Glyma.01G173000		Glyma.15G063600
Glyma.01G162100	Glyma.01G170700	Glyma.01G173200		Glyma.16G141000
Glyma.01G162200	Glyma.01G170900	Glyma.01G173300		Glyma.12G161000
Glyma.01G162300	Glyma.01G171000	Glyma.01G173400		Glyma.17G047900
Glyma.01G162500	Glyma.01G171200	Glyma.01G173600		Glyma.13G054000
Glyma.01G162700	Glyma.01G171300	Glyma.01G173700		Glyma.06G084900
Glyma.01G162800	Glyma.01G171400	Glyma.01G174000		Glyma.03G107600
Glyma.01G162900	Glyma.01G171800	Glyma.01G174200		Glyma.02G285400
Glyma.01G163000	Glyma.01G171900	Glyma.01G174700		Glyma.07G168200
Glyma.01G163100	Glyma.01G172000	Glyma.01G174800		Glyma.16G218900
Glyma.01G163200	Glyma.01G172200	Glyma.01G174900		Glyma.01G021900
Glyma.01G163300	Glyma.01G172300	Glyma.01G175000		Glyma.07G095500
Glyma.01G163400	Glyma.01G172400	Glyma.01G175100		Glyma.03G217900
Glyma.01G163700	Glyma.01G172600	Glyma.01G175200		Glyma.17G252000
Glyma.01G163800	Glyma.01G172900	Glyma.01G175300		Glyma.18G204400
Glyma.01G163900	Glyma.01G173000	Glyma.01G175400		Glyma.14G044600
Glyma.01G164000	Glyma.01G173200	Glyma.01G175500		Glyma.14G074400
Glyma.01G164100	Glyma.01G173300	Glyma.01G175600		Glyma.02G125300
Glyma.01G164200	Glyma.01G173400	Glyma.01G175700		Glyma.08G138600
Glyma.01G164300	Glyma.01G173600	Glyma.01G175800		Glyma.02G015800
Glyma.01G164400	Glyma.01G173700	Glyma.01G175900		Glyma.04G251500
Glyma.01G164500	Glyma.01G174000	Glyma.01G176000		Glyma.16G133000
Glyma.01G164700	Glyma.01G174200	Glyma.01G176200		Glyma.20G178800
Glyma.01G164900	Glyma.01G174700	Glyma.01G176300		Glyma.09G211700
Glyma.01G165100	Glyma.01G174800	Glyma.01G176400		Glyma.19G085500
Glyma.01G165200	Glyma.01G174900	Glyma.01G176600		Glyma.18G283600
Glyma.01G165300	Glyma.01G175000	Glyma.01G176700		Glyma.17G100000
Glyma.01G165400	Glyma.01G175100	Glyma.01G176800		Glyma.11G251400
Glyma.01G165600	Glyma.01G175200	Glyma.01G176900		Glyma.19G031800
Glyma.01G165900	Glyma.01G175300	Glyma.01G177200		Glyma.08G261500
Glyma.01G166000	Glyma.01G175400	Glyma.01G177300		Glyma.03G144900
Glyma.01G166100	Glyma.01G175500	Glyma.01G177400		Glyma.02G020900
Glyma.01G166300	Glyma.01G175600	Glyma.01G177600		Glyma.20G216000
Glyma.01G166400	Glyma.01G175700	Glyma.01G177700		Glyma.09G214100
Glyma.01G166600	Glyma.01G175800	Glyma.01G178000		Glyma.15G275100
Glyma.01G166700	Glyma.01G175900	Glyma.01G178100		Glyma.17G178300
Glyma.01G167200	Glyma.01G176000	Glyma.01G178200		Glyma.11G144700
Glyma.01G167300	Glyma.01G176200	Glyma.01G178400		Glyma.02G058500
Glyma.01G167500	Glyma.01G176300	Glyma.01G178500		Glyma.06G173100
Glyma.01G167600	Glyma.01G176400	Glyma.01G178600		Glyma.11G092900
Glyma.01G167700	Glyma.01G176600	Glyma.01G178700		Glyma.02G139800
Glyma.01G167900	Glyma.01G176700	Glyma.01G178800		Glyma.08G083500
Glyma.01G168000	Glyma.01G176800	Glyma.01G179200		Glyma.16G084000
Glyma.01G168100	Glyma.01G176900	Glyma.01G179300		Glyma.18G234500
Glyma.01G168200	Glyma.01G177200	Glyma.01G179800		Glyma.17G249200
Glyma.01G168300	Glyma.01G177300	Glyma.01G179900		Glyma.03G224100
Glyma.01G168400	Glyma.01G177400	Glyma.01G180000		Glyma.07G146400
Glyma.01G168500	Glyma.01G177600	Glyma.01G180100		Glyma.13G168300
Glyma.01G168600	Glyma.01G177700	Glyma.01G180200		Glyma.02G166800
Glyma.01G168700	Glyma.01G178000	Glyma.01G180400		Glyma.19G097000
Glyma.01G168900	Glyma.01G178100	Glyma.01G180500		Glyma.07G154500
Glyma.01G169000	Glyma.01G178200	Glyma.01G180600		Glyma.19G137000
Glyma.01G169100	Glyma.01G178400	Glyma.01G180700		Glyma.07G200300
Glyma.01G169200	Glyma.01G178500	Glyma.01G180800		Glyma.05G113000
Glyma.01G169400	Glyma.01G178600	Glyma.01G181000		Glyma.19G100700
Glyma.01G169500	Glyma.01G178700	Glyma.01G181200		Glyma.07G081500
Glyma.01G169600	Glyma.01G178800	Glyma.01G181500		Glyma.12G208400
Glyma.01G169700	Glyma.01G179000	Glyma.01G181700		Glyma.13G352700
Glyma.01G169800	Glyma.01G179200	Glyma.01G181900		Glyma.09G156200
Glyma.01G169900	Glyma.01G179300	Glyma.01G182000		Glyma.03G008900
Glyma.01G170000	Glyma.01G179800	Glyma.01G182300		Glyma.15G250600
Glyma.01G170100	Glyma.01G179900	Glyma.01G182400		Glyma.18G043900
Glyma.01G170200	Glyma.01G180000	Glyma.01G182500		Glyma.10G024000
Glyma.01G170300	Glyma.01G180100	Glyma.01G182600		Glyma.15G171200
Glyma.01G170400	Glyma.01G180200	Glyma.01G182700		Glyma.12G125500
Glyma.01G170600	Glyma.01G180400	Glyma.01G183000		Glyma.11G099900
Glyma.01G170700	Glyma.01G180500	Glyma.01G183100		Glyma.15G228400
Glyma.01G170900	Glyma.01G180600	Glyma.01G183300		Glyma.10G095300
Glyma.01G171000	Glyma.01G180700	Glyma.01G183400		Glyma.06G168800
Glyma.01G171200	Glyma.01G180800	Glyma.01G183500		Glyma.13G026300
Glyma.01G171300	Glyma.01G181000	Glyma.01G183600		Glyma.08G252000
Glyma.01G171400	Glyma.01G181200	Glyma.01G183700		Glyma.04G113800
Glyma.01G171800	Glyma.01G181500	Glyma.01G183800		Glyma.03G112800
Glyma.01G171900	Glyma.01G181700	Glyma.01G183900		Glyma.05G182100
Glyma.01G172000	Glyma.01G181900	Glyma.01G184300		Glyma.17G217300
Glyma.01G172200	Glyma.01G182000	Glyma.01G184400		Glyma.18G187300
Glyma.01G172300	Glyma.01G182300	Glyma.01G184500		Glyma.07G224700
Glyma.01G172400	Glyma.01G182400	Glyma.01G184600		Glyma.05G210700
Glyma.01G172600	Glyma.01G182500	Glyma.01G184700		Glyma.12G168400
Glyma.01G172700	Glyma.01G182600	Glyma.01G185200		Glyma.17G262000
Glyma.01G172900	Glyma.01G182700	Glyma.01G185300		Glyma.13G353500
Glyma.01G173000	Glyma.01G183000	Glyma.01G185400		Glyma.13G060200
Glyma.01G173200	Glyma.01G183100	Glyma.01G185500		Glyma.17G051100
Glyma.01G173300	Glyma.01G183300	Glyma.01G185600		Glyma.07G125700
Glyma.01G173400	Glyma.01G183400	Glyma.01G185700		Glyma.19G172900
Glyma.01G173500	Glyma.01G183500	Glyma.01G185800		Glyma.19G245300
Glyma.01G173600	Glyma.01G183600	Glyma.01G185900		Glyma.20G104400
Glyma.01G173700	Glyma.01G183700	Glyma.01G186000		Glyma.08G286900
Glyma.01G174000	Glyma.01G183800	Glyma.01G186100		Glyma.20G027800
Glyma.01G174200	Glyma.01G183900	Glyma.01G186300		Glyma.09G284500
Glyma.01G174300	Glyma.01G184300	Glyma.01G186400		Glyma.04G094700
Glyma.01G174700	Glyma.01G184400	Glyma.01G186600		Glyma.18G051000
Glyma.01G174800	Glyma.01G184500	Glyma.01G186800		Glyma.13G118000
Glyma.01G174900	Glyma.01G184600	Glyma.01G187200		Glyma.18G187500
Glyma.01G175000	Glyma.01G184700	Glyma.01G187300		Glyma.15G172300
Glyma.01G175100	Glyma.01G184900	Glyma.01G187400		Glyma.03G162800
Glyma.01G175200	Glyma.01G185200	Glyma.01G187600		Glyma.12G058300
Glyma.01G175300	Glyma.01G185300	Glyma.01G187700		Glyma.18G130100
Glyma.01G175400	Glyma.01G185400	Glyma.01G187800		Glyma.16G162700
Glyma.01G175500	Glyma.01G185500	Glyma.01G187900		Glyma.13G097100
Glyma.01G175600	Glyma.01G185600	Glyma.01G188000		Glyma.20G018100
Glyma.01G175700	Glyma.01G185700	Glyma.01G188100		Glyma.10G260600
Glyma.01G175800	Glyma.01G185800	Glyma.01G188200		Glyma.10G167100
Glyma.01G175900	Glyma.01G185900	Glyma.01G188400		Glyma.13G365300
Glyma.01G176000	Glyma.01G186000	Glyma.01G188500		Glyma.03G202800
Glyma.01G176200	Glyma.01G186100	Glyma.01G188600		Glyma.19G076800
Glyma.01G176300	Glyma.01G186300	Glyma.01G188700		Glyma.18G287000
Glyma.01G176400	Glyma.01G186400	Glyma.01G188800		Glyma.08G192800
Glyma.01G176600	Glyma.01G186600	Glyma.01G188900		Glyma.10G241500
Glyma.01G176700	Glyma.01G186800	Glyma.01G189000		Glyma.01G198200
Glyma.01G176800	Glyma.01G187200	Glyma.01G189100		Glyma.06G018000
Glyma.01G176900	Glyma.01G187300	Glyma.01G189200		Glyma.05G075000
Glyma.01G177200	Glyma.01G187400	Glyma.01G189300		Glyma.17G029500
Glyma.01G177300	Glyma.01G187600	Glyma.01G189400		Glyma.11G170800
Glyma.01G177400	Glyma.01G187700	Glyma.01G189500		Glyma.16G193900
Glyma.01G177500	Glyma.01G187800	Glyma.01G189600		Glyma.17G020800
Glyma.01G177600	Glyma.01G187900	Glyma.01G189700		Glyma.04G179800
Glyma.01G177700	Glyma.01G188000	Glyma.01G189800		Glyma.11G063400
Glyma.01G178000	Glyma.01G188100	Glyma.01G190000		Glyma.13G035200
Glyma.01G178100	Glyma.01G188200	Glyma.01G190100		Glyma.08G134100
Glyma.01G178200	Glyma.01G188400	Glyma.01G190300		Glyma.17G106200
Glyma.01G178400	Glyma.01G188500	Glyma.01G190500		Glyma.01G120100
Glyma.01G178500	Glyma.01G188600	Glyma.01G190600		Glyma.06G045700
Glyma.01G178600	Glyma.01G188700	Glyma.01G190700		Glyma.12G207200
Glyma.01G178700	Glyma.01G188800	Glyma.01G190800		Glyma.13G226200
Glyma.01G178800	Glyma.01G188900	Glyma.01G190900		Glyma.17G041200
Glyma.01G179200	Glyma.01G189000	Glyma.01G191100		Glyma.20G186200
Glyma.01G179300	Glyma.01G189100	Glyma.01G191200		Glyma.10G034200
Glyma.01G179400	Glyma.01G189200	Glyma.01G191300		Glyma.15G125000
Glyma.01G179800	Glyma.01G189300	Glyma.01G191500		Glyma.15G152400
Glyma.01G179900	Glyma.01G189400	Glyma.01G191600		Glyma.08G276300
Glyma.01G180000	Glyma.01G189500	Glyma.01G191800		Glyma.14G213300
Glyma.01G180100	Glyma.01G189600	Glyma.01G191900		Glyma.10G055400
Glyma.01G180200	Glyma.01G189700	Glyma.01G192000		Glyma.02G136600
Glyma.01G180400	Glyma.01G189800	Glyma.01G192100		Glyma.06G304300
Glyma.01G180500	Glyma.01G189900	Glyma.01G192200		Glyma.16G136900
Glyma.01G180600	Glyma.01G190000	Glyma.01G192300		Glyma.02G121500
Glyma.01G180700	Glyma.01G190100	Glyma.01G192500		Glyma.19G045300
Glyma.01G180800	Glyma.01G190300	Glyma.01G192600		Glyma.19G183600
Glyma.01G181000	Glyma.01G190500	Glyma.01G193100		Glyma.15G194200
Glyma.01G181200	Glyma.01G190600	Glyma.01G193200		Glyma.16G169000
Glyma.01G181500	Glyma.01G190700	Glyma.01G193500		Glyma.16G159100
Glyma.01G181700	Glyma.01G190800	Glyma.01G193600		Glyma.13G306600
Glyma.01G181900	Glyma.01G190900	Glyma.01G193700		Glyma.02G054000
Glyma.01G182000	Glyma.01G191100	Glyma.01G193800		Glyma.09G055700
Glyma.01G182300	Glyma.01G191200	Glyma.01G193900		Glyma.02G295300
Glyma.01G182400	Glyma.01G191300	Glyma.01G194100		Glyma.19G136600
Glyma.01G182500	Glyma.01G191500	Glyma.01G194200		Glyma.17G097400
Glyma.01G182600	Glyma.01G191600	Glyma.01G194300		Glyma.15G000100
Glyma.01G182700	Glyma.01G191700	Glyma.01G194500		Glyma.15G160800
Glyma.01G183000	Glyma.01G191800	Glyma.01G194600		Glyma.13G368600
Glyma.01G183100	Glyma.01G191900	Glyma.01G194700		Glyma.09G281100
Glyma.01G183300	Glyma.01G192000	Glyma.01G194800		Glyma.10G271800
Glyma.01G183400	Glyma.01G192100	Glyma.01G194900		Glyma.06G200400
Glyma.01G183500	Glyma.01G192200	Glyma.01G195000		Glyma.04G029600
Glyma.01G183600	Glyma.01G192300	Glyma.01G195100		Glyma.02G157000
Glyma.01G183700	Glyma.01G192500	Glyma.01G195200		Glyma.20G106200
Glyma.01G183800	Glyma.01G192600	Glyma.01G195400		Glyma.13G104700
Glyma.01G183900	Glyma.01G193100	Glyma.01G195900		Glyma.16G158200
Glyma.01G184300	Glyma.01G193200	Glyma.01G196000		Glyma.07G167000
Glyma.01G184400	Glyma.01G193500	Glyma.01G196300		Glyma.10G136800
Glyma.01G184500	Glyma.01G193600	Glyma.01G196600		Glyma.16G175100
Glyma.01G184600	Glyma.01G193700	Glyma.01G196800		Glyma.08G017200
Glyma.01G184700	Glyma.01G193800	Glyma.01G197100		Glyma.16G038600
Glyma.01G185200	Glyma.01G193900	Glyma.01G197500		Glyma.10G040300
Glyma.01G185300	Glyma.01G194100	Glyma.01G197600		Glyma.09G123900
Glyma.01G185400	Glyma.01G194200	Glyma.01G197800		Glyma.10G285300
Glyma.01G185500	Glyma.01G194300	Glyma.01G198100		Glyma.03G243200
Glyma.01G185600	Glyma.01G194500	Glyma.01G198500		Glyma.07G011900
Glyma.01G185700	Glyma.01G194600	Glyma.01G198600		Glyma.04G077100
Glyma.01G185800	Glyma.01G194700	Glyma.01G198900		Glyma.19G051000
Glyma.01G185900	Glyma.01G194800	Glyma.01G199000		Glyma.19G104200
Glyma.01G186000	Glyma.01G194900	Glyma.01G199100		Glyma.05G064600
Glyma.01G186100	Glyma.01G195000	Glyma.01G199200		Glyma.03G201800
Glyma.01G186300	Glyma.01G195100	Glyma.01G199300		Glyma.03G109100
Glyma.01G186400	Glyma.01G195200	Glyma.01G199400		Glyma.10G280400
Glyma.01G186500	Glyma.01G195400	Glyma.01G199600		Glyma.03G116000
Glyma.01G186600	Glyma.01G195900	Glyma.01G199700		Glyma.12G060300
Glyma.01G186800	Glyma.01G196000	Glyma.01G199900		Glyma.U024800
Glyma.01G187200	Glyma.01G196100	Glyma.01G200000		Glyma.11G131400
Glyma.01G187300	Glyma.01G196300	Glyma.01G200200		Glyma.11G029700
Glyma.01G187400	Glyma.01G196600	Glyma.01G200500		Glyma.20G094000
Glyma.01G187600	Glyma.01G196800	Glyma.01G200700		Glyma.07G042900
Glyma.01G187700	Glyma.01G197100	Glyma.01G200800		Glyma.07G140300
Glyma.01G187800	Glyma.01G197500	Glyma.01G200900		Glyma.07G019200
Glyma.01G187900	Glyma.01G197600	Glyma.01G201000		Glyma.13G247600
Glyma.01G188000	Glyma.01G197800	Glyma.01G201100		Glyma.15G101200
Glyma.01G188100	Glyma.01G198100	Glyma.01G201200		Glyma.02G183400
Glyma.01G188200	Glyma.01G198500	Glyma.01G201300		Glyma.15G201500
Glyma.01G188400	Glyma.01G198600	Glyma.01G201400		Glyma.08G298700
Glyma.01G188500	Glyma.01G198900	Glyma.01G202000		Glyma.19G251600
Glyma.01G188600	Glyma.01G199000	Glyma.01G202200		Glyma.08G191100
Glyma.01G188700	Glyma.01G199100	Glyma.01G202400		Glyma.02G080300
Glyma.01G188800	Glyma.01G199200	Glyma.01G202500		Glyma.05G075500
Glyma.01G188900	Glyma.01G199300	Glyma.01G202600		Glyma.12G086900
Glyma.01G189000	Glyma.01G199400	Glyma.01G202700		Glyma.05G035800
Glyma.01G189100	Glyma.01G199600	Glyma.01G202800		Glyma.11G083800
Glyma.01G189200	Glyma.01G199700	Glyma.01G202900		Glyma.12G153000
Glyma.01G189300	Glyma.01G199900	Glyma.01G203000		Glyma.04G114600
Glyma.01G189400	Glyma.01G200000	Glyma.01G203100		Glyma.15G020700
Glyma.01G189500	Glyma.01G200200	Glyma.01G203200		Glyma.05G026000
Glyma.01G189600	Glyma.01G200500	Glyma.01G203300		Glyma.17G076300
Glyma.01G189700	Glyma.01G200700	Glyma.01G203400		Glyma.09G219600
Glyma.01G189800	Glyma.01G200800	Glyma.01G203500		Glyma.03G264700
Glyma.01G190000	Glyma.01G200900	Glyma.01G203600		Glyma.20G174600
Glyma.01G190100	Glyma.01G201000	Glyma.01G203700		Glyma.06G086100
Glyma.01G190300	Glyma.01G201100	Glyma.01G203800		Glyma.08G182700
Glyma.01G190500	Glyma.01G201200	Glyma.01G204000		Glyma.16G171400
Glyma.01G190600	Glyma.01G201300	Glyma.01G204200		Glyma.05G010100
Glyma.01G190700	Glyma.01G201400	Glyma.01G204300		Glyma.07G200500
Glyma.01G190800	Glyma.01G202000	Glyma.01G204400		Glyma.13G077800
Glyma.01G190900	Glyma.01G202200	Glyma.01G204500		Glyma.12G215000
Glyma.01G191100	Glyma.01G202400	Glyma.01G204600		Glyma.20G021400
Glyma.01G191200	Glyma.01G202500	Glyma.01G204900		Glyma.13G012500
Glyma.01G191300	Glyma.01G202600	Glyma.01G205100		Glyma.01G094100
Glyma.01G191400	Glyma.01G202700	Glyma.01G205200		Glyma.09G169700
Glyma.01G191500	Glyma.01G202800	Glyma.01G205300		Glyma.11G206900
Glyma.01G191600	Glyma.01G202900	Glyma.01G205400		Glyma.01G192400
Glyma.01G191800	Glyma.01G203000	Glyma.01G205500		Glyma.09G150000
Glyma.01G191900	Glyma.01G203100	Glyma.01G205600		Glyma.09G266300
Glyma.01G192000	Glyma.01G203200	Glyma.01G205700		Glyma.18G256900
Glyma.01G192100	Glyma.01G203300	Glyma.01G205800		Glyma.11G065300
Glyma.01G192200	Glyma.01G203400	Glyma.01G205900		Glyma.16G099200
Glyma.01G192300	Glyma.01G203500	Glyma.01G206000		Glyma.20G073600
Glyma.01G192400	Glyma.01G203600	Glyma.01G206100		Glyma.11G003500
Glyma.01G192500	Glyma.01G203700	Glyma.01G206200		Glyma.03G152800
Glyma.01G192600	Glyma.01G203800	Glyma.01G206400		Glyma.12G227700
Glyma.01G192900	Glyma.01G204000	Glyma.01G206500		Glyma.08G033200
Glyma.01G193100	Glyma.01G204200	Glyma.01G206600		Glyma.10G228600
Glyma.01G193200	Glyma.01G204300	Glyma.01G206700		Glyma.11G242400
Glyma.01G193500	Glyma.01G204400	Glyma.01G206900		Glyma.18G210600
Glyma.01G193600	Glyma.01G204500	Glyma.01G207000		Glyma.13G345900
Glyma.01G193700	Glyma.01G204600	Glyma.01G207100		Glyma.19G026400
Glyma.01G193800	Glyma.01G204900	Glyma.01G207200		Glyma.12G092300
Glyma.01G193900	Glyma.01G205100	Glyma.01G207300		Glyma.15G102100
Glyma.01G194100	Glyma.01G205200	Glyma.01G207400		Glyma.19G015300
Glyma.01G194200	Glyma.01G205300	Glyma.01G207500		Glyma.06G303900
Glyma.01G194300	Glyma.01G205400	Glyma.01G207700		Glyma.19G159500
Glyma.01G194500	Glyma.01G205500	Glyma.01G207800		Glyma.18G142700
Glyma.01G194600	Glyma.01G205600	Glyma.01G207900		Glyma.13G283100
Glyma.01G194700	Glyma.01G205700	Glyma.01G208100		Glyma.09G154200
Glyma.01G194800	Glyma.01G205800	Glyma.01G208200		Glyma.06G256700
Glyma.01G194900	Glyma.01G205900	Glyma.01G208300		Glyma.02G014900
Glyma.01G195000	Glyma.01G206000	Glyma.01G208400		Glyma.09G034600
Glyma.01G195100	Glyma.01G206100	Glyma.01G208600		Glyma.04G001000
Glyma.01G195200	Glyma.01G206200	Glyma.01G208700		Glyma.02G071800
Glyma.01G195400	Glyma.01G206400	Glyma.01G208800		Glyma.07G153200
Glyma.01G195900	Glyma.01G206500	Glyma.01G208900		Glyma.03G046800
Glyma.01G196000	Glyma.01G206600	Glyma.01G209100		Glyma.20G068000
Glyma.01G196300	Glyma.01G206700	Glyma.01G209200		Glyma.02G070000
Glyma.01G196400	Glyma.01G206900	Glyma.01G209300		Glyma.18G022900
Glyma.01G196600	Glyma.01G207000	Glyma.01G209400		Glyma.07G149100
Glyma.01G196800	Glyma.01G207100	Glyma.01G209500		Glyma.05G228100
Glyma.01G197100	Glyma.01G207200	Glyma.01G209700		Glyma.03G032700
Glyma.01G197300	Glyma.01G207300	Glyma.01G209800		Glyma.07G207600
Glyma.01G197400	Glyma.01G207400	Glyma.01G210100		Glyma.07G083100
Glyma.01G197500	Glyma.01G207500	Glyma.01G210200		Glyma.10G075800
Glyma.01G197600	Glyma.01G207700	Glyma.01G210400		Glyma.01G034400
Glyma.01G197800	Glyma.01G207800	Glyma.01G210600		Glyma.07G117200
Glyma.01G198000	Glyma.01G207900	Glyma.01G210700		Glyma.05G140900
Glyma.01G198100	Glyma.01G208100	Glyma.01G210800		Glyma.14G183800
Glyma.01G198200	Glyma.01G208200	Glyma.01G211200		Glyma.03G017700
Glyma.01G198500	Glyma.01G208300	Glyma.01G211300		Glyma.19G214600
Glyma.01G198600	Glyma.01G208400	Glyma.01G211500		Glyma.02G262200
Glyma.01G198900	Glyma.01G208600	Glyma.01G211700		Glyma.20G182700
Glyma.01G199000	Glyma.01G208700	Glyma.01G211900		Glyma.19G017600
Glyma.01G199100	Glyma.01G208800	Glyma.01G212000		Glyma.16G111800
Glyma.01G199200	Glyma.01G208900	Glyma.01G212100		Glyma.17G115000
Glyma.01G199300	Glyma.01G209100	Glyma.01G212200		Glyma.09G080100
Glyma.01G199400	Glyma.01G209200	Glyma.01G212400		Glyma.20G119800
Glyma.01G199600	Glyma.01G209300	Glyma.01G212500		Glyma.03G043900
Glyma.01G199700	Glyma.01G209400	Glyma.01G212600		Glyma.02G032600
Glyma.01G199900	Glyma.01G209500	Glyma.01G212700		Glyma.09G151400
Glyma.01G200000	Glyma.01G209600	Glyma.01G212800		Glyma.05G224900
Glyma.01G200200	Glyma.01G209700	Glyma.01G212900		Glyma.15G119200
Glyma.01G200500	Glyma.01G209800	Glyma.01G213000		Glyma.08G296600
Glyma.01G200700	Glyma.01G210100	Glyma.01G213200		Glyma.13G058500
Glyma.01G200800	Glyma.01G210200	Glyma.01G213300		Glyma.10G000100
Glyma.01G200900	Glyma.01G210400	Glyma.01G213400		Glyma.16G170900
Glyma.01G201000	Glyma.01G210600	Glyma.01G213500		Glyma.04G234600
Glyma.01G201100	Glyma.01G210700	Glyma.01G213600		Glyma.05G029100
Glyma.01G201200	Glyma.01G210800	Glyma.01G213700		Glyma.19G099600
Glyma.01G201300	Glyma.01G211200	Glyma.01G213800		Glyma.18G212100
Glyma.01G201400	Glyma.01G211300	Glyma.01G214100		Glyma.08G331400
Glyma.01G202000	Glyma.01G211500	Glyma.01G214200		Glyma.09G000300
Glyma.01G202200	Glyma.01G211700	Glyma.01G214300		Glyma.12G170700
Glyma.01G202400	Glyma.01G211900	Glyma.01G214500		Glyma.12G141100
Glyma.01G202500	Glyma.01G212000	Glyma.01G214600		Glyma.19G250400
Glyma.01G202600	Glyma.01G212100	Glyma.01G214700		Glyma.19G054600
Glyma.01G202700	Glyma.01G212200	Glyma.01G214800		Glyma.08G333000
Glyma.01G202800	Glyma.01G212400	Glyma.01G215100		Glyma.07G101400
Glyma.01G202900	Glyma.01G212500	Glyma.01G215400		Glyma.20G135000
Glyma.01G203000	Glyma.01G212600	Glyma.01G215500		Glyma.10G216400
Glyma.01G203100	Glyma.01G212700	Glyma.01G215600		Glyma.U003100
Glyma.01G203200	Glyma.01G212800	Glyma.01G215700		Glyma.02G025300
Glyma.01G203300	Glyma.01G212900	Glyma.01G215800		Glyma.17G225100
Glyma.01G203400	Glyma.01G213000	Glyma.01G216400		Glyma.12G099100
Glyma.01G203500	Glyma.01G213200	Glyma.01G216500		Glyma.20G147800
Glyma.01G203600	Glyma.01G213300	Glyma.01G217100		Glyma.02G257100
Glyma.01G203700	Glyma.01G213400	Glyma.01G217200		Glyma.16G034800
Glyma.01G203800	Glyma.01G213500	Glyma.01G217300		Glyma.18G177800
Glyma.01G204000	Glyma.01G213600	Glyma.01G217400		Glyma.02G288700
Glyma.01G204200	Glyma.01G213700	Glyma.01G217500		Glyma.07G043600
Glyma.01G204300	Glyma.01G213800	Glyma.01G217700		Glyma.06G049300
Glyma.01G204400	Glyma.01G214100	Glyma.01G217900		Glyma.04G049200
Glyma.01G204500	Glyma.01G214200	Glyma.01G218000		Glyma.07G095800
Glyma.01G204600	Glyma.01G214300	Glyma.01G218100		Glyma.11G172000
Glyma.01G204700	Glyma.01G214500	Glyma.01G218300		Glyma.11G207300
Glyma.01G204900	Glyma.01G214600	Glyma.01G218400		Glyma.04G247300
Glyma.01G205100	Glyma.01G214700	Glyma.01G218600		Glyma.06G317200
Glyma.01G205200	Glyma.01G214800	Glyma.01G218800		Glyma.19G240500
Glyma.01G205300	Glyma.01G215100	Glyma.01G219000		Glyma.17G086900
Glyma.01G205400	Glyma.01G215400	Glyma.01G219200		Glyma.12G094100
Glyma.01G205500	Glyma.01G215500	Glyma.01G219400		Glyma.15G006600
Glyma.01G205600	Glyma.01G215600	Glyma.01G219600		Glyma.01G065500
Glyma.01G205700	Glyma.01G215700	Glyma.01G219700		Glyma.20G157400
Glyma.01G205800	Glyma.01G215800	Glyma.01G219800		Glyma.01G209900
Glyma.01G205900	Glyma.01G216000	Glyma.01G220000		Glyma.16G085700
Glyma.01G206000	Glyma.01G216400	Glyma.01G220200		Glyma.02G210500
Glyma.01G206100	Glyma.01G216500	Glyma.01G220300		Glyma.09G101400
Glyma.01G206200	Glyma.01G217100	Glyma.01G220400		Glyma.U041300
Glyma.01G206400	Glyma.01G217200	Glyma.01G220600		Glyma.20G185200
Glyma.01G206500	Glyma.01G217300	Glyma.01G220700		Glyma.01G057700
Glyma.01G206600	Glyma.01G217400	Glyma.01G220800		Glyma.13G274200
Glyma.01G206700	Glyma.01G217500	Glyma.01G220900		Glyma.11G162700
Glyma.01G206900	Glyma.01G217600	Glyma.01G221200		Glyma.17G210100
Glyma.01G207000	Glyma.01G217700	Glyma.01G221300		Glyma.09G161400
Glyma.01G207100	Glyma.01G217900	Glyma.01G221700		Glyma.01G133600
Glyma.01G207200	Glyma.01G218000	Glyma.01G221800		Glyma.07G105300
Glyma.01G207300	Glyma.01G218100	Glyma.01G222000		Glyma.13G190600
Glyma.01G207400	Glyma.01G218300	Glyma.01G222100		Glyma.18G130800
Glyma.01G207500	Glyma.01G218400	Glyma.01G222400		Glyma.08G120300
Glyma.01G207700	Glyma.01G218600	Glyma.01G222500		Glyma.05G143400
Glyma.01G207800	Glyma.01G218800	Glyma.01G222600		Glyma.16G051000
Glyma.01G207900	Glyma.01G219000	Glyma.01G222700		Glyma.04G246300
Glyma.01G208100	Glyma.01G219200	Glyma.01G223000		Glyma.16G159200
Glyma.01G208200	Glyma.01G219400	Glyma.01G223100		Glyma.18G227000
Glyma.01G208300	Glyma.01G219600	Glyma.01G223200		Glyma.14G151100
Glyma.01G208400	Glyma.01G219700	Glyma.01G223400		Glyma.06G022200
Glyma.01G208600	Glyma.01G219800	Glyma.01G223500		Glyma.13G082600
Glyma.01G208700	Glyma.01G220000	Glyma.01G223600		Glyma.20G085700
Glyma.01G208800	Glyma.01G220200	Glyma.01G223700		Glyma.03G128200
Glyma.01G208900	Glyma.01G220300	Glyma.01G223800		Glyma.02G030000
Glyma.01G209100	Glyma.01G220400	Glyma.01G223900		Glyma.10G078600
Glyma.01G209200	Glyma.01G220600	Glyma.01G224000		Glyma.14G186500
Glyma.01G209300	Glyma.01G220700	Glyma.01G224100		Glyma.02G066800
Glyma.01G209400	Glyma.01G220800	Glyma.01G224200		Glyma.11G204800
Glyma.01G209500	Glyma.01G220900	Glyma.01G224300		Glyma.17G147800
Glyma.01G209700	Glyma.01G221200	Glyma.01G224400		Glyma.02G165100
Glyma.01G209800	Glyma.01G221300	Glyma.01G224500		Glyma.13G210900
Glyma.01G209900	Glyma.01G221400	Glyma.01G224700		Glyma.08G276800
Glyma.01G210100	Glyma.01G221700	Glyma.01G225000		Glyma.13G335600
Glyma.01G210200	Glyma.01G221800	Glyma.01G225200		Glyma.13G108300
Glyma.01G210400	Glyma.01G222000	Glyma.01G225300		Glyma.16G214200
Glyma.01G210600	Glyma.01G222100	Glyma.01G225400		Glyma.02G017600
Glyma.01G210700	Glyma.01G222400	Glyma.01G225500		Glyma.02G179400
Glyma.01G210800	Glyma.01G222500	Glyma.01G225700		Glyma.15G058000
Glyma.01G211200	Glyma.01G222600	Glyma.01G225800		Glyma.14G036400
Glyma.01G211300	Glyma.01G222700	Glyma.01G225900		Glyma.06G140100
Glyma.01G211500	Glyma.01G223000	Glyma.01G226000		Glyma.08G108000
Glyma.01G211700	Glyma.01G223100	Glyma.01G226100		Glyma.12G083000
Glyma.01G211800	Glyma.01G223200	Glyma.01G226200		Glyma.15G101000
Glyma.01G211900	Glyma.01G223400	Glyma.01G226600		Glyma.16G117100
Glyma.01G212000	Glyma.01G223500	Glyma.01G226700		Glyma.06G316700
Glyma.01G212100	Glyma.01G223600	Glyma.01G226800		Glyma.13G160500
Glyma.01G212200	Glyma.01G223700	Glyma.01G226900		Glyma.15G175300
Glyma.01G212400	Glyma.01G223800	Glyma.01G227000		Glyma.18G232100
Glyma.01G212500	Glyma.01G223900	Glyma.01G227100		Glyma.18G220300
Glyma.01G212600	Glyma.01G224000	Glyma.01G227200		Glyma.18G270100
Glyma.01G212700	Glyma.01G224100	Glyma.01G227300		Glyma.20G165100
Glyma.01G212800	Glyma.01G224200	Glyma.01G227400		Glyma.02G152900
Glyma.01G212900	Glyma.01G224300	Glyma.01G227500		Glyma.03G174000
Glyma.01G213000	Glyma.01G224400	Glyma.01G227700		Glyma.15G090000
Glyma.01G213200	Glyma.01G224500	Glyma.01G228000		Glyma.06G208000
Glyma.01G213300	Glyma.01G224700	Glyma.01G228100		Glyma.05G176100
Glyma.01G213400	Glyma.01G224800	Glyma.01G228200		Glyma.12G070400
Glyma.01G213500	Glyma.01G225000	Glyma.01G228300		Glyma.05G039700
Glyma.01G213600	Glyma.01G225200	Glyma.01G228400		Glyma.07G117500
Glyma.01G213700	Glyma.01G225300	Glyma.01G228500		Glyma.03G015000
Glyma.01G213800	Glyma.01G225400	Glyma.01G228700		Glyma.02G221200
Glyma.01G214100	Glyma.01G225500	Glyma.01G228800		Glyma.06G325500
Glyma.01G214200	Glyma.01G225700	Glyma.01G228900		Glyma.08G191500
Glyma.01G214300	Glyma.01G225800	Glyma.01G229000		Glyma.06G181700
Glyma.01G214500	Glyma.01G225900	Glyma.01G229100		Glyma.12G143400
Glyma.01G214600	Glyma.01G226000	Glyma.01G229200		Glyma.14G122900
Glyma.01G214700	Glyma.01G226100	Glyma.01G229300		Glyma.15G209900
Glyma.01G214800	Glyma.01G226200	Glyma.01G229400		Glyma.13G172100
Glyma.01G215100	Glyma.01G226600	Glyma.01G229500		Glyma.06G059400
Glyma.01G215400	Glyma.01G226700	Glyma.01G229600		Glyma.12G212500
Glyma.01G215500	Glyma.01G226800	Glyma.01G229700		Glyma.15G155600
Glyma.01G215600	Glyma.01G226900	Glyma.01G229800		Glyma.05G007000
Glyma.01G215700	Glyma.01G227000	Glyma.01G229900		Glyma.U028500
Glyma.01G215800	Glyma.01G227100	Glyma.01G230100		Glyma.15G247700
Glyma.01G216400	Glyma.01G227200	Glyma.01G230200		Glyma.12G107600
Glyma.01G216500	Glyma.01G227300	Glyma.01G230300		Glyma.09G181500
Glyma.01G217100	Glyma.01G227400	Glyma.01G230400		Glyma.10G247800
Glyma.01G217200	Glyma.01G227500	Glyma.01G230500		Glyma.13G337800
Glyma.01G217300	Glyma.01G227700	Glyma.01G230600		Glyma.14G199700
Glyma.01G217400	Glyma.01G227900	Glyma.01G230700		Glyma.02G069500
Glyma.01G217500	Glyma.01G228000	Glyma.01G230900		Glyma.15G182700
Glyma.01G217700	Glyma.01G228100	Glyma.01G231400		Glyma.15G021700
Glyma.01G217900	Glyma.01G228200	Glyma.01G231600		Glyma.15G064100
Glyma.01G218000	Glyma.01G228300	Glyma.01G231700		Glyma.03G012900
Glyma.01G218100	Glyma.01G228400	Glyma.01G231800		Glyma.02G243300
Glyma.01G218300	Glyma.01G228500	Glyma.01G231900		Glyma.15G224200
Glyma.01G218400	Glyma.01G228700	Glyma.01G232100		Glyma.03G221700
Glyma.01G218600	Glyma.01G228800	Glyma.01G232300		Glyma.17G234100
Glyma.01G218800	Glyma.01G228900	Glyma.01G232400		Glyma.02G112300
Glyma.01G219000	Glyma.01G229000	Glyma.01G232500		Glyma.01G000200
Glyma.01G219200	Glyma.01G229100	Glyma.01G232600		Glyma.05G013300
Glyma.01G219400	Glyma.01G229200	Glyma.01G233000		Glyma.10G245100
Glyma.01G219600	Glyma.01G229300	Glyma.01G233100		Glyma.18G265800
Glyma.01G219700	Glyma.01G229400	Glyma.01G233200		Glyma.06G262100
Glyma.01G219800	Glyma.01G229500	Glyma.01G233300		Glyma.11G153400
Glyma.01G220000	Glyma.01G229600	Glyma.01G233500		Glyma.12G039700
Glyma.01G220200	Glyma.01G229700	Glyma.01G233600		Glyma.06G142800
Glyma.01G220300	Glyma.01G229800	Glyma.01G233700		Glyma.17G259400
Glyma.01G220400	Glyma.01G229900	Glyma.01G233900		Glyma.15G161600
Glyma.01G220600	Glyma.01G230100	Glyma.01G234000		Glyma.13G296800
Glyma.01G220700	Glyma.01G230200	Glyma.01G234100		Glyma.09G009100
Glyma.01G220800	Glyma.01G230300	Glyma.01G234200		Glyma.19G022000
Glyma.01G220900	Glyma.01G230400	Glyma.01G234300		Glyma.06G239000
Glyma.01G221200	Glyma.01G230500	Glyma.01G234400		Glyma.04G055800
Glyma.01G221300	Glyma.01G230600	Glyma.01G234500		Glyma.04G129800
Glyma.01G221500	Glyma.01G230700	Glyma.01G234600		Glyma.13G109800
Glyma.01G221700	Glyma.01G230900	Glyma.01G234700		Glyma.13G349800
Glyma.01G221800	Glyma.01G231400	Glyma.01G234800		Glyma.13G066600
Glyma.01G222000	Glyma.01G231500	Glyma.01G235000		Glyma.04G025100
Glyma.01G222100	Glyma.01G231600	Glyma.01G235200		Glyma.13G248400
Glyma.01G222400	Glyma.01G231700	Glyma.01G235300		Glyma.08G307400
Glyma.01G222500	Glyma.01G231800	Glyma.01G235600		Glyma.14G208000
Glyma.01G222600	Glyma.01G231900	Glyma.01G235700		Glyma.04G203700
Glyma.01G222700	Glyma.01G232100	Glyma.01G235800		Glyma.07G133400
Glyma.01G223000	Glyma.01G232300	Glyma.01G235900		Glyma.10G092000
Glyma.01G223100	Glyma.01G232400	Glyma.01G236100		Glyma.11G037400
Glyma.01G223200	Glyma.01G232500	Glyma.01G236300		Glyma.13G056500
Glyma.01G223400	Glyma.01G232600	Glyma.01G236400		Glyma.03G248100
Glyma.01G223500	Glyma.01G233000	Glyma.01G236500		Glyma.13G155100
Glyma.01G223600	Glyma.01G233100	Glyma.01G236600		Glyma.09G042900
Glyma.01G223700	Glyma.01G233200	Glyma.01G236800		Glyma.03G241700
Glyma.01G223800	Glyma.01G233300	Glyma.01G237100		Glyma.U035400
Glyma.01G223900	Glyma.01G233500	Glyma.01G237200		Glyma.06G301800
Glyma.01G224000	Glyma.01G233600	Glyma.01G237300		Glyma.06G241600
Glyma.01G224100	Glyma.01G233700	Glyma.01G237400		Glyma.16G128400
Glyma.01G224200	Glyma.01G233900	Glyma.01G237800		Glyma.16G055900
Glyma.01G224300	Glyma.01G234000	Glyma.01G237900		Glyma.12G015400
Glyma.01G224400	Glyma.01G234100	Glyma.01G238000		Glyma.01G172700
Glyma.01G224500	Glyma.01G234200	Glyma.01G238200		Glyma.14G177000
Glyma.01G224700	Glyma.01G234300	Glyma.01G238300		Glyma.12G182900
Glyma.01G225000	Glyma.01G234400	Glyma.01G238400		Glyma.03G173700
Glyma.01G225200	Glyma.01G234500	Glyma.01G238500		Glyma.13G293300
Glyma.01G225300	Glyma.01G234600	Glyma.01G238600		Glyma.19G124400
Glyma.01G225400	Glyma.01G234700	Glyma.01G238700		Glyma.16G039200
Glyma.01G225500	Glyma.01G234800	Glyma.01G238800		Glyma.16G176900
Glyma.01G225700	Glyma.01G235000	Glyma.01G238900		Glyma.06G306600
Glyma.01G225800	Glyma.01G235200	Glyma.01G239000		Glyma.09G160900
Glyma.01G225900	Glyma.01G235300	Glyma.01G239200		Glyma.18G171200
Glyma.01G226000	Glyma.01G235600	Glyma.01G239300		Glyma.05G126300
Glyma.01G226100	Glyma.01G235700	Glyma.01G239500		Glyma.12G234900
Glyma.01G226200	Glyma.01G235800	Glyma.01G239600		Glyma.05G105400
Glyma.01G226300	Glyma.01G235900	Glyma.01G239700		Glyma.15G271900
Glyma.01G226600	Glyma.01G236100	Glyma.01G239900		Glyma.10G205700
Glyma.01G226700	Glyma.01G236300	Glyma.01G240000		Glyma.15G214100
Glyma.01G226800	Glyma.01G236400	Glyma.01G240100		Glyma.13G182300
Glyma.01G226900	Glyma.01G236500	Glyma.01G240500		Glyma.12G195900
Glyma.01G227000	Glyma.01G236600	Glyma.01G240700		Glyma.11G017500
Glyma.01G227100	Glyma.01G236800	Glyma.01G241000		Glyma.13G276400
Glyma.01G227200	Glyma.01G237100	Glyma.01G241200		Glyma.10G029600
Glyma.01G227300	Glyma.01G237200	Glyma.01G241300		Glyma.20G090800
Glyma.01G227400	Glyma.01G237300	Glyma.01G241400		Glyma.13G024500
Glyma.01G227500	Glyma.01G237400	Glyma.01G241500		Glyma.20G093400
Glyma.01G227700	Glyma.01G237800	Glyma.01G241600		Glyma.03G043400
Glyma.01G228000	Glyma.01G237900	Glyma.01G241700		Glyma.01G132700
Glyma.01G228100	Glyma.01G238000	Glyma.01G242000		Glyma.08G056600
Glyma.01G228200	Glyma.01G238200	Glyma.01G242200		Glyma.08G338600
Glyma.01G228300	Glyma.01G238300	Glyma.01G242300		Glyma.03G076700
Glyma.01G228400	Glyma.01G238400	Glyma.01G242500		Glyma.03G091900
Glyma.01G228500	Glyma.01G238500	Glyma.01G242800		Glyma.16G136000
Glyma.01G228700	Glyma.01G238600	Glyma.01G242900		Glyma.20G069000
Glyma.01G228800	Glyma.01G238700	Glyma.01G243000		Glyma.09G099100
Glyma.01G228900	Glyma.01G238800	Glyma.01G243100		Glyma.11G019700
Glyma.01G229000	Glyma.01G238900	Glyma.01G243300		Glyma.16G109600
Glyma.01G229100	Glyma.01G239000	Glyma.01G243400		Glyma.08G155700
Glyma.01G229200	Glyma.01G239200	Glyma.01G243600		Glyma.12G208200
Glyma.01G229300	Glyma.01G239300	Glyma.01G243800		Glyma.18G044700
Glyma.01G229400	Glyma.01G239500	Glyma.01G243900		Glyma.18G006800
Glyma.01G229500	Glyma.01G239600	Glyma.01G244200		Glyma.02G004500
Glyma.01G229600	Glyma.01G239700	Glyma.01G244300		Glyma.13G280500
Glyma.01G229700	Glyma.01G239900	Glyma.01G244400		Glyma.13G319700
Glyma.01G229800	Glyma.01G240000	Glyma.01G244500		Glyma.14G101300
Glyma.01G229900	Glyma.01G240100	Glyma.01G244600		Glyma.13G044500
Glyma.01G230100	Glyma.01G240500	Glyma.01G244700		Glyma.12G015500
Glyma.01G230200	Glyma.01G240700	Glyma.01G244900		Glyma.03G101300
Glyma.01G230300	Glyma.01G241000	Glyma.01G245100		Glyma.16G206200
Glyma.01G230400	Glyma.01G241200	Glyma.01G245200		Glyma.20G196100
Glyma.01G230500	Glyma.01G241300	Glyma.01G245300		Glyma.08G144400
Glyma.01G230600	Glyma.01G241400	Glyma.01G245400		Glyma.06G304600
Glyma.01G230700	Glyma.01G241500	Glyma.01G245500		Glyma.03G264900
Glyma.01G230900	Glyma.01G241600	Glyma.01G245600		Glyma.14G189600
Glyma.01G231400	Glyma.01G241700	Glyma.01G245700		Glyma.10G295200
Glyma.01G231600	Glyma.01G242000	Glyma.02G000100		Glyma.14G090900
Glyma.01G231700	Glyma.01G242200	Glyma.02G000200		Glyma.16G177600
Glyma.01G231800	Glyma.01G242300	Glyma.02G000400		Glyma.U004300
Glyma.01G231900	Glyma.01G242500	Glyma.02G000500		Glyma.19G203400
Glyma.01G232100	Glyma.01G242800	Glyma.02G000600		Glyma.08G142600
Glyma.01G232300	Glyma.01G242900	Glyma.02G000700		Glyma.11G013400
Glyma.01G232400	Glyma.01G243000	Glyma.02G000900		Glyma.18G103500
Glyma.01G232500	Glyma.01G243100	Glyma.02G001000		Glyma.12G117200
Glyma.01G232600	Glyma.01G243200	Glyma.02G001100		Glyma.12G201700
Glyma.01G232900	Glyma.01G243300	Glyma.02G001200		Glyma.14G202000
Glyma.01G233000	Glyma.01G243400	Glyma.02G001300		Glyma.03G045600
Glyma.01G233100	Glyma.01G243600	Glyma.02G001400		Glyma.12G230200
Glyma.01G233200	Glyma.01G243800	Glyma.02G001500		Glyma.20G027600
Glyma.01G233300	Glyma.01G243900	Glyma.02G001600		Glyma.13G314400
Glyma.01G233500	Glyma.01G244200	Glyma.02G001700		Glyma.07G195800
Glyma.01G233600	Glyma.01G244300	Glyma.02G001900		Glyma.U017100
Glyma.01G233700	Glyma.01G244400	Glyma.02G002000		Glyma.16G117600
Glyma.01G233900	Glyma.01G244500	Glyma.02G002200		Glyma.14G209100
Glyma.01G234000	Glyma.01G244600	Glyma.02G002300		Glyma.09G272700
Glyma.01G234100	Glyma.01G244700	Glyma.02G002500		Glyma.16G125800
Glyma.01G234200	Glyma.01G244900	Glyma.02G002800		Glyma.11G005900
Glyma.01G234300	Glyma.01G245100	Glyma.02G002900		Glyma.02G111100
Glyma.01G234400	Glyma.01G245200	Glyma.02G003000		Glyma.02G303000
Glyma.01G234500	Glyma.01G245300	Glyma.02G003100		Glyma.16G149000
Glyma.01G234600	Glyma.01G245400	Glyma.02G003200		Glyma.01G039400
Glyma.01G234700	Glyma.01G245500	Glyma.02G003300		Glyma.12G104600
Glyma.01G234800	Glyma.01G245600	Glyma.02G003400		Glyma.09G046600
Glyma.01G234900	Glyma.01G245700	Glyma.02G003500		Glyma.06G264800
Glyma.01G235000	Glyma.02G000100	Glyma.02G003600		Glyma.11G191800
Glyma.01G235100	Glyma.02G000200	Glyma.02G003800		Glyma.05G211500
Glyma.01G235200	Glyma.02G000400	Glyma.02G004000		Glyma.15G151700
Glyma.01G235300	Glyma.02G000500	Glyma.02G004100		Glyma.05G103000
Glyma.01G235600	Glyma.02G000600	Glyma.02G004200		Glyma.02G121600
Glyma.01G235700	Glyma.02G000700	Glyma.02G004400		Glyma.19G031300
Glyma.01G235800	Glyma.02G000900	Glyma.02G004600		Glyma.17G262600
Glyma.01G235900	Glyma.02G001000	Glyma.02G004800		Glyma.13G249300
Glyma.01G236100	Glyma.02G001100	Glyma.02G005000		Glyma.06G099000
Glyma.01G236300	Glyma.02G001200	Glyma.02G005100		Glyma.03G220200
Glyma.01G236400	Glyma.02G001300	Glyma.02G005200		Glyma.06G147000
Glyma.01G236500	Glyma.02G001400	Glyma.02G005400		Glyma.17G143600
Glyma.01G236600	Glyma.02G001500	Glyma.02G005500		Glyma.14G085000
Glyma.01G236800	Glyma.02G001600	Glyma.02G005700		Glyma.11G239300
Glyma.01G237100	Glyma.02G001700	Glyma.02G006000		Glyma.07G039400
Glyma.01G237200	Glyma.02G001900	Glyma.02G006400		Glyma.14G052500
Glyma.01G237300	Glyma.02G002000	Glyma.02G006500		Glyma.09G084700
Glyma.01G237400	Glyma.02G002200	Glyma.02G006600		Glyma.05G001700
Glyma.01G237500	Glyma.02G002300	Glyma.02G006800		Glyma.09G286500
Glyma.01G237800	Glyma.02G002500	Glyma.02G006900		Glyma.07G242400
Glyma.01G237900	Glyma.02G002800	Glyma.02G007100		Glyma.11G214400
Glyma.01G238000	Glyma.02G002900	Glyma.02G007400		Glyma.16G070000
Glyma.01G238200	Glyma.02G003000	Glyma.02G007600		Glyma.19G182200
Glyma.01G238300	Glyma.02G003100	Glyma.02G007700		Glyma.03G031100
Glyma.01G238400	Glyma.02G003200	Glyma.02G007800		Glyma.18G171700
Glyma.01G238500	Glyma.02G003300	Glyma.02G008000		Glyma.11G182700
Glyma.01G238600	Glyma.02G003400	Glyma.02G008100		Glyma.03G046600
Glyma.01G238700	Glyma.02G003500	Glyma.02G008500		Glyma.11G183700
Glyma.01G238800	Glyma.02G003600	Glyma.02G008600		Glyma.10G094800
Glyma.01G238900	Glyma.02G003800	Glyma.02G008800		Glyma.10G045100
Glyma.01G239000	Glyma.02G004000	Glyma.02G009000		Glyma.12G061500
Glyma.01G239200	Glyma.02G004100	Glyma.02G009100		Glyma.12G131800
Glyma.01G239300	Glyma.02G004200	Glyma.02G009200		Glyma.15G033000
Glyma.01G239500	Glyma.02G004400	Glyma.02G009400		Glyma.11G079700
Glyma.01G239600	Glyma.02G004600	Glyma.02G009500		Glyma.17G146500
Glyma.01G239700	Glyma.02G004800	Glyma.02G009600		Glyma.20G044500
Glyma.01G239900	Glyma.02G005000	Glyma.02G009700		Glyma.08G359000
Glyma.01G240000	Glyma.02G005100	Glyma.02G009800		Glyma.09G281800
Glyma.01G240100	Glyma.02G005200	Glyma.02G010200		Glyma.06G087600
Glyma.01G240500	Glyma.02G005400	Glyma.02G010300		Glyma.06G295800
Glyma.01G240700	Glyma.02G005500	Glyma.02G010500		Glyma.10G026500
Glyma.01G241000	Glyma.02G005700	Glyma.02G010600		Glyma.19G010800
Glyma.01G241100	Glyma.02G006000	Glyma.02G010700		Glyma.02G285500
Glyma.01G241200	Glyma.02G006400	Glyma.02G010900		Glyma.08G159000
Glyma.01G241300	Glyma.02G006500	Glyma.02G011100		Glyma.11G024400
Glyma.01G241400	Glyma.02G006600	Glyma.02G011200		Glyma.09G182500
Glyma.01G241500	Glyma.02G006800	Glyma.02G011300		Glyma.U000500
Glyma.01G241600	Glyma.02G006900	Glyma.02G011400		Glyma.04G022100
Glyma.01G241700	Glyma.02G007100	Glyma.02G011800		Glyma.14G170700
Glyma.01G242000	Glyma.02G007400	Glyma.02G012100		Glyma.08G195400
Glyma.01G242200	Glyma.02G007600	Glyma.02G012300		Glyma.09G138500
Glyma.01G242300	Glyma.02G007700	Glyma.02G012400		Glyma.10G181600
Glyma.01G242500	Glyma.02G007800	Glyma.02G012700		Glyma.03G003700
Glyma.01G242800	Glyma.02G008000	Glyma.02G012800		Glyma.08G275500
Glyma.01G242900	Glyma.02G008100	Glyma.02G012900		Glyma.12G048000
Glyma.01G243000	Glyma.02G008500	Glyma.02G013000		Glyma.09G196900
Glyma.01G243100	Glyma.02G008600	Glyma.02G013200		Glyma.17G122000
Glyma.01G243300	Glyma.02G008800	Glyma.02G013300		Glyma.08G331500
Glyma.01G243400	Glyma.02G009000	Glyma.02G013400		Glyma.09G145700
Glyma.01G243600	Glyma.02G009100	Glyma.02G013500		Glyma.18G209300
Glyma.01G243800	Glyma.02G009200	Glyma.02G013600		Glyma.10G257000
Glyma.01G243900	Glyma.02G009400	Glyma.02G013700		Glyma.16G073900
Glyma.01G244200	Glyma.02G009500	Glyma.02G013800		Glyma.12G226000
Glyma.01G244300	Glyma.02G009600	Glyma.02G013900		Glyma.01G211800
Glyma.01G244400	Glyma.02G009700	Glyma.02G014000		Glyma.16G065600
Glyma.01G244500	Glyma.02G009800	Glyma.02G014100		Glyma.11G108300
Glyma.01G244600	Glyma.02G010200	Glyma.02G014200		Glyma.19G111500
Glyma.01G244700	Glyma.02G010300	Glyma.02G014800		Glyma.11G069900
Glyma.01G244900	Glyma.02G010500	Glyma.02G015100		Glyma.12G096500
Glyma.01G245100	Glyma.02G010600	Glyma.02G015200		Glyma.05G154000
Glyma.01G245200	Glyma.02G010700	Glyma.02G015300		Glyma.07G041600
Glyma.01G245300	Glyma.02G010900	Glyma.02G015500		Glyma.05G008300
Glyma.01G245400	Glyma.02G011100	Glyma.02G015600		Glyma.18G183100
Glyma.01G245500	Glyma.02G011200	Glyma.02G015700		Glyma.10G256800
Glyma.01G245600	Glyma.02G011300	Glyma.02G015900		Glyma.03G240200
Glyma.01G245700	Glyma.02G011400	Glyma.02G016000		Glyma.20G020000
Glyma.02G000100	Glyma.02G011800	Glyma.02G016100		Glyma.06G318200
Glyma.02G000200	Glyma.02G012100	Glyma.02G016400		Glyma.18G198500
Glyma.02G000400	Glyma.02G012300	Glyma.02G016500		Glyma.03G254600
Glyma.02G000500	Glyma.02G012400	Glyma.02G016900		Glyma.20G102800
Glyma.02G000600	Glyma.02G012500	Glyma.02G017000		Glyma.02G224000
Glyma.02G000700	Glyma.02G012700	Glyma.02G017100		Glyma.19G124300
Glyma.02G000900	Glyma.02G012800	Glyma.02G017400		Glyma.02G188600
Glyma.02G001000	Glyma.02G012900	Glyma.02G017500		Glyma.02G156400
Glyma.02G001100	Glyma.02G013000	Glyma.02G017700		Glyma.10G251200
Glyma.02G001200	Glyma.02G013200	Glyma.02G017800		Glyma.04G010100
Glyma.02G001300	Glyma.02G013300	Glyma.02G018000		Glyma.03G187500
Glyma.02G001400	Glyma.02G013400	Glyma.02G018200		Glyma.09G222200
Glyma.02G001500	Glyma.02G013500	Glyma.02G018300		Glyma.02G278200
Glyma.02G001600	Glyma.02G013600	Glyma.02G018500		Glyma.14G195600
Glyma.02G001700	Glyma.02G013700	Glyma.02G018600		Glyma.18G254000
Glyma.02G001900	Glyma.02G013800	Glyma.02G019000		Glyma.08G196600
Glyma.02G002000	Glyma.02G013900	Glyma.02G019100		Glyma.07G074300
Glyma.02G002200	Glyma.02G014000	Glyma.02G019200		Glyma.15G012600
Glyma.02G002300	Glyma.02G014100	Glyma.02G019300		Glyma.09G122800
Glyma.02G002500	Glyma.02G014200	Glyma.02G019400		Glyma.10G051800
Glyma.02G002800	Glyma.02G014800	Glyma.02G019500		Glyma.18G201100
Glyma.02G002900	Glyma.02G015100	Glyma.02G019600		Glyma.01G177500
Glyma.02G003000	Glyma.02G015200	Glyma.02G019700		Glyma.09G270400
Glyma.02G003100	Glyma.02G015300	Glyma.02G019800		Glyma.06G060600
Glyma.02G003200	Glyma.02G015500	Glyma.02G019900		Glyma.03G171600
Glyma.02G003300	Glyma.02G015600	Glyma.02G020000		Glyma.04G165200
Glyma.02G003400	Glyma.02G015700	Glyma.02G020100		Glyma.08G048600
Glyma.02G003500	Glyma.02G015900	Glyma.02G020400		Glyma.12G187900
Glyma.02G003600	Glyma.02G016000	Glyma.02G020800		Glyma.17G002900
Glyma.02G003800	Glyma.02G016100	Glyma.02G021400		Glyma.19G177800
Glyma.02G004000	Glyma.02G016400	Glyma.02G021500		Glyma.09G114900
Glyma.02G004100	Glyma.02G016500	Glyma.02G021600		Glyma.19G018200
Glyma.02G004200	Glyma.02G016900	Glyma.02G021700		Glyma.01G095600
Glyma.02G004400	Glyma.02G017000	Glyma.02G021900		Glyma.10G072500
Glyma.02G004500	Glyma.02G017100	Glyma.02G022000		Glyma.07G025900
Glyma.02G004600	Glyma.02G017400	Glyma.02G022100		Glyma.15G044400
Glyma.02G004800	Glyma.02G017500	Glyma.02G022300		Glyma.04G131000
Glyma.02G005000	Glyma.02G017700	Glyma.02G022400		Glyma.01G130400
Glyma.02G005100	Glyma.02G017800	Glyma.02G022500		Glyma.11G170900
Glyma.02G005200	Glyma.02G018000	Glyma.02G022700		Glyma.20G182900
Glyma.02G005400	Glyma.02G018200	Glyma.02G022800		Glyma.07G263000
Glyma.02G005500	Glyma.02G018300	Glyma.02G023400		Glyma.12G098000
Glyma.02G005700	Glyma.02G018500	Glyma.02G023500		Glyma.12G196100
Glyma.02G006000	Glyma.02G018600	Glyma.02G023800		Glyma.16G174700
Glyma.02G006400	Glyma.02G018900	Glyma.02G023900		Glyma.14G078000
Glyma.02G006500	Glyma.02G019000	Glyma.02G024100		Glyma.20G179000
Glyma.02G006600	Glyma.02G019100	Glyma.02G024200		Glyma.13G314700
Glyma.02G006800	Glyma.02G019200	Glyma.02G024400		Glyma.U030400
Glyma.02G006900	Glyma.02G019300	Glyma.02G024500		Glyma.08G270000
Glyma.02G007100	Glyma.02G019400	Glyma.02G024900		Glyma.13G236900
Glyma.02G007400	Glyma.02G019500	Glyma.02G025000		Glyma.19G014200
Glyma.02G007600	Glyma.02G019600	Glyma.02G025200		Glyma.06G260500
Glyma.02G007700	Glyma.02G019700	Glyma.02G025400		Glyma.01G044400
Glyma.02G007800	Glyma.02G019800	Glyma.02G025500		Glyma.02G308600
Glyma.02G008000	Glyma.02G019900	Glyma.02G025600		Glyma.01G150100
Glyma.02G008100	Glyma.02G020000	Glyma.02G025700		Glyma.13G248000
Glyma.02G008500	Glyma.02G020100	Glyma.02G025900		Glyma.06G285700
Glyma.02G008600	Glyma.02G020200	Glyma.02G026000		Glyma.14G153600
Glyma.02G008800	Glyma.02G020400	Glyma.02G026300		Glyma.05G195800
Glyma.02G009000	Glyma.02G020500	Glyma.02G026400		Glyma.18G103900
Glyma.02G009100	Glyma.02G020800	Glyma.02G026500		Glyma.08G097600
Glyma.02G009200	Glyma.02G021400	Glyma.02G026600		Glyma.14G160900
Glyma.02G009400	Glyma.02G021500	Glyma.02G026700		Glyma.06G296300
Glyma.02G009500	Glyma.02G021600	Glyma.02G026800		Glyma.12G148300
Glyma.02G009600	Glyma.02G021700	Glyma.02G026900		Glyma.16G085900
Glyma.02G009700	Glyma.02G021900	Glyma.02G027000		Glyma.16G030400
Glyma.02G009800	Glyma.02G022000	Glyma.02G027100		Glyma.16G216800
Glyma.02G010200	Glyma.02G022100	Glyma.02G027400		Glyma.19G081900
Glyma.02G010300	Glyma.02G022300	Glyma.02G027500		Glyma.02G265100
Glyma.02G010500	Glyma.02G022400	Glyma.02G027600		Glyma.18G146400
Glyma.02G010600	Glyma.02G022500	Glyma.02G028000		Glyma.10G143300
Glyma.02G010700	Glyma.02G022700	Glyma.02G028100		Glyma.14G141700
Glyma.02G010900	Glyma.02G022800	Glyma.02G028400		Glyma.02G226800
Glyma.02G011100	Glyma.02G023100	Glyma.02G028800		Glyma.17G042700
Glyma.02G011200	Glyma.02G023400	Glyma.02G029200		Glyma.13G113700
Glyma.02G011300	Glyma.02G023500	Glyma.02G029300		Glyma.03G233600
Glyma.02G011400	Glyma.02G023800	Glyma.02G029600		Glyma.05G002700
Glyma.02G011800	Glyma.02G023900	Glyma.02G029800		Glyma.08G271600
Glyma.02G011900	Glyma.02G024100	Glyma.02G030100		Glyma.18G008600
Glyma.02G012100	Glyma.02G024200	Glyma.02G030200		Glyma.02G022200
Glyma.02G012200	Glyma.02G024400	Glyma.02G030500		Glyma.04G127900
Glyma.02G012300	Glyma.02G024500	Glyma.02G030700		Glyma.11G211100
Glyma.02G012400	Glyma.02G024900	Glyma.02G030800		Glyma.08G068100
Glyma.02G012700	Glyma.02G025000	Glyma.02G030900		Glyma.13G183500
Glyma.02G012800	Glyma.02G025200	Glyma.02G031000		Glyma.18G113800
Glyma.02G012900	Glyma.02G025400	Glyma.02G031100		Glyma.10G206300
Glyma.02G013000	Glyma.02G025500	Glyma.02G031200		Glyma.03G087800
Glyma.02G013200	Glyma.02G025600	Glyma.02G031300		Glyma.01G047400
Glyma.02G013300	Glyma.02G025700	Glyma.02G031600		Glyma.06G264100
Glyma.02G013400	Glyma.02G025900	Glyma.02G031700		Glyma.10G159000
Glyma.02G013500	Glyma.02G026000	Glyma.02G031800		Glyma.17G018100
Glyma.02G013600	Glyma.02G026300	Glyma.02G031900		Glyma.18G205600
Glyma.02G013700	Glyma.02G026400	Glyma.02G032100		Glyma.07G197100
Glyma.02G013800	Glyma.02G026500	Glyma.02G032200		Glyma.05G100200
Glyma.02G013900	Glyma.02G026600	Glyma.02G032300		Glyma.16G172400
Glyma.02G014000	Glyma.02G026700	Glyma.02G032400		Glyma.10G074800
Glyma.02G014100	Glyma.02G026800	Glyma.02G032700		Glyma.15G274700
Glyma.02G014200	Glyma.02G026900	Glyma.02G032800		Glyma.16G133400
Glyma.02G014800	Glyma.02G027000	Glyma.02G033100		Glyma.19G120300
Glyma.02G014900	Glyma.02G027100	Glyma.02G033200		Glyma.17G224000
Glyma.02G015100	Glyma.02G027400	Glyma.02G033300		Glyma.17G081000
Glyma.02G015200	Glyma.02G027500	Glyma.02G033400		Glyma.02G060100
Glyma.02G015300	Glyma.02G027600	Glyma.02G033500		Glyma.01G204700
Glyma.02G015500	Glyma.02G028000	Glyma.02G033600		Glyma.14G173300
Glyma.02G015600	Glyma.02G028100	Glyma.02G033700		Glyma.19G005700
Glyma.02G015700	Glyma.02G028200	Glyma.02G033900		Glyma.15G174700
Glyma.02G015800	Glyma.02G028400	Glyma.02G034000		Glyma.18G106200
Glyma.02G015900	Glyma.02G028800	Glyma.02G034200		Glyma.07G035400
Glyma.02G016000	Glyma.02G029200	Glyma.02G034300		Glyma.04G020100
Glyma.02G016100	Glyma.02G029300	Glyma.02G034400		Glyma.03G193200
Glyma.02G016400	Glyma.02G029600	Glyma.02G034500		Glyma.13G132000
Glyma.02G016500	Glyma.02G029800	Glyma.02G034600		Glyma.07G104800
Glyma.02G016900	Glyma.02G030100	Glyma.02G034700		Glyma.20G094800
Glyma.02G017000	Glyma.02G030200	Glyma.02G034800		Glyma.19G172300
Glyma.02G017100	Glyma.02G030500	Glyma.02G034900		Glyma.14G173000
Glyma.02G017200	Glyma.02G030700	Glyma.02G035000		Glyma.12G019800
Glyma.02G017400	Glyma.02G030800	Glyma.02G035200		Glyma.08G077000
Glyma.02G017500	Glyma.02G030900	Glyma.02G035400		Glyma.13G098700
Glyma.02G017600	Glyma.02G031000	Glyma.02G035600		Glyma.05G086400
Glyma.02G017700	Glyma.02G031100	Glyma.02G035800		Glyma.06G074500
Glyma.02G017800	Glyma.02G031200	Glyma.02G035900		Glyma.13G348500
Glyma.02G018000	Glyma.02G031300	Glyma.02G036000		Glyma.20G148100
Glyma.02G018200	Glyma.02G031600	Glyma.02G036100		Glyma.13G224300
Glyma.02G018300	Glyma.02G031700	Glyma.02G036200		Glyma.13G077500
Glyma.02G018500	Glyma.02G031800	Glyma.02G036300		Glyma.07G207900
Glyma.02G018600	Glyma.02G031900	Glyma.02G036400		Glyma.13G306800
Glyma.02G019000	Glyma.02G032100	Glyma.02G036500		Glyma.04G062600
Glyma.02G019100	Glyma.02G032200	Glyma.02G036700		Glyma.03G006200
Glyma.02G019200	Glyma.02G032300	Glyma.02G036900		Glyma.18G205500
Glyma.02G019300	Glyma.02G032400	Glyma.02G037000		Glyma.17G034000
Glyma.02G019400	Glyma.02G032700	Glyma.02G037100		Glyma.13G035700
Glyma.02G019500	Glyma.02G032800	Glyma.02G037400		Glyma.12G203200
Glyma.02G019600	Glyma.02G033100	Glyma.02G037500		Glyma.06G297800
Glyma.02G019700	Glyma.02G033200	Glyma.02G037700		Glyma.10G134400
Glyma.02G019800	Glyma.02G033300	Glyma.02G037900		Glyma.04G182800
Glyma.02G019900	Glyma.02G033400	Glyma.02G038000		Glyma.03G116200
Glyma.02G020000	Glyma.02G033500	Glyma.02G038100		Glyma.17G092600
Glyma.02G020100	Glyma.02G033600	Glyma.02G038200		Glyma.06G323100
Glyma.02G020400	Glyma.02G033700	Glyma.02G038300		Glyma.08G183200
Glyma.02G020600	Glyma.02G033900	Glyma.02G038400		Glyma.13G111100
Glyma.02G020800	Glyma.02G034000	Glyma.02G038500		Glyma.05G074200
Glyma.02G020900	Glyma.02G034200	Glyma.02G038600		Glyma.08G263500
Glyma.02G021400	Glyma.02G034300	Glyma.02G038700		Glyma.19G153600
Glyma.02G021500	Glyma.02G034400	Glyma.02G038800		Glyma.08G202800
Glyma.02G021600	Glyma.02G034500	Glyma.02G039000		Glyma.20G125100
Glyma.02G021700	Glyma.02G034600	Glyma.02G039100		Glyma.06G058800
Glyma.02G021900	Glyma.02G034700	Glyma.02G039400		Glyma.20G114200
Glyma.02G022000	Glyma.02G034800	Glyma.02G039700		Glyma.06G005400
Glyma.02G022100	Glyma.02G034900	Glyma.02G040000		Glyma.03G072100
Glyma.02G022200	Glyma.02G035000	Glyma.02G040100		Glyma.06G275000
Glyma.02G022300	Glyma.02G035200	Glyma.02G040400		Glyma.20G052300
Glyma.02G022400	Glyma.02G035400	Glyma.02G040500		Glyma.12G090300
Glyma.02G022500	Glyma.02G035600	Glyma.02G040600		Glyma.08G325600
Glyma.02G022700	Glyma.02G035800	Glyma.02G040700		Glyma.14G077300
Glyma.02G022800	Glyma.02G035900	Glyma.02G040900		Glyma.13G191900
Glyma.02G023400	Glyma.02G036000	Glyma.02G041200		Glyma.16G126900
Glyma.02G023500	Glyma.02G036100	Glyma.02G041400		Glyma.15G166000
Glyma.02G023800	Glyma.02G036200	Glyma.02G041600		Glyma.13G205200
Glyma.02G023900	Glyma.02G036300	Glyma.02G041700		Glyma.17G262200
Glyma.02G024100	Glyma.02G036400	Glyma.02G041800		Glyma.02G158300
Glyma.02G024200	Glyma.02G036500	Glyma.02G041900		Glyma.05G114100
Glyma.02G024400	Glyma.02G036700	Glyma.02G042100		Glyma.11G036300
Glyma.02G024500	Glyma.02G036900	Glyma.02G042200		Glyma.15G185700
Glyma.02G024900	Glyma.02G037000	Glyma.02G042500		Glyma.06G096200
Glyma.02G025000	Glyma.02G037100	Glyma.02G042600		Glyma.14G154000
Glyma.02G025200	Glyma.02G037400	Glyma.02G042700		Glyma.04G007300
Glyma.02G025300	Glyma.02G037500	Glyma.02G042800		Glyma.10G106800
Glyma.02G025400	Glyma.02G037700	Glyma.02G043200		Glyma.02G163600
Glyma.02G025500	Glyma.02G037900	Glyma.02G043400		Glyma.10G182900
Glyma.02G025600	Glyma.02G038000	Glyma.02G043500		Glyma.18G247700
Glyma.02G025700	Glyma.02G038100	Glyma.02G043900		Glyma.15G196500
Glyma.02G025900	Glyma.02G038200	Glyma.02G044000		Glyma.08G154700
Glyma.02G026000	Glyma.02G038300	Glyma.02G044300		Glyma.17G068800
Glyma.02G026200	Glyma.02G038400	Glyma.02G044700		Glyma.12G070600
Glyma.02G026300	Glyma.02G038500	Glyma.02G044800		Glyma.08G238700
Glyma.02G026400	Glyma.02G038600	Glyma.02G045000		Glyma.10G196900
Glyma.02G026500	Glyma.02G038700	Glyma.02G045100		Glyma.05G082000
Glyma.02G026600	Glyma.02G038800	Glyma.02G045200		Glyma.15G119700
Glyma.02G026700	Glyma.02G039000	Glyma.02G045300		Glyma.13G076400
Glyma.02G026800	Glyma.02G039100	Glyma.02G045400		Glyma.11G244200
Glyma.02G026900	Glyma.02G039400	Glyma.02G045600		Glyma.07G192300
Glyma.02G027000	Glyma.02G039700	Glyma.02G045700		Glyma.13G048600
Glyma.02G027100	Glyma.02G040000	Glyma.02G045800		Glyma.10G131800
Glyma.02G027400	Glyma.02G040100	Glyma.02G045900		Glyma.17G240100
Glyma.02G027500	Glyma.02G040400	Glyma.02G046200		Glyma.13G149500
Glyma.02G027600	Glyma.02G040500	Glyma.02G046300		Glyma.07G032100
Glyma.02G028000	Glyma.02G040600	Glyma.02G046400		Glyma.11G076100
Glyma.02G028100	Glyma.02G040700	Glyma.02G046600		Glyma.13G287800
Glyma.02G028400	Glyma.02G040900	Glyma.02G046800		Glyma.14G028600
Glyma.02G028700	Glyma.02G041200	Glyma.02G046900		Glyma.10G283500
Glyma.02G028800	Glyma.02G041400	Glyma.02G047000		Glyma.02G178100
Glyma.02G029200	Glyma.02G041600	Glyma.02G047100		Glyma.06G081700
Glyma.02G029300	Glyma.02G041700	Glyma.02G047200		Glyma.05G072500
Glyma.02G029600	Glyma.02G041800	Glyma.02G047300		Glyma.08G118700
Glyma.02G029800	Glyma.02G041900	Glyma.02G047400		Glyma.05G203500
Glyma.02G029900	Glyma.02G042100	Glyma.02G047500		Glyma.02G304800
Glyma.02G030000	Glyma.02G042200	Glyma.02G047600		Glyma.18G214400
Glyma.02G030100	Glyma.02G042500	Glyma.02G047700		Glyma.18G043400
Glyma.02G030200	Glyma.02G042600	Glyma.02G047800		Glyma.13G117600
Glyma.02G030500	Glyma.02G042700	Glyma.02G047900		Glyma.17G104600
Glyma.02G030700	Glyma.02G042800	Glyma.02G048100		Glyma.02G070900
Glyma.02G030800	Glyma.02G043200	Glyma.02G048200		Glyma.08G138100
Glyma.02G030900	Glyma.02G043400	Glyma.02G048300		Glyma.11G223500
Glyma.02G031000	Glyma.02G043500	Glyma.02G048400		Glyma.20G141200
Glyma.02G031100	Glyma.02G043900	Glyma.02G048600		Glyma.17G119600
Glyma.02G031200	Glyma.02G044000	Glyma.02G048700		Glyma.18G143400
Glyma.02G031300	Glyma.02G044300	Glyma.02G048800		Glyma.03G016400
Glyma.02G031600	Glyma.02G044700	Glyma.02G048900		Glyma.15G063000
Glyma.02G031700	Glyma.02G044800	Glyma.02G049100		Glyma.03G043200
Glyma.02G031800	Glyma.02G045000	Glyma.02G049200		Glyma.13G227500
Glyma.02G031900	Glyma.02G045100	Glyma.02G049300		Glyma.06G183600
Glyma.02G032100	Glyma.02G045200	Glyma.02G049400		Glyma.17G156700
Glyma.02G032200	Glyma.02G045300	Glyma.02G049500		Glyma.15G102200
Glyma.02G032300	Glyma.02G045400	Glyma.02G049600		Glyma.15G238900
Glyma.02G032400	Glyma.02G045600	Glyma.02G049700		Glyma.20G157000
Glyma.02G032500	Glyma.02G045700	Glyma.02G049800		Glyma.11G060500
Glyma.02G032600	Glyma.02G045800	Glyma.02G050200		Glyma.08G320300
Glyma.02G032700	Glyma.02G045900	Glyma.02G050300		Glyma.07G226800
Glyma.02G032800	Glyma.02G046200	Glyma.02G050400		Glyma.18G057000
Glyma.02G033100	Glyma.02G046300	Glyma.02G050600		Glyma.13G321100
Glyma.02G033200	Glyma.02G046400	Glyma.02G050700		Glyma.08G034300
Glyma.02G033300	Glyma.02G046600	Glyma.02G051100		Glyma.19G253400
Glyma.02G033400	Glyma.02G046800	Glyma.02G051400		Glyma.20G005600
Glyma.02G033500	Glyma.02G046900	Glyma.02G051500		Glyma.13G119800
Glyma.02G033600	Glyma.02G047000	Glyma.02G051600		Glyma.20G120100
Glyma.02G033700	Glyma.02G047100	Glyma.02G051700		Glyma.07G175600
Glyma.02G033900	Glyma.02G047200	Glyma.02G051800		Glyma.03G210500
Glyma.02G034000	Glyma.02G047300	Glyma.02G051900		Glyma.10G093100
Glyma.02G034100	Glyma.02G047400	Glyma.02G052000		Glyma.17G244900
Glyma.02G034200	Glyma.02G047500	Glyma.02G052200		Glyma.03G037600
Glyma.02G034300	Glyma.02G047600	Glyma.02G052300		Glyma.15G185900
Glyma.02G034400	Glyma.02G047700	Glyma.02G052400		Glyma.09G143000
Glyma.02G034500	Glyma.02G047800	Glyma.02G052600		Glyma.20G159300
Glyma.02G034600	Glyma.02G047900	Glyma.02G052700		Glyma.02G163900
Glyma.02G034700	Glyma.02G048100	Glyma.02G052900		Glyma.18G179300
Glyma.02G034800	Glyma.02G048200	Glyma.02G053000		Glyma.05G247100
Glyma.02G034900	Glyma.02G048300	Glyma.02G053300		Glyma.18G185800
Glyma.02G035000	Glyma.02G048400	Glyma.02G053600		Glyma.14G162000
Glyma.02G035200	Glyma.02G048600	Glyma.02G053800		Glyma.13G249100
Glyma.02G035400	Glyma.02G048700	Glyma.02G053900		Glyma.13G228900
Glyma.02G035600	Glyma.02G048800	Glyma.02G054200		Glyma.08G170500
Glyma.02G035700	Glyma.02G048900	Glyma.02G054400		Glyma.06G164000
Glyma.02G035800	Glyma.02G049100	Glyma.02G054500		Glyma.19G214500
Glyma.02G035900	Glyma.02G049200	Glyma.02G054800		Glyma.16G161000
Glyma.02G036000	Glyma.02G049300	Glyma.02G055100		Glyma.11G013600
Glyma.02G036100	Glyma.02G049400	Glyma.02G055200		Glyma.04G166400
Glyma.02G036200	Glyma.02G049500	Glyma.02G055300		Glyma.19G066600
Glyma.02G036300	Glyma.02G049600	Glyma.02G055400		Glyma.04G049000
Glyma.02G036400	Glyma.02G049700	Glyma.02G055500		Glyma.20G234800
Glyma.02G036500	Glyma.02G049800	Glyma.02G055900		Glyma.15G263000
Glyma.02G036700	Glyma.02G050200	Glyma.02G056100		Glyma.11G033100
Glyma.02G036900	Glyma.02G050300	Glyma.02G056200		Glyma.06G294800
Glyma.02G037000	Glyma.02G050400	Glyma.02G056600		Glyma.16G003500
Glyma.02G037100	Glyma.02G050600	Glyma.02G056700		Glyma.16G159600
Glyma.02G037400	Glyma.02G050700	Glyma.02G056800		Glyma.08G347000
Glyma.02G037500	Glyma.02G051100	Glyma.02G056900		Glyma.04G114500
Glyma.02G037700	Glyma.02G051300	Glyma.02G057000		Glyma.18G254700
Glyma.02G037900	Glyma.02G051400	Glyma.02G057200		Glyma.07G063300
Glyma.02G038000	Glyma.02G051500	Glyma.02G057400		Glyma.01G096700
Glyma.02G038100	Glyma.02G051600	Glyma.02G057500		Glyma.13G153200
Glyma.02G038200	Glyma.02G051700	Glyma.02G057600		Glyma.10G284100
Glyma.02G038300	Glyma.02G051800	Glyma.02G057800		Glyma.14G126600
Glyma.02G038400	Glyma.02G051900	Glyma.02G057900		Glyma.06G081300
Glyma.02G038500	Glyma.02G052000	Glyma.02G058000		Glyma.08G040200
Glyma.02G038600	Glyma.02G052200	Glyma.02G058200		Glyma.02G183300
Glyma.02G038700	Glyma.02G052300	Glyma.02G058400		Glyma.09G067900
Glyma.02G038800	Glyma.02G052400	Glyma.02G058600		Glyma.18G134800
Glyma.02G039000	Glyma.02G052600	Glyma.02G058700		Glyma.03G143500
Glyma.02G039100	Glyma.02G052700	Glyma.02G058800		Glyma.10G010000
Glyma.02G039400	Glyma.02G052900	Glyma.02G059000		Glyma.07G045700
Glyma.02G039700	Glyma.02G053000	Glyma.02G059100		Glyma.18G012100
Glyma.02G040000	Glyma.02G053300	Glyma.02G059200		Glyma.02G116600
Glyma.02G040100	Glyma.02G053600	Glyma.02G059300		Glyma.03G012800
Glyma.02G040400	Glyma.02G053800	Glyma.02G059600		Glyma.04G048800
Glyma.02G040500	Glyma.02G053900	Glyma.02G059800		Glyma.18G264300
Glyma.02G040600	Glyma.02G054200	Glyma.02G059900		Glyma.12G030300
Glyma.02G040700	Glyma.02G054400	Glyma.02G060000		Glyma.09G232400
Glyma.02G040900	Glyma.02G054500	Glyma.02G060200		Glyma.18G254500
Glyma.02G041100	Glyma.02G054800	Glyma.02G060500		Glyma.11G243400
Glyma.02G041200	Glyma.02G055100	Glyma.02G060700		Glyma.17G229200
Glyma.02G041400	Glyma.02G055200	Glyma.02G060800		Glyma.01G012200
Glyma.02G041600	Glyma.02G055300	Glyma.02G060900		Glyma.10G111600
Glyma.02G041700	Glyma.02G055400	Glyma.02G061000		Glyma.15G190600
Glyma.02G041800	Glyma.02G055500	Glyma.02G061100		Glyma.03G059800
Glyma.02G041900	Glyma.02G055900	Glyma.02G061700		Glyma.08G367800
Glyma.02G042100	Glyma.02G056100	Glyma.02G062200		Glyma.12G087900
Glyma.02G042200	Glyma.02G056200	Glyma.02G062300		Glyma.18G184800
Glyma.02G042500	Glyma.02G056600	Glyma.02G062400		Glyma.12G027100
Glyma.02G042600	Glyma.02G056700	Glyma.02G062500		Glyma.05G238300
Glyma.02G042700	Glyma.02G056800	Glyma.02G062700		Glyma.13G146400
Glyma.02G042800	Glyma.02G056900	Glyma.02G062800		Glyma.10G046100
Glyma.02G043200	Glyma.02G057000	Glyma.02G062900		Glyma.13G190500
Glyma.02G043400	Glyma.02G057200	Glyma.02G063700		Glyma.16G081800
Glyma.02G043500	Glyma.02G057400	Glyma.02G063900		Glyma.18G270900
Glyma.02G043900	Glyma.02G057500	Glyma.02G064500		Glyma.19G093400
Glyma.02G044000	Glyma.02G057600	Glyma.02G064600		Glyma.03G147200
Glyma.02G044300	Glyma.02G057800	Glyma.02G064700		Glyma.07G131800
Glyma.02G044700	Glyma.02G057900	Glyma.02G064800		Glyma.01G077700
Glyma.02G044800	Glyma.02G058000	Glyma.02G064900		Glyma.07G039100
Glyma.02G045000	Glyma.02G058200	Glyma.02G065000		Glyma.09G156300
Glyma.02G045100	Glyma.02G058400	Glyma.02G065200		Glyma.14G047800
Glyma.02G045200	Glyma.02G058600	Glyma.02G065300		Glyma.08G251900
Glyma.02G045300	Glyma.02G058700	Glyma.02G065400		Glyma.14G043300
Glyma.02G045400	Glyma.02G058800	Glyma.02G065500		Glyma.01G226300
Glyma.02G045600	Glyma.02G059000	Glyma.02G065600		Glyma.13G205800
Glyma.02G045700	Glyma.02G059100	Glyma.02G066000		Glyma.07G095100
Glyma.02G045800	Glyma.02G059200	Glyma.02G066100		Glyma.02G210000
Glyma.02G045900	Glyma.02G059300	Glyma.02G066200		Glyma.03G188200
Glyma.02G046200	Glyma.02G059600	Glyma.02G066400		Glyma.20G085100
Glyma.02G046300	Glyma.02G059800	Glyma.02G066500		Glyma.11G025000
Glyma.02G046400	Glyma.02G059900	Glyma.02G066600		Glyma.10G293400
Glyma.02G046600	Glyma.02G060000	Glyma.02G066700		Glyma.13G171200
Glyma.02G046800	Glyma.02G060200	Glyma.02G066900		Glyma.04G174500
Glyma.02G046900	Glyma.02G060500	Glyma.02G067000		Glyma.16G188300
Glyma.02G047000	Glyma.02G060700	Glyma.02G067100		Glyma.07G187700
Glyma.02G047100	Glyma.02G060800	Glyma.02G067300		Glyma.20G206900
Glyma.02G047200	Glyma.02G060900	Glyma.02G067400		Glyma.20G069100
Glyma.02G047300	Glyma.02G061000	Glyma.02G068000		Glyma.06G244300
Glyma.02G047400	Glyma.02G061100	Glyma.02G068100		Glyma.13G102300
Glyma.02G047500	Glyma.02G061400	Glyma.02G068200		Glyma.08G176200
Glyma.02G047600	Glyma.02G061600	Glyma.02G068300		Glyma.18G206500
Glyma.02G047700	Glyma.02G061700	Glyma.02G068400		Glyma.03G156900
Glyma.02G047800	Glyma.02G062200	Glyma.02G068500		Glyma.04G163200
Glyma.02G047900	Glyma.02G062300	Glyma.02G068600		Glyma.17G173800
Glyma.02G048100	Glyma.02G062400	Glyma.02G068900		Glyma.14G008400
Glyma.02G048200	Glyma.02G062500	Glyma.02G069000		Glyma.12G132900
Glyma.02G048300	Glyma.02G062700	Glyma.02G069100		Glyma.12G169000
Glyma.02G048400	Glyma.02G062800	Glyma.02G069700		Glyma.04G074800
Glyma.02G048600	Glyma.02G062900	Glyma.02G069800		Glyma.19G180100
Glyma.02G048700	Glyma.02G063700	Glyma.02G069900		Glyma.08G106200
Glyma.02G048800	Glyma.02G063900	Glyma.02G070100		Glyma.15G166100
Glyma.02G048900	Glyma.02G064500	Glyma.02G070300		Glyma.08G158700
Glyma.02G049100	Glyma.02G064600	Glyma.02G070500		Glyma.12G208600
Glyma.02G049200	Glyma.02G064700	Glyma.02G070600		Glyma.07G048700
Glyma.02G049300	Glyma.02G064800	Glyma.02G071300		Glyma.10G054700
Glyma.02G049400	Glyma.02G064900	Glyma.02G071400		Glyma.15G054100
Glyma.02G049500	Glyma.02G065000	Glyma.02G071500		Glyma.14G014400
Glyma.02G049600	Glyma.02G065200	Glyma.02G071600		Glyma.18G100300
Glyma.02G049700	Glyma.02G065300	Glyma.02G071700		Glyma.03G030800
Glyma.02G049800	Glyma.02G065400	Glyma.02G071900		Glyma.15G277400
Glyma.02G050200	Glyma.02G065500	Glyma.02G072000		Glyma.01G234900
Glyma.02G050300	Glyma.02G065600	Glyma.02G072100		Glyma.09G073400
Glyma.02G050400	Glyma.02G066000	Glyma.02G072300		Glyma.19G055600
Glyma.02G050600	Glyma.02G066100	Glyma.02G072400		Glyma.09G111900
Glyma.02G050700	Glyma.02G066200	Glyma.02G072500		Glyma.18G206800
Glyma.02G051100	Glyma.02G066400	Glyma.02G072600		Glyma.13G311100
Glyma.02G051400	Glyma.02G066500	Glyma.02G072700		Glyma.06G265200
Glyma.02G051500	Glyma.02G066600	Glyma.02G073000		Glyma.04G162200
Glyma.02G051600	Glyma.02G066700	Glyma.02G073100		Glyma.06G194600
Glyma.02G051700	Glyma.02G066900	Glyma.02G073200		Glyma.04G047000
Glyma.02G051800	Glyma.02G067000	Glyma.02G073500		Glyma.06G043000
Glyma.02G051900	Glyma.02G067100	Glyma.02G073600		Glyma.06G304500
Glyma.02G052000	Glyma.02G067300	Glyma.02G073700		Glyma.01G065800
Glyma.02G052200	Glyma.02G067400	Glyma.02G073900		Glyma.01G196400
Glyma.02G052300	Glyma.02G068000	Glyma.02G074000		Glyma.17G262700
Glyma.02G052400	Glyma.02G068100	Glyma.02G074100		Glyma.11G088300
Glyma.02G052600	Glyma.02G068200	Glyma.02G074200		Glyma.01G087400
Glyma.02G052700	Glyma.02G068300	Glyma.02G074500		Glyma.06G105100
Glyma.02G052900	Glyma.02G068400	Glyma.02G074600		Glyma.19G189500
Glyma.02G053000	Glyma.02G068500	Glyma.02G074800		Glyma.14G051700
Glyma.02G053300	Glyma.02G068600	Glyma.02G075000		Glyma.18G226400
Glyma.02G053600	Glyma.02G068900	Glyma.02G075100		Glyma.08G254400
Glyma.02G053800	Glyma.02G069000	Glyma.02G075200		Glyma.13G000900
Glyma.02G053900	Glyma.02G069100	Glyma.02G075300		Glyma.05G193400
Glyma.02G054000	Glyma.02G069700	Glyma.02G075600		Glyma.13G173900
Glyma.02G054200	Glyma.02G069800	Glyma.02G075700		Glyma.19G229500
Glyma.02G054400	Glyma.02G069900	Glyma.02G075900		Glyma.09G037000
Glyma.02G054500	Glyma.02G070100	Glyma.02G076000		Glyma.02G188500
Glyma.02G054800	Glyma.02G070300	Glyma.02G076100		Glyma.12G226700
Glyma.02G055100	Glyma.02G070500	Glyma.02G076500		Glyma.19G157400
Glyma.02G055200	Glyma.02G070600	Glyma.02G076700		Glyma.02G117700
Glyma.02G055300	Glyma.02G071300	Glyma.02G077100		Glyma.01G053400
Glyma.02G055400	Glyma.02G071400	Glyma.02G077200		Glyma.20G095900
Glyma.02G055500	Glyma.02G071500	Glyma.02G077500		Glyma.07G177300
Glyma.02G055900	Glyma.02G071600	Glyma.02G077700		Glyma.19G188000
Glyma.02G056100	Glyma.02G071700	Glyma.02G077900		Glyma.11G043600
Glyma.02G056200	Glyma.02G071900	Glyma.02G078000		Glyma.11G059100
Glyma.02G056400	Glyma.02G072000	Glyma.02G078100		Glyma.20G071800
Glyma.02G056600	Glyma.02G072100	Glyma.02G078300		Glyma.15G221500
Glyma.02G056700	Glyma.02G072300	Glyma.02G078500		Glyma.U019000
Glyma.02G056800	Glyma.02G072400	Glyma.02G078600		Glyma.07G096300
Glyma.02G056900	Glyma.02G072500	Glyma.02G078700		Glyma.18G083200
Glyma.02G057000	Glyma.02G072600	Glyma.02G079000		Glyma.20G047400
Glyma.02G057200	Glyma.02G072700	Glyma.02G079100		Glyma.10G073400
Glyma.02G057400	Glyma.02G073000	Glyma.02G079200		Glyma.03G143600
Glyma.02G057500	Glyma.02G073100	Glyma.02G079300		Glyma.12G178900
Glyma.02G057600	Glyma.02G073200	Glyma.02G079400		Glyma.14G147700
Glyma.02G057800	Glyma.02G073500	Glyma.02G079500		Glyma.12G191900
Glyma.02G057900	Glyma.02G073600	Glyma.02G079900		Glyma.02G160400
Glyma.02G058000	Glyma.02G073700	Glyma.02G080100		Glyma.03G019400
Glyma.02G058200	Glyma.02G073900	Glyma.02G080200		Glyma.10G158900
Glyma.02G058400	Glyma.02G074000	Glyma.02G080400		Glyma.06G261500
Glyma.02G058500	Glyma.02G074100	Glyma.02G080500		Glyma.09G159400
Glyma.02G058600	Glyma.02G074200	Glyma.02G080600		Glyma.12G172300
Glyma.02G058700	Glyma.02G074500	Glyma.02G080700		Glyma.13G041600
Glyma.02G058800	Glyma.02G074600	Glyma.02G080800		Glyma.02G301300
Glyma.02G059000	Glyma.02G074800	Glyma.02G080900		Glyma.U029400
Glyma.02G059100	Glyma.02G075000	Glyma.02G081000		Glyma.17G242700
Glyma.02G059200	Glyma.02G075100	Glyma.02G081100		Glyma.U006500
Glyma.02G059300	Glyma.02G075200	Glyma.02G081200		Glyma.01G063200
Glyma.02G059600	Glyma.02G075300	Glyma.02G081300		Glyma.16G111100
Glyma.02G059800	Glyma.02G075600	Glyma.02G081400		Glyma.16G161700
Glyma.02G059900	Glyma.02G075700	Glyma.02G081500		Glyma.19G066300
Glyma.02G060000	Glyma.02G075900	Glyma.02G081600		Glyma.11G022300
Glyma.02G060100	Glyma.02G076000	Glyma.02G081800		Glyma.11G105300
Glyma.02G060200	Glyma.02G076100	Glyma.02G081900		Glyma.02G041100
Glyma.02G060500	Glyma.02G076500	Glyma.02G082000		Glyma.10G291000
Glyma.02G060700	Glyma.02G076700	Glyma.02G082100		Glyma.15G028400
Glyma.02G060800	Glyma.02G077100	Glyma.02G082200		Glyma.20G193500
Glyma.02G060900	Glyma.02G077200	Glyma.02G082300		Glyma.11G098100
Glyma.02G061000	Glyma.02G077500	Glyma.02G082600		Glyma.10G176900
Glyma.02G061100	Glyma.02G077700	Glyma.02G082800		Glyma.12G195600
Glyma.02G061700	Glyma.02G077900	Glyma.02G083400		Glyma.17G006600
Glyma.02G062200	Glyma.02G078000	Glyma.02G083800		Glyma.06G071100
Glyma.02G062300	Glyma.02G078100	Glyma.02G083900		Glyma.03G226100
Glyma.02G062400	Glyma.02G078300	Glyma.02G084100		Glyma.10G184100
Glyma.02G062500	Glyma.02G078500	Glyma.02G084300		Glyma.19G107000
Glyma.02G062700	Glyma.02G078600	Glyma.02G084400		Glyma.11G159800
Glyma.02G062800	Glyma.02G078700	Glyma.02G084500		Glyma.12G040100
Glyma.02G062900	Glyma.02G079000	Glyma.02G084900		Glyma.13G127700
Glyma.02G063700	Glyma.02G079100	Glyma.02G085000		Glyma.18G200700
Glyma.02G063900	Glyma.02G079200	Glyma.02G085100		Glyma.01G129100
Glyma.02G064500	Glyma.02G079300	Glyma.02G085200		Glyma.15G090600
Glyma.02G064600	Glyma.02G079400	Glyma.02G085300		Glyma.16G171800
Glyma.02G064700	Glyma.02G079500	Glyma.02G085400		Glyma.11G194100
Glyma.02G064800	Glyma.02G079900	Glyma.02G085500		Glyma.11G020800
Glyma.02G064900	Glyma.02G080000	Glyma.02G085600		Glyma.15G187900
Glyma.02G065000	Glyma.02G080100	Glyma.02G085800		Glyma.08G000400
Glyma.02G065200	Glyma.02G080200	Glyma.02G085900		Glyma.10G165500
Glyma.02G065300	Glyma.02G080400	Glyma.02G086000		Glyma.09G255300
Glyma.02G065400	Glyma.02G080500	Glyma.02G086100		Glyma.13G055900
Glyma.02G065500	Glyma.02G080600	Glyma.02G086200		Glyma.13G329900
Glyma.02G065600	Glyma.02G080700	Glyma.02G086600		Glyma.14G021500
Glyma.02G066000	Glyma.02G080800	Glyma.02G086700		Glyma.09G277300
Glyma.02G066100	Glyma.02G080900	Glyma.02G087000		Glyma.11G106700
Glyma.02G066200	Glyma.02G081000	Glyma.02G087400		Glyma.01G055800
Glyma.02G066400	Glyma.02G081100	Glyma.02G087500		Glyma.02G020600
Glyma.02G066500	Glyma.02G081200	Glyma.02G087700		Glyma.19G209600
Glyma.02G066600	Glyma.02G081300	Glyma.02G087800		Glyma.09G066600
Glyma.02G066700	Glyma.02G081400	Glyma.02G087900		Glyma.20G204400
Glyma.02G066800	Glyma.02G081500	Glyma.02G088100		Glyma.10G025800
Glyma.02G066900	Glyma.02G081600	Glyma.02G088200		Glyma.07G001400
Glyma.02G067000	Glyma.02G081800	Glyma.02G088300		Glyma.20G184500
Glyma.02G067100	Glyma.02G081900	Glyma.02G088600		Glyma.15G097800
Glyma.02G067300	Glyma.02G082000	Glyma.02G088800		Glyma.01G065600
Glyma.02G067400	Glyma.02G082100	Glyma.02G088900		Glyma.01G020100
Glyma.02G068000	Glyma.02G082200	Glyma.02G089000		Glyma.06G149300
Glyma.02G068100	Glyma.02G082300	Glyma.02G089100		Glyma.16G049900
Glyma.02G068200	Glyma.02G082600	Glyma.02G089300		Glyma.19G128000
Glyma.02G068300	Glyma.02G082800	Glyma.02G089900		Glyma.02G290900
Glyma.02G068400	Glyma.02G083400	Glyma.02G090200		Glyma.20G185400
Glyma.02G068500	Glyma.02G083800	Glyma.02G090500		Glyma.19G258600
Glyma.02G068600	Glyma.02G083900	Glyma.02G090800		Glyma.15G217700
Glyma.02G068900	Glyma.02G084100	Glyma.02G091100		Glyma.20G046300
Glyma.02G069000	Glyma.02G084300	Glyma.02G091200		Glyma.18G286900
Glyma.02G069100	Glyma.02G084400	Glyma.02G091300		Glyma.13G179800
Glyma.02G069400	Glyma.02G084500	Glyma.02G091500		Glyma.07G035100
Glyma.02G069500	Glyma.02G084900	Glyma.02G091600		Glyma.02G228800
Glyma.02G069700	Glyma.02G085000	Glyma.02G091700		Glyma.19G130300
Glyma.02G069800	Glyma.02G085100	Glyma.02G091800		Glyma.09G240500
Glyma.02G069900	Glyma.02G085200	Glyma.02G091900		Glyma.07G053000
Glyma.02G070000	Glyma.02G085300	Glyma.02G092000		Glyma.05G249100
Glyma.02G070100	Glyma.02G085400	Glyma.02G092400		Glyma.09G000400
Glyma.02G070300	Glyma.02G085500	Glyma.02G092700		Glyma.06G158500
Glyma.02G070500	Glyma.02G085600	Glyma.02G093000		Glyma.05G166000
Glyma.02G070600	Glyma.02G085800	Glyma.02G093100		Glyma.20G224800
Glyma.02G070900	Glyma.02G085900	Glyma.02G093200		Glyma.03G129200
Glyma.02G071300	Glyma.02G086000	Glyma.02G093500		Glyma.08G064200
Glyma.02G071400	Glyma.02G086100	Glyma.02G093600		Glyma.01G015200
Glyma.02G071500	Glyma.02G086200	Glyma.02G093700		Glyma.04G088600
Glyma.02G071600	Glyma.02G086600	Glyma.02G093900		Glyma.16G162400
Glyma.02G071700	Glyma.02G086700	Glyma.02G094000		Glyma.13G181600
Glyma.02G071800	Glyma.02G087000	Glyma.02G094100		Glyma.19G205500
Glyma.02G071900	Glyma.02G087400	Glyma.02G094300		Glyma.16G172100
Glyma.02G072000	Glyma.02G087500	Glyma.02G094400		Glyma.07G116300
Glyma.02G072100	Glyma.02G087700	Glyma.02G094500		Glyma.11G248600
[truncated: 33,276 more rows]
