# Supplementary material for: Transcriptomic comparison reveals genetic variation potentially underlying seed developmental evolution of soybeans
Source: J Exp Bot. 2018 Aug 3;69(21):5089–104. doi: 10.1093/jxb/ery291 (PMC6184420; doi:10.1093/jxb/ery291)
Supplement: Supplementary Data S4 [file ery291_suppl_data_s4.xlsx]

## Sheet: sheet1
Dataset S4 SNP calling in 40 RNA-seq samples.
Sample	SNPs in noncoding sequences	SNPs in noncoding sequences				SNPs in coding sequences
	Total	5’UTR	Intron	3’UTR	Intergenic
DN_JJ	35761	7463	15841	9116	3341	27743
HF_JJ	33737	7182	14750	8801	3004	27102
HN_JJ	37262	7772	15927	10509	3054	31503
NF_JJ	34699	7302	15110	9114	3173	29131
Y1_JJ	63277	14202	25364	18801	4910	54607
Y2_JJ	67504	15145	26052	19150	7157	56518
Y3_JJ	44434	9941	17985	12824	3684	38940
Y4_JJ	42670	8814	19050	11329	3477	32619
P-value	0.0247					0.0302
DN_WH	37060	8332	15427	9795	3506	32934
HF_WH	57676	11095	24978	17009	4594	47110
HN_WH	55040	11316	23036	16499	4189	48575
NF_WH	53925	10785	23072	15792	4276	46708
Y1_WH	83363	17749	33293	25244	7077	71373
Y2_WH	79338	17673	31123	24089	6453	71683
Y3_WH	60487	12916	24391	17974	5206	52927
Y4_WH	49427	10597	20686	14177	3967	45449
P-value	0.1122					0.0717
DN_H	49666	10283	20767	14609	4007	44682
HF_H	33903	7819	14018	9438	2628	32691
HN_H	33361	7478	14177	9153	2553	30081
NF_H	31880	6944	12863	9072	3001	28366
Y1_H	64769	15177	24221	19607	5764	58156
Y2_H	62144	14966	23041	19594	4543	57770
Y3_H	46282	10594	18246	12851	4591	40092
Y4_H	36088	8480	14398	9837	3373	33160
P-value	0.1063					0.1181
DN_G5	34181	7553	14897	8625	3106	28137
HF_G5	32620	7148	14430	8323	2719	27030
HN_G5	31664	7290	13229	8871	2274	30854
NF_G5	33691	7398	14654	9051	2588	29988
Y1_G5	62773	14748	23935	19179	4911	56800
Y2_G5	57180	14945	19018	19264	3953	60188
Y3_G5	37553	9422	12835	12037	3259	38189
Y4_G5	36872	8389	15521	10240	2722	32754
P-value	0.0592					0.0389
DN_G15	35482	8439	14232	9714	3097	33858
HF_G15	32635	7227	14538	8358	2512	26959
HN_G15	34246	7506	14940	9228	2572	30764
NF_G15	34915	7326	15698	8955	2936	28744
Y1-G15	32603	9934	7397	13031	2241	46412
Y2_G15	31741	9792	6937	12854	2158	46328
Y3_G15	27742	8237	7547	10046	1912	35179
Y4_G15	20815	5983	5339	7774	1719	26416
P-value	0.0691					0.1439
Average of total 20 sample of G.max	71318.2
Average of total 20 sample of G.soja	98131.1
Total 20 sample P-value	0.0260789					0.000529767
red means sample of G.max
