# Supplementary material for: Transcriptomic comparison reveals genetic variation potentially underlying seed developmental evolution of soybeans
Source: J Exp Bot. 2018 Aug 3;69(21):5089–104. doi: 10.1093/jxb/ery291 (PMC6184420; doi:10.1093/jxb/ery291)
Supplement: Supplementary Data S5 [file ery291_suppl_data_s5.xlsx]

## Sheet: Sheet1
Dataset S5 dN/dS evaluation of single-copy orthologous genes in soybeans.
Gene_ID	Sample	dN/dS	Sample	dN/dS	Sample	dN/dS	Sample	dN/dS	Sample	dN/dS	Sample	dN/dS	Sample	dN/dS	Sample	dN/dS	unigeneID	unigeneID	unigeneID	unigeneID	unigeneID	unigeneID	unigeneID	unigeneID	Annotation
Glyma.06G185900	HN	921.734	DN	949.675	HF	999	NF	999	Y4	0.0001	Y3	0.1521	Y2	0.1888	Y1	0.1265	DN|CL10332.Contig1_DN	HF|Unigene10412_HF	HN|Unigene16181_HN	NF|Unigene6447_NF	Y1|CL7692.Contig1_Y1	Y2|Unigene16429_Y2	Y3|Unigene5210_Y3	Y4|CL9911.Contig3_Y4	F-box/WD repeat-containing protein sel-10-like
Glyma.18G223900	HN	9.2932	DN	8.9478	HF	8.1382	NF	7.7398	Y4	0.2654	Y3	0.0001	Y2	0.1873	Y1	0.0001	DN|CL4039.Contig2_DN	HF|CL1778.Contig1_HF	HN|CL4699.Contig3_HN	NF|CL4144.Contig2_NF	Y1|CL11408.Contig2_Y1	Y2|CL4866.Contig2_Y2	Y3|CL8895.Contig3_Y3	Y4|Unigene9462_Y4	uncharacterized protein
Glyma.14G105900	HN	27.3275	DN	0.2406	HF	247.7	NF	251.858	Y4	0.0001	Y3	0.0001	Y2	0.2126	Y1	0.0001	DN|CL10686.Contig1_DN	HF|CL7404.Contig2_HF	HN|CL7237.Contig1_HN	NF|CL13478.Contig2_NF	Y1|CL2306.Contig2_Y1	Y2|CL12433.Contig1_Y2	Y3|CL10019.Contig1_Y3	Y4|CL2419.Contig1_Y4	E3 ubiquitin-protein ligase AIP2-like isoform 1
Glyma.01G141800	HN	999	DN	999	HF	0.359	NF	999	Y4	0.3181	Y3	0.0001	Y2	0.0001	Y1	0.0001	DN|CL9272.Contig2_DN	HF|CL6714.Contig3_HF	HN|CL10570.Contig2_HN	NF|CL8893.Contig3_NF	Y1|Unigene13600_Y1	Y2|CL7104.Contig2_Y2	Y3|CL5656.Contig1_Y3	Y4|CL4278.Contig1_Y4	uncharacterized protein
Glyma.08G037700	HN	0.1114	DN	360.667	HF	0.4509	NF	999	Y4	0.0001	Y3	0.0001	Y2	0.0001	Y1	0.0001	DN|Unigene11172_DN	HF|CL1584.Contig4_HF	HN|CL1058.Contig1_HN	NF|CL4794.Contig5_NF	Y1|CL1160.Contig1_Y1	Y2|CL2768.Contig2_Y2	Y3|CL5604.Contig1_Y3	Y4|CL11220.Contig3_Y4	probable protein ABIL5-like
Glyma.11G218100	HN	0.1044	DN	0.2092	HF	999	NF	999	Y4	0.0001	Y3	0.0001	Y2	0.0001	Y1	0.0001	DN|Unigene16036_DN	HF|CL4513.Contig1_HF	HN|CL6100.Contig1_HN	NF|CL13555.Contig2_NF	Y1|CL6067.Contig3_Y1	Y2|CL3765.Contig1_Y2	Y3|CL1339.Contig3_Y3	Y4|CL9939.Contig1_Y4	uncharacterized protein
Glyma.01G063100	HN	0.4989	DN	9.9434	HF	5.2169	NF	0.6695	Y4	0.0001	Y3	0.0001	Y2	0.0001	Y1	0.0001	DN|Unigene2909_DN	HF|CL13504.Contig1_HF	HN|CL1202.Contig1_HN	NF|CL6750.Contig1_NF	Y1|Unigene9594_Y1	Y2|CL1668.Contig1_Y2	Y3|CL7412.Contig1_Y3	Y4|CL10375.Contig1_Y4	uncharacterized protein
Glyma.03G154700	HN	0.2689	DN	0.269	HF	999	NF	999	Y4	0.1666	Y3	0.2556	Y2	0.0298	Y1	0.2688	DN|Unigene8625_DN	HF|CL5021.Contig2_HF	HN|Unigene18169_HN	NF|CL7248.Contig2_NF	Y1|CL5484.Contig1_Y1	Y2|Unigene2627_Y2	Y3|Unigene1127_Y3	Y4|Unigene10956_Y4	ent-copalyl diphosphate synthase, chloroplastic-like isoform X2
Glyma.17G071000	HN	0.0001	DN	0.0001	HF	0.0001	NF	0.0001	Y4	999	Y3	449.31	Y2	999	Y1	999	DN|Unigene4788_DN	HF|Unigene875_HF	HN|CL10100.Contig1_HN	NF|Unigene8581_NF	Y1|Unigene7662_Y1	Y2|Unigene9723_Y2	Y3|Unigene3757_Y3	Y4|Unigene2616_Y4	uncharacterized protein
Glyma.13G368700	HN	0.0001	DN	0.6867	HF	0.2045	NF	0.8246	Y4	999	Y3	999	Y2	39.4709	Y1	999	DN|Unigene9994_DN	HF|CL2982.Contig6_HF	HN|CL14389.Contig6_HN	NF|CL3458.Contig2_NF	Y1|CL3002.Contig1_Y1	Y2|CL4498.Contig6_Y2	Y3|CL2017.Contig5_Y3	Y4|Unigene16572_Y4	transcription factor bHLH25-like
Glyma.03G209700	HN	3.1817	DN	0.5225	HF	0.0001	NF	0.5225	Y4	54.2616	Y3	999	Y2	26.2908	Y1	5.6933	DN|CL1351.Contig2_DN	HF|CL8264.Contig1_HF	HN|CL7374.Contig1_HN	NF|CL7778.Contig1_NF	Y1|CL13056.Contig1_Y1	Y2|CL8070.Contig3_Y2	Y3|CL11628.Contig1_Y3	Y4|CL8985.Contig3_Y4	CASP-like protein VIT_07s0104g01350-like
Glyma.18G045800	HN	74.6773	DN	54.2744	HF	78.0949	NF	0.0001	Y4	88.1831	Y3	87.5425	Y2	999	Y1	78.6466	DN|CL4081.Contig2_DN	HF|Unigene18421_HF	HN|Unigene8732_HN	NF|CL9558.Contig5_NF	Y1|CL2915.Contig3_Y1	Y2|CL6416.Contig2_Y2	Y3|Unigene1339_Y3	Y4|Unigene36072_Y4	beta-catenin-like protein 1-like
Glyma.04G092700	HN	0.1013	DN	49.3195	HF	0.0001	NF	0.0001	Y4	51.5835	Y3	52.1198	Y2	51.8362	Y1	51.8493	DN|CL6198.Contig3_DN	HF|CL11568.Contig1_HF	HN|CL3155.Contig1_HN	NF|CL11321.Contig1_NF	Y1|CL1996.Contig2_Y1	Y2|CL4435.Contig2_Y2	Y3|CL5556.Contig2_Y3	Y4|CL6705.Contig2_Y4	uncharacterized protein
Glyma.01G137500	HN	101.246	DN	109.587	HF	139.794	NF	93.5244	Y4	97.7966	Y3	109.69	Y2	95.1343	Y1	999	DN|CL6676.Contig6_DN	HF|CL1636.Contig4_HF	HN|CL10939.Contig2_HN	NF|CL12756.Contig4_NF	Y1|CL6540.Contig8_Y1	Y2|CL11518.Contig1_Y2	Y3|CL10559.Contig1_Y3	Y4|Unigene5409_Y4	uncharacterized protein
Glyma.04G147100	HN	179.739	DN	223.547	HF	999	NF	83.1	Y4	158.983	Y3	202.819	Y2	217.607	Y1	286.039	DN|CL6786.Contig2_DN	HF|CL13325.Contig2_HF	HN|CL3235.Contig1_HN	NF|CL5362.Contig1_NF	Y1|CL6764.Contig1_Y1	Y2|CL10925.Contig1_Y2	Y3|CL10750.Contig1_Y3	Y4|CL97.Contig1_Y4	tetraspanin-7
Glyma.06G202600	HN	0.0001	DN	2.2073	HF	0.0001	NF	0.0001	Y4	999	Y3	30.8329	Y2	565.735	Y1	174.042	DN|Unigene12457_DN	HF|Unigene4207_HF	HN|Unigene10305_HN	NF|Unigene8566_NF	Y1|Unigene409_Y1	Y2|CL10656.Contig2_Y2	Y3|Unigene6999_Y3	Y4|Unigene718_Y4	glucan endo-1,3-beta-glucosidase-like protein 3-like isoform X2
Glyma.18G285800	HN	0.0001	DN	8.0153	HF	0.0001	NF	0.0001	Y4	165.363	Y3	13.9091	Y2	172.726	Y1	999	DN|Unigene16470_DN	HF|Unigene18092_HF	HN|Unigene967_HN	NF|Unigene14011_NF	Y1|Unigene2282_Y1	Y2|Unigene16946_Y2	Y3|Unigene7112_Y3	Y4|Unigene4362_Y4	NAD(P)H-dependent 6'-deoxychalcone synthase-like
Glyma.15G089200	HN	17.1109	DN	16.914	HF	0.3769	NF	18.3544	Y4	18.3963	Y3	999	Y2	17.5946	Y1	17.9887	DN|Unigene16983_DN	HF|Unigene10843_HF	HN|Unigene878_HN	NF|Unigene2687_NF	Y1|Unigene11445_Y1	Y2|Unigene6201_Y2	Y3|Unigene12046_Y3	Y4|CL2966.Contig2_Y4	GDSL esterase/lipase At1g29670-like
Glyma.02G259700	HN	216.581	DN	0.0001	HF	240.361	NF	213.779	Y4	243.869	Y3	242.045	Y2	256.55	Y1	309.529	DN|Unigene18428_DN	HF|Unigene1109_HF	HN|Unigene3264_HN	NF|Unigene868_NF	Y1|Unigene14998_Y1	Y2|Unigene5222_Y2	Y3|Unigene13744_Y3	Y4|Unigene18375_Y4	uncharacterized protein
Glyma.06G045300	HN	0.0001	DN	252.063	HF	0.0001	NF	0.0001	Y4	999	Y3	999	Y2	999	Y1	382.125	DN|Unigene4460_DN	HF|Unigene8110_HF	HN|Unigene8319_HN	NF|Unigene12069_NF	Y1|Unigene7805_Y1	Y2|Unigene15521_Y2	Y3|Unigene5103_Y3	Y4|Unigene12860_Y4	protein SNOWY COTYLEDON 3-like isoform X1
Glyma.11G173200	HN	0.0001	DN	0.0001	HF	1.8177	NF	0.6756	Y4	999	Y3	999	Y2	1.3267	Y1	3.6315	DN|Unigene5657_DN	HF|Unigene15008_HF	HN|Unigene15119_HN	NF|Unigene17081_NF	Y1|Unigene2839_Y1	Y2|Unigene1769_Y2	Y3|Unigene22057_Y3	Y4|Unigene8644_Y4	uncharacterized protein
Glyma.13G365900	HN	522.114	DN	0.0001	HF	0.0001	NF	0.0001	Y4	999	Y3	999	Y2	995.468	Y1	999	DN|Unigene8354_DN	HF|Unigene8162_HF	HN|Unigene6397_HN	NF|Unigene14112_NF	Y1|Unigene12904_Y1	Y2|Unigene2396_Y2	Y3|Unigene8327_Y3	Y4|Unigene815_Y4	uncharacterized protein
Glyma.02G013200	HN	0.0042	DN	0.0375	HF	0.0017	NF	0.0424	Y4	0.3082	Y3	0.0493	Y2	0.6917	Y1	0.0003	DN|CL7539.Contig2_DN	HF|CL13272.Contig2_HF	HN|CL907.Contig1_HN	NF|CL6741.Contig3_NF	Y1|CL6465.Contig1_Y1	Y2|CL7570.Contig2_Y2	Y3|CL11306.Contig3_Y3	Y4|CL4412.Contig2_Y4	uncharacterized protein
Glyma.18G092500	HN	0.0001	DN	0.1859	HF	0.0001	NF	0.4449	Y4	0.0001	Y3	0.0001	Y2	0.1861	Y1	1.02	DN|CL12935.Contig2_DN	HF|CL12036.Contig1_HF	HN|CL7718.Contig2_HN	NF|CL1896.Contig2_NF	Y1|CL12272.Contig1_Y1	Y2|CL946.Contig1_Y2	Y3|CL6533.Contig1_Y3	Y4|CL12309.Contig1_Y4
Glyma.01G152700	HN	0.6722	DN	0.0001	HF	0.3202	NF	0.0001	Y4	0.4882	Y3	0.3185	Y2	1.8665	Y1	0.3177	DN|CL10004.Contig1_DN	HF|Unigene9934_HF	HN|CL14026.Contig2_HN	NF|CL2715.Contig2_NF	Y1|CL2012.Contig1_Y1	Y2|CL8334.Contig3_Y2	Y3|CL6768.Contig2_Y3	Y4|CL10999.Contig1_Y4
Glyma.01G123300	HN	126.142	DN	1.0836	HF	27.5984	NF	1.0837	Y4	1.0836	Y3	999	Y2	1.0837	Y1	151.648	DN|CL10006.Contig3_DN	HF|Unigene4106_HF	HN|CL2501.Contig2_HN	NF|CL9998.Contig2_NF	Y1|CL10745.Contig3_Y1	Y2|CL3649.Contig3_Y2	Y3|CL8428.Contig1_Y3	Y4|CL8782.Contig2_Y4
Glyma.07G103500	HN	0.0001	DN	0.0001	HF	0.212	NF	0.0001	Y4	0.1947	Y3	0.147	Y2	0.0001	Y1	0.0001	DN|CL10007.Contig1_DN	HF|CL9873.Contig3_HF	HN|CL1849.Contig2_HN	NF|CL7721.Contig2_NF	Y1|CL10570.Contig3_Y1	Y2|CL3490.Contig1_Y2	Y3|CL6776.Contig1_Y3	Y4|CL12438.Contig2_Y4
Glyma.08G055600	HN	0.0001	DN	124.45	HF	0.0001	NF	0.0001	Y4	0.0001	Y3	999	Y2	139.063	Y1	289.733	DN|CL10011.Contig1_DN	HF|Unigene4809_HF	HN|Unigene7770_HN	NF|Unigene10627_NF	Y1|Unigene16397_Y1	Y2|CL8819.Contig1_Y2	Y3|Unigene8755_Y3	Y4|CL12618.Contig1_Y4
Glyma.07G161800	HN	0.0001	DN	0.0001	HF	0.0001	NF	0.0001	Y4	0.0001	Y3	0.0001	Y2	0.0001	Y1	0.0001	DN|CL10019.Contig1_DN	HF|Unigene10326_HF	HN|CL5528.Contig2_HN	NF|Unigene13806_NF	Y1|Unigene11312_Y1	Y2|Unigene9915_Y2	Y3|Unigene849_Y3	Y4|Unigene12905_Y4
Glyma.08G089600	HN	0.0001	DN	0.0001	HF	0.0001	NF	0.0001	Y4	0.0001	Y3	0.1291	Y2	0.0001	Y1	0.0001	DN|CL10020.Contig1_DN	HF|CL7545.Contig2_HF	HN|CL10755.Contig3_HN	NF|CL8519.Contig1_NF	Y1|Unigene703_Y1	Y2|CL2063.Contig2_Y2	Y3|CL3637.Contig2_Y3	Y4|CL2795.Contig1_Y4
Glyma.01G124500	HN	0.0521	DN	0.0001	HF	893.773	NF	615.356	Y4	0.0001	Y3	0.0001	Y2	0.0001	Y1	0.0001	DN|CL10022.Contig1_DN	HF|CL9646.Contig5_HF	HN|CL2992.Contig2_HN	NF|CL7734.Contig4_NF	Y1|CL3627.Contig1_Y1	Y2|CL4047.Contig1_Y2	Y3|CL3038.Contig4_Y3	Y4|CL10971.Contig1_Y4
Glyma.03G050100	HN	0.457	DN	0.2279	HF	187.043	NF	0.0001	Y4	0.0001	Y3	0.0001	Y2	0.0001	Y1	0.0001	DN|CL10022.Contig2_DN	HF|CL9646.Contig3_HF	HN|CL2992.Contig4_HN	NF|CL7734.Contig2_NF	Y1|CL3627.Contig3_Y1	Y2|CL4047.Contig2_Y2	Y3|CL3038.Contig2_Y3	Y4|CL10971.Contig3_Y4
Glyma.17G256000	HN	0.0001	DN	0.0001	HF	0.0001	NF	0.0001	Y4	0.0001	Y3	0.0001	Y2	999	Y1	0.0001	DN|CL10024.Contig1_DN	HF|CL5544.Contig2_HF	HN|Unigene18999_HN	NF|CL8137.Contig1_NF	Y1|Unigene3332_Y1	Y2|Unigene14255_Y2	Y3|Unigene22820_Y3	Y4|Unigene15682_Y4
Glyma.08G219700	HN	0.0001	DN	0.0001	HF	0.0001	NF	0.0001	Y4	0.2297	Y3	0.0001	Y2	0.0001	Y1	999	DN|CL10029.Contig2_DN	HF|CL4264.Contig1_HF	HN|CL1336.Contig3_HN	NF|CL3959.Contig2_NF	Y1|CL3159.Contig1_Y1	Y2|CL11599.Contig2_Y2	Y3|CL10939.Contig2_Y3	Y4|CL7654.Contig3_Y4
Glyma.06G266400	HN	0.0001	DN	0.0001	HF	86.8652	NF	0.0001	Y4	0.0001	Y3	0.0001	Y2	0.0001	Y1	0.0001	DN|CL10030.Contig1_DN	HF|CL550.Contig1_HF	HN|Unigene18558_HN	NF|Unigene14792_NF	Y1|CL8975.Contig2_Y1	Y2|CL8665.Contig1_Y2	Y3|Unigene7742_Y3	Y4|CL11505.Contig3_Y4
Glyma.02G211900	HN	0.2485	DN	0.0001	HF	0.1216	NF	21.9397	Y4	0.0001	Y3	0.0001	Y2	0.0001	Y1	0.0001	DN|CL10031.Contig3_DN	HF|CL9613.Contig5_HF	HN|CL3051.Contig3_HN	NF|CL2933.Contig4_NF	Y1|CL4932.Contig2_Y1	Y2|CL2773.Contig6_Y2	Y3|CL3606.Contig2_Y3	Y4|CL148.Contig1_Y4
Glyma.20G070100	HN	0.0001	DN	0.0001	HF	0.0001	NF	0.0001	Y4	0.0001	Y3	0.0001	Y2	0.0001	Y1	0.0001	DN|CL10040.Contig1_DN	HF|CL5578.Contig2_HF	HN|CL8715.Contig3_HN	NF|CL6982.Contig2_NF	Y1|CL6366.Contig1_Y1	Y2|CL10986.Contig2_Y2	Y3|CL1410.Contig3_Y3	Y4|CL8557.Contig2_Y4
Glyma.10G119100	HN	314.477	DN	0.0001	HF	33.8356	NF	0.0001	Y4	366.734	Y3	0.0001	Y2	0.1781	Y1	0.0001	DN|CL10040.Contig4_DN	HF|CL5578.Contig1_HF	HN|CL8715.Contig2_HN	NF|CL6982.Contig3_NF	Y1|CL6366.Contig2_Y1	Y2|CL10986.Contig1_Y2	Y3|CL1410.Contig4_Y3	Y4|CL8557.Contig1_Y4
Glyma.16G056000	HN	0.0001	DN	0.0001	HF	0.0001	NF	0.0001	Y4	0.0001	Y3	5.0422	Y2	0.0001	Y1	0.1183	DN|CL10041.Contig2_DN	HF|CL5791.Contig1_HF	HN|CL11193.Contig2_HN	NF|Unigene8614_NF	Y1|CL3770.Contig1_Y1	Y2|Unigene880_Y2	Y3|Unigene7114_Y3	Y4|CL2873.Contig1_Y4
Glyma.04G230000	HN	0.0001	DN	0.0001	HF	0.0001	NF	0.0001	Y4	1.2108	Y3	0.0001	Y2	0.0001	Y1	0.0001	DN|CL10049.Contig2_DN	HF|CL2024.Contig2_HF	HN|CL2772.Contig2_HN	NF|CL12590.Contig2_NF	Y1|Unigene12761_Y1	Y2|Unigene11494_Y2	Y3|CL1843.Contig2_Y3	Y4|Unigene9499_Y4
Glyma.13G072500	HN	0.5009	DN	0.0001	HF	203.913	NF	0.5009	Y4	0.5009	Y3	999	Y2	0.0001	Y1	999	DN|CL10052.Contig1_DN	HF|Unigene16183_HF	HN|CL2832.Contig1_HN	NF|Unigene14194_NF	Y1|Unigene12914_Y1	Y2|Unigene6282_Y2	Y3|Unigene14910_Y3	Y4|Unigene9602_Y4
Glyma.08G288900	HN	0.0001	DN	0.0001	HF	0.6473	NF	0.0001	Y4	0.0001	Y3	0.0001	Y2	0.0001	Y1	0.0001	DN|CL10057.Contig1_DN	HF|Unigene14194_HF	HN|CL1617.Contig1_HN	NF|CL3616.Contig1_NF	Y1|Unigene16221_Y1	Y2|Unigene645_Y2	Y3|Unigene5487_Y3	Y4|CL7007.Contig1_Y4
Glyma.14G029700	HN	0.0001	DN	0.3039	HF	0.0001	NF	0.0001	Y4	0.0001	Y3	0.0001	Y2	0.2155	Y1	0.0001	DN|CL10060.Contig2_DN	HF|Unigene10275_HF	HN|CL8340.Contig1_HN	NF|CL11128.Contig2_NF	Y1|CL10026.Contig1_Y1	Y2|Unigene6171_Y2	Y3|CL7450.Contig1_Y3	Y4|CL7588.Contig2_Y4
Glyma.19G152700	HN	944.428	DN	0.1215	HF	999	NF	0.0001	Y4	835.999	Y3	0.0001	Y2	0.0001	Y1	0.0001	DN|CL10061.Contig2_DN	HF|CL9376.Contig4_HF	HN|CL1359.Contig1_HN	NF|CL13475.Contig2_NF	Y1|CL7489.Contig1_Y1	Y2|CL986.Contig1_Y2	Y3|CL865.Contig2_Y3	Y4|CL4472.Contig1_Y4
Glyma.04G021600	HN	0.4101	DN	0.2206	HF	0.0001	NF	0.0001	Y4	0.8091	Y3	0.0001	Y2	0.2653	Y1	0.2366	DN|CL10062.Contig2_DN	HF|CL8142.Contig1_HF	HN|CL10879.Contig3_HN	NF|Unigene6860_NF	Y1|CL5907.Contig1_Y1	Y2|Unigene1109_Y2	Y3|Unigene7859_Y3	Y4|CL5191.Contig4_Y4
Glyma.02G109400	HN	1.3948	DN	0.5692	HF	999	NF	0.0001	Y4	0.0001	Y3	0.3976	Y2	0.51	Y1	0.0001	DN|CL10063.Contig1_DN	HF|Unigene12078_HF	HN|Unigene2893_HN	NF|CL11848.Contig1_NF	Y1|Unigene14389_Y1	Y2|CL13091.Contig1_Y2	Y3|Unigene11577_Y3	Y4|Unigene9513_Y4
Glyma.06G239200	HN	0.0001	DN	0.0001	HF	0.0001	NF	0.0001	Y4	0.0001	Y3	0.0001	Y2	0.0001	Y1	0.0001	DN|CL10067.Contig3_DN	HF|CL5375.Contig1_HF	HN|CL11118.Contig2_HN	NF|CL7312.Contig1_NF	Y1|CL11598.Contig2_Y1	Y2|CL7209.Contig2_Y2	Y3|CL9093.Contig2_Y3	Y4|CL9275.Contig3_Y4
Glyma.02G059300	HN	999	DN	0.0001	HF	0.0001	NF	0.0001	Y4	0.0001	Y3	0.0001	Y2	999	Y1	0.0001	DN|CL10074.Contig5_DN	HF|CL5892.Contig3_HF	HN|CL11227.Contig2_HN	NF|CL1796.Contig3_NF	Y1|CL10532.Contig3_Y1	Y2|CL1584.Contig3_Y2	Y3|CL5487.Contig3_Y3	Y4|CL7638.Contig4_Y4
Glyma.08G030700	HN	0.0001	DN	0.0001	HF	0.0001	NF	0.0001	Y4	0.0001	Y3	0.1766	Y2	0.0001	Y1	0.1766	DN|CL10083.Contig4_DN	HF|CL9683.Contig2_HF	HN|CL6524.Contig4_HN	NF|CL6465.Contig2_NF	Y1|CL7761.Contig2_Y1	Y2|CL6853.Contig2_Y2	Y3|CL7053.Contig2_Y3	Y4|CL8556.Contig2_Y4
Glyma.12G187400	HN	0.3727	DN	0.3727	HF	0.0001	NF	0.5006	Y4	0.0001	Y3	0.0001	Y2	0.0001	Y1	0.0001	DN|CL10086.Contig2_DN	HF|CL6929.Contig1_HF	HN|CL7528.Contig5_HN	NF|CL3784.Contig4_NF	Y1|CL12531.Contig1_Y1	Y2|Unigene16315_Y2	Y3|CL7850.Contig1_Y3	Y4|CL1956.Contig4_Y4
Glyma.12G054700	HN	505.867	DN	0.0001	HF	0.0001	NF	502.523	Y4	523.955	Y3	0.0001	Y2	0.0001	Y1	0.7262	DN|CL10102.Contig1_DN	HF|CL8224.Contig2_HF	HN|CL206.Contig2_HN	NF|CL12407.Contig2_NF	Y1|Unigene16747_Y1	Y2|CL13140.Contig2_Y2	Y3|CL6063.Contig2_Y3	Y4|CL13547.Contig3_Y4
Glyma.02G102300	HN	40.8178	DN	39.3815	HF	0.9476	NF	0.0001	Y4	99.0892	Y3	105.817	Y2	40.1047	Y1	44.0339	DN|CL10103.Contig3_DN	HF|CL13336.Contig2_HF	HN|CL9620.Contig1_HN	NF|CL6942.Contig3_NF	Y1|CL9297.Contig1_Y1	Y2|CL12443.Contig1_Y2	Y3|CL8580.Contig1_Y3	Y4|CL11673.Contig1_Y4
Glyma.17G228600	HN	0.0001	DN	0.0001	HF	0.0001	NF	0.0001	Y4	0.2123	Y3	0.2119	Y2	0.0001	Y1	0.0001	DN|CL10112.Contig1_DN	HF|Unigene11858_HF	HN|Unigene6174_HN	NF|CL8024.Contig2_NF	Y1|Unigene5617_Y1	Y2|Unigene5834_Y2	Y3|Unigene11343_Y3	Y4|CL5467.Contig1_Y4
Glyma.11G009000	HN	716.547	DN	999	HF	222.384	NF	0.0001	Y4	0.9843	Y3	0.0001	Y2	999	Y1	0.0001	DN|CL10114.Contig2_DN	HF|Unigene5930_HF	HN|Unigene378_HN	NF|Unigene8088_NF	Y1|Unigene2075_Y1	Y2|Unigene11607_Y2	Y3|CL13381.Contig1_Y3	Y4|CL4891.Contig1_Y4
Glyma.20G205800	HN	0.0001	DN	0.0001	HF	0.0001	NF	0.0001	Y4	0.0001	Y3	0.0001	Y2	0.0001	Y1	0.0001	DN|CL10115.Contig1_DN	HF|CL1995.Contig1_HF	HN|CL10278.Contig2_HN	NF|CL5097.Contig1_NF	Y1|CL7846.Contig2_Y1	Y2|CL6057.Contig1_Y2	Y3|CL4270.Contig2_Y3	Y4|CL1967.Contig1_Y4
Glyma.01G202200	HN	0.0001	DN	0.0001	HF	0.0001	NF	0.1062	Y4	999	Y3	0.0001	Y2	0.3918	Y1	0.0001	DN|CL10119.Contig1_DN	HF|Unigene18201_HF	HN|CL10000.Contig1_HN	NF|CL8588.Contig1_NF	Y1|CL2328.Contig1_Y1	Y2|CL3690.Contig3_Y2	Y3|CL10437.Contig1_Y3	Y4|CL9862.Contig1_Y4
Glyma.03G015800	HN	0.0001	DN	0.0001	HF	0.0001	NF	0.0001	Y4	0.0001	Y3	0.0001	Y2	0.0001	Y1	0.0001	DN|CL10119.Contig2_DN	HF|Unigene3276_HF	HN|CL10000.Contig2_HN	NF|CL8588.Contig3_NF	Y1|CL2328.Contig2_Y1	Y2|CL3690.Contig1_Y2	Y3|CL10437.Contig2_Y3	Y4|CL9862.Contig2_Y4
Glyma.03G202900	HN	0.0001	DN	999	HF	0.0001	NF	0.0001	Y4	0.0001	Y3	0.1172	Y2	999	Y1	0.0001	DN|CL10121.Contig2_DN	HF|CL1792.Contig2_HF	HN|CL12202.Contig2_HN	NF|CL11215.Contig1_NF	Y1|CL1545.Contig2_Y1	Y2|CL2890.Contig1_Y2	Y3|CL10765.Contig1_Y3	Y4|CL1083.Contig2_Y4
Glyma.07G165200	HN	0.0001	DN	0.1779	HF	328.826	NF	0.1448	Y4	0.1448	Y3	0.1786	Y2	0.807	Y1	0.0001	DN|CL10133.Contig2_DN	HF|CL2634.Contig1_HF	HN|CL4203.Contig2_HN	NF|CL5419.Contig2_NF	Y1|CL11800.Contig2_Y1	Y2|Unigene12999_Y2	Y3|Unigene11511_Y3	Y4|CL11292.Contig2_Y4
Glyma.09G256800	HN	547.607	DN	0.0001	HF	0.0001	NF	604.958	Y4	0.0001	Y3	999	Y2	0.4455	Y1	0.0001	DN|CL10139.Contig1_DN	HF|CL8902.Contig3_HF	HN|CL456.Contig3_HN	NF|CL9485.Contig1_NF	Y1|CL6941.Contig1_Y1	Y2|CL964.Contig3_Y2	Y3|CL3200.Contig3_Y3	Y4|CL2223.Contig2_Y4
Glyma.01G213600	HN	9.1267	DN	0.3051	HF	0.1706	NF	0.3439	Y4	0.0679	Y3	0.2533	Y2	0.3441	Y1	0.1138	DN|CL10143.Contig2_DN	HF|Unigene17551_HF	HN|Unigene11958_HN	NF|Unigene8153_NF	Y1|CL7889.Contig2_Y1	Y2|Unigene4068_Y2	Y3|Unigene11379_Y3	Y4|CL1716.Contig4_Y4
Glyma.16G056700	HN	0.0001	DN	999	HF	999	NF	0.0001	Y4	0.0001	Y3	0.0001	Y2	0.0001	Y1	0.0001	DN|CL10145.Contig1_DN	HF|CL1854.Contig2_HF	HN|CL6986.Contig2_HN	NF|CL7580.Contig3_NF	Y1|CL9164.Contig3_Y1	Y2|CL4758.Contig1_Y2	Y3|CL12211.Contig1_Y3	Y4|CL6594.Contig4_Y4
Glyma.19G091000	HN	965.911	DN	632.065	HF	0.5216	NF	902.427	Y4	911.687	Y3	348.477	Y2	613.376	Y1	621.723	DN|CL10145.Contig2_DN	HF|CL1854.Contig3_HF	HN|CL6986.Contig3_HN	NF|CL7580.Contig2_NF	Y1|CL9164.Contig4_Y1	Y2|CL4758.Contig2_Y2	Y3|CL12211.Contig3_Y3	Y4|CL6594.Contig3_Y4
Glyma.08G356900	HN	55.1361	DN	0.2003	HF	0.0001	NF	0.0001	Y4	126.244	Y3	0.4201	Y2	788.873	Y1	999	DN|CL10154.Contig1_DN	HF|CL13593.Contig2_HF	HN|CL6354.Contig1_HN	NF|CL7349.Contig2_NF	Y1|Unigene4479_Y1	Y2|CL12833.Contig1_Y2	Y3|CL8047.Contig1_Y3	Y4|Unigene8121_Y4
Glyma.06G308300	HN	0.0001	DN	0.0001	HF	0.0001	NF	0.0001	Y4	0.0001	Y3	0.0001	Y2	0.0001	Y1	0.0001	DN|CL10158.Contig1_DN	HF|Unigene17632_HF	HN|CL5697.Contig1_HN	NF|CL11412.Contig1_NF	Y1|CL11266.Contig1_Y1	Y2|Unigene9527_Y2	Y3|Unigene407_Y3	Y4|CL13532.Contig2_Y4
Glyma.11G002700	HN	0.0001	DN	0.0001	HF	0.0001	NF	0.0001	Y4	0.0001	Y3	0.0001	Y2	0.0001	Y1	0.0001	DN|CL10162.Contig2_DN	HF|CL10274.Contig4_HF	HN|CL1344.Contig4_HN	NF|CL10182.Contig1_NF	Y1|CL3288.Contig1_Y1	Y2|CL10954.Contig1_Y2	Y3|CL2744.Contig2_Y3	Y4|CL11834.Contig4_Y4
Glyma.03G076600	HN	0.0001	DN	0.0001	HF	0.1376	NF	0.0001	Y4	0.0001	Y3	0.0001	Y2	0.0001	Y1	0.0001	DN|CL10163.Contig2_DN	HF|Unigene17824_HF	HN|Unigene12173_HN	NF|CL9158.Contig1_NF	Y1|Unigene5960_Y1	Y2|Unigene13153_Y2	Y3|CL11814.Contig1_Y3	Y4|Unigene9538_Y4
Glyma.05G102800	HN	0.0001	DN	0.0001	HF	0.6769	NF	0.0001	Y4	0.0001	Y3	0.0001	Y2	0.0001	Y1	0.0001	DN|CL10169.Contig2_DN	HF|Unigene12071_HF	HN|CL4083.Contig4_HN	NF|CL1272.Contig5_NF	Y1|CL7089.Contig2_Y1	Y2|CL12462.Contig1_Y2	Y3|CL9324.Contig4_Y3	Y4|CL3739.Contig3_Y4
Glyma.11G051000	HN	0.0001	DN	0.0001	HF	0.0001	NF	0.0001	Y4	0.1309	Y3	2.5022	Y2	0.0001	Y1	0.0001	DN|CL10169.Contig3_DN	HF|CL4519.Contig4_HF	HN|CL4083.Contig3_HN	NF|CL1272.Contig4_NF	Y1|Unigene14031_Y1	Y2|CL12825.Contig2_Y2	Y3|CL9324.Contig1_Y3	Y4|CL3739.Contig1_Y4
Glyma.11G058200	HN	0.0001	DN	0.0001	HF	0.0001	NF	0.0001	Y4	0.0001	Y3	0.0001	Y2	0.0001	Y1	999	DN|CL10174.Contig1_DN	HF|CL10299.Contig1_HF	HN|CL13594.Contig1_HN	NF|CL5711.Contig1_NF	Y1|CL7288.Contig1_Y1	Y2|CL10617.Contig2_Y2	Y3|CL6698.Contig1_Y3	Y4|CL10835.Contig1_Y4
Glyma.08G000800	HN	1.4804	DN	0.5314	HF	0.0358	NF	0.312	Y4	0.2639	Y3	0.0897	Y2	0.0001	Y1	0.3594	DN|CL10177.Contig1_DN	HF|CL1411.Contig4_HF	HN|CL1244.Contig1_HN	NF|CL7197.Contig1_NF	Y1|Unigene12578_Y1	Y2|CL9561.Contig3_Y2	Y3|CL5311.Contig4_Y3	Y4|CL10521.Contig2_Y4
Glyma.16G189100	HN	0.1779	DN	0.0001	HF	430.262	NF	0.4305	Y4	0.0001	Y3	0.0001	Y2	999	Y1	14.7924	DN|CL10190.Contig2_DN	HF|Unigene732_HF	HN|CL3590.Contig1_HN	NF|Unigene8465_NF	Y1|Unigene12739_Y1	Y2|CL8846.Contig1_Y2	Y3|Unigene13384_Y3	Y4|Unigene7748_Y4
Glyma.18G022300	HN	0.0001	DN	674.241	HF	0.1307	NF	0.0001	Y4	0.0001	Y3	0.3195	Y2	0.0001	Y1	0.0001	DN|CL10194.Contig1_DN	HF|CL7841.Contig2_HF	HN|CL13193.Contig1_HN	NF|CL4776.Contig1_NF	Y1|CL11862.Contig1_Y1	Y2|CL740.Contig2_Y2	Y3|Unigene9854_Y3	Y4|CL6841.Contig1_Y4
Glyma.19G046800	HN	0.0001	DN	0.0196	HF	0.0001	NF	0.0001	Y4	0.0001	Y3	0.0001	Y2	0.0001	Y1	0.0001	DN|CL10195.Contig2_DN	HF|CL10484.Contig1_HF	HN|CL990.Contig1_HN	NF|Unigene705_NF	Y1|CL13608.Contig1_Y1	Y2|CL2898.Contig3_Y2	Y3|CL2643.Contig1_Y3	Y4|CL2352.Contig1_Y4
Glyma.16G058100	HN	0.0001	DN	0.0001	HF	0.0001	NF	0.0001	Y4	0.3681	Y3	0.0001	Y2	0.0001	Y1	0.1937	DN|CL10200.Contig1_DN	HF|CL13388.Contig1_HF	HN|CL13837.Contig2_HN	NF|CL11445.Contig2_NF	Y1|CL13189.Contig2_Y1	Y2|CL5001.Contig2_Y2	Y3|CL8951.Contig2_Y3	Y4|CL4418.Contig3_Y4
Glyma.19G070900	HN	0.0001	DN	0.0001	HF	0.0001	NF	0.0001	Y4	0.0001	Y3	0.0001	Y2	0.0001	Y1	0.0001	DN|CL10200.Contig2_DN	HF|CL13388.Contig2_HF	HN|CL13837.Contig1_HN	NF|CL11445.Contig1_NF	Y1|CL13189.Contig1_Y1	Y2|CL5001.Contig1_Y2	Y3|CL8951.Contig1_Y3	Y4|CL4418.Contig1_Y4
Glyma.19G007800	HN	0.0001	DN	2.3675	HF	0.0001	NF	0.0001	Y4	0.0621	Y3	0.0688	Y2	0.413	Y1	0.0001	DN|CL10204.Contig1_DN	HF|CL13018.Contig1_HF	HN|CL10198.Contig1_HN	NF|CL8616.Contig1_NF	Y1|CL11251.Contig2_Y1	Y2|CL10445.Contig1_Y2	Y3|CL221.Contig1_Y3	Y4|CL1559.Contig1_Y4
Glyma.05G007200	HN	0.0001	DN	0.0001	HF	0.0001	NF	0.0035	Y4	0.0001	Y3	0.0001	Y2	0.0001	Y1	0.0001	DN|CL10204.Contig2_DN	HF|CL13018.Contig2_HF	HN|CL10198.Contig2_HN	NF|CL8616.Contig2_NF	Y1|CL11251.Contig1_Y1	Y2|CL10445.Contig2_Y2	Y3|CL221.Contig2_Y3	Y4|CL1559.Contig2_Y4
Glyma.11G086700	HN	0.0001	DN	0.0001	HF	0.0001	NF	0.0001	Y4	0.0001	Y3	0.3539	Y2	0.0874	Y1	0.0001	DN|CL10208.Contig2_DN	HF|CL7637.Contig3_HF	HN|CL282.Contig2_HN	NF|CL4694.Contig2_NF	Y1|CL4211.Contig3_Y1	Y2|CL10728.Contig2_Y2	Y3|CL3625.Contig2_Y3	Y4|CL6999.Contig1_Y4
Glyma.20G114900	HN	0.0001	DN	0.0001	HF	0.0001	NF	0.0001	Y4	0.0001	Y3	0.0001	Y2	0.0001	Y1	0.0001	DN|CL1021.Contig2_DN	HF|Unigene12684_HF	HN|Unigene4876_HN	NF|Unigene12532_NF	Y1|Unigene8285_Y1	Y2|CL2901.Contig1_Y2	Y3|Unigene11924_Y3	Y4|Unigene8263_Y4
Glyma.15G108200	HN	0.0001	DN	0.0001	HF	0.0001	NF	0.0069	Y4	0.0001	Y3	0.0001	Y2	0.0436	Y1	0.0001	DN|CL10233.Contig3_DN	HF|Unigene8064_HF	HN|CL7183.Contig2_HN	NF|CL6266.Contig1_NF	Y1|CL2479.Contig2_Y1	Y2|CL8228.Contig1_Y2	Y3|CL4093.Contig2_Y3	Y4|Unigene267_Y4
Glyma.18G049200	HN	999	DN	0.0001	HF	233.62	NF	0.0001	Y4	0.1929	Y3	0.0001	Y2	0.0001	Y1	0.1928	DN|CL10245.Contig1_DN	HF|CL6476.Contig2_HF	HN|CL1052.Contig2_HN	NF|CL6384.Contig1_NF	Y1|CL2714.Contig2_Y1	Y2|CL4348.Contig1_Y2	Y3|Unigene10293_Y3	Y4|CL10084.Contig2_Y4
Glyma.05G150300	HN	0.0001	DN	0.0001	HF	0.0001	NF	1.9138	Y4	0.1794	Y3	0.0001	Y2	0.0001	Y1	0.0001	DN|CL10248.Contig2_DN	HF|CL1956.Contig3_HF	HN|CL3570.Contig1_HN	NF|CL2160.Contig3_NF	Y1|CL3903.Contig5_Y1	Y2|CL6150.Contig1_Y2	Y3|CL177.Contig1_Y3	Y4|CL6770.Contig6_Y4
Glyma.06G047600	HN	0.0001	DN	90.3686	HF	0.0001	NF	0.6605	Y4	0.0001	Y3	0.0001	Y2	0.0001	Y1	0.0001	DN|CL1026.Contig1_DN	HF|CL8487.Contig2_HF	HN|CL7987.Contig1_HN	NF|CL10947.Contig2_NF	Y1|CL10371.Contig1_Y1	Y2|CL5387.Contig3_Y2	Y3|CL9871.Contig2_Y3	Y4|CL10275.Contig1_Y4
Glyma.10G257900	HN	0.3966	DN	0.0001	HF	0.8031	NF	0.0001	Y4	0.0001	Y3	0.5348	Y2	0.714	Y1	0.0001	DN|CL10260.Contig1_DN	HF|CL274.Contig3_HF	HN|CL1059.Contig3_HN	NF|CL11852.Contig2_NF	Y1|CL3969.Contig3_Y1	Y2|CL9055.Contig1_Y2	Y3|CL8434.Contig2_Y3	Y4|CL5949.Contig1_Y4
Glyma.20G133200	HN	0.0001	DN	0.5683	HF	535.568	NF	0.3875	Y4	0.5983	Y3	999	Y2	164.692	Y1	477.814	DN|CL10260.Contig2_DN	HF|CL274.Contig2_HF	HN|CL1059.Contig1_HN	NF|CL11852.Contig1_NF	Y1|CL3969.Contig2_Y1	Y2|CL9055.Contig2_Y2	Y3|CL8434.Contig1_Y3	Y4|CL5949.Contig2_Y4
Glyma.19G100000	HN	0.0001	DN	491.128	HF	999	NF	0.0001	Y4	0.0001	Y3	0.0001	Y2	999	Y1	999	DN|CL10265.Contig1_DN	HF|CL11744.Contig1_HF	HN|CL6348.Contig2_HN	NF|CL12790.Contig1_NF	Y1|Unigene16429_Y1	Y2|Unigene2706_Y2	Y3|CL5326.Contig1_Y3	Y4|Unigene4049_Y4
Glyma.08G006600	HN	0.0001	DN	0.0001	HF	0.0001	NF	0.0001	Y4	0.0001	Y3	0.0001	Y2	0.0001	Y1	0.0001	DN|CL10272.Contig1_DN	HF|CL13555.Contig2_HF	HN|CL13406.Contig1_HN	NF|Unigene10758_NF	Y1|CL5544.Contig2_Y1	Y2|CL10260.Contig1_Y2	Y3|CL7523.Contig1_Y3	Y4|CL4694.Contig1_Y4
Glyma.05G199300	HN	0.0149	DN	0.044	HF	0.0308	NF	0.0001	Y4	0.0065	Y3	0.0001	Y2	0.0001	Y1	0.0001	DN|CL10272.Contig2_DN	HF|CL13555.Contig1_HF	HN|CL13406.Contig2_HN	NF|Unigene7302_NF	Y1|CL5544.Contig1_Y1	Y2|CL10260.Contig2_Y2	Y3|CL7523.Contig2_Y3	Y4|CL4694.Contig2_Y4
Glyma.07G155400	HN	0.0001	DN	0.0001	HF	0.0001	NF	0.0001	Y4	0.0051	Y3	0.0001	Y2	0.0001	Y1	0.0001	DN|CL10277.Contig1_DN	HF|CL2651.Contig1_HF	HN|CL1613.Contig1_HN	NF|Unigene729_NF	Y1|Unigene14394_Y1	Y2|Unigene4455_Y2	Y3|Unigene614_Y3	Y4|Unigene762_Y4
Glyma.10G143800	HN	0.1939	DN	0.0001	HF	1.8609	NF	0.063	Y4	0.0001	Y3	0.0001	Y2	0.0001	Y1	0.1971	DN|CL10279.Contig3_DN	HF|CL13273.Contig1_HF	HN|CL1070.Contig3_HN	NF|CL12009.Contig2_NF	Y1|CL11620.Contig3_Y1	Y2|CL7971.Contig1_Y2	Y3|CL8411.Contig3_Y3	Y4|CL4700.Contig2_Y4
Glyma.02G089100	HN	0.0001	DN	0.0001	HF	0.4903	NF	10.304	Y4	0.4903	Y3	0.0001	Y2	0.0001	Y1	0.2409	DN|CL1028.Contig3_DN	HF|CL10789.Contig2_HF	HN|CL12651.Contig1_HN	NF|CL3856.Contig1_NF	Y1|CL6195.Contig2_Y1	Y2|Unigene7462_Y2	Y3|CL8476.Contig2_Y3	Y4|Unigene9153_Y4
Glyma.12G013400	HN	261.373	DN	0.0001	HF	0.0001	NF	263.977	Y4	0.2827	Y3	0.0001	Y2	188.757	Y1	0.2827	DN|CL10287.Contig1_DN	HF|Unigene16092_HF	HN|CL5802.Contig2_HN	NF|Unigene14336_NF	Y1|CL3663.Contig1_Y1	Y2|Unigene16904_Y2	Y3|Unigene10241_Y3	Y4|Unigene2521_Y4
Glyma.05G136000	HN	0.0001	DN	7.7137	HF	0.0001	NF	0.0001	Y4	0.5697	Y3	36.9639	Y2	0.0001	Y1	0.9929	DN|CL10291.Contig1_DN	HF|CL6996.Contig2_HF	HN|CL10674.Contig1_HN	NF|Unigene18217_NF	Y1|Unigene16411_Y1	Y2|Unigene16651_Y2	Y3|Unigene2128_Y3	Y4|Unigene6109_Y4
Glyma.14G130000	HN	0.1299	DN	0.2082	HF	0.0001	NF	0.0001	Y4	0.0001	Y3	12.9855	Y2	0.0001	Y1	0.0001	DN|CL10296.Contig1_DN	HF|CL11621.Contig2_HF	HN|CL9497.Contig1_HN	NF|CL5765.Contig2_NF	Y1|CL9486.Contig1_Y1	Y2|CL10482.Contig1_Y2	Y3|CL12022.Contig2_Y3	Y4|CL10047.Contig2_Y4
Glyma.20G132000	HN	0.0001	DN	0.5755	HF	999	NF	0.5756	Y4	0.0001	Y3	0.0001	Y2	0.0001	Y1	0.2	DN|CL10301.Contig2_DN	HF|Unigene11804_HF	HN|CL10571.Contig2_HN	NF|Unigene4510_NF	Y1|Unigene16191_Y1	Y2|Unigene16908_Y2	Y3|Unigene15194_Y3	Y4|Unigene7574_Y4
Glyma.05G114800	HN	32.123	DN	94.6365	HF	34.2136	NF	23.0687	Y4	22.2733	Y3	18.1306	Y2	999	Y1	24.2138	DN|CL10304.Contig1_DN	HF|CL2708.Contig1_HF	HN|CL12904.Contig2_HN	NF|CL6994.Contig2_NF	Y1|Unigene34064_Y1	Y2|CL8783.Contig1_Y2	Y3|CL8233.Contig2_Y3	Y4|CL9399.Contig1_Y4
Glyma.14G186400	HN	0.0001	DN	0.0001	HF	0.0001	NF	0.0001	Y4	0.0001	Y3	0.0001	Y2	0.0001	Y1	0.0001	DN|CL10307.Contig1_DN	HF|Unigene13065_HF	HN|Unigene18594_HN	NF|Unigene17059_NF	Y1|Unigene13818_Y1	Y2|CL10603.Contig1_Y2	Y3|CL1599.Contig1_Y3	Y4|CL12045.Contig1_Y4
Glyma.13G004000	HN	0.0001	DN	4.0768	HF	0.1604	NF	0.0001	Y4	0.0001	Y3	0.057	Y2	0.0001	Y1	0.0001	DN|CL10308.Contig1_DN	HF|CL3961.Contig1_HF	HN|CL4963.Contig2_HN	NF|CL7509.Contig1_NF	Y1|CL2981.Contig1_Y1	Y2|CL461.Contig2_Y2	Y3|CL2242.Contig2_Y3	Y4|CL11755.Contig2_Y4
Glyma.20G065200	HN	0.0001	DN	0.0001	HF	0.0001	NF	0.0001	Y4	0.0001	Y3	0.0001	Y2	0.0001	Y1	0.0001	DN|CL10308.Contig2_DN	HF|CL3961.Contig2_HF	HN|CL4963.Contig3_HN	NF|CL7509.Contig2_NF	Y1|CL2981.Contig2_Y1	Y2|CL461.Contig1_Y2	Y3|CL2242.Contig3_Y3	Y4|CL11755.Contig1_Y4
Glyma.01G199100	HN	0.0001	DN	0.0001	HF	3.5014	NF	4.6551	Y4	0.0001	Y3	5.9252	Y2	9.7898	Y1	0.0001	DN|CL10310.Contig3_DN	HF|CL11246.Contig1_HF	HN|CL5667.Contig3_HN	NF|CL5999.Contig2_NF	Y1|CL12662.Contig1_Y1	Y2|CL9407.Contig1_Y2	Y3|CL4381.Contig1_Y3	Y4|CL894.Contig2_Y4
Glyma.11G059500	HN	0.0001	DN	0.8928	HF	0.0001	NF	0.0001	Y4	0.0001	Y3	0.0001	Y2	0.0001	Y1	0.0001	DN|CL10314.Contig1_DN	HF|CL11716.Contig1_HF	HN|CL2492.Contig1_HN	NF|CL7584.Contig2_NF	Y1|CL717.Contig1_Y1	Y2|CL12726.Contig1_Y2	Y3|Unigene14902_Y3	Y4|CL8953.Contig1_Y4
Glyma.04G188600	HN	0.4882	DN	0.3714	HF	201.994	NF	0.4752	Y4	0.4271	Y3	288.536	Y2	128.789	Y1	0.0001	DN|CL10316.Contig2_DN	HF|CL2887.Contig1_HF	HN|CL13345.Contig4_HN	NF|CL8657.Contig3_NF	Y1|Unigene4766_Y1	Y2|CL10490.Contig2_Y2	Y3|CL10498.Contig3_Y3	Y4|CL10536.Contig3_Y4
Glyma.06G177200	HN	0.0001	DN	0.3277	HF	0.0001	NF	0.0001	Y4	0.0001	Y3	0.0001	Y2	0.0001	Y1	0.3125	DN|CL10316.Contig3_DN	HF|Unigene17682_HF	HN|CL13345.Contig1_HN	NF|CL8657.Contig1_NF	Y1|CL8771.Contig2_Y1	Y2|CL10490.Contig1_Y2	Y3|CL10498.Contig1_Y3	Y4|CL10536.Contig1_Y4
Glyma.13G129300	HN	0.0001	DN	0.0001	HF	0.0001	NF	0.0001	Y4	0.0001	Y3	0.0001	Y2	0.0101	Y1	0.0001	DN|CL10324.Contig2_DN	HF|CL12247.Contig1_HF	HN|CL13169.Contig1_HN	NF|CL4132.Contig1_NF	Y1|CL12475.Contig1_Y1	Y2|CL12122.Contig2_Y2	Y3|CL12947.Contig1_Y3	Y4|CL5427.Contig1_Y4
Glyma.01G014400	HN	0.0001	DN	0.1927	HF	0.3852	NF	999	Y4	0.0001	Y3	0.3787	Y2	0.0926	Y1	0.3193	DN|CL10325.Contig2_DN	HF|CL4474.Contig2_HF	HN|CL4701.Contig1_HN	NF|CL13669.Contig1_NF	Y1|CL10700.Contig3_Y1	Y2|CL11285.Contig2_Y2	Y3|CL13122.Contig1_Y3	Y4|CL9035.Contig3_Y4
Glyma.13G270000	HN	0.0001	DN	0.0001	HF	0.0001	NF	0.0001	Y4	0.0001	Y3	0.4012	Y2	0.0001	Y1	0.0001	DN|CL10333.Contig2_DN	HF|CL11285.Contig1_HF	HN|CL13243.Contig1_HN	NF|CL12323.Contig1_NF	Y1|Unigene5766_Y1	Y2|Unigene6031_Y2	Y3|Unigene745_Y3	Y4|Unigene12943_Y4
Glyma.02G036800	HN	999	DN	21.0218	HF	0.3702	NF	1.0684	Y4	999	Y3	0.0001	Y2	0.0001	Y1	5.7509	DN|CL10334.Contig2_DN	HF|Unigene17736_HF	HN|CL11784.Contig1_HN	NF|CL7390.Contig1_NF	Y1|CL13146.Contig2_Y1	Y2|CL1063.Contig2_Y2	Y3|CL2622.Contig2_Y3	Y4|CL582.Contig2_Y4
Glyma.13G353800	HN	0.5766	DN	0.0001	HF	0.0001	NF	0.4799	Y4	999	Y3	0.1397	Y2	0.6338	Y1	0.9544	DN|CL10345.Contig3_DN	HF|CL859.Contig2_HF	HN|CL5633.Contig4_HN	NF|CL12315.Contig3_NF	Y1|Unigene14523_Y1	Y2|Unigene17706_Y2	Y3|Unigene11966_Y3	Y4|Unigene1567_Y4
Glyma.17G119500	HN	0.0001	DN	0.0001	HF	0.0001	NF	0.0001	Y4	0.024	Y3	0.0001	Y2	0.0001	Y1	0.0001	DN|CL10352.Contig3_DN	HF|CL10033.Contig1_HF	HN|CL10578.Contig1_HN	NF|CL8608.Contig2_NF	Y1|CL2303.Contig3_Y1	Y2|CL11370.Contig2_Y2	Y3|CL5002.Contig3_Y3	Y4|CL6478.Contig1_Y4
Glyma.02G000400	HN	0.0001	DN	0.0001	HF	0.0001	NF	0.0001	Y4	0.0001	Y3	0.0001	Y2	0.0001	Y1	0.0001	DN|CL10356.Contig1_DN	HF|CL2172.Contig1_HF	HN|Unigene17642_HN	NF|Unigene4298_NF	Y1|Unigene10980_Y1	Y2|Unigene463_Y2	Y3|Unigene8167_Y3	Y4|Unigene2053_Y4
Glyma.03G188000	HN	0.0001	DN	0.2023	HF	0.0001	NF	0.1923	Y4	0.0001	Y3	0.1956	Y2	23.8204	Y1	0.1733	DN|CL10374.Contig1_DN	HF|CL8077.Contig2_HF	HN|Unigene7592_HN	NF|CL9264.Contig1_NF	Y1|CL4837.Contig1_Y1	Y2|Unigene1229_Y2	Y3|CL7807.Contig2_Y3	Y4|CL6054.Contig2_Y4
Glyma.10G063200	HN	999	DN	187.364	HF	0.1827	NF	0.0001	Y4	0.1215	Y3	0.0001	Y2	0.1213	Y1	0.0001	DN|CL10374.Contig2_DN	HF|CL8077.Contig1_HF	HN|Unigene12061_HN	NF|CL13504.Contig1_NF	Y1|CL4837.Contig3_Y1	Y2|Unigene4369_Y2	Y3|CL7807.Contig1_Y3	Y4|CL6054.Contig1_Y4
Glyma.05G244300	HN	0.2322	DN	0.2535	HF	0.1487	NF	0.0001	Y4	0.147	Y3	0.1672	Y2	0.0001	Y1	0.2472	DN|CL10378.Contig2_DN	HF|CL4695.Contig2_HF	HN|Unigene4165_HN	NF|CL8645.Contig2_NF	Y1|Unigene5667_Y1	Y2|Unigene14909_Y2	Y3|Unigene353_Y3	Y4|CL408.Contig2_Y4
Glyma.04G122900	HN	0.0001	DN	0.0001	HF	214.351	NF	999	Y4	0.0001	Y3	0.0001	Y2	999	Y1	999	DN|CL10388.Contig1_DN	HF|CL10829.Contig2_HF	HN|CL9709.Contig1_HN	NF|CL9552.Contig2_NF	Y1|CL4622.Contig1_Y1	Y2|CL6691.Contig1_Y2	Y3|CL14194.Contig1_Y3	Y4|CL10840.Contig1_Y4
Glyma.04G240500	HN	0.0001	DN	0.0001	HF	0.0001	NF	0.0001	Y4	0.0001	Y3	0.0001	Y2	0.0001	Y1	999	DN|CL10391.Contig1_DN	HF|CL10368.Contig1_HF	HN|Unigene14216_HN	NF|Unigene2927_NF	Y1|Unigene4006_Y1	Y2|CL12595.Contig2_Y2	Y3|CL1532.Contig1_Y3	Y4|Unigene4039_Y4
Glyma.01G057400	HN	0.0001	DN	0.0001	HF	0.0001	NF	0.0001	Y4	0.0001	Y3	0.0001	Y2	0.0001	Y1	0.3775	DN|CL10395.Contig2_DN	HF|Unigene4722_HF	HN|CL7121.Contig1_HN	NF|CL6896.Contig1_NF	Y1|Unigene893_Y1	Y2|Unigene6214_Y2	Y3|Unigene756_Y3	Y4|Unigene6054_Y4
Glyma.15G040500	HN	999	DN	23.8551	HF	0.0001	NF	999	Y4	999	Y3	0.0001	Y2	0.0001	Y1	0.0001	DN|CL10396.Contig1_DN	HF|CL10108.Contig1_HF	HN|CL6394.Contig1_HN	NF|CL238.Contig2_NF	Y1|CL222.Contig2_Y1	Y2|CL4992.Contig1_Y2	Y3|CL4714.Contig5_Y3	Y4|CL457.Contig2_Y4
Glyma.19G237200	HN	0.0001	DN	0.0001	HF	0.0001	NF	0.0001	Y4	0.7691	Y3	0.0001	Y2	999	Y1	999	DN|CL10397.Contig2_DN	HF|CL2199.Contig3_HF	HN|CL4819.Contig4_HN	NF|CL1929.Contig3_NF	Y1|Unigene3939_Y1	Y2|CL632.Contig1_Y2	Y3|CL10435.Contig1_Y3	Y4|CL13344.Contig1_Y4
Glyma.17G168200	HN	0.0001	DN	1.8578	HF	3.2022	NF	0.3778	Y4	0.514	Y3	0.0001	Y2	0.5139	Y1	0.0001	DN|CL10399.Contig1_DN	HF|CL4998.Contig1_HF	HN|CL14374.Contig3_HN	NF|CL14206.Contig1_NF	Y1|CL12847.Contig1_Y1	Y2|CL10548.Contig1_Y2	Y3|CL10831.Contig3_Y3	Y4|CL4663.Contig2_Y4
Glyma.10G235200	HN	0.5157	DN	0.2606	HF	0.1008	NF	0.522	Y4	0.2561	Y3	0.086	Y2	0.0001	Y1	0.0001	DN|CL104.Contig2_DN	HF|CL3319.Contig2_HF	HN|Unigene10218_HN	NF|Unigene15973_NF	Y1|Unigene2590_Y1	Y2|Unigene4496_Y2	Y3|Unigene8456_Y3	Y4|Unigene11162_Y4
Glyma.10G269200	HN	48.0764	DN	49.8653	HF	54.2469	NF	50.4951	Y4	64.5047	Y3	49.7162	Y2	0.0001	Y1	999	DN|CL10404.Contig1_DN	HF|Unigene2977_HF	HN|CL8343.Contig1_HN	NF|CL14053.Contig2_NF	Y1|Unigene14756_Y1	Y2|CL3071.Contig1_Y2	Y3|Unigene11912_Y3	Y4|CL6371.Contig1_Y4
Glyma.18G302000	HN	0.0001	DN	0.0001	HF	0.0001	NF	0.0001	Y4	0.0001	Y3	0.0001	Y2	0.0001	Y1	0.0001	DN|CL10413.Contig1_DN	HF|CL10275.Contig1_HF	HN|Unigene785_HN	NF|Unigene10631_NF	Y1|Unigene5974_Y1	Y2|CL5613.Contig1_Y2	Y3|Unigene2232_Y3	Y4|Unigene859_Y4
Glyma.05G240600	HN	0.0001	DN	0.0001	HF	0.0001	NF	0.0001	Y4	0.0001	Y3	0.0001	Y2	0.0001	Y1	0.0001	DN|CL10416.Contig1_DN	HF|CL12883.Contig3_HF	HN|CL5940.Contig1_HN	NF|CL6774.Contig3_NF	Y1|CL8088.Contig1_Y1	Y2|CL8449.Contig2_Y2	Y3|CL7213.Contig1_Y3	Y4|CL6293.Contig1_Y4
Glyma.12G005400	HN	0.0001	DN	0.0481	HF	999	NF	0.2713	Y4	0.2686	Y3	18.6078	Y2	0.0001	Y1	0.0439	DN|CL10419.Contig1_DN	HF|CL6249.Contig2_HF	HN|CL629.Contig2_HN	NF|CL7997.Contig2_NF	Y1|CL4481.Contig1_Y1	Y2|CL2436.Contig4_Y2	Y3|CL6888.Contig1_Y3	Y4|CL4340.Contig1_Y4
Glyma.18G185200	HN	0.0001	DN	0.0001	HF	187.014	NF	0.0001	Y4	187.923	Y3	0.0001	Y2	0.0001	Y1	0.3439	DN|CL1042.Contig1_DN	HF|CL7779.Contig1_HF	HN|CL11405.Contig2_HN	NF|CL5882.Contig2_NF	Y1|CL2214.Contig4_Y1	Y2|CL3278.Contig2_Y2	Y3|CL506.Contig6_Y3	Y4|CL208.Contig2_Y4
Glyma.18G134600	HN	0.0001	DN	0.2402	HF	0.0001	NF	0.3648	Y4	0.3634	Y3	1.1031	Y2	0.0001	Y1	0.1809	DN|CL10458.Contig1_DN	HF|CL9.Contig1_HF	HN|CL13046.Contig1_HN	NF|Unigene6548_NF	Y1|Unigene9749_Y1	Y2|CL6094.Contig3_Y2	Y3|CL11946.Contig1_Y3	Y4|Unigene720_Y4
Glyma.15G118700	HN	0.0001	DN	0.2417	HF	0.0001	NF	0.9412	Y4	0.0001	Y3	0.0001	Y2	0.0001	Y1	11.7848	DN|CL10464.Contig3_DN	HF|CL5909.Contig3_HF	HN|CL10857.Contig3_HN	NF|CL6075.Contig1_NF	Y1|CL7181.Contig1_Y1	Y2|CL7043.Contig3_Y2	Y3|CL2926.Contig1_Y3	Y4|CL5504.Contig2_Y4
Glyma.13G008000	HN	0.1061	DN	0.0001	HF	0.0001	NF	0.0001	Y4	0.0001	Y3	5.7157	Y2	0.2707	Y1	0.2689	DN|CL1047.Contig1_DN	HF|CL8474.Contig3_HF	HN|CL12487.Contig1_HN	NF|CL12309.Contig1_NF	Y1|CL6532.Contig2_Y1	Y2|CL5697.Contig2_Y2	Y3|CL232.Contig1_Y3	Y4|CL8795.Contig3_Y4
Glyma.17G124900	HN	0.1085	DN	47.8208	HF	0.0001	NF	0.0001	Y4	0.0001	Y3	39.9998	Y2	0.3368	Y1	0.0001	DN|CL10476.Contig1_DN	HF|CL11396.Contig2_HF	HN|CL12527.Contig1_HN	NF|CL10582.Contig1_NF	Y1|CL11736.Contig2_Y1	Y2|CL9368.Contig1_Y2	Y3|CL12529.Contig2_Y3	Y4|CL5087.Contig1_Y4
Glyma.05G042200	HN	0.1178	DN	0.2971	HF	0.1568	NF	0.0001	Y4	0.0974	Y3	0.3006	Y2	0.3037	Y1	0.0001	DN|CL10476.Contig2_DN	HF|CL11396.Contig1_HF	HN|CL12527.Contig2_HN	NF|CL10582.Contig2_NF	Y1|CL11736.Contig1_Y1	Y2|CL9368.Contig2_Y2	Y3|CL12529.Contig1_Y3	Y4|CL5087.Contig2_Y4
Glyma.18G022800	HN	0.0001	DN	0.0001	HF	0.0304	NF	0.0001	Y4	0.0001	Y3	0.0081	Y2	0.0001	Y1	0.0001	DN|CL10486.Contig2_DN	HF|CL6582.Contig1_HF	HN|CL2482.Contig2_HN	NF|CL4965.Contig2_NF	Y1|CL13117.Contig1_Y1	Y2|CL9294.Contig2_Y2	Y3|Unigene2344_Y3	Y4|CL12603.Contig2_Y4
Glyma.19G112300	HN	0.0001	DN	0.0001	HF	0.0265	NF	0.0001	Y4	0.0001	Y3	0.0109	Y2	0.0021	Y1	0.0032	DN|CL10487.Contig2_DN	HF|CL11052.Contig1_HF	HN|CL10467.Contig1_HN	NF|CL6711.Contig1_NF	Y1|CL12110.Contig1_Y1	Y2|CL1321.Contig1_Y2	Y3|Unigene13033_Y3	Y4|CL3598.Contig1_Y4
Glyma.07G008200	HN	0.0001	DN	0.022	HF	0.0001	NF	0.0001	Y4	0.0001	Y3	0.0001	Y2	0.0001	Y1	0.0001	DN|CL10488.Contig1_DN	HF|Unigene6759_HF	HN|Unigene16098_HN	NF|CL12520.Contig1_NF	Y1|CL11368.Contig1_Y1	Y2|CL9210.Contig1_Y2	Y3|CL6526.Contig1_Y3	Y4|CL6647.Contig1_Y4
Glyma.09G216600	HN	0.0001	DN	0.5633	HF	0.0552	NF	0.0001	Y4	0.0001	Y3	10.5018	Y2	0.0001	Y1	0.0001	DN|CL10493.Contig1_DN	HF|CL3274.Contig1_HF	HN|CL5759.Contig1_HN	NF|CL7977.Contig1_NF	Y1|CL10235.Contig1_Y1	Y2|CL9298.Contig1_Y2	Y3|CL12171.Contig1_Y3	Y4|CL13003.Contig1_Y4
Glyma.01G151400	HN	0.0001	DN	0.0001	HF	0.0001	NF	0.0001	Y4	0.0001	Y3	0.0001	Y2	0.0001	Y1	0.0001	DN|CL10493.Contig2_DN	HF|CL3274.Contig2_HF	HN|CL5759.Contig2_HN	NF|CL7977.Contig2_NF	Y1|CL10235.Contig2_Y1	Y2|CL9298.Contig2_Y2	Y3|CL12171.Contig2_Y3	Y4|CL13003.Contig2_Y4
Glyma.06G082100	HN	0.2576	DN	0.0001	HF	0.0001	NF	0.0001	Y4	0.0001	Y3	0.2576	Y2	0.0001	Y1	0.128	DN|CL10501.Contig2_DN	HF|CL13657.Contig2_HF	HN|CL2221.Contig2_HN	NF|CL3372.Contig2_NF	Y1|CL9215.Contig2_Y1	Y2|CL11860.Contig2_Y2	Y3|CL9439.Contig2_Y3	Y4|CL6719.Contig1_Y4
Glyma.04G243200	HN	0.3082	DN	0.624	HF	0.0001	NF	7.6874	Y4	0.1559	Y3	0.3128	Y2	0.1522	Y1	0.3045	DN|CL10506.Contig3_DN	HF|Unigene17651_HF	HN|Unigene2801_HN	NF|Unigene8315_NF	Y1|Unigene9260_Y1	Y2|Unigene13002_Y2	Y3|Unigene6964_Y3	Y4|Unigene4457_Y4
Glyma.05G154700	HN	999	DN	999	HF	62.102	NF	0.0001	Y4	0.0001	Y3	112.094	Y2	507.278	Y1	999	DN|CL10509.Contig1_DN	HF|CL13156.Contig2_HF	HN|CL6181.Contig1_HN	NF|CL10780.Contig1_NF	Y1|CL1455.Contig1_Y1	Y2|CL11876.Contig1_Y2	Y3|CL12980.Contig1_Y3	Y4|CL4998.Contig2_Y4
Glyma.08G112400	HN	379.023	DN	0.0001	HF	0.0001	NF	0.0001	Y4	0.0001	Y3	999	Y2	0.0001	Y1	0.0001	DN|CL10509.Contig2_DN	HF|CL13156.Contig1_HF	HN|CL6181.Contig2_HN	NF|CL10780.Contig2_NF	Y1|CL1455.Contig2_Y1	Y2|CL11876.Contig2_Y2	Y3|CL12980.Contig2_Y3	Y4|CL4998.Contig1_Y4
Glyma.10G167200	HN	0.0001	DN	0.0001	HF	0.0001	NF	0.0001	Y4	0.0001	Y3	0.0001	Y2	0.0001	Y1	0.0001	DN|CL10518.Contig3_DN	HF|CL843.Contig2_HF	HN|CL774.Contig2_HN	NF|CL2948.Contig2_NF	Y1|CL13636.Contig1_Y1	Y2|CL9870.Contig1_Y2	Y3|CL9394.Contig1_Y3	Y4|CL8271.Contig1_Y4
Glyma.18G091500	HN	127.447	DN	131.554	HF	0.0001	NF	0.0001	Y4	0.0001	Y3	157.538	Y2	0.0001	Y1	0.0001	DN|CL10524.Contig1_DN	HF|Unigene10398_HF	HN|Unigene6677_HN	NF|CL8075.Contig1_NF	Y1|CL5081.Contig2_Y1	Y2|CL12453.Contig2_Y2	Y3|Unigene10043_Y3	Y4|Unigene11412_Y4
Glyma.11G225100	HN	0.0001	DN	0.0894	HF	0.0001	NF	0.077	Y4	0.0001	Y3	0.0001	Y2	0.0001	Y1	0.0001	DN|CL10527.Contig1_DN	HF|Unigene17962_HF	HN|CL3460.Contig2_HN	NF|CL4423.Contig2_NF	Y1|CL5466.Contig1_Y1	Y2|CL4464.Contig1_Y2	Y3|CL8362.Contig1_Y3	Y4|CL13634.Contig1_Y4
Glyma.06G084200	HN	0.0001	DN	0.0001	HF	0.0117	NF	0.0001	Y4	0.0001	Y3	0.0001	Y2	0.0001	Y1	0.0001	DN|CL10531.Contig2_DN	HF|CL5582.Contig1_HF	HN|CL3447.Contig1_HN	NF|CL12477.Contig1_NF	Y1|Unigene14804_Y1	Y2|CL7550.Contig1_Y2	Y3|CL10543.Contig1_Y3	Y4|CL10515.Contig1_Y4
Glyma.07G244400	HN	127.076	DN	18.6957	HF	0.0001	NF	100.501	Y4	0.6105	Y3	0.0001	Y2	0.8553	Y1	126.123	DN|CL10532.Contig1_DN	HF|CL11990.Contig1_HF	HN|Unigene14375_HN	NF|CL6317.Contig2_NF	Y1|Unigene7485_Y1	Y2|Unigene4879_Y2	Y3|CL10906.Contig1_Y3	Y4|CL3222.Contig1_Y4
Glyma.16G146300	HN	24.2408	DN	32.6492	HF	28.6752	NF	22.1857	Y4	27.1735	Y3	0.0001	Y2	0.0001	Y1	26.6383	DN|CL10534.Contig2_DN	HF|CL11316.Contig1_HF	HN|CL12537.Contig2_HN	NF|CL5790.Contig3_NF	Y1|CL9357.Contig1_Y1	Y2|CL11983.Contig2_Y2	Y3|CL5188.Contig1_Y3	Y4|CL7807.Contig1_Y4
Glyma.12G077700	HN	0.0001	DN	0.0167	HF	0.0001	NF	0.0588	Y4	0.0001	Y3	0.0001	Y2	0.0001	Y1	0.0001	DN|CL10550.Contig1_DN	HF|Unigene5686_HF	HN|Unigene3426_HN	NF|Unigene5644_NF	Y1|Unigene11713_Y1	Y2|Unigene10257_Y2	Y3|CL8836.Contig2_Y3	Y4|Unigene3081_Y4
Glyma.02G208800	HN	0.0001	DN	0.0001	HF	0.0001	NF	0.0001	Y4	0.0001	Y3	0.0001	Y2	0.0001	Y1	0.1494	DN|CL10554.Contig1_DN	HF|CL6528.Contig1_HF	HN|CL10351.Contig2_HN	NF|CL5641.Contig1_NF	Y1|Unigene12639_Y1	Y2|Unigene6423_Y2	Y3|CL2325.Contig2_Y3	Y4|Unigene9340_Y4
Glyma.20G233400	HN	0.0001	DN	0.0001	HF	0.0001	NF	0.0001	Y4	0.0001	Y3	0.0001	Y2	0.3036	Y1	999	DN|CL10555.Contig1_DN	HF|CL2121.Contig2_HF	HN|CL8429.Contig1_HN	NF|CL13514.Contig1_NF	Y1|CL6975.Contig2_Y1	Y2|Unigene6412_Y2	Y3|CL3874.Contig1_Y3	Y4|CL6247.Contig1_Y4
Glyma.05G132500	HN	0.0001	DN	0.0001	HF	0.0001	NF	0.0001	Y4	0.0001	Y3	0.0001	Y2	0.0001	Y1	0.0001	DN|CL10568.Contig1_DN	HF|CL10242.Contig2_HF	HN|CL11249.Contig1_HN	NF|CL8407.Contig2_NF	Y1|CL3351.Contig3_Y1	Y2|CL3895.Contig3_Y2	Y3|CL8098.Contig3_Y3	Y4|CL10754.Contig2_Y4
Glyma.09G198900	HN	0.0001	DN	0.0001	HF	0.0001	NF	0.0001	Y4	0.0001	Y3	0.0001	Y2	0.0001	Y1	0.0001	DN|CL10569.Contig1_DN	HF|Unigene2682_HF	HN|Unigene4510_HN	NF|Unigene719_NF	Y1|Unigene5955_Y1	Y2|CL12505.Contig1_Y2	Y3|CL11844.Contig1_Y3	Y4|Unigene9488_Y4
Glyma.13G352000	HN	0.3489	DN	999	HF	0.0001	NF	0.0001	Y4	0.0001	Y3	0.0001	Y2	0.0687	Y1	999	DN|CL1057.Contig6_DN	HF|Unigene1863_HF	HN|CL2742.Contig5_HN	NF|CL4862.Contig1_NF	Y1|Unigene15833_Y1	Y2|CL2221.Contig3_Y2	Y3|Unigene3180_Y3	Y4|CL10198.Contig1_Y4
Glyma.07G216900	HN	0.0001	DN	0.0001	HF	0.0001	NF	0.0001	Y4	0.0001	Y3	0.9364	Y2	0.7176	Y1	0.0001	DN|CL10570.Contig1_DN	HF|CL10605.Contig1_HF	HN|CL1141.Contig1_HN	NF|CL4677.Contig1_NF	Y1|CL2450.Contig1_Y1	Y2|CL11883.Contig1_Y2	Y3|CL6020.Contig2_Y3	Y4|CL6956.Contig1_Y4
Glyma.07G043500	HN	0.0001	DN	0.0001	HF	0.0001	NF	999	Y4	999	Y3	0.0001	Y2	0.0001	Y1	0.0001	DN|CL10571.Contig1_DN	HF|CL11163.Contig2_HF	HN|CL9966.Contig1_HN	NF|CL11549.Contig1_NF	Y1|CL10082.Contig2_Y1	Y2|CL6713.Contig1_Y2	Y3|CL346.Contig2_Y3	Y4|CL12568.Contig2_Y4
Glyma.02G015100	HN	5.9553	DN	4.9308	HF	9.6885	NF	5.8187	Y4	244.696	Y3	8.257	Y2	8.2519	Y1	33.8187	DN|CL10575.Contig1_DN	HF|Unigene2708_HF	HN|Unigene2915_HN	NF|Unigene17965_NF	Y1|Unigene9578_Y1	Y2|CL11848.Contig1_Y2	Y3|CL7488.Contig1_Y3	Y4|Unigene16567_Y4
Glyma.06G171200	HN	0.0001	DN	0.0001	HF	0.0001	NF	0.0001	Y4	0.0001	Y3	0.0001	Y2	0.0001	Y1	0.0001	DN|CL10580.Contig1_DN	HF|CL1845.Contig2_HF	HN|CL12384.Contig2_HN	NF|CL5532.Contig1_NF	Y1|CL5462.Contig2_Y1	Y2|CL9002.Contig3_Y2	Y3|CL14140.Contig3_Y3	Y4|CL7127.Contig1_Y4
Glyma.03G195900	HN	0.0001	DN	0.0001	HF	0.0001	NF	479.232	Y4	0.0001	Y3	212.532	Y2	0.0001	Y1	0.0001	DN|CL10583.Contig2_DN	HF|CL13122.Contig3_HF	HN|CL1750.Contig1_HN	NF|CL12652.Contig3_NF	Y1|CL12340.Contig2_Y1	Y2|CL9397.Contig2_Y2	Y3|CL4291.Contig1_Y3	Y4|CL11268.Contig1_Y4
Glyma.17G021500	HN	955.062	DN	0.0001	HF	974.668	NF	968.632	Y4	999	Y3	943.408	Y2	915.032	Y1	989.985	DN|CL10585.Contig1_DN	HF|CL8785.Contig2_HF	HN|CL13233.Contig2_HN	NF|CL10699.Contig2_NF	Y1|CL1417.Contig1_Y1	Y2|CL853.Contig1_Y2	Y3|CL10676.Contig2_Y3	Y4|CL7605.Contig1_Y4
Glyma.13G141100	HN	0.0001	DN	0.0001	HF	0.0001	NF	0.0001	Y4	0.0001	Y3	0.0001	Y2	0.0001	Y1	0.0001	DN|CL10591.Contig1_DN	HF|CL3183.Contig3_HF	HN|CL9845.Contig3_HN	NF|CL12083.Contig2_NF	Y1|CL7518.Contig2_Y1	Y2|CL10338.Contig3_Y2	Y3|CL3321.Contig3_Y3	Y4|CL12400.Contig1_Y4
Glyma.09G117100	HN	0.0001	DN	155.247	HF	0.0001	NF	0.0001	Y4	0.0001	Y3	102.501	Y2	0.0001	Y1	0.0001	DN|CL10597.Contig3_DN	HF|CL11336.Contig1_HF	HN|CL2792.Contig2_HN	NF|CL9276.Contig2_NF	Y1|CL3919.Contig2_Y1	Y2|CL1874.Contig2_Y2	Y3|CL4473.Contig3_Y3	Y4|CL8197.Contig1_Y4
Glyma.18G026400	HN	1.1584	DN	999	HF	0.0001	NF	341.496	Y4	0.0001	Y3	113.469	Y2	596.109	Y1	0.0001	DN|CL10606.Contig3_DN	HF|CL11168.Contig2_HF	HN|CL11007.Contig2_HN	NF|CL11080.Contig1_NF	Y1|CL9368.Contig3_Y1	Y2|Unigene7618_Y2	Y3|CL8399.Contig1_Y3	Y4|CL8588.Contig1_Y4
Glyma.05G164200	HN	1.1313	DN	0.0001	HF	0.0001	NF	0.0001	Y4	1.1313	Y3	0.0001	Y2	0.0001	Y1	0.1863	DN|CL1061.Contig2_DN	HF|CL4887.Contig2_HF	HN|CL3835.Contig3_HN	NF|CL5505.Contig2_NF	Y1|CL12786.Contig2_Y1	Y2|Unigene13059_Y2	Y3|CL9745.Contig2_Y3	Y4|CL7449.Contig2_Y4
Glyma.17G037300	HN	0.0001	DN	0.0001	HF	0.0001	NF	0.0001	Y4	0.0001	Y3	0.0001	Y2	0.0001	Y1	0.0001	DN|CL10622.Contig2_DN	HF|CL9917.Contig1_HF	HN|CL8879.Contig1_HN	NF|CL9178.Contig1_NF	Y1|Unigene6416_Y1	Y2|CL11550.Contig2_Y2	Y3|Unigene24049_Y3	Y4|CL3514.Contig1_Y4
Glyma.13G197700	HN	0.0855	DN	0.3385	HF	0.0001	NF	0.1791	Y4	0.2255	Y3	0.2431	Y2	0.1502	Y1	999	DN|CL10630.Contig2_DN	HF|CL4883.Contig2_HF	HN|CL6615.Contig2_HN	NF|CL7805.Contig1_NF	Y1|CL542.Contig1_Y1	Y2|Unigene12806_Y2	Y3|Unigene6656_Y3	Y4|CL11573.Contig2_Y4
Glyma.06G069700	HN	0.0001	DN	7.14	HF	0.0001	NF	0.0001	Y4	0.0001	Y3	0.3096	Y2	999	Y1	999	DN|CL10638.Contig1_DN	HF|CL3329.Contig2_HF	HN|CL3509.Contig2_HN	NF|CL8010.Contig4_NF	Y1|CL815.Contig3_Y1	Y2|CL889.Contig2_Y2	Y3|CL10433.Contig2_Y3	Y4|CL1218.Contig2_Y4
Glyma.04G068000	HN	0.0001	DN	0.0001	HF	0.0001	NF	0.0001	Y4	0.2863	Y3	0.0001	Y2	0.0001	Y1	999	DN|CL10638.Contig2_DN	HF|CL3329.Contig1_HF	HN|CL3509.Contig1_HN	NF|CL8010.Contig2_NF	Y1|CL815.Contig2_Y1	Y2|CL889.Contig3_Y2	Y3|CL10433.Contig1_Y3	Y4|CL1218.Contig3_Y4
Glyma.05G066800	HN	0.0001	DN	0.0001	HF	0.0001	NF	0.0001	Y4	0.2822	Y3	0.0001	Y2	0.0001	Y1	0.0001	DN|CL1064.Contig7_DN	HF|CL9860.Contig1_HF	HN|CL7455.Contig1_HN	NF|CL5865.Contig3_NF	Y1|CL5473.Contig2_Y1	Y2|CL5326.Contig1_Y2	Y3|CL7684.Contig5_Y3	Y4|CL11060.Contig4_Y4
Glyma.11G143100	HN	0.0001	DN	0.0001	HF	999	NF	0.0001	Y4	0.0001	Y3	0.0001	Y2	0.0001	Y1	0.0001	DN|CL10651.Contig1_DN	HF|CL9076.Contig2_HF	HN|CL10563.Contig2_HN	NF|CL8513.Contig3_NF	Y1|CL5819.Contig3_Y1	Y2|CL6547.Contig1_Y2	Y3|CL11813.Contig1_Y3	Y4|CL5548.Contig9_Y4
Glyma.13G333100	HN	999	DN	939.629	HF	0.0001	NF	0.0001	Y4	0.0001	Y3	0.0001	Y2	0.0001	Y1	0.0001	DN|CL10651.Contig2_DN	HF|CL9076.Contig1_HF	HN|CL10563.Contig3_HN	NF|CL8513.Contig1_NF	Y1|CL5819.Contig2_Y1	Y2|CL6547.Contig2_Y2	Y3|CL11813.Contig2_Y3	Y4|CL5548.Contig1_Y4
Glyma.08G116200	HN	0.0001	DN	0.0001	HF	0.0001	NF	0.0001	Y4	0.0001	Y3	0.0001	Y2	0.0001	Y1	0.0001	DN|CL10665.Contig3_DN	HF|CL6843.Contig3_HF	HN|CL441.Contig3_HN	NF|Unigene16560_NF	Y1|CL10193.Contig1_Y1	Y2|Unigene11431_Y2	Y3|CL843.Contig1_Y3	Y4|CL6935.Contig1_Y4
Glyma.04G098100	HN	999	DN	0.0001	HF	34.8916	NF	0.0001	Y4	0.6434	Y3	0.0001	Y2	0.5311	Y1	999	DN|CL10677.Contig2_DN	HF|CL12842.Contig2_HF	HN|CL4396.Contig3_HN	NF|CL12427.Contig1_NF	Y1|CL12856.Contig2_Y1	Y2|Unigene9485_Y2	Y3|Unigene13234_Y3	Y4|Unigene10974_Y4
Glyma.11G179300	HN	0.0001	DN	0.0001	HF	0.0001	NF	69.8365	Y4	0.4554	Y3	999	Y2	0.0001	Y1	0.0001	DN|CL10678.Contig1_DN	HF|Unigene4754_HF	HN|Unigene2872_HN	NF|Unigene2919_NF	Y1|Unigene15986_Y1	Y2|Unigene7980_Y2	Y3|Unigene2089_Y3	Y4|Unigene9367_Y4
Glyma.10G245300	HN	0.0001	DN	0.0001	HF	0.0001	NF	0.0094	Y4	0.0001	Y3	0.0001	Y2	0.0001	Y1	0.0001	DN|CL10692.Contig1_DN	HF|CL12359.Contig2_HF	HN|CL13055.Contig2_HN	NF|Unigene27487_NF	Y1|CL10698.Contig2_Y1	Y2|CL11388.Contig1_Y2	Y3|CL4664.Contig2_Y3	Y4|Unigene11064_Y4
Glyma.01G236500	HN	0.0001	DN	0.0001	HF	0.0001	NF	0.0001	Y4	0.0001	Y3	0.068	Y2	0.0001	Y1	0.0001	DN|CL10692.Contig2_DN	HF|CL12359.Contig1_HF	HN|CL13055.Contig1_HN	NF|Unigene15965_NF	Y1|CL10698.Contig1_Y1	Y2|CL11388.Contig2_Y2	Y3|CL4664.Contig1_Y3	Y4|CL9839.Contig1_Y4
Glyma.16G014600	HN	0.0001	DN	0.1139	HF	0.0001	NF	0.0001	Y4	0.6404	Y3	0.0001	Y2	0.0001	Y1	0.3303	DN|CL10699.Contig1_DN	HF|Unigene17792_HF	HN|Unigene18427_HN	NF|CL13856.Contig1_NF	Y1|Unigene1274_Y1	Y2|CL406.Contig1_Y2	Y3|CL12969.Contig1_Y3	Y4|Unigene11542_Y4
Glyma.18G281300	HN	0.0001	DN	0.0001	HF	0.0001	NF	0.0001	Y4	0.0001	Y3	0.0001	Y2	0.0001	Y1	0.0001	DN|CL10704.Contig1_DN	HF|CL11607.Contig1_HF	HN|CL4323.Contig1_HN	NF|CL8996.Contig2_NF	Y1|CL11180.Contig1_Y1	Y2|Unigene7932_Y2	Y3|CL8352.Contig1_Y3	Y4|Unigene14845_Y4
Glyma.14G000500	HN	0.0001	DN	0.0001	HF	0.0001	NF	3.5572	Y4	71.6967	Y3	0.4657	Y2	0.0001	Y1	0.4657	DN|CL10707.Contig2_DN	HF|Unigene2826_HF	HN|Unigene4396_HN	NF|Unigene4578_NF	Y1|Unigene9061_Y1	Y2|Unigene12766_Y2	Y3|CL9997.Contig2_Y3	Y4|Unigene11097_Y4
Glyma.18G057500	HN	0.0001	DN	0.0001	HF	0.0001	NF	0.0001	Y4	0.0001	Y3	0.0001	Y2	0.0001	Y1	0.0001	DN|CL10709.Contig1_DN	HF|Unigene11654_HF	HN|Unigene17759_HN	NF|CL1594.Contig1_NF	Y1|Unigene5684_Y1	Y2|CL564.Contig2_Y2	Y3|Unigene7045_Y3	Y4|Unigene16409_Y4
Glyma.19G082400	HN	0.0001	DN	0.0001	HF	0.0001	NF	0.0001	Y4	0.0001	Y3	0.1866	Y2	0.0001	Y1	0.0001	DN|CL10716.Contig1_DN	HF|CL10220.Contig1_HF	HN|CL14076.Contig1_HN	NF|CL12328.Contig2_NF	Y1|CL6594.Contig2_Y1	Y2|CL11326.Contig1_Y2	Y3|CL10494.Contig2_Y3	Y4|CL7004.Contig1_Y4
Glyma.16G063100	HN	0.0001	DN	0.0001	HF	0.0001	NF	0.0001	Y4	0.3098	Y3	0.3081	Y2	0.0001	Y1	0.0001	DN|CL10716.Contig2_DN	HF|CL10220.Contig2_HF	HN|CL14076.Contig2_HN	NF|CL12328.Contig3_NF	Y1|CL6594.Contig1_Y1	Y2|CL11326.Contig2_Y2	Y3|CL10494.Contig1_Y3	Y4|CL7004.Contig2_Y4
Glyma.05G202700	HN	0.1099	DN	0.006	HF	0.0001	NF	0.0291	Y4	0.0001	Y3	0.298	Y2	0.099	Y1	0.601	DN|CL10726.Contig1_DN	HF|Unigene4462_HF	HN|CL1441.Contig1_HN	NF|Unigene2914_NF	Y1|Unigene14703_Y1	Y2|Unigene7982_Y2	Y3|CL10760.Contig3_Y3	Y4|Unigene4347_Y4
Glyma.20G141200	HN	81.2293	DN	0.0001	HF	52.3324	NF	41.1769	Y4	43.2942	Y3	0.0001	Y2	999	Y1	47.916	DN|CL10728.Contig3_DN	HF|Unigene4180_HF	HN|CL7267.Contig2_HN	NF|Unigene6540_NF	Y1|Unigene2567_Y1	Y2|CL12141.Contig1_Y2	Y3|CL9862.Contig1_Y3	Y4|CL7840.Contig1_Y4
Glyma.14G209200	HN	0.6605	DN	0.4601	HF	0.0001	NF	0.0001	Y4	0.4601	Y3	16.9996	Y2	22.2514	Y1	0.0001	DN|CL10729.Contig1_DN	HF|CL11183.Contig2_HF	HN|Unigene8201_HN	NF|CL10365.Contig2_NF	Y1|CL12951.Contig2_Y1	Y2|Unigene9504_Y2	Y3|CL7433.Contig3_Y3	Y4|CL9663.Contig1_Y4
Glyma.01G233700	HN	0.0001	DN	0.0001	HF	0.0001	NF	0.0001	Y4	474.025	Y3	0.0001	Y2	0.0001	Y1	0.2921	DN|CL10730.Contig1_DN	HF|CL6006.Contig6_HF	HN|CL5016.Contig2_HN	NF|CL4485.Contig1_NF	Y1|CL4486.Contig3_Y1	Y2|CL11398.Contig1_Y2	Y3|CL1284.Contig1_Y3	Y4|CL844.Contig2_Y4
Glyma.16G045300	HN	0.0001	DN	0.1534	HF	0.0001	NF	0.0001	Y4	0.0001	Y3	0.0001	Y2	0.0001	Y1	999	DN|CL10737.Contig2_DN	HF|CL2951.Contig3_HF	HN|CL10707.Contig1_HN	NF|CL6449.Contig1_NF	Y1|CL3859.Contig2_Y1	Y2|CL2166.Contig1_Y2	Y3|Unigene2798_Y3	Y4|CL9719.Contig2_Y4
Glyma.04G215800	HN	0.0001	DN	3.7118	HF	0.0001	NF	0.0001	Y4	0.0001	Y3	999	Y2	0.0001	Y1	0.0001	DN|CL10738.Contig1_DN	HF|CL11034.Contig2_HF	HN|CL7100.Contig2_HN	NF|CL8704.Contig3_NF	Y1|CL6539.Contig2_Y1	Y2|CL6998.Contig1_Y2	Y3|CL12300.Contig2_Y3	Y4|CL3895.Contig2_Y4
Glyma.06G150300	HN	0.0001	DN	0.0001	HF	0.0001	NF	0.0001	Y4	0.0001	Y3	0.0001	Y2	0.0001	Y1	0.0001	DN|CL10738.Contig2_DN	HF|CL11034.Contig3_HF	HN|CL7100.Contig3_HN	NF|CL8704.Contig2_NF	Y1|CL6539.Contig1_Y1	Y2|CL6998.Contig2_Y2	Y3|CL12300.Contig1_Y3	Y4|CL3895.Contig1_Y4
Glyma.08G160100	HN	0.0001	DN	0.0001	HF	399.174	NF	0.0001	Y4	0.0756	Y3	0.0001	Y2	0.0001	Y1	706.518	DN|CL10739.Contig2_DN	HF|CL6522.Contig1_HF	HN|CL12713.Contig2_HN	NF|CL8899.Contig3_NF	Y1|CL9798.Contig3_Y1	Y2|CL8763.Contig2_Y2	Y3|CL11494.Contig2_Y3	Y4|CL12337.Contig3_Y4
Glyma.05G208800	HN	0.0001	DN	0.0001	HF	0.0001	NF	0.1556	Y4	0.0001	Y3	0.123	Y2	0.0001	Y1	0.0001	DN|CL10742.Contig1_DN	HF|CL4094.Contig3_HF	HN|CL3304.Contig1_HN	NF|CL1306.Contig3_NF	Y1|CL1166.Contig1_Y1	Y2|CL2920.Contig3_Y2	Y3|CL3505.Contig2_Y3	Y4|CL7843.Contig1_Y4
Glyma.05G184900	HN	0.0001	DN	0.0001	HF	0.0001	NF	0.0001	Y4	0.0001	Y3	0.3507	Y2	0.0001	Y1	999	DN|CL10753.Contig2_DN	HF|CL12178.Contig2_HF	HN|CL3136.Contig2_HN	NF|CL3149.Contig2_NF	Y1|CL12761.Contig2_Y1	Y2|CL10740.Contig2_Y2	Y3|CL11822.Contig2_Y3	Y4|CL13332.Contig2_Y4
Glyma.17G181000	HN	0.0001	DN	0.0001	HF	0.0001	NF	0.0001	Y4	0.0001	Y3	0.0001	Y2	0.0001	Y1	0.0001	DN|CL10754.Contig1_DN	HF|CL11724.Contig2_HF	HN|CL10820.Contig2_HN	NF|CL1823.Contig2_NF	Y1|CL9479.Contig1_Y1	Y2|CL4432.Contig2_Y2	Y3|CL10416.Contig1_Y3	Y4|CL12195.Contig1_Y4
Glyma.19G090000	HN	0.0001	DN	999	HF	0.0001	NF	0.0001	Y4	0.0001	Y3	0.0001	Y2	0.0001	Y1	0.0001	DN|CL10754.Contig2_DN	HF|CL11724.Contig1_HF	HN|CL10820.Contig1_HN	NF|CL1823.Contig1_NF	Y1|CL9479.Contig2_Y1	Y2|CL4432.Contig1_Y2	Y3|CL10416.Contig2_Y3	Y4|CL12195.Contig2_Y4
Glyma.10G221800	HN	0.0001	DN	0.0001	HF	0.0001	NF	0.0001	Y4	0.0001	Y3	999	Y2	0.0001	Y1	0.0001	DN|CL10757.Contig1_DN	HF|Unigene14233_HF	HN|CL3021.Contig3_HN	NF|Unigene16344_NF	Y1|CL8747.Contig2_Y1	Y2|CL12999.Contig2_Y2	Y3|CL6317.Contig1_Y3	Y4|CL7186.Contig1_Y4
Glyma.10G244500	HN	0.0001	DN	0.0001	HF	0.4546	NF	0.0001	Y4	0.2699	Y3	278.187	Y2	0.4626	Y1	231.86	DN|CL10768.Contig2_DN	HF|CL11002.Contig1_HF	HN|CL3147.Contig2_HN	NF|CL13740.Contig2_NF	Y1|CL8430.Contig1_Y1	Y2|CL10606.Contig1_Y2	Y3|CL12975.Contig2_Y3	Y4|CL9428.Contig1_Y4
Glyma.19G239100	HN	0.0001	DN	0.0001	HF	0.0001	NF	0.0001	Y4	0.0001	Y3	0.0001	Y2	0.0001	Y1	0.2064	DN|CL10769.Contig1_DN	HF|CL9350.Contig1_HF	HN|CL13409.Contig1_HN	NF|Unigene1366_NF	Y1|CL745.Contig2_Y1	Y2|CL9374.Contig2_Y2	Y3|CL61.Contig3_Y3	Y4|CL2604.Contig1_Y4
Glyma.13G283500	HN	0.0001	DN	0.0001	HF	0.0001	NF	0.0001	Y4	0.0001	Y3	0.5734	Y2	0.0001	Y1	0.0438	DN|CL10778.Contig2_DN	HF|Unigene8189_HF	HN|Unigene17855_HN	NF|Unigene14266_NF	Y1|Unigene9225_Y1	Y2|CL3061.Contig2_Y2	Y3|Unigene11454_Y3	Y4|Unigene7470_Y4
Glyma.04G111900	HN	0.0001	DN	0.0001	HF	0.0611	NF	0.0001	Y4	0.0001	Y3	0.0001	Y2	0.0001	Y1	0.0001	DN|CL10781.Contig2_DN	HF|CL3544.Contig1_HF	HN|CL1084.Contig1_HN	NF|CL5867.Contig2_NF	Y1|CL7530.Contig2_Y1	Y2|CL10701.Contig2_Y2	Y3|CL12815.Contig2_Y3	Y4|CL7682.Contig2_Y4
Glyma.05G002000	HN	0.0001	DN	0.3234	HF	0.2766	NF	0.065	Y4	0.0001	Y3	0.0001	Y2	0.0001	Y1	0.3694	DN|CL10786.Contig1_DN	HF|Unigene6309_HF	HN|CL8637.Contig1_HN	NF|Unigene13925_NF	Y1|CL6195.Contig1_Y1	Y2|CL12121.Contig1_Y2	Y3|Unigene11614_Y3	Y4|CL5704.Contig1_Y4
Glyma.12G214100	HN	23.9776	DN	22.7852	HF	21.0415	NF	21.9952	Y4	20.8182	Y3	24.6847	Y2	0.1333	Y1	32.8843	DN|CL1080.Contig1_DN	HF|CL3736.Contig4_HF	HN|CL9988.Contig1_HN	NF|CL9018.Contig2_NF	Y1|CL8183.Contig3_Y1	Y2|Unigene13154_Y2	Y3|CL10675.Contig1_Y3	Y4|CL10630.Contig1_Y4
Glyma.13G094200	HN	0.0443	DN	0.0001	HF	0.0061	NF	0.0001	Y4	0.0001	Y3	0.0001	Y2	0.0001	Y1	0.0001	DN|CL10800.Contig3_DN	HF|Unigene4630_HF	HN|CL4172.Contig1_HN	NF|CL11895.Contig1_NF	Y1|Unigene14451_Y1	Y2|Unigene13234_Y2	Y3|CL13105.Contig1_Y3	Y4|CL10301.Contig1_Y4
Glyma.18G063700	HN	0.0001	DN	684.381	HF	0.0001	NF	0.0001	Y4	0.0001	Y3	0.0001	Y2	713.089	Y1	0.0001	DN|CL10803.Contig2_DN	HF|Unigene7357_HF	HN|Unigene16905_HN	NF|CL9413.Contig1_NF	Y1|CL9551.Contig1_Y1	Y2|CL9649.Contig1_Y2	Y3|CL6455.Contig1_Y3	Y4|CL11906.Contig1_Y4
Glyma.10G223200	HN	0.0001	DN	0.0001	HF	0.0005	NF	0.0001	Y4	0.0001	Y3	0.0001	Y2	0.0073	Y1	0.0001	DN|CL10804.Contig4_DN	HF|Unigene21976_HF	HN|Unigene28754_HN	NF|Unigene27133_NF	Y1|Unigene27120_Y1	Y2|Unigene29579_Y2	Y3|Unigene29018_Y3	Y4|CL376.Contig2_Y4
Glyma.12G047500	HN	0.0001	DN	0.0001	HF	0.0001	NF	0.0001	Y4	0.0001	Y3	0.0001	Y2	0.2549	Y1	0.0001	DN|CL10805.Contig3_DN	HF|CL11513.Contig2_HF	HN|CL2600.Contig1_HN	NF|CL4528.Contig2_NF	Y1|CL12130.Contig2_Y1	Y2|CL8581.Contig2_Y2	Y3|CL5986.Contig1_Y3	Y4|CL1883.Contig2_Y4
Glyma.06G298600	HN	0.0001	DN	0.0001	HF	0.0001	NF	0.0001	Y4	0.0001	Y3	0.0001	Y2	0.0001	Y1	0.0001	DN|CL10811.Contig1_DN	HF|CL9296.Contig1_HF	HN|CL6640.Contig2_HN	NF|Unigene18101_NF	Y1|Unigene14569_Y1	Y2|CL13050.Contig1_Y2	Y3|Unigene659_Y3	Y4|CL12120.Contig1_Y4
Glyma.06G298700	HN	0.0001	DN	0.0001	HF	0.0001	NF	0.0001	Y4	0.0001	Y3	0.2521	Y2	0.0001	Y1	0.0001	DN|CL10811.Contig2_DN	HF|CL9296.Contig2_HF	HN|CL6640.Contig1_HN	NF|CL10496.Contig1_NF	Y1|CL5622.Contig3_Y1	Y2|CL13050.Contig2_Y2	Y3|CL6971.Contig1_Y3	Y4|CL12120.Contig2_Y4
Glyma.02G280500	HN	0.0001	DN	0.0001	HF	6.802	NF	0.0001	Y4	0.0001	Y3	0.0001	Y2	999	Y1	0.4716	DN|CL10818.Contig2_DN	HF|Unigene13738_HF	HN|Unigene13782_HN	NF|Unigene2718_NF	Y1|Unigene486_Y1	Y2|Unigene7520_Y2	Y3|Unigene6713_Y3	Y4|CL12296.Contig2_Y4
Glyma.12G211900	HN	0.0001	DN	0.0001	HF	0.0001	NF	0.0001	Y4	0.0001	Y3	0.0001	Y2	0.0001	Y1	0.0001	DN|CL10832.Contig1_DN	HF|CL5395.Contig1_HF	HN|CL12772.Contig2_HN	NF|CL13002.Contig1_NF	Y1|CL159.Contig1_Y1	Y2|CL2028.Contig2_Y2	Y3|CL12142.Contig3_Y3	Y4|CL8047.Contig2_Y4
Glyma.11G102300	HN	0.0001	DN	0.0001	HF	0.0001	NF	999	Y4	0.0001	Y3	0.0001	Y2	0.0001	Y1	0.0001	DN|CL10839.Contig1_DN	HF|CL5881.Contig1_HF	HN|CL13524.Contig1_HN	NF|CL6298.Contig1_NF	Y1|CL7375.Contig1_Y1	Y2|CL5935.Contig1_Y2	Y3|Unigene2322_Y3	Y4|CL12175.Contig2_Y4
Glyma.08G200000	HN	0.0001	DN	0.0001	HF	778.493	NF	0.0001	Y4	0.0001	Y3	0.0001	Y2	608.683	Y1	0.0001	DN|CL10849.Contig1_DN	HF|CL7806.Contig1_HF	HN|CL10752.Contig1_HN	NF|CL14023.Contig1_NF	Y1|CL5236.Contig1_Y1	Y2|CL12616.Contig1_Y2	Y3|CL13295.Contig4_Y3	Y4|CL13179.Contig1_Y4
Glyma.15G033100	HN	0.0001	DN	0.0001	HF	0.0001	NF	0.0001	Y4	0.3164	Y3	0.0001	Y2	5.0746	Y1	0.0001	DN|CL1085.Contig2_DN	HF|CL10711.Contig2_HF	HN|CL10787.Contig2_HN	NF|CL9734.Contig3_NF	Y1|CL10046.Contig2_Y1	Y2|CL6756.Contig2_Y2	Y3|CL9956.Contig3_Y3	Y4|CL286.Contig2_Y4
Glyma.16G031100	HN	0.0001	DN	330.118	HF	404.981	NF	0.0001	Y4	0.0001	Y3	0.0001	Y2	999	Y1	0.0001	DN|CL10853.Contig1_DN	HF|CL10660.Contig2_HF	HN|CL5725.Contig2_HN	NF|CL7293.Contig1_NF	Y1|CL1895.Contig2_Y1	Y2|CL344.Contig1_Y2	Y3|CL3771.Contig1_Y3	Y4|CL6916.Contig4_Y4
Glyma.03G119200	HN	0.3615	DN	0.0001	HF	0.0001	NF	0.0001	Y4	0.0001	Y3	0.0001	Y2	0.3091	Y1	0.0001	DN|CL1086.Contig1_DN	HF|Unigene12023_HF	HN|CL6740.Contig3_HN	NF|CL4191.Contig1_NF	Y1|CL12940.Contig1_Y1	Y2|CL11939.Contig1_Y2	Y3|CL287.Contig3_Y3	Y4|CL13493.Contig2_Y4
Glyma.06G005300	HN	55.9427	DN	999	HF	65.6332	NF	89.1378	Y4	75.5255	Y3	132.318	Y2	89.0974	Y1	71.1058	DN|CL10869.Contig2_DN	HF|CL1367.Contig2_HF	HN|CL12789.Contig1_HN	NF|CL11676.Contig2_NF	Y1|CL11596.Contig2_Y1	Y2|CL1522.Contig2_Y2	Y3|CL10794.Contig2_Y3	Y4|CL6360.Contig2_Y4
Glyma.09G234000	HN	0.0001	DN	847.45	HF	0.0001	NF	0.0001	Y4	0.0001	Y3	0.0001	Y2	999	Y1	0.0001	DN|CL10874.Contig1_DN	HF|CL3273.Contig1_HF	HN|CL8358.Contig1_HN	NF|CL12124.Contig1_NF	Y1|CL10459.Contig2_Y1	Y2|Unigene25952_Y2	Y3|CL3514.Contig1_Y3	Y4|CL6642.Contig1_Y4
Glyma.16G194300	HN	0.0001	DN	0.0001	HF	0.0001	NF	0.0001	Y4	0.0001	Y3	0.0001	Y2	999	Y1	0.0001	DN|CL10876.Contig2_DN	HF|CL13145.Contig1_HF	HN|Unigene15887_HN	NF|Unigene12386_NF	Y1|Unigene5918_Y1	Y2|Unigene9551_Y2	Y3|Unigene2254_Y3	Y4|Unigene5888_Y4
Glyma.02G003900	HN	0.0029	DN	0.0001	HF	0.0001	NF	0.0001	Y4	0.0001	Y3	0.0001	Y2	0.0247	Y1	0.0001	DN|CL10877.Contig1_DN	HF|CL11867.Contig2_HF	HN|CL12822.Contig1_HN	NF|CL10252.Contig2_NF	Y1|CL11105.Contig2_Y1	Y2|Unigene29266_Y2	Y3|CL5304.Contig3_Y3	Y4|CL12077.Contig1_Y4
Glyma.10G004500	HN	0.0001	DN	0.0001	HF	0.0001	NF	0.0001	Y4	0.0001	Y3	0.0001	Y2	0.0001	Y1	0.0001	DN|CL10877.Contig2_DN	HF|CL11867.Contig1_HF	HN|CL12822.Contig2_HN	NF|CL10252.Contig3_NF	Y1|CL11105.Contig1_Y1	Y2|Unigene29457_Y2	Y3|CL5304.Contig1_Y3	Y4|CL12077.Contig2_Y4
Glyma.13G196500	HN	0.0001	DN	0.0001	HF	0.0001	NF	999	Y4	999	Y3	0.0001	Y2	639.099	Y1	999	DN|CL1088.Contig1_DN	HF|CL562.Contig3_HF	HN|CL8224.Contig1_HN	NF|CL5560.Contig1_NF	Y1|Unigene2287_Y1	Y2|CL1045.Contig1_Y2	Y3|CL9312.Contig2_Y3	Y4|CL10712.Contig1_Y4
Glyma.02G091100	HN	0.0001	DN	0.0001	HF	0.0001	NF	0.0001	Y4	0.0001	Y3	0.0001	Y2	0.0001	Y1	0.0001	DN|CL10881.Contig1_DN	HF|Unigene4677_HF	HN|CL8869.Contig1_HN	NF|CL1132.Contig1_NF	Y1|Unigene12808_Y1	Y2|Unigene7981_Y2	Y3|Unigene6982_Y3	Y4|Unigene16535_Y4
Glyma.19G254600	HN	0.0001	DN	0.0001	HF	16.525	NF	0.0001	Y4	0.0001	Y3	0.0001	Y2	14.6196	Y1	0.0001	DN|CL10886.Contig2_DN	HF|Unigene4392_HF	HN|Unigene16225_HN	NF|Unigene18176_NF	Y1|CL11568.Contig2_Y1	Y2|Unigene4675_Y2	Y3|CL8727.Contig1_Y3	Y4|Unigene14531_Y4
Glyma.07G133200	HN	999	DN	256.464	HF	0.0001	NF	273.704	Y4	0.0001	Y3	0.0001	Y2	634.291	Y1	0.0001	DN|CL10888.Contig1_DN	HF|CL6549.Contig1_HF	HN|CL3967.Contig2_HN	NF|CL8602.Contig2_NF	Y1|CL12821.Contig1_Y1	Y2|CL8231.Contig2_Y2	Y3|CL3097.Contig2_Y3	Y4|CL2719.Contig2_Y4
Glyma.13G371500	HN	0.0001	DN	0.0001	HF	0.2359	NF	0.0001	Y4	0.0001	Y3	0.1229	Y2	0.0001	Y1	0.0001	DN|CL10902.Contig1_DN	HF|CL523.Contig1_HF	HN|CL2090.Contig2_HN	NF|CL13130.Contig1_NF	Y1|CL9884.Contig2_Y1	Y2|Unigene5996_Y2	Y3|CL8906.Contig1_Y3	Y4|CL10445.Contig2_Y4
Glyma.08G284800	HN	0.0001	DN	0.0001	HF	0.0001	NF	0.0001	Y4	999	Y3	0.0001	Y2	999	Y1	999	DN|CL10908.Contig1_DN	HF|Unigene2680_HF	HN|CL9582.Contig2_HN	NF|Unigene12235_NF	Y1|Unigene4142_Y1	Y2|Unigene6271_Y2	Y3|Unigene589_Y3	Y4|Unigene2432_Y4
Glyma.04G021400	HN	0.0001	DN	0.0001	HF	0.0001	NF	0.0137	Y4	0.0001	Y3	0.0001	Y2	0.0001	Y1	0.0001	DN|CL10913.Contig1_DN	HF|CL5518.Contig1_HF	HN|CL13004.Contig1_HN	NF|CL7736.Contig1_NF	Y1|CL1231.Contig2_Y1	Y2|CL10198.Contig3_Y2	Y3|CL169.Contig3_Y3	Y4|CL12600.Contig2_Y4
Glyma.01G001000	HN	0.2205	DN	0.0001	HF	0.0001	NF	0.0001	Y4	0.0001	Y3	0.0001	Y2	0.0001	Y1	0.0001	DN|CL10917.Contig2_DN	HF|CL4491.Contig1_HF	HN|CL2054.Contig1_HN	NF|CL10320.Contig1_NF	Y1|CL6996.Contig1_Y1	Y2|CL12658.Contig2_Y2	Y3|CL396.Contig2_Y3	Y4|CL10902.Contig1_Y4
Glyma.17G205200	HN	999	DN	572.58	HF	0.0001	NF	0.0001	Y4	0.0001	Y3	0.0001	Y2	0.0001	Y1	999	DN|CL10919.Contig1_DN	HF|CL4072.Contig2_HF	HN|Unigene15821_HN	NF|CL700.Contig5_NF	Y1|CL9907.Contig2_Y1	Y2|Unigene7127_Y2	Y3|Unigene15734_Y3	Y4|CL1522.Contig1_Y4
Glyma.13G171900	HN	901.245	DN	464.563	HF	999	NF	0.0001	Y4	0.0001	Y3	0.0001	Y2	0.0001	Y1	705.988	DN|CL10923.Contig1_DN	HF|CL4332.Contig1_HF	HN|CL9815.Contig3_HN	NF|CL892.Contig1_NF	Y1|Unigene585_Y1	Y2|CL13017.Contig1_Y2	Y3|CL7137.Contig2_Y3	Y4|Unigene6103_Y4
Glyma.06G147500	HN	0.0001	DN	0.245	HF	0.0001	NF	0.0001	Y4	0.1808	Y3	0.0001	Y2	999	Y1	0.1248	DN|CL10927.Contig1_DN	HF|Unigene6049_HF	HN|CL3698.Contig1_HN	NF|CL4409.Contig1_NF	Y1|CL11490.Contig2_Y1	Y2|Unigene7592_Y2	Y3|CL2620.Contig2_Y3	Y4|CL12812.Contig2_Y4
Glyma.15G121800	HN	0.0001	DN	0.0001	HF	0.0001	NF	0.0001	Y4	0.0001	Y3	0.0001	Y2	0.0001	Y1	0.0001	DN|CL10929.Contig3_DN	HF|CL11064.Contig2_HF	HN|CL3796.Contig3_HN	NF|CL9530.Contig1_NF	Y1|CL7485.Contig4_Y1	Y2|CL3577.Contig2_Y2	Y3|CL6320.Contig3_Y3	Y4|CL1644.Contig1_Y4
Glyma.09G071600	HN	0.2636	DN	0.0001	HF	0.0001	NF	0.0001	Y4	0.0001	Y3	0.261	Y2	0.0001	Y1	0.2636	DN|CL1093.Contig1_DN	HF|CL747.Contig9_HF	HN|CL431.Contig3_HN	NF|CL7091.Contig7_NF	Y1|CL2969.Contig11_Y1	Y2|CL13087.Contig3_Y2	Y3|CL3264.Contig9_Y3	Y4|CL6095.Contig3_Y4
Glyma.08G062000	HN	0.0001	DN	0.0001	HF	0.0001	NF	0.0001	Y4	0.0001	Y3	0.0001	Y2	0.0001	Y1	0.0001	DN|CL10932.Contig1_DN	HF|Unigene1151_HF	HN|CL9940.Contig1_HN	NF|Unigene3680_NF	Y1|Unigene15560_Y1	Y2|Unigene10042_Y2	Y3|Unigene15683_Y3	Y4|Unigene10358_Y4
Glyma.18G287600	HN	0.0001	DN	0.0001	HF	0.0001	NF	0.0001	Y4	0.0001	Y3	0.0001	Y2	0.0603	Y1	0.0001	DN|CL1094.Contig3_DN	HF|CL6961.Contig1_HF	HN|CL13984.Contig1_HN	NF|CL1793.Contig5_NF	Y1|Unigene853_Y1	Y2|CL2453.Contig1_Y2	Y3|CL13756.Contig2_Y3	Y4|CL1847.Contig2_Y4
Glyma.17G228900	HN	0.0001	DN	0.0001	HF	0.0001	NF	0.0001	Y4	0.0001	Y3	0.0001	Y2	57.0422	Y1	1.153	DN|CL10940.Contig1_DN	HF|CL13155.Contig2_HF	HN|CL8805.Contig2_HN	NF|CL7139.Contig3_NF	Y1|CL11406.Contig1_Y1	Y2|CL5836.Contig1_Y2	Y3|CL8843.Contig1_Y3	Y4|CL4477.Contig1_Y4
Glyma.18G077000	HN	14.6354	DN	12.9334	HF	2.813	NF	14.1917	Y4	14.2098	Y3	14.5508	Y2	999	Y1	23.1313	DN|CL10943.Contig2_DN	HF|CL5379.Contig1_HF	HN|CL13255.Contig2_HN	NF|CL13703.Contig2_NF	Y1|CL1997.Contig2_Y1	Y2|CL5620.Contig2_Y2	Y3|CL13785.Contig1_Y3	Y4|CL11537.Contig1_Y4
Glyma.04G016700	HN	0.0001	DN	0.0001	HF	0.0001	NF	0.0001	Y4	0.0001	Y3	0.0001	Y2	0.0001	Y1	0.0804	DN|CL10951.Contig2_DN	HF|CL8369.Contig1_HF	HN|CL6735.Contig2_HN	NF|CL6108.Contig3_NF	Y1|CL8241.Contig3_Y1	Y2|CL10154.Contig3_Y2	Y3|CL128.Contig3_Y3	Y4|CL12644.Contig4_Y4
Glyma.17G087500	HN	7.1663	DN	7.1611	HF	7.2264	NF	7.1964	Y4	7.1726	Y3	7.2458	Y2	6.1464	Y1	6.2941	DN|CL10955.Contig1_DN	HF|Unigene10257_HF	HN|Unigene10471_HN	NF|Unigene17982_NF	Y1|Unigene11081_Y1	Y2|Unigene11600_Y2	Y3|Unigene3985_Y3	Y4|Unigene14958_Y4
Glyma.20G153700	HN	0.5275	DN	0.0001	HF	0.6433	NF	0.1656	Y4	0.0001	Y3	0.0001	Y2	0.0001	Y1	2.8415	DN|CL1096.Contig2_DN	HF|CL4275.Contig5_HF	HN|CL7226.Contig9_HN	NF|CL9478.Contig4_NF	Y1|CL11663.Contig1_Y1	Y2|CL808.Contig1_Y2	Y3|Unigene8897_Y3	Y4|CL1770.Contig4_Y4
Glyma.16G058400	HN	0.0001	DN	0.0001	HF	0.2727	NF	0.0001	Y4	0.0001	Y3	0.0001	Y2	0.1594	Y1	0.0001	DN|CL10972.Contig3_DN	HF|Unigene11686_HF	HN|CL5886.Contig2_HN	NF|CL13624.Contig2_NF	Y1|Unigene4021_Y1	Y2|Unigene9595_Y2	Y3|CL13594.Contig1_Y3	Y4|Unigene317_Y4
Glyma.10G117300	HN	0.0001	DN	0.0001	HF	0.0001	NF	0.0001	Y4	0.0001	Y3	0.0001	Y2	0.0001	Y1	0.0001	DN|CL10990.Contig1_DN	HF|CL1276.Contig2_HF	HN|CL5507.Contig3_HN	NF|CL8123.Contig1_NF	Y1|CL9135.Contig2_Y1	Y2|CL2062.Contig1_Y2	Y3|CL3335.Contig2_Y3	Y4|CL13163.Contig2_Y4
Glyma.08G298700	HN	0.0001	DN	0.0001	HF	0.0001	NF	0.0001	Y4	0.0001	Y3	0.0001	Y2	0.0001	Y1	0.0813	DN|CL10992.Contig2_DN	HF|Unigene12153_HF	HN|Unigene8460_HN	NF|Unigene6244_NF	Y1|Unigene16190_Y1	Y2|Unigene2421_Y2	Y3|Unigene561_Y3	Y4|Unigene5822_Y4
Glyma.05G236300	HN	999	DN	999	HF	0.0001	NF	0.0001	Y4	0.0001	Y3	0.0001	Y2	0.0001	Y1	0.0001	DN|CL10999.Contig1_DN	HF|CL12918.Contig1_HF	HN|Unigene10530_HN	NF|CL8027.Contig2_NF	Y1|CL2431.Contig1_Y1	Y2|Unigene11542_Y2	Y3|CL2232.Contig1_Y3	Y4|CL1109.Contig1_Y4
Glyma.01G244600	HN	737.885	DN	692.968	HF	785.181	NF	934.935	Y4	999	Y3	785.576	Y2	920.105	Y1	782.343	DN|CL11003.Contig1_DN	HF|CL10491.Contig1_HF	HN|CL8211.Contig1_HN	NF|CL9388.Contig1_NF	Y1|CL5574.Contig2_Y1	Y2|CL10993.Contig2_Y2	Y3|CL1767.Contig2_Y3	Y4|Unigene36679_Y4
Glyma.11G000600	HN	0.0001	DN	0.0001	HF	0.1797	NF	0.0001	Y4	0.0001	Y3	0.655	Y2	999	Y1	0.0001	DN|CL11003.Contig2_DN	HF|CL10491.Contig2_HF	HN|CL8211.Contig3_HN	NF|CL9388.Contig2_NF	Y1|CL5574.Contig1_Y1	Y2|CL10993.Contig1_Y2	Y3|CL1767.Contig3_Y3	Y4|CL9713.Contig1_Y4
Glyma.20G234700	HN	0.0001	DN	0.0001	HF	0.0001	NF	0.0033	Y4	0.0001	Y3	0.0001	Y2	0.0001	Y1	0.0001	DN|CL11008.Contig1_DN	HF|CL12824.Contig1_HF	HN|Unigene4866_HN	NF|CL7921.Contig1_NF	Y1|CL2852.Contig3_Y1	Y2|CL9818.Contig1_Y2	Y3|CL4945.Contig2_Y3	Y4|CL2424.Contig2_Y4
Glyma.08G208700	HN	0.0001	DN	0.0001	HF	0.0001	NF	0.0001	Y4	0.0001	Y3	0.0001	Y2	0.0001	Y1	0.0001	DN|CL11015.Contig1_DN	HF|Unigene18012_HF	HN|Unigene12309_HN	NF|Unigene4601_NF	Y1|Unigene2209_Y1	Y2|Unigene5967_Y2	Y3|Unigene15021_Y3	Y4|Unigene6010_Y4
Glyma.12G035200	HN	0.1735	DN	0.1198	HF	0.0001	NF	0.0001	Y4	0.0001	Y3	33.7109	Y2	999	Y1	0.1848	DN|CL11019.Contig1_DN	HF|Unigene24019_HF	HN|CL13522.Contig2_HN	NF|Unigene1498_NF	Y1|CL4882.Contig1_Y1	Y2|Unigene13896_Y2	Y3|Unigene10682_Y3	Y4|Unigene1283_Y4
Glyma.20G233000	HN	0.0001	DN	0.0001	HF	0.0687	NF	0.0001	Y4	999	Y3	0.012	Y2	0.0001	Y1	999	DN|CL1102.Contig1_DN	HF|CL7974.Contig1_HF	HN|CL1641.Contig1_HN	NF|Unigene8538_NF	Y1|CL11775.Contig1_Y1	Y2|CL7331.Contig3_Y2	Y3|CL9603.Contig1_Y3	Y4|Unigene5759_Y4
Glyma.03G238800	HN	0.0001	DN	0.0001	HF	0.0001	NF	0.0001	Y4	79.3441	Y3	0.5149	Y2	0.0001	Y1	0.0001	DN|CL1102.Contig3_DN	HF|Unigene19240_HF	HN|CL1641.Contig4_HN	NF|CL5453.Contig3_NF	Y1|CL11775.Contig4_Y1	Y2|CL7331.Contig1_Y2	Y3|CL9603.Contig4_Y3	Y4|CL5324.Contig2_Y4
Glyma.06G136000	HN	0.0001	DN	0.0001	HF	0.0001	NF	0.0001	Y4	0.0001	Y3	0.0001	Y2	0.0001	Y1	0.0001	DN|CL11025.Contig3_DN	HF|CL13099.Contig2_HF	HN|CL13222.Contig2_HN	NF|CL12271.Contig3_NF	Y1|CL4998.Contig2_Y1	Y2|Unigene1063_Y2	Y3|CL5054.Contig3_Y3	Y4|CL4882.Contig3_Y4
Glyma.06G123800	HN	0.0001	DN	0.0001	HF	0.0001	NF	0.0001	Y4	0.0001	Y3	0.0001	Y2	0.0782	Y1	0.0001	DN|CL11027.Contig2_DN	HF|CL1557.Contig1_HF	HN|CL11767.Contig1_HN	NF|CL10337.Contig2_NF	Y1|CL12179.Contig1_Y1	Y2|CL12645.Contig1_Y2	Y3|CL5592.Contig2_Y3	Y4|CL11525.Contig2_Y4
Glyma.15G001900	HN	0.0001	DN	0.0001	HF	0.0001	NF	0.0001	Y4	0.0001	Y3	0.0001	Y2	0.0001	Y1	0.0001	DN|CL11029.Contig1_DN	HF|CL9439.Contig3_HF	HN|CL10814.Contig2_HN	NF|CL5110.Contig3_NF	Y1|Unigene5311_Y1	Y2|CL342.Contig3_Y2	Y3|CL12008.Contig3_Y3	Y4|CL1077.Contig3_Y4
Glyma.13G371800	HN	0.0001	DN	10.0252	HF	0.0001	NF	6.563	Y4	0.0001	Y3	0.0001	Y2	0.0001	Y1	0.0001	DN|CL11029.Contig2_DN	HF|CL9439.Contig1_HF	HN|CL10814.Contig1_HN	NF|CL5110.Contig2_NF	Y1|Unigene5309_Y1	Y2|CL342.Contig1_Y2	Y3|CL12008.Contig2_Y3	Y4|CL1077.Contig4_Y4
Glyma.18G229100	HN	0.6827	DN	0.0001	HF	0.5825	NF	0.4641	Y4	0.1696	Y3	0.0001	Y2	0.0001	Y1	0.0001	DN|CL11037.Contig1_DN	HF|Unigene14421_HF	HN|CL5031.Contig2_HN	NF|CL7935.Contig2_NF	Y1|CL6204.Contig2_Y1	Y2|CL9616.Contig1_Y2	Y3|CL2609.Contig1_Y3	Y4|CL7980.Contig1_Y4
Glyma.06G066400	HN	577.068	DN	425.697	HF	418.837	NF	442.957	Y4	0.0001	Y3	0.0001	Y2	151.093	Y1	397.075	DN|CL11042.Contig2_DN	HF|CL7336.Contig1_HF	HN|CL11732.Contig1_HN	NF|CL11179.Contig1_NF	Y1|CL1159.Contig2_Y1	Y2|CL9980.Contig1_Y2	Y3|CL2591.Contig1_Y3	Y4|CL8881.Contig1_Y4
Glyma.11G216900	HN	0.0001	DN	0.0001	HF	0.0001	NF	0.0001	Y4	0.0001	Y3	0.0001	Y2	0.0001	Y1	0.0001	DN|CL11043.Contig1_DN	HF|CL5497.Contig2_HF	HN|CL10186.Contig1_HN	NF|CL6003.Contig2_NF	Y1|CL11186.Contig1_Y1	Y2|CL6234.Contig1_Y2	Y3|CL10034.Contig2_Y3	Y4|CL10379.Contig2_Y4
Glyma.18G039700	HN	0.0001	DN	0.091	HF	0.0001	NF	0.2753	Y4	0.0001	Y3	0.0001	Y2	0.0001	Y1	0.0001	DN|CL11043.Contig2_DN	HF|CL5497.Contig1_HF	HN|CL10186.Contig2_HN	NF|CL6003.Contig1_NF	Y1|CL11186.Contig2_Y1	Y2|CL6234.Contig2_Y2	Y3|CL10034.Contig1_Y3	Y4|CL10379.Contig1_Y4
Glyma.17G087300	HN	0.4353	DN	1.849	HF	4.4023	NF	0.0001	Y4	7.3426	Y3	0.0001	Y2	0.0001	Y1	0.0001	DN|CL11045.Contig3_DN	HF|Unigene13555_HF	HN|Unigene6097_HN	NF|Unigene10084_NF	Y1|Unigene14109_Y1	Y2|Unigene11143_Y2	Y3|Unigene299_Y3	Y4|Unigene3841_Y4
Glyma.01G026100	HN	24.8938	DN	16.0524	HF	0.0001	NF	15.2847	Y4	78.2482	Y3	0.0001	Y2	0.0001	Y1	0.0001	DN|CL11048.Contig1_DN	HF|CL11121.Contig1_HF	HN|CL9154.Contig2_HN	NF|CL11814.Contig2_NF	Y1|CL652.Contig2_Y1	Y2|CL7182.Contig1_Y2	Y3|CL3362.Contig2_Y3	Y4|CL6283.Contig1_Y4
Glyma.02G038700	HN	0.0001	DN	0.0001	HF	0.0001	NF	0.0001	Y4	0.0001	Y3	0.0001	Y2	0.0001	Y1	0.0001	DN|CL11048.Contig2_DN	HF|CL11121.Contig2_HF	HN|CL9154.Contig1_HN	NF|CL11814.Contig3_NF	Y1|CL652.Contig1_Y1	Y2|CL7182.Contig2_Y2	Y3|CL3362.Contig1_Y3	Y4|CL6283.Contig2_Y4
Glyma.02G300300	HN	0.1227	DN	0.0001	HF	0.0001	NF	0.0001	Y4	0.0001	Y3	0.0001	Y2	0.7419	Y1	0.0001	DN|CL11053.Contig1_DN	HF|CL8220.Contig2_HF	HN|Unigene6460_HN	NF|CL4673.Contig1_NF	Y1|CL6608.Contig2_Y1	Y2|Unigene7877_Y2	Y3|CL13084.Contig1_Y3	Y4|CL12796.Contig1_Y4
Glyma.04G037000	HN	0.0001	DN	0.0001	HF	0.0001	NF	0.2292	Y4	0.0001	Y3	0.1696	Y2	0.0001	Y1	0.345	DN|CL11054.Contig1_DN	HF|Unigene1001_HF	HN|Unigene6682_HN	NF|CL13689.Contig2_NF	Y1|Unigene16443_Y1	Y2|Unigene13381_Y2	Y3|Unigene807_Y3	Y4|Unigene16672_Y4
Glyma.16G090500	HN	0.0001	DN	1.3444	HF	0.3325	NF	0.2627	Y4	0.7753	Y3	0.0001	Y2	0.0001	Y1	0.0001	DN|CL11067.Contig1_DN	HF|CL13299.Contig1_HF	HN|CL12722.Contig1_HN	NF|CL4088.Contig1_NF	Y1|CL10918.Contig2_Y1	Y2|CL3234.Contig2_Y2	Y3|CL762.Contig2_Y3	Y4|CL1299.Contig2_Y4
Glyma.03G084300	HN	0.0001	DN	0.0001	HF	0.0001	NF	0.0001	Y4	0.0001	Y3	999	Y2	0.9177	Y1	0.0001	DN|CL11067.Contig2_DN	HF|CL13299.Contig2_HF	HN|CL12722.Contig2_HN	NF|CL4088.Contig2_NF	Y1|CL10918.Contig1_Y1	Y2|CL3234.Contig3_Y2	Y3|CL762.Contig1_Y3	Y4|CL1299.Contig1_Y4
Glyma.15G054900	HN	0.0001	DN	0.0001	HF	15.0805	NF	0.0001	Y4	0.1766	Y3	0.0001	Y2	12.152	Y1	0.0001	DN|CL11069.Contig1_DN	HF|CL6700.Contig1_HF	HN|CL13327.Contig2_HN	NF|Unigene2379_NF	Y1|CL8274.Contig2_Y1	Y2|CL9758.Contig3_Y2	Y3|CL6614.Contig3_Y3	Y4|CL12571.Contig2_Y4
Glyma.17G054200	HN	96.8372	DN	0.0001	HF	0.0001	NF	0.0001	Y4	0.0001	Y3	0.0001	Y2	0.5181	Y1	0.0001	DN|CL11076.Contig2_DN	HF|CL5878.Contig5_HF	HN|CL9801.Contig1_HN	NF|Unigene2949_NF	Y1|Unigene11257_Y1	Y2|CL1923.Contig2_Y2	Y3|Unigene11896_Y3	Y4|CL815.Contig5_Y4
Glyma.13G105300	HN	0.0001	DN	0.0001	HF	0.0001	NF	0.0001	Y4	172.867	Y3	0.0001	Y2	999	Y1	0.3422	DN|CL11076.Contig3_DN	HF|CL5878.Contig1_HF	HN|CL9801.Contig3_HN	NF|CL6246.Contig2_NF	Y1|Unigene14721_Y1	Y2|CL1923.Contig8_Y2	Y3|Unigene6599_Y3	Y4|CL815.Contig1_Y4
Glyma.20G176100	HN	999	DN	999	HF	0.0001	NF	319.781	Y4	0.3469	Y3	0.0001	Y2	0.0001	Y1	0.0001	DN|CL11078.Contig1_DN	HF|CL5110.Contig1_HF	HN|CL1822.Contig2_HN	NF|CL4367.Contig2_NF	Y1|CL12918.Contig1_Y1	Y2|Unigene12935_Y2	Y3|Unigene2097_Y3	Y4|Unigene10920_Y4
Glyma.17G005600	HN	0.0001	DN	0.0001	HF	0.0001	NF	0.0001	Y4	0.0001	Y3	0.0001	Y2	0.0001	Y1	0.0001	DN|CL11082.Contig1_DN	HF|CL12693.Contig1_HF	HN|CL9252.Contig3_HN	NF|CL11162.Contig3_NF	Y1|CL11096.Contig2_Y1	Y2|CL1344.Contig2_Y2	Y3|CL11349.Contig1_Y3	Y4|CL3678.Contig1_Y4
Glyma.17G190800	HN	999	DN	0.0001	HF	0.0001	NF	0.0001	Y4	0.0001	Y3	999	Y2	0.0001	Y1	0.0001	DN|CL11088.Contig2_DN	HF|CL12629.Contig1_HF	HN|CL8294.Contig1_HN	NF|CL412.Contig1_NF	Y1|CL5838.Contig2_Y1	Y2|CL10965.Contig1_Y2	Y3|CL3597.Contig1_Y3	Y4|CL9401.Contig1_Y4
Glyma.02G238700	HN	0.0001	DN	0.0001	HF	0.0001	NF	0.0001	Y4	0.0001	Y3	0.0001	Y2	0.0001	Y1	0.0001	DN|CL11090.Contig1_DN	HF|CL12625.Contig1_HF	HN|CL638.Contig3_HN	NF|CL14025.Contig2_NF	Y1|CL4347.Contig2_Y1	Y2|CL10437.Contig2_Y2	Y3|CL10758.Contig1_Y3	Y4|CL9941.Contig2_Y4
Glyma.04G217600	HN	0.0001	DN	0.0001	HF	0.0001	NF	0.0001	Y4	0.0001	Y3	0.0082	Y2	0.0001	Y1	0.0444	DN|CL11093.Contig1_DN	HF|Unigene16608_HF	HN|Unigene3211_HN	NF|Unigene18668_NF	Y1|CL1601.Contig1_Y1	Y2|Unigene10301_Y2	Y3|CL1356.Contig2_Y3	Y4|Unigene4489_Y4
Glyma.13G025800	HN	0.0001	DN	0.0001	HF	0.0001	NF	0.0001	Y4	0.0001	Y3	0.0001	Y2	0.0001	Y1	0.0001	DN|CL11109.Contig1_DN	HF|CL7547.Contig1_HF	HN|CL172.Contig2_HN	NF|CL10740.Contig1_NF	Y1|CL7648.Contig1_Y1	Y2|CL2560.Contig1_Y2	Y3|CL3125.Contig2_Y3	Y4|CL1434.Contig1_Y4
Glyma.17G098500	HN	0.0001	DN	0.0001	HF	0.0134	NF	0.0001	Y4	0.0001	Y3	0.0001	Y2	0.0001	Y1	0.0001	DN|CL11114.Contig2_DN	HF|CL13366.Contig1_HF	HN|CL2532.Contig6_HN	NF|CL7556.Contig1_NF	Y1|Unigene8169_Y1	Y2|Unigene14949_Y2	Y3|CL13153.Contig1_Y3	Y4|CL5716.Contig2_Y4
Glyma.20G132300	HN	0.0001	DN	0.0001	HF	0.0001	NF	0.0001	Y4	0.0001	Y3	0.0001	Y2	0.0001	Y1	0.0001	DN|CL11129.Contig2_DN	HF|CL6701.Contig1_HF	HN|CL8954.Contig1_HN	NF|CL2726.Contig1_NF	Y1|CL6145.Contig1_Y1	Y2|CL12434.Contig1_Y2	Y3|CL10228.Contig1_Y3	Y4|CL11653.Contig2_Y4
Glyma.08G216800	HN	0.0001	DN	0.0001	HF	0.0001	NF	0.4775	Y4	0.0001	Y3	0.0001	Y2	0.0001	Y1	0.0001	DN|CL11133.Contig1_DN	HF|CL6397.Contig1_HF	HN|CL9732.Contig2_HN	NF|CL12404.Contig2_NF	Y1|Unigene12549_Y1	Y2|CL2378.Contig1_Y2	Y3|CL1820.Contig1_Y3	Y4|CL11516.Contig2_Y4
Glyma.08G035000	HN	0.0001	DN	0.0001	HF	999	NF	0.0001	Y4	3.2371	Y3	0.0001	Y2	0.0001	Y1	0.0001	DN|CL11136.Contig1_DN	HF|CL13907.Contig1_HF	HN|CL143.Contig2_HN	NF|CL2070.Contig2_NF	Y1|CL6133.Contig2_Y1	Y2|CL3631.Contig2_Y2	Y3|CL3064.Contig2_Y3	Y4|CL11391.Contig1_Y4
Glyma.04G033700	HN	0.7571	DN	0.0001	HF	0.0001	NF	0.1234	Y4	0.1234	Y3	209.224	Y2	0.0001	Y1	999	DN|CL11144.Contig3_DN	HF|CL5644.Contig2_HF	HN|CL3206.Contig3_HN	NF|CL10062.Contig4_NF	Y1|CL3656.Contig1_Y1	Y2|CL8567.Contig4_Y2	Y3|CL7272.Contig1_Y3	Y4|CL4323.Contig3_Y4
Glyma.04G001500	HN	0.0001	DN	0.0001	HF	78.1767	NF	0.0001	Y4	0.0001	Y3	0.0001	Y2	999	Y1	999	DN|CL11145.Contig1_DN	HF|CL7000.Contig1_HF	HN|CL4406.Contig1_HN	NF|CL12557.Contig1_NF	Y1|CL10000.Contig1_Y1	Y2|CL12827.Contig1_Y2	Y3|CL7784.Contig1_Y3	Y4|CL5834.Contig1_Y4
Glyma.20G175800	HN	0.0001	DN	0.0001	HF	0.0001	NF	0.0001	Y4	0.0001	Y3	0.0001	Y2	0.0001	Y1	0.0001	DN|CL11146.Contig1_DN	HF|CL12600.Contig2_HF	HN|CL12530.Contig1_HN	NF|CL8053.Contig2_NF	Y1|CL9726.Contig2_Y1	Y2|CL3040.Contig1_Y2	Y3|CL2863.Contig2_Y3	Y4|CL13474.Contig1_Y4
Glyma.10G216000	HN	0.0001	DN	0.0001	HF	0.0001	NF	0.0001	Y4	0.0001	Y3	0.0461	Y2	0.0001	Y1	0.0001	DN|CL11146.Contig3_DN	HF|CL12600.Contig3_HF	HN|CL12530.Contig2_HN	NF|CL8053.Contig1_NF	Y1|CL9726.Contig1_Y1	Y2|Unigene25987_Y2	Y3|Unigene23719_Y3	Y4|CL13474.Contig2_Y4
Glyma.06G102000	HN	0.3875	DN	0.515	HF	59.49	NF	924.041	Y4	0.0001	Y3	999	Y2	0.0001	Y1	697.495	DN|CL11147.Contig2_DN	HF|CL5844.Contig2_HF	HN|CL2258.Contig3_HN	NF|CL1827.Contig5_NF	Y1|CL654.Contig1_Y1	Y2|CL7482.Contig6_Y2	Y3|CL1940.Contig2_Y3	Y4|CL4775.Contig3_Y4
Glyma.15G078300	HN	999	DN	0.0001	HF	0.0001	NF	0.1643	Y4	999	Y3	0.0001	Y2	0.0001	Y1	0.0001	DN|CL11155.Contig1_DN	HF|CL6561.Contig2_HF	HN|Unigene11923_HN	NF|CL3575.Contig1_NF	Y1|CL13128.Contig1_Y1	Y2|CL3980.Contig4_Y2	Y3|CL9221.Contig1_Y3	Y4|CL12875.Contig2_Y4
Glyma.06G162900	HN	0.0001	DN	999	HF	0.0001	NF	0.0001	Y4	0.0001	Y3	1.0507	Y2	0.0001	Y1	1.0472	DN|CL11157.Contig1_DN	HF|CL5801.Contig1_HF	HN|CL12464.Contig1_HN	NF|Unigene10390_NF	Y1|CL1101.Contig1_Y1	Y2|Unigene14928_Y2	Y3|CL13221.Contig1_Y3	Y4|CL579.Contig2_Y4
Glyma.08G077300	HN	104.953	DN	0.0001	HF	0.0001	NF	0.0001	Y4	0.0001	Y3	0.0001	Y2	999	Y1	0.0001	DN|CL11158.Contig1_DN	HF|CL9431.Contig2_HF	HN|CL13509.Contig1_HN	NF|CL13019.Contig1_NF	Y1|CL9442.Contig1_Y1	Y2|CL11390.Contig1_Y2	Y3|CL8192.Contig1_Y3	Y4|CL12208.Contig1_Y4
Glyma.09G279300	HN	225.333	DN	171.217	HF	999	NF	999	Y4	0.0001	Y3	0.0001	Y2	0.0001	Y1	0.0001	DN|CL11176.Contig1_DN	HF|Unigene15390_HF	HN|Unigene10136_HN	NF|Unigene10055_NF	Y1|Unigene14087_Y1	Y2|Unigene85_Y2	Y3|Unigene11177_Y3	Y4|Unigene14496_Y4
Glyma.03G253900	HN	0.0001	DN	0.0001	HF	0.0001	NF	0.0001	Y4	0.0001	Y3	0.0001	Y2	0.0001	Y1	0.0001	DN|CL11187.Contig1_DN	HF|CL6690.Contig1_HF	HN|CL3234.Contig1_HN	NF|CL5492.Contig1_NF	Y1|Unigene14542_Y1	Y2|CL2298.Contig2_Y2	Y3|Unigene14743_Y3	Y4|CL6156.Contig2_Y4
Glyma.06G128100	HN	0.0001	DN	0.0001	HF	0.0001	NF	39.733	Y4	0.0001	Y3	0.0001	Y2	433.566	Y1	0.0001	DN|CL11191.Contig1_DN	HF|CL8341.Contig1_HF	HN|CL3779.Contig1_HN	NF|CL9038.Contig2_NF	Y1|CL7313.Contig2_Y1	Y2|CL11396.Contig2_Y2	Y3|Unigene13442_Y3	Y4|Unigene10960_Y4
Glyma.09G210000	HN	0.0744	DN	40.5342	HF	0.0001	NF	72.9476	Y4	6.8774	Y3	0.0001	Y2	0.0001	Y1	0.0001	DN|CL11192.Contig2_DN	HF|CL12974.Contig1_HF	HN|CL10259.Contig1_HN	NF|CL10894.Contig2_NF	Y1|CL9928.Contig2_Y1	Y2|CL12307.Contig1_Y2	Y3|CL13038.Contig2_Y3	Y4|CL13548.Contig2_Y4
Glyma.19G056800	HN	0.0001	DN	0.0001	HF	0.5481	NF	0.4226	Y4	0.4698	Y3	0.0001	Y2	0.0001	Y1	0.0001	DN|CL11196.Contig2_DN	HF|CL11071.Contig2_HF	HN|CL11706.Contig1_HN	NF|CL8850.Contig3_NF	Y1|CL13307.Contig2_Y1	Y2|Unigene8066_Y2	Y3|Unigene2150_Y3	Y4|CL9955.Contig1_Y4
Glyma.08G164200	HN	0.0001	DN	0.0001	HF	0.0001	NF	0.0001	Y4	0.0001	Y3	0.0001	Y2	0.0001	Y1	0.0001	DN|CL11202.Contig1_DN	HF|Unigene16250_HF	HN|Unigene3318_HN	NF|Unigene1450_NF	Y1|Unigene31325_Y1	Y2|Unigene30169_Y2	Y3|CL10972.Contig2_Y3	Y4|Unigene2821_Y4
Glyma.13G249900	HN	0.0001	DN	0.0001	HF	0.0001	NF	0.0088	Y4	0.0001	Y3	0.0001	Y2	0.0001	Y1	0.0001	DN|CL11208.Contig1_DN	HF|CL944.Contig1_HF	HN|CL9914.Contig2_HN	NF|CL3279.Contig1_NF	Y1|CL2485.Contig1_Y1	Y2|CL10957.Contig2_Y2	Y3|CL12899.Contig2_Y3	Y4|CL10934.Contig2_Y4
Glyma.15G064300	HN	0.0001	DN	1.7552	HF	1.6052	NF	2.3398	Y4	1.5771	Y3	0.0001	Y2	0.3653	Y1	2.4701	DN|CL11208.Contig2_DN	HF|CL944.Contig2_HF	HN|CL9914.Contig1_HN	NF|CL3279.Contig2_NF	Y1|CL2485.Contig2_Y1	Y2|CL10957.Contig1_Y2	Y3|CL12899.Contig1_Y3	Y4|CL10934.Contig1_Y4
Glyma.09G021900	HN	0.0001	DN	999	HF	0.0001	NF	0.0001	Y4	999	Y3	141.045	Y2	16.2438	Y1	0.0001	DN|CL11210.Contig1_DN	HF|CL12308.Contig3_HF	HN|CL10627.Contig2_HN	NF|CL8455.Contig2_NF	Y1|CL6770.Contig1_Y1	Y2|CL6939.Contig2_Y2	Y3|CL2978.Contig2_Y3	Y4|CL8743.Contig3_Y4
Glyma.10G150300	HN	0.0072	DN	0.1983	HF	0.0001	NF	0.0001	Y4	0.0616	Y3	0.0001	Y2	0.0001	Y1	0.0001	DN|CL11212.Contig1_DN	HF|CL11861.Contig1_HF	HN|CL12156.Contig1_HN	NF|CL291.Contig3_NF	Y1|CL8116.Contig1_Y1	Y2|CL12953.Contig1_Y2	Y3|CL8066.Contig1_Y3	Y4|CL4982.Contig2_Y4
Glyma.09G033400	HN	0.0001	DN	0.0001	HF	0.0001	NF	0.0001	Y4	0.0001	Y3	0.0001	Y2	0.0001	Y1	0.0001	DN|CL11214.Contig2_DN	HF|CL7389.Contig2_HF	HN|CL10841.Contig2_HN	NF|CL11191.Contig2_NF	Y1|CL1274.Contig2_Y1	Y2|CL5745.Contig3_Y2	Y3|CL5532.Contig3_Y3	Y4|CL3541.Contig2_Y4
Glyma.02G137900	HN	999	DN	999	HF	999	NF	0.0001	Y4	0.487	Y3	0.0001	Y2	0.0001	Y1	0.2449	DN|CL11218.Contig2_DN	HF|Unigene13732_HF	HN|CL1274.Contig2_HN	NF|CL4881.Contig2_NF	Y1|CL5222.Contig2_Y1	Y2|CL4073.Contig3_Y2	Y3|CL10248.Contig2_Y3	Y4|CL7846.Contig1_Y4
Glyma.12G036500	HN	999	DN	843.073	HF	0.0001	NF	0.0001	Y4	0.0001	Y3	0.0001	Y2	0.0001	Y1	0.0001	DN|CL11219.Contig2_DN	HF|CL5290.Contig1_HF	HN|CL4183.Contig1_HN	NF|CL11371.Contig1_NF	Y1|CL384.Contig1_Y1	Y2|CL6569.Contig1_Y2	Y3|Unigene4112_Y3	Y4|CL1104.Contig1_Y4
Glyma.02G220500	HN	0.0001	DN	0.0001	HF	0.0001	NF	0.0001	Y4	0.0001	Y3	0.2652	Y2	0.0001	Y1	0.0001	DN|CL11220.Contig2_DN	HF|CL12837.Contig2_HF	HN|CL2568.Contig1_HN	NF|CL9754.Contig2_NF	Y1|CL13670.Contig1_Y1	Y2|Unigene11576_Y2	Y3|Unigene11878_Y3	Y4|Unigene3888_Y4
Glyma.18G227800	HN	0.0001	DN	0.0001	HF	0.0001	NF	0.2702	Y4	0.0001	Y3	0.0001	Y2	0.0001	Y1	218.352	DN|CL11229.Contig1_DN	HF|CL9698.Contig1_HF	HN|CL12196.Contig2_HN	NF|CL12056.Contig1_NF	Y1|Unigene31601_Y1	Y2|CL4803.Contig2_Y2	Y3|CL10542.Contig2_Y3	Y4|Unigene5664_Y4
Glyma.09G264200	HN	0.0001	DN	0.0001	HF	0.0001	NF	0.0001	Y4	999	Y3	0.0001	Y2	0.08	Y1	0.0001	DN|CL11229.Contig2_DN	HF|CL9698.Contig2_HF	HN|CL12196.Contig1_HN	NF|CL12056.Contig2_NF	Y1|Unigene9723_Y1	Y2|CL4803.Contig1_Y2	Y3|CL10542.Contig1_Y3	Y4|Unigene5663_Y4
Glyma.08G230700	HN	0.0001	DN	0.0096	HF	0.0001	NF	0.0001	Y4	0.0001	Y3	0.0001	Y2	0.0001	Y1	0.0406	DN|CL11241.Contig1_DN	HF|CL13146.Contig1_HF	HN|CL10202.Contig2_HN	NF|CL9394.Contig1_NF	Y1|Unigene14875_Y1	Y2|CL2031.Contig1_Y2	Y3|Unigene6884_Y3	Y4|Unigene4193_Y4
Glyma.11G165700	HN	13.2738	DN	15.6494	HF	16.0149	NF	14.6826	Y4	0.2675	Y3	8.6646	Y2	999	Y1	18.4024	DN|CL11253.Contig2_DN	HF|CL11234.Contig1_HF	HN|CL14332.Contig2_HN	NF|CL9442.Contig2_NF	Y1|CL10558.Contig1_Y1	Y2|CL8839.Contig2_Y2	Y3|CL7146.Contig1_Y3	Y4|CL7099.Contig2_Y4
Glyma.06G307800	HN	0.0001	DN	0.0001	HF	0.0001	NF	0.0001	Y4	0.0001	Y3	0.0001	Y2	0.0001	Y1	0.0001	DN|CL11256.Contig2_DN	HF|CL309.Contig2_HF	HN|CL8155.Contig1_HN	NF|CL2835.Contig1_NF	Y1|Unigene12980_Y1	Y2|Unigene13003_Y2	Y3|CL7368.Contig1_Y3	Y4|Unigene13197_Y4
Glyma.07G038500	HN	0.0777	DN	0.0001	HF	0.0001	NF	0.4638	Y4	0.0001	Y3	0.0001	Y2	0.7892	Y1	0.0001	DN|CL11272.Contig2_DN	HF|CL8047.Contig2_HF	HN|Unigene6821_HN	NF|CL10911.Contig2_NF	Y1|CL11314.Contig2_Y1	Y2|CL6604.Contig2_Y2	Y3|CL5336.Contig2_Y3	Y4|CL9836.Contig2_Y4
Glyma.09G012000	HN	0.0001	DN	0.0001	HF	0.0001	NF	999	Y4	0.0001	Y3	0.0001	Y2	323.876	Y1	0.0001	DN|CL11291.Contig2_DN	HF|CL1256.Contig1_HF	HN|CL14170.Contig1_HN	NF|CL13721.Contig1_NF	Y1|CL12888.Contig1_Y1	Y2|Unigene646_Y2	Y3|Unigene5443_Y3	Y4|Unigene5889_Y4
Glyma.16G040300	HN	0.0001	DN	0.0001	HF	0.0001	NF	0.0001	Y4	0.0001	Y3	0.0001	Y2	0.0001	Y1	0.0001	DN|CL11296.Contig1_DN	HF|CL739.Contig2_HF	HN|CL3260.Contig1_HN	NF|CL5489.Contig2_NF	Y1|CL11159.Contig1_Y1	Y2|CL12613.Contig2_Y2	Y3|CL5125.Contig2_Y3	Y4|CL11971.Contig1_Y4
Glyma.19G112800	HN	0.0001	DN	0.8348	HF	0.0001	NF	0.0001	Y4	0.0001	Y3	0.0001	Y2	0.0001	Y1	0.3614	DN|CL11296.Contig2_DN	HF|CL739.Contig1_HF	HN|CL3260.Contig2_HN	NF|CL5489.Contig1_NF	Y1|CL11159.Contig2_Y1	Y2|CL12613.Contig1_Y2	Y3|CL5125.Contig1_Y3	Y4|CL11971.Contig2_Y4
Glyma.02G106600	HN	0.0001	DN	0.0001	HF	0.0415	NF	0.0001	Y4	0.0001	Y3	0.0001	Y2	0.1152	Y1	0.0001	DN|CL11300.Contig1_DN	HF|CL4024.Contig2_HF	HN|CL11756.Contig1_HN	NF|CL4635.Contig2_NF	Y1|CL2744.Contig2_Y1	Y2|CL2782.Contig3_Y2	Y3|CL10422.Contig2_Y3	Y4|CL9085.Contig2_Y4
Glyma.01G046400	HN	0.0001	DN	0.0001	HF	0.0001	NF	0.0001	Y4	0.7356	Y3	0.0001	Y2	10.7528	Y1	0.0001	DN|CL11300.Contig2_DN	HF|CL4024.Contig1_HF	HN|CL11756.Contig2_HN	NF|CL4635.Contig1_NF	Y1|CL2744.Contig3_Y1	Y2|CL2782.Contig2_Y2	Y3|CL10422.Contig1_Y3	Y4|CL9085.Contig3_Y4
Glyma.09G227100	HN	999	DN	0.0001	HF	0.937	NF	0.9397	Y4	0.0001	Y3	0.0001	Y2	999	Y1	302.699	DN|CL11301.Contig1_DN	HF|Unigene1014_HF	HN|Unigene4542_HN	NF|Unigene18226_NF	Y1|Unigene783_Y1	Y2|CL9427.Contig1_Y2	Y3|CL9638.Contig1_Y3	Y4|Unigene5960_Y4
Glyma.19G262400	HN	0.0001	DN	142.156	HF	65.1477	NF	0.0001	Y4	0.0001	Y3	0.0001	Y2	784.486	Y1	0.0001	DN|CL11305.Contig2_DN	HF|CL3356.Contig1_HF	HN|CL732.Contig2_HN	NF|CL8138.Contig2_NF	Y1|CL12730.Contig1_Y1	Y2|CL9317.Contig1_Y2	Y3|CL1083.Contig3_Y3	Y4|CL975.Contig1_Y4
Glyma.09G278800	HN	0.0001	DN	0.0001	HF	0.3404	NF	0.0001	Y4	0.0001	Y3	0.0001	Y2	999	Y1	0.0001	DN|CL11311.Contig1_DN	HF|CL8581.Contig2_HF	HN|CL1037.Contig3_HN	NF|CL5128.Contig3_NF	Y1|CL9914.Contig3_Y1	Y2|CL6611.Contig5_Y2	Y3|CL2619.Contig1_Y3	Y4|CL5897.Contig2_Y4
Glyma.17G067900	HN	0.0001	DN	0.0001	HF	3.626	NF	0.0001	Y4	0.4682	Y3	0.0001	Y2	118.885	Y1	0.0001	DN|CL11315.Contig1_DN	HF|Unigene8434_HF	HN|CL13526.Contig1_HN	NF|Unigene18124_NF	Y1|CL4039.Contig1_Y1	Y2|CL8872.Contig1_Y2	Y3|CL11838.Contig1_Y3	Y4|CL5878.Contig1_Y4
Glyma.19G215700	HN	0.0001	DN	0.0001	HF	475.167	NF	0.3881	Y4	0.3881	Y3	0.0001	Y2	0.0001	Y1	0.0001	DN|CL11317.Contig1_DN	HF|CL10974.Contig1_HF	HN|CL9659.Contig2_HN	NF|CL7455.Contig2_NF	Y1|CL7032.Contig1_Y1	Y2|CL7785.Contig2_Y2	Y3|CL7572.Contig2_Y3	Y4|CL12043.Contig1_Y4
Glyma.08G099000	HN	0.0001	DN	0.111	HF	0.0001	NF	0.0001	Y4	0.0001	Y3	0.0001	Y2	0.0001	Y1	0.0001	DN|CL11323.Contig1_DN	HF|Unigene5456_HF	HN|Unigene19862_HN	NF|CL402.Contig1_NF	Y1|CL9043.Contig1_Y1	Y2|CL11281.Contig1_Y2	Y3|CL11452.Contig1_Y3	Y4|CL9355.Contig2_Y4
Glyma.16G064000	HN	0.0001	DN	0.0001	HF	0.0001	NF	0.0001	Y4	0.0001	Y3	0.2261	Y2	0.2265	Y1	0.2256	DN|CL11330.Contig1_DN	HF|CL148.Contig1_HF	HN|Unigene3056_HN	NF|Unigene4758_NF	Y1|Unigene12947_Y1	Y2|Unigene9519_Y2	Y3|CL3539.Contig4_Y3	Y4|CL2776.Contig1_Y4
Glyma.02G105500	HN	0.0001	DN	359.915	HF	0.0001	NF	0.0001	Y4	0.0001	Y3	0.4449	Y2	0.0001	Y1	0.4449	DN|CL11331.Contig2_DN	HF|Unigene2660_HF	HN|CL1319.Contig1_HN	NF|Unigene14141_NF	Y1|CL12493.Contig1_Y1	Y2|CL2327.Contig1_Y2	Y3|CL13331.Contig1_Y3	Y4|Unigene7755_Y4
Glyma.13G207000	HN	0.0001	DN	0.0001	HF	0.0001	NF	0.0001	Y4	0.0001	Y3	0.0001	Y2	0.0001	Y1	0.0001	DN|CL11337.Contig2_DN	HF|CL8604.Contig1_HF	HN|CL13729.Contig1_HN	NF|Unigene4872_NF	Y1|CL10168.Contig2_Y1	Y2|Unigene2581_Y2	Y3|Unigene11768_Y3	Y4|CL11571.Contig1_Y4
Glyma.15G080100	HN	0.0001	DN	0.0001	HF	0.0001	NF	0.0001	Y4	0.0001	Y3	4.9691	Y2	0.4793	Y1	0.0001	DN|CL11339.Contig3_DN	HF|CL1094.Contig5_HF	HN|CL2173.Contig3_HN	NF|CL12682.Contig3_NF	Y1|CL5584.Contig2_Y1	Y2|CL1325.Contig4_Y2	Y3|CL11845.Contig3_Y3	Y4|CL6020.Contig4_Y4
Glyma.08G251500	HN	0.0001	DN	0.317	HF	0.0001	NF	0.225	Y4	0.199	Y3	0.0001	Y2	0.0001	Y1	0.0001	DN|CL1134.Contig7_DN	HF|CL11399.Contig1_HF	HN|CL13950.Contig1_HN	NF|Unigene442_NF	Y1|CL12936.Contig2_Y1	Y2|Unigene14803_Y2	Y3|CL10349.Contig1_Y3	Y4|CL13361.Contig2_Y4
Glyma.02G213300	HN	0.0001	DN	0.0001	HF	0.0001	NF	0.0001	Y4	0.0001	Y3	0.0001	Y2	0.0001	Y1	0.0001	DN|CL11345.Contig3_DN	HF|CL696.Contig3_HF	HN|CL14277.Contig1_HN	NF|CL11520.Contig3_NF	Y1|CL2747.Contig2_Y1	Y2|Unigene27162_Y2	Y3|CL4798.Contig3_Y3	Y4|CL13073.Contig1_Y4
Glyma.06G113100	HN	0.0001	DN	0.0001	HF	0.0475	NF	0.0001	Y4	18.2986	Y3	0.1091	Y2	0.0001	Y1	14.4286	DN|CL11347.Contig1_DN	HF|CL10758.Contig3_HF	HN|Unigene8324_HN	NF|CL9507.Contig1_NF	Y1|Unigene16272_Y1	Y2|CL5153.Contig1_Y2	Y3|Unigene7110_Y3	Y4|CL11437.Contig2_Y4
Glyma.13G004200	HN	0.0001	DN	0.0001	HF	0.1154	NF	0.0001	Y4	0.0001	Y3	0.0001	Y2	0.0001	Y1	0.0001	DN|CL11349.Contig3_DN	HF|CL4955.Contig3_HF	HN|CL14000.Contig1_HN	NF|CL556.Contig1_NF	Y1|CL3152.Contig3_Y1	Y2|CL3179.Contig1_Y2	Y3|CL2467.Contig3_Y3	Y4|CL2127.Contig2_Y4
Glyma.02G147000	HN	0.0001	DN	0.0001	HF	0.0001	NF	0.0001	Y4	0.0001	Y3	0.242	Y2	0.0001	Y1	999	DN|CL1135.Contig2_DN	HF|Unigene12282_HF	HN|CL6991.Contig1_HN	NF|Unigene6380_NF	Y1|CL11767.Contig1_Y1	Y2|CL2531.Contig1_Y2	Y3|CL7869.Contig1_Y3	Y4|Unigene13158_Y4
Glyma.11G255400	HN	0.0001	DN	0.0001	HF	0.0001	NF	0.0001	Y4	0.0001	Y3	0.0001	Y2	0.0001	Y1	0.0001	DN|CL11353.Contig2_DN	HF|CL10319.Contig1_HF	HN|CL10218.Contig2_HN	NF|Unigene26608_NF	Y1|Unigene8366_Y1	Y2|CL6003.Contig1_Y2	Y3|CL11998.Contig2_Y3	Y4|CL12880.Contig1_Y4
Glyma.04G015200	HN	305.267	DN	0.0001	HF	437.071	NF	0.0001	Y4	999	Y3	390.167	Y2	56.2042	Y1	999	DN|CL11359.Contig1_DN	HF|CL10165.Contig1_HF	HN|CL12574.Contig1_HN	NF|CL12160.Contig1_NF	Y1|CL9401.Contig2_Y1	Y2|CL11918.Contig2_Y2	Y3|CL13883.Contig2_Y3	Y4|CL12274.Contig2_Y4
Glyma.06G015200	HN	0.0885	DN	0.0001	HF	0.0001	NF	0.0001	Y4	0.0001	Y3	0.0001	Y2	0.0001	Y1	0.1131	DN|CL11359.Contig2_DN	HF|CL10165.Contig2_HF	HN|CL12574.Contig2_HN	NF|CL12160.Contig2_NF	Y1|CL9401.Contig1_Y1	Y2|CL11918.Contig1_Y2	Y3|CL13883.Contig1_Y3	Y4|CL12274.Contig1_Y4
Glyma.15G273900	HN	0.0001	DN	0.0001	HF	0.0001	NF	0.0001	Y4	0.0001	Y3	0.0001	Y2	0.0001	Y1	0.0001	DN|CL11363.Contig2_DN	HF|CL2197.Contig2_HF	HN|CL5154.Contig2_HN	NF|CL12981.Contig2_NF	Y1|CL12296.Contig2_Y1	Y2|CL12351.Contig1_Y2	Y3|Unigene8676_Y3	Y4|CL6301.Contig2_Y4
Glyma.12G227100	HN	0.0001	DN	0.0001	HF	0.0001	NF	0.0001	Y4	0.0001	Y3	0.0001	Y2	0.0001	Y1	0.0001	DN|CL11364.Contig2_DN	HF|Unigene547_HF	HN|Unigene10091_HN	NF|Unigene4534_NF	Y1|Unigene6096_Y1	Y2|Unigene2723_Y2	Y3|Unigene7109_Y3	Y4|CL13053.Contig2_Y4
Glyma.20G039600	HN	313.383	DN	299.577	HF	0.0001	NF	285.546	Y4	331.11	Y3	0.0001	Y2	268.42	Y1	0.0001	DN|CL11374.Contig1_DN	HF|CL13598.Contig1_HF	HN|CL9531.Contig1_HN	NF|CL7574.Contig1_NF	Y1|CL3622.Contig2_Y1	Y2|CL1194.Contig2_Y2	Y3|CL10157.Contig1_Y3	Y4|CL12429.Contig1_Y4
Glyma.17G164400	HN	0.0001	DN	0.0001	HF	0.0001	NF	0.0001	Y4	0.0001	Y3	0.0001	Y2	0.0001	Y1	0.0001	DN|CL1138.Contig2_DN	HF|Unigene6637_HF	HN|Unigene2629_HN	NF|CL8271.Contig1_NF	Y1|Unigene4325_Y1	Y2|Unigene2704_Y2	Y3|Unigene13415_Y3	Y4|Unigene7692_Y4
Glyma.06G011600	HN	0.0001	DN	0.0001	HF	0.7237	NF	0.7189	Y4	0.0001	Y3	0.0001	Y2	0.0001	Y1	0.0001	DN|CL11382.Contig1_DN	HF|CL13222.Contig1_HF	HN|Unigene10015_HN	NF|CL11076.Contig1_NF	Y1|Unigene7438_Y1	Y2|CL13068.Contig1_Y2	Y3|CL8194.Contig1_Y3	Y4|CL7091.Contig1_Y4
Glyma.09G102400	HN	0.0001	DN	0.0001	HF	0.0001	NF	0.0224	Y4	0.0001	Y3	0.0001	Y2	0.0001	Y1	0.0001	DN|CL11390.Contig1_DN	HF|CL4099.Contig2_HF	HN|Unigene15922_HN	NF|Unigene17908_NF	Y1|CL6433.Contig2_Y1	Y2|CL11600.Contig1_Y2	Y3|CL11823.Contig1_Y3	Y4|CL4135.Contig2_Y4
Glyma.15G274300	HN	0.0001	DN	0.0001	HF	0.0001	NF	0.0001	Y4	0.0001	Y3	0.0001	Y2	0.0001	Y1	0.0001	DN|CL11390.Contig2_DN	HF|CL4099.Contig1_HF	HN|Unigene16100_HN	NF|Unigene6737_NF	Y1|CL6433.Contig1_Y1	Y2|CL11600.Contig2_Y2	Y3|CL11823.Contig2_Y3	Y4|CL4135.Contig1_Y4
Glyma.15G274200	HN	67.8562	DN	0.0001	HF	0.0001	NF	45.8479	Y4	17.288	Y3	49.5207	Y2	0.0001	Y1	105.148	DN|CL11390.Contig3_DN	HF|Unigene1341_HF	HN|Unigene9310_HN	NF|Unigene13300_NF	Y1|Unigene9664_Y1	Y2|CL11600.Contig3_Y2	Y3|Unigene10798_Y3	Y4|CL4135.Contig3_Y4
Glyma.03G164800	HN	0.0001	DN	0.0001	HF	0.0001	NF	0.0001	Y4	0.0001	Y3	0.0024	Y2	0.0001	Y1	0.0001	DN|CL11393.Contig1_DN	HF|CL13763.Contig2_HF	HN|CL12230.Contig2_HN	NF|CL5738.Contig1_NF	Y1|CL8390.Contig2_Y1	Y2|Unigene11265_Y2	Y3|CL11128.Contig2_Y3	Y4|CL9766.Contig1_Y4
Glyma.20G234300	HN	549.246	DN	0.3891	HF	0.0001	NF	0.0001	Y4	0.7758	Y3	0.0001	Y2	0.0001	Y1	0.0001	DN|CL11395.Contig1_DN	HF|CL8375.Contig1_HF	HN|CL11621.Contig1_HN	NF|CL11315.Contig1_NF	Y1|CL13086.Contig2_Y1	Y2|CL9163.Contig1_Y2	Y3|CL10461.Contig2_Y3	Y4|CL6461.Contig2_Y4
Glyma.09G207100	HN	0.0001	DN	0.0001	HF	0.4399	NF	0.0001	Y4	0.0001	Y3	0.0001	Y2	0.0001	Y1	0.0001	DN|CL11406.Contig4_DN	HF|Unigene6284_HF	HN|CL12749.Contig2_HN	NF|CL1586.Contig1_NF	Y1|CL7134.Contig1_Y1	Y2|CL8643.Contig1_Y2	Y3|CL13229.Contig2_Y3	Y4|CL7462.Contig2_Y4
Glyma.12G112600	HN	290.597	DN	754.895	HF	999	NF	999	Y4	487.664	Y3	757.757	Y2	999	Y1	0.0001	DN|CL11407.Contig1_DN	HF|CL9708.Contig3_HF	HN|CL13575.Contig1_HN	NF|CL4945.Contig2_NF	Y1|CL186.Contig1_Y1	Y2|CL9816.Contig1_Y2	Y3|CL2928.Contig2_Y3	Y4|CL10310.Contig1_Y4
Glyma.01G161500	HN	0.0001	DN	0.0001	HF	0.0746	NF	0.0001	Y4	122.649	Y3	0.6035	Y2	90.77	Y1	0.0001	DN|CL11411.Contig1_DN	HF|CL9407.Contig1_HF	HN|CL13143.Contig2_HN	NF|CL6456.Contig1_NF	Y1|CL11378.Contig3_Y1	Y2|CL7825.Contig1_Y2	Y3|CL1952.Contig2_Y3	Y4|CL10563.Contig1_Y4
Glyma.04G022100	HN	0.0001	DN	0.0001	HF	0.0001	NF	0.0001	Y4	0.0001	Y3	0.0001	Y2	0.0001	Y1	0.0001	DN|CL11419.Contig1_DN	HF|CL11153.Contig1_HF	HN|CL13957.Contig2_HN	NF|CL5927.Contig1_NF	Y1|CL11978.Contig2_Y1	Y2|CL10653.Contig2_Y2	Y3|CL10436.Contig1_Y3	Y4|CL8204.Contig1_Y4
Glyma.06G022300	HN	999	DN	999	HF	0.0001	NF	0.0001	Y4	0.5494	Y3	1.0954	Y2	78.5953	Y1	999	DN|CL11419.Contig2_DN	HF|CL11153.Contig2_HF	HN|CL13957.Contig1_HN	NF|CL5927.Contig2_NF	Y1|CL11978.Contig1_Y1	Y2|CL10653.Contig1_Y2	Y3|CL10436.Contig2_Y3	Y4|CL8204.Contig2_Y4
Glyma.20G236400	HN	0.0001	DN	127.854	HF	999	NF	6.7457	Y4	837.12	Y3	999	Y2	0.0001	Y1	0.2739	DN|CL11420.Contig1_DN	HF|CL8998.Contig2_HF	HN|CL633.Contig1_HN	NF|CL6204.Contig3_NF	Y1|Unigene16358_Y1	Y2|CL1774.Contig1_Y2	Y3|CL10538.Contig1_Y3	Y4|CL8242.Contig1_Y4
Glyma.20G125500	HN	0.0001	DN	0.0001	HF	0.0001	NF	0.0001	Y4	0.0001	Y3	0.0001	Y2	0.0001	Y1	0.0001	DN|CL11435.Contig1_DN	HF|CL12933.Contig1_HF	HN|CL3456.Contig1_HN	NF|CL8023.Contig1_NF	Y1|CL8788.Contig1_Y1	Y2|CL8473.Contig1_Y2	Y3|CL13729.Contig1_Y3	Y4|CL11308.Contig1_Y4
Glyma.10G265100	HN	0.0001	DN	0.0001	HF	0.0001	NF	0.0001	Y4	0.0001	Y3	0.0001	Y2	0.0663	Y1	0.0001	DN|CL11435.Contig2_DN	HF|CL12933.Contig2_HF	HN|CL3456.Contig2_HN	NF|CL8023.Contig2_NF	Y1|CL8788.Contig2_Y1	Y2|CL8473.Contig2_Y2	Y3|CL13729.Contig2_Y3	Y4|CL11308.Contig2_Y4
Glyma.09G152600	HN	0.0001	DN	0.084	HF	0.0001	NF	0.2263	Y4	0.0001	Y3	999	Y2	0.3347	Y1	0.0001	DN|CL1145.Contig2_DN	HF|CL1747.Contig2_HF	HN|CL10677.Contig2_HN	NF|CL3434.Contig1_NF	Y1|CL9983.Contig2_Y1	Y2|CL5562.Contig1_Y2	Y3|CL3262.Contig1_Y3	Y4|CL13421.Contig1_Y4
Glyma.08G156600	HN	0.0001	DN	0.0001	HF	0.0001	NF	0.0001	Y4	0.0001	Y3	0.0001	Y2	0.0001	Y1	0.0001	DN|CL11457.Contig1_DN	HF|Unigene19299_HF	HN|CL4888.Contig1_HN	NF|CL13586.Contig2_NF	Y1|Unigene26638_Y1	Y2|Unigene20807_Y2	Y3|Unigene33152_Y3	Y4|CL12228.Contig2_Y4
Glyma.05G191500	HN	0.0001	DN	0.0001	HF	0.0001	NF	0.0001	Y4	0.0001	Y3	0.0001	Y2	0.0001	Y1	0.0001	DN|CL11457.Contig2_DN	HF|Unigene1622_HF	HN|CL4888.Contig2_HN	NF|CL13586.Contig1_NF	Y1|Unigene4992_Y1	Y2|Unigene27951_Y2	Y3|Unigene33153_Y3	Y4|CL12228.Contig1_Y4
Glyma.01G134600	HN	0.0001	DN	0.0001	HF	0.0001	NF	0.0001	Y4	999	Y3	0.0001	Y2	0.0001	Y1	0.0001	DN|CL11458.Contig3_DN	HF|Unigene1276_HF	HN|CL7892.Contig2_HN	NF|CL550.Contig7_NF	Y1|CL7665.Contig5_Y1	Y2|Unigene6686_Y2	Y3|CL3377.Contig1_Y3	Y4|CL4946.Contig5_Y4
Glyma.14G193100	HN	0.0001	DN	0.0001	HF	0.0001	NF	0.0001	Y4	446.497	Y3	0.5848	Y2	263.136	Y1	0.5848	DN|CL11461.Contig1_DN	HF|CL8814.Contig1_HF	HN|CL10552.Contig1_HN	NF|CL6531.Contig1_NF	Y1|Unigene14607_Y1	Y2|Unigene9433_Y2	Y3|CL2509.Contig1_Y3	Y4|Unigene12981_Y4
Glyma.02G015200	HN	0.0001	DN	0.0001	HF	0.0001	NF	0.0001	Y4	0.0001	Y3	0.0001	Y2	0.0001	Y1	0.0001	DN|CL11469.Contig1_DN	HF|CL12405.Contig1_HF	HN|CL9120.Contig1_HN	NF|CL11630.Contig1_NF	Y1|CL5439.Contig2_Y1	Y2|CL10097.Contig3_Y2	Y3|CL8857.Contig1_Y3	Y4|CL5380.Contig1_Y4
Glyma.10G015800	HN	0.7513	DN	29.4269	HF	31.0145	NF	39.819	Y4	51.2774	Y3	40.5188	Y2	26.0909	Y1	35.3333	DN|CL11469.Contig2_DN	HF|CL12405.Contig2_HF	HN|CL9120.Contig2_HN	NF|CL11630.Contig2_NF	Y1|CL5439.Contig1_Y1	Y2|CL10097.Contig2_Y2	Y3|CL8857.Contig2_Y3	Y4|CL5380.Contig2_Y4
Glyma.05G054800	HN	0.0001	DN	0.0001	HF	0.0001	NF	0.0001	Y4	0.0001	Y3	3.4324	Y2	0.0001	Y1	0.2593	DN|CL11470.Contig2_DN	HF|CL10346.Contig1_HF	HN|CL6470.Contig3_HN	NF|CL2964.Contig2_NF	Y1|CL11722.Contig3_Y1	Y2|CL1765.Contig2_Y2	Y3|CL8809.Contig2_Y3	Y4|CL1397.Contig2_Y4
Glyma.02G047000	HN	0.0001	DN	0.0001	HF	0.0001	NF	0.0001	Y4	0.0001	Y3	429.342	Y2	999	Y1	566.373	DN|CL11474.Contig1_DN	HF|CL7909.Contig1_HF	HN|CL11222.Contig1_HN	NF|CL6949.Contig3_NF	Y1|CL9509.Contig1_Y1	Y2|CL1698.Contig2_Y2	Y3|CL14029.Contig2_Y3	Y4|CL7659.Contig2_Y4
Glyma.13G110200	HN	0.0001	DN	0.0001	HF	0.0001	NF	0.0001	Y4	0.0001	Y3	0.3098	Y2	0.0001	Y1	0.0359	DN|CL11477.Contig2_DN	HF|CL5053.Contig3_HF	HN|CL3787.Contig1_HN	NF|CL12992.Contig1_NF	Y1|CL9831.Contig2_Y1	Y2|CL1475.Contig1_Y2	Y3|Unigene2303_Y3	Y4|CL9837.Contig2_Y4
Glyma.08G309100	HN	0.0001	DN	0.3768	HF	999	NF	0.0001	Y4	0.0001	Y3	0.0001	Y2	0.0001	Y1	0.0001	DN|CL11489.Contig2_DN	HF|CL1592.Contig3_HF	HN|Unigene2491_HN	NF|Unigene8000_NF	Y1|Unigene4164_Y1	Y2|Unigene459_Y2	Y3|Unigene4968_Y3	Y4|Unigene11200_Y4
Glyma.05G110100	HN	0.0001	DN	0.0001	HF	0.0001	NF	0.0001	Y4	0.0001	Y3	999	Y2	0.2804	Y1	0.0001	DN|CL11497.Contig1_DN	HF|Unigene2723_HF	HN|CL11160.Contig2_HN	NF|CL9518.Contig1_NF	Y1|CL7456.Contig2_Y1	Y2|Unigene16658_Y2	Y3|CL10766.Contig2_Y3	Y4|Unigene14782_Y4
Glyma.11G148100	HN	27.7683	DN	0.0001	HF	999	NF	0.0001	Y4	999	Y3	0.0001	Y2	124.851	Y1	0.0001	DN|CL11502.Contig1_DN	HF|CL5876.Contig1_HF	HN|Unigene14656_HN	NF|CL11374.Contig1_NF	Y1|CL11069.Contig3_Y1	Y2|CL6464.Contig1_Y2	Y3|CL5915.Contig3_Y3	Y4|CL13437.Contig2_Y4
Glyma.03G192100	HN	0.0001	DN	0.0001	HF	0.0001	NF	0.0001	Y4	0.0001	Y3	0.0001	Y2	0.0522	Y1	0.0001	DN|CL11504.Contig1_DN	HF|CL12627.Contig1_HF	HN|CL7185.Contig1_HN	NF|CL6858.Contig2_NF	Y1|CL11424.Contig1_Y1	Y2|CL2423.Contig2_Y2	Y3|CL13471.Contig1_Y3	Y4|CL12371.Contig1_Y4
Glyma.04G065400	HN	0.0001	DN	0.0001	HF	37.7561	NF	0.0001	Y4	0.4377	Y3	0.0001	Y2	0.0001	Y1	0.0001	DN|CL11506.Contig1_DN	HF|CL7399.Contig3_HF	HN|CL1761.Contig3_HN	NF|Unigene6347_NF	Y1|Unigene13834_Y1	Y2|CL8007.Contig2_Y2	Y3|Unigene3570_Y3	Y4|Unigene7514_Y4
Glyma.09G033500	HN	0.0001	DN	0.0001	HF	22.0761	NF	0.0001	Y4	0.0001	Y3	0.0001	Y2	0.0001	Y1	0.0001	DN|CL11507.Contig1_DN	HF|Unigene16184_HF	HN|CL12445.Contig1_HN	NF|Unigene4654_NF	Y1|Unigene922_Y1	Y2|Unigene6355_Y2	Y3|Unigene15213_Y3	Y4|Unigene9579_Y4
Glyma.01G190900	HN	0.0001	DN	0.0001	HF	0.0001	NF	0.3477	Y4	0.0001	Y3	0.0001	Y2	0.0001	Y1	0.0001	DN|CL11508.Contig1_DN	HF|CL13667.Contig1_HF	HN|CL1757.Contig1_HN	NF|CL11786.Contig1_NF	Y1|CL945.Contig1_Y1	Y2|CL982.Contig2_Y2	Y3|CL2969.Contig1_Y3	Y4|CL8329.Contig1_Y4
Glyma.10G074900	HN	0.6992	DN	0.0001	HF	0.0001	NF	0.0001	Y4	264.957	Y3	0.0001	Y2	308.161	Y1	242.154	DN|CL11516.Contig1_DN	HF|Unigene17994_HF	HN|Unigene8273_HN	NF|Unigene16281_NF	Y1|Unigene2602_Y1	Y2|CL2064.Contig1_Y2	Y3|Unigene9974_Y3	Y4|CL6121.Contig1_Y4
Glyma.15G170900	HN	0.0001	DN	0.0001	HF	0.0001	NF	551.001	Y4	0.0001	Y3	294.216	Y2	0.9199	Y1	999	DN|CL11523.Contig1_DN	HF|CL11865.Contig1_HF	HN|CL10636.Contig1_HN	NF|Unigene6566_NF	Y1|Unigene11180_Y1	Y2|CL11627.Contig1_Y2	Y3|CL8638.Contig2_Y3	Y4|Unigene2489_Y4
Glyma.11G146200	HN	0.0001	DN	0.0001	HF	0.0001	NF	0.0001	Y4	0.0001	Y3	0.0001	Y2	0.0001	Y1	0.0001	DN|CL11534.Contig2_DN	HF|CL10980.Contig2_HF	HN|CL12376.Contig1_HN	NF|CL12432.Contig2_NF	Y1|CL4300.Contig2_Y1	Y2|CL7690.Contig2_Y2	Y3|CL2510.Contig1_Y3	Y4|CL9571.Contig1_Y4
Glyma.13G075700	HN	0.0001	DN	0.0001	HF	0.176	NF	0.176	Y4	0.0001	Y3	0.0001	Y2	0.0001	Y1	0.0001	DN|CL11545.Contig1_DN	HF|CL9341.Contig1_HF	HN|CL5460.Contig3_HN	NF|CL13157.Contig1_NF	Y1|CL9265.Contig1_Y1	Y2|CL4971.Contig1_Y2	Y3|CL10476.Contig1_Y3	Y4|CL2024.Contig2_Y4
Glyma.10G292900	HN	0.0001	DN	0.0001	HF	999	NF	0.0001	Y4	0.0001	Y3	0.0001	Y2	0.0001	Y1	0.0001	DN|CL1155.Contig1_DN	HF|CL9130.Contig2_HF	HN|CL9535.Contig1_HN	NF|CL6723.Contig1_NF	Y1|Unigene4300_Y1	Y2|Unigene2715_Y2	Y3|Unigene11641_Y3	Y4|CL8910.Contig1_Y4
Glyma.14G160100	HN	0.0001	DN	0.0001	HF	0.0001	NF	0.0001	Y4	0.0001	Y3	999	Y2	0.0001	Y1	0.2096	DN|CL11556.Contig2_DN	HF|CL3794.Contig2_HF	HN|CL7068.Contig4_HN	NF|CL2622.Contig1_NF	Y1|CL475.Contig2_Y1	Y2|Unigene3845_Y2	Y3|CL13239.Contig3_Y3	Y4|Unigene443_Y4
Glyma.18G211000	HN	0.0001	DN	0.0001	HF	0.1488	NF	0.0001	Y4	0.4762	Y3	0.0001	Y2	0.2584	Y1	0.1935	DN|CL11558.Contig2_DN	HF|CL12575.Contig1_HF	HN|CL13378.Contig2_HN	NF|CL3086.Contig1_NF	Y1|CL4407.Contig2_Y1	Y2|CL6475.Contig2_Y2	Y3|CL319.Contig1_Y3	Y4|CL1297.Contig1_Y4
Glyma.02G229300	HN	0.0001	DN	0.0001	HF	0.0001	NF	0.0001	Y4	0.0001	Y3	0.0001	Y2	0.0001	Y1	0.1888	DN|CL11560.Contig2_DN	HF|CL9085.Contig1_HF	HN|CL36.Contig2_HN	NF|CL2416.Contig1_NF	Y1|CL8244.Contig1_Y1	Y2|CL8463.Contig1_Y2	Y3|CL7756.Contig2_Y3	Y4|CL979.Contig1_Y4
Glyma.07G093600	HN	0.0001	DN	0.0001	HF	0.0001	NF	0.0001	Y4	0.0001	Y3	0.0001	Y2	0.0001	Y1	0.0001	DN|CL11562.Contig1_DN	HF|Unigene15975_HF	HN|Unigene8188_HN	NF|Unigene17833_NF	Y1|Unigene9215_Y1	Y2|Unigene508_Y2	Y3|Unigene5188_Y3	Y4|Unigene4063_Y4
Glyma.09G083700	HN	0.0001	DN	0.0001	HF	0.1774	NF	0.0001	Y4	0.0001	Y3	999	Y2	0.0001	Y1	999	DN|CL11568.Contig1_DN	HF|CL3430.Contig1_HF	HN|CL3476.Contig4_HN	NF|CL7351.Contig2_NF	Y1|CL4554.Contig1_Y1	Y2|CL10706.Contig2_Y2	Y3|CL3828.Contig1_Y3	Y4|CL9544.Contig4_Y4
Glyma.18G278600	HN	0.0001	DN	0.0001	HF	0.0001	NF	0.0001	Y4	0.0001	Y3	0.0001	Y2	0.0001	Y1	0.0001	DN|CL11570.Contig1_DN	HF|Unigene3562_HF	HN|CL11696.Contig1_HN	NF|CL13344.Contig1_NF	Y1|CL8726.Contig2_Y1	Y2|Unigene17162_Y2	Y3|CL10151.Contig2_Y3	Y4|CL11986.Contig1_Y4
Glyma.11G068700	HN	0.0001	DN	0.0001	HF	0.0001	NF	0.0001	Y4	0.0001	Y3	0.0001	Y2	0.0001	Y1	0.0001	DN|CL11578.Contig2_DN	HF|CL10626.Contig1_HF	HN|CL4281.Contig2_HN	NF|CL3819.Contig1_NF	Y1|CL9984.Contig1_Y1	Y2|Unigene22296_Y2	Y3|Unigene3922_Y3	Y4|Unigene23693_Y4
Glyma.03G169400	HN	0.0001	DN	0.0001	HF	0.0001	NF	0.0001	Y4	999	Y3	1.6353	Y2	0.5165	Y1	0.0001	DN|CL1158.Contig2_DN	HF|CL1315.Contig3_HF	HN|CL8519.Contig1_HN	NF|CL13300.Contig2_NF	Y1|CL7417.Contig1_Y1	Y2|CL11688.Contig1_Y2	Y3|CL2515.Contig1_Y3	Y4|CL13737.Contig1_Y4
Glyma.17G088900	HN	0.0001	DN	0.0001	HF	34.1736	NF	0.0001	Y4	35.2456	Y3	0.0001	Y2	0.0001	Y1	0.0001	DN|CL11587.Contig1_DN	HF|CL13417.Contig2_HF	HN|CL11553.Contig1_HN	NF|CL7723.Contig3_NF	Y1|CL11737.Contig2_Y1	Y2|CL4322.Contig4_Y2	Y3|CL7766.Contig2_Y3	Y4|CL10692.Contig1_Y4
Glyma.11G105100	HN	0.0001	DN	0.0001	HF	0.0001	NF	0.0001	Y4	0.0001	Y3	999	Y2	0.0001	Y1	0.3408	DN|CL11588.Contig1_DN	HF|Unigene813_HF	HN|CL12393.Contig2_HN	NF|CL5714.Contig1_NF	Y1|Unigene11071_Y1	Y2|Unigene15645_Y2	Y3|CL11483.Contig1_Y3	Y4|CL10656.Contig1_Y4
Glyma.05G218800	HN	536.852	DN	329.757	HF	401.618	NF	999	Y4	265.878	Y3	531.615	Y2	489.042	Y1	282.553	DN|CL11597.Contig2_DN	HF|CL6866.Contig1_HF	HN|CL6904.Contig2_HN	NF|CL11286.Contig2_NF	Y1|CL5310.Contig3_Y1	Y2|CL2197.Contig1_Y2	Y3|CL4498.Contig2_Y3	Y4|CL12712.Contig1_Y4
Glyma.04G104100	HN	0.2974	DN	0.0001	HF	0.0001	NF	0.0001	Y4	0.1801	Y3	0.0001	Y2	0.0001	Y1	0.0001	DN|CL11602.Contig2_DN	HF|CL7795.Contig1_HF	HN|CL11786.Contig3_HN	NF|CL3085.Contig1_NF	Y1|CL2026.Contig3_Y1	Y2|CL6817.Contig1_Y2	Y3|CL1211.Contig1_Y3	Y4|CL10705.Contig2_Y4
Glyma.11G053700	HN	0.0001	DN	0.1767	HF	0.0001	NF	0.7608	Y4	0.0001	Y3	999	Y2	0.0001	Y1	0.0001	DN|CL11612.Contig2_DN	HF|CL9293.Contig1_HF	HN|CL13106.Contig2_HN	NF|CL13208.Contig1_NF	Y1|CL6856.Contig2_Y1	Y2|CL12256.Contig1_Y2	Y3|CL5811.Contig1_Y3	Y4|CL12941.Contig1_Y4
Glyma.13G322500	HN	0.0001	DN	23.3021	HF	999	NF	0.0001	Y4	0.1506	Y3	0.4541	Y2	0.0001	Y1	0.0001	DN|CL11628.Contig1_DN	HF|CL11172.Contig2_HF	HN|Unigene4493_HN	NF|Unigene10753_NF	Y1|Unigene283_Y1	Y2|CL11995.Contig2_Y2	Y3|Unigene11640_Y3	Y4|Unigene9271_Y4
Glyma.07G025300	HN	0.2321	DN	0.4172	HF	0.5182	NF	0.0001	Y4	0.0001	Y3	0.2074	Y2	0.1145	Y1	0.0001	DN|CL11633.Contig1_DN	HF|CL13684.Contig1_HF	HN|Unigene1058_HN	NF|CL12047.Contig1_NF	Y1|Unigene9418_Y1	Y2|Unigene2459_Y2	Y3|CL13712.Contig1_Y3	Y4|CL6568.Contig2_Y4
Glyma.04G094000	HN	999	DN	330.123	HF	0.0001	NF	298.456	Y4	0.0001	Y3	511.229	Y2	0.0001	Y1	397.177	DN|CL11649.Contig1_DN	HF|Unigene10424_HF	HN|Unigene2711_HN	NF|CL9033.Contig1_NF	Y1|CL1646.Contig6_Y1	Y2|CL7501.Contig1_Y2	Y3|Unigene827_Y3	Y4|Unigene4137_Y4
Glyma.12G076600	HN	0.0001	DN	1.1269	HF	0.0001	NF	0.0001	Y4	0.0001	Y3	296.25	Y2	0.0001	Y1	0.2773	DN|CL11657.Contig2_DN	HF|CL12681.Contig1_HF	HN|Unigene12283_HN	NF|Unigene5250_NF	Y1|Unigene15470_Y1	Y2|Unigene15187_Y2	Y3|CL13984.Contig1_Y3	Y4|Unigene5898_Y4
Glyma.04G077500	HN	0.0001	DN	999	HF	0.0001	NF	0.0001	Y4	855.5	Y3	999	Y2	0.3584	Y1	999	DN|CL11663.Contig1_DN	HF|CL12702.Contig2_HF	HN|Unigene8377_HN	NF|Unigene687_NF	Y1|Unigene16346_Y1	Y2|Unigene9678_Y2	Y3|Unigene3822_Y3	Y4|Unigene2490_Y4
Glyma.17G158900	HN	359.192	DN	52.7973	HF	0.0001	NF	999	Y4	0.0001	Y3	0.0001	Y2	0.0001	Y1	0.0001	DN|CL11667.Contig1_DN	HF|CL10992.Contig2_HF	HN|Unigene8558_HN	NF|Unigene16214_NF	Y1|CL10988.Contig1_Y1	Y2|Unigene6470_Y2	Y3|Unigene10166_Y3	Y4|Unigene7726_Y4
Glyma.13G200300	HN	0.0001	DN	0.0001	HF	0.0001	NF	0.0001	Y4	0.0001	Y3	0.0001	Y2	0.0001	Y1	0.4922	DN|CL1168.Contig5_DN	HF|CL296.Contig10_HF	HN|CL4837.Contig6_HN	NF|CL2598.Contig12_NF	Y1|CL2027.Contig3_Y1	Y2|CL1269.Contig8_Y2	Y3|CL274.Contig3_Y3	Y4|CL8414.Contig4_Y4
Glyma.13G316700	HN	0.0001	DN	0.0001	HF	0.0001	NF	0.0001	Y4	0.0511	Y3	0.0001	Y2	0.0001	Y1	0.0001	DN|CL11680.Contig1_DN	HF|CL8541.Contig2_HF	HN|CL6240.Contig1_HN	NF|CL1687.Contig2_NF	Y1|CL8736.Contig1_Y1	Y2|CL6983.Contig1_Y2	Y3|CL2584.Contig2_Y3	Y4|CL4950.Contig3_Y4
Glyma.10G047200	HN	71.0074	DN	0.1171	HF	0.1769	NF	0.0001	Y4	0.1424	Y3	0.1771	Y2	0.0001	Y1	999	DN|CL11686.Contig1_DN	HF|Unigene8481_HF	HN|CL4325.Contig1_HN	NF|CL12365.Contig2_NF	Y1|CL4484.Contig2_Y1	Y2|CL3475.Contig1_Y2	Y3|Unigene14648_Y3	Y4|Unigene12947_Y4
Glyma.13G363100	HN	0.0001	DN	0.0001	HF	69.4305	NF	0.0001	Y4	5.0648	Y3	0.4551	Y2	0.0001	Y1	56.0437	DN|CL11689.Contig2_DN	HF|CL11740.Contig1_HF	HN|CL1755.Contig1_HN	NF|Unigene2684_NF	Y1|Unigene9538_Y1	Y2|Unigene4173_Y2	Y3|CL8282.Contig1_Y3	Y4|Unigene16523_Y4
Glyma.03G158700	HN	0.0001	DN	0.1168	HF	0.0001	NF	0.1168	Y4	22.0938	Y3	0.0001	Y2	0.0001	Y1	0.0001	DN|CL11693.Contig4_DN	HF|CL4856.Contig1_HF	HN|CL445.Contig1_HN	NF|CL414.Contig2_NF	Y1|CL2686.Contig1_Y1	Y2|CL13071.Contig1_Y2	Y3|CL677.Contig3_Y3	Y4|Unigene12492_Y4
Glyma.07G141500	HN	0.0001	DN	0.0001	HF	0.0001	NF	0.0001	Y4	0.0001	Y3	0.0001	Y2	0.033	Y1	0.1115	DN|CL11698.Contig2_DN	HF|CL11353.Contig2_HF	HN|CL4395.Contig3_HN	NF|CL3743.Contig1_NF	Y1|CL109.Contig1_Y1	Y2|CL5712.Contig2_Y2	Y3|CL3276.Contig1_Y3	Y4|CL3672.Contig3_Y4
Glyma.19G114100	HN	7.8203	DN	0.0001	HF	3.2358	NF	0.0001	Y4	1.0632	Y3	0.0001	Y2	0.0001	Y1	0.0001	DN|CL11699.Contig1_DN	HF|Unigene8222_HF	HN|Unigene18089_HN	NF|Unigene12134_NF	Y1|CL9342.Contig1_Y1	Y2|Unigene1089_Y2	Y3|Unigene2325_Y3	Y4|CL9869.Contig1_Y4
Glyma.14G188700	HN	999	DN	0.0001	HF	3.5491	NF	0.0001	Y4	0.0001	Y3	0.6332	Y2	999	Y1	0.0001	DN|CL11703.Contig1_DN	HF|CL11359.Contig1_HF	HN|Unigene34403_HN	NF|Unigene2638_NF	Y1|CL10290.Contig1_Y1	Y2|Unigene6086_Y2	Y3|CL11785.Contig1_Y3	Y4|CL9104.Contig1_Y4
Glyma.16G079800	HN	0.0001	DN	0.0001	HF	0.0001	NF	0.0001	Y4	0.0079	Y3	0.0001	Y2	0.0001	Y1	0.0001	DN|CL11704.Contig1_DN	HF|CL9123.Contig1_HF	HN|CL6790.Contig1_HN	NF|CL5136.Contig1_NF	Y1|Unigene713_Y1	Y2|Unigene1608_Y2	Y3|CL12658.Contig1_Y3	Y4|Unigene8387_Y4
Glyma.04G183100	HN	999	DN	0.0001	HF	0.0001	NF	0.0001	Y4	0.0001	Y3	0.0001	Y2	0.0001	Y1	0.0001	DN|CL1171.Contig1_DN	HF|Unigene13868_HF	HN|CL1239.Contig1_HN	NF|Unigene10572_NF	Y1|Unigene8044_Y1	Y2|Unigene455_Y2	Y3|Unigene2515_Y3	Y4|CL11239.Contig1_Y4
Glyma.05G034200	HN	0.2763	DN	749.989	HF	0.0001	NF	999	Y4	0.0001	Y3	0.0001	Y2	0.0001	Y1	564.956	DN|CL11715.Contig1_DN	HF|CL11397.Contig2_HF	HN|CL9515.Contig2_HN	NF|CL12057.Contig2_NF	Y1|CL1283.Contig2_Y1	Y2|CL6913.Contig1_Y2	Y3|CL8172.Contig2_Y3	Y4|CL7475.Contig2_Y4
Glyma.03G076200	HN	0.0001	DN	0.0001	HF	0.0001	NF	0.291	Y4	10.6154	Y3	0.5132	Y2	0.0001	Y1	0.0001	DN|CL11726.Contig1_DN	HF|CL2659.Contig1_HF	HN|CL3817.Contig1_HN	NF|CL10131.Contig1_NF	Y1|CL11230.Contig1_Y1	Y2|CL1512.Contig2_Y2	Y3|CL12130.Contig1_Y3	Y4|CL11613.Contig1_Y4
Glyma.01G110500	HN	999	DN	35.2626	HF	0.0001	NF	12.6296	Y4	0.0974	Y3	0.0001	Y2	0.0001	Y1	0.0001	DN|CL11726.Contig2_DN	HF|CL2659.Contig2_HF	HN|CL3817.Contig2_HN	NF|CL10131.Contig2_NF	Y1|CL11230.Contig2_Y1	Y2|CL1512.Contig1_Y2	Y3|CL12130.Contig2_Y3	Y4|CL11613.Contig2_Y4
Glyma.05G002400	HN	0.0001	DN	999	HF	999	NF	0.0001	Y4	0.0001	Y3	761.191	Y2	0.0001	Y1	0.0001	DN|CL11727.Contig1_DN	HF|CL4716.Contig1_HF	HN|CL8673.Contig1_HN	NF|CL13782.Contig1_NF	Y1|CL4146.Contig2_Y1	Y2|CL3994.Contig1_Y2	Y3|CL9380.Contig3_Y3	Y4|CL12084.Contig1_Y4
Glyma.01G074800	HN	0.0001	DN	0.0001	HF	0.0001	NF	0.0022	Y4	0.0001	Y3	0.0001	Y2	0.0001	Y1	0.0001	DN|CL11731.Contig1_DN	HF|Unigene4433_HF	HN|Unigene12369_HN	NF|Unigene16115_NF	Y1|Unigene16297_Y1	Y2|Unigene11292_Y2	Y3|Unigene2123_Y3	Y4|Unigene2441_Y4
Glyma.12G102400	HN	0.0312	DN	0.2152	HF	0.0001	NF	0.0001	Y4	0.0001	Y3	0.0001	Y2	0.0001	Y1	0.0001	DN|CL11735.Contig2_DN	HF|CL9146.Contig1_HF	HN|CL2052.Contig2_HN	NF|CL12961.Contig2_NF	Y1|CL10823.Contig2_Y1	Y2|CL8829.Contig2_Y2	Y3|CL7736.Contig1_Y3	Y4|CL8972.Contig1_Y4
Glyma.15G044200	HN	0.0001	DN	0.0001	HF	0.0001	NF	0.0001	Y4	0.0001	Y3	248.579	Y2	274.491	Y1	0.0001	DN|CL11736.Contig1_DN	HF|CL11232.Contig1_HF	HN|CL7483.Contig1_HN	NF|CL9497.Contig1_NF	Y1|CL1605.Contig2_Y1	Y2|CL12231.Contig1_Y2	Y3|CL11057.Contig1_Y3	Y4|CL6348.Contig1_Y4
Glyma.15G268700	HN	0.0001	DN	0.0001	HF	0.0001	NF	0.0001	Y4	0.0001	Y3	0.0001	Y2	0.0001	Y1	0.0001	DN|CL11737.Contig1_DN	HF|Unigene12235_HF	HN|Unigene12310_HN	NF|Unigene12368_NF	Y1|CL1365.Contig1_Y1	Y2|CL3198.Contig1_Y2	Y3|CL14025.Contig1_Y3	Y4|CL10274.Contig1_Y4
Glyma.07G028400	HN	0.0001	DN	0.3897	HF	0.1575	NF	0.0001	Y4	0.0001	Y3	0.1705	Y2	0.0001	Y1	0.1861	DN|CL11744.Contig1_DN	HF|CL6113.Contig2_HF	HN|CL3386.Contig2_HN	NF|CL9677.Contig2_NF	Y1|CL9895.Contig2_Y1	Y2|CL9267.Contig2_Y2	Y3|CL9208.Contig3_Y3	Y4|CL5247.Contig2_Y4
Glyma.09G232200	HN	0.0001	DN	0.0001	HF	0.0001	NF	0.0001	Y4	999	Y3	0.0001	Y2	0.0001	Y1	0.0001	DN|CL11753.Contig1_DN	HF|Unigene13655_HF	HN|Unigene17581_HN	NF|Unigene25991_NF	Y1|Unigene11082_Y1	Y2|Unigene2282_Y2	Y3|Unigene5218_Y3	Y4|Unigene16248_Y4
Glyma.08G367400	HN	0.0001	DN	0.0001	HF	0.0001	NF	0.0001	Y4	0.0001	Y3	0.0001	Y2	0.0001	Y1	0.0001	DN|CL11755.Contig1_DN	HF|CL7161.Contig1_HF	HN|CL11853.Contig3_HN	NF|CL1962.Contig2_NF	Y1|CL7946.Contig1_Y1	Y2|CL11272.Contig2_Y2	Y3|CL10312.Contig1_Y3	Y4|CL13485.Contig2_Y4
Glyma.20G172300	HN	129.279	DN	0.0001	HF	0.0001	NF	0.0001	Y4	0.0001	Y3	0.0001	Y2	0.0001	Y1	0.0001	DN|CL1176.Contig1_DN	HF|CL6862.Contig1_HF	HN|CL8368.Contig1_HN	NF|CL5893.Contig2_NF	Y1|CL3349.Contig1_Y1	Y2|CL8986.Contig2_Y2	Y3|CL13401.Contig1_Y3	Y4|CL9029.Contig1_Y4
Glyma.12G207700	HN	0.0001	DN	0.0001	HF	0.0001	NF	0.0001	Y4	10.7272	Y3	0.0001	Y2	10.5626	Y1	0.0001	DN|CL11765.Contig2_DN	HF|CL10523.Contig2_HF	HN|CL2064.Contig2_HN	NF|CL11304.Contig1_NF	Y1|CL5229.Contig2_Y1	Y2|CL11816.Contig1_Y2	Y3|CL6630.Contig2_Y3	Y4|CL6938.Contig2_Y4
Glyma.07G122400	HN	30.663	DN	29.4111	HF	28.6556	NF	32.3576	Y4	32.6788	Y3	31.4974	Y2	999	Y1	30.1577	DN|CL11770.Contig2_DN	HF|CL11998.Contig2_HF	HN|CL5081.Contig1_HN	NF|Unigene17975_NF	Y1|Unigene4365_Y1	Y2|CL6349.Contig1_Y2	Y3|Unigene10205_Y3	Y4|Unigene9545_Y4
Glyma.05G247800	HN	63.3591	DN	0.0001	HF	17.0759	NF	54.3857	Y4	0.0001	Y3	0.0001	Y2	101.909	Y1	0.0001	DN|CL11772.Contig1_DN	HF|CL9550.Contig1_HF	HN|CL933.Contig1_HN	NF|CL10396.Contig1_NF	Y1|CL9277.Contig2_Y1	Y2|CL5875.Contig1_Y2	Y3|CL10241.Contig1_Y3	Y4|CL5712.Contig2_Y4
Glyma.04G246900	HN	1.0489	DN	0.0001	HF	1.0489	NF	0.0001	Y4	999	Y3	1.0489	Y2	0.0001	Y1	0.0001	DN|CL11778.Contig2_DN	HF|CL8930.Contig1_HF	HN|CL12447.Contig1_HN	NF|CL11526.Contig1_NF	Y1|CL10553.Contig2_Y1	Y2|CL9455.Contig1_Y2	Y3|CL14090.Contig1_Y3	Y4|CL12484.Contig2_Y4
Glyma.18G284900	HN	0.0001	DN	999	HF	0.0001	NF	999	Y4	0.0001	Y3	0.0001	Y2	0.3103	Y1	0.0001	DN|CL11782.Contig3_DN	HF|CL9924.Contig3_HF	HN|CL8272.Contig1_HN	NF|CL6428.Contig3_NF	Y1|CL5102.Contig1_Y1	Y2|CL232.Contig8_Y2	Y3|CL12070.Contig2_Y3	Y4|CL2332.Contig1_Y4
Glyma.17G134500	HN	0.0001	DN	0.0001	HF	247.728	NF	253.847	Y4	110.416	Y3	0.0001	Y2	148.386	Y1	0.0001	DN|CL11783.Contig5_DN	HF|Unigene344_HF	HN|Unigene6257_HN	NF|Unigene905_NF	Y1|Unigene16197_Y1	Y2|Unigene4179_Y2	Y3|CL2502.Contig2_Y3	Y4|CL9125.Contig2_Y4
Glyma.18G280700	HN	0.0001	DN	0.0001	HF	0.0001	NF	0.0001	Y4	0.0001	Y3	0.0001	Y2	0.0001	Y1	0.0001	DN|CL11786.Contig1_DN	HF|Unigene6616_HF	HN|CL12280.Contig3_HN	NF|Unigene8388_NF	Y1|Unigene2550_Y1	Y2|CL5612.Contig3_Y2	Y3|Unigene10311_Y3	Y4|Unigene2275_Y4
Glyma.17G028300	HN	0.0001	DN	0.0001	HF	0.0001	NF	999	Y4	0.0001	Y3	999	Y2	0.0001	Y1	0.0001	DN|CL11787.Contig4_DN	HF|Unigene6905_HF	HN|Unigene10641_HN	NF|Unigene10680_NF	Y1|Unigene16470_Y1	Y2|Unigene7879_Y2	Y3|Unigene12034_Y3	Y4|Unigene13208_Y4
Glyma.10G237600	HN	0.0001	DN	0.0001	HF	0.0001	NF	0.0001	Y4	0.1988	Y3	0.0001	Y2	0.0001	Y1	999	DN|CL11794.Contig2_DN	HF|CL12194.Contig1_HF	HN|CL11122.Contig2_HN	NF|CL11047.Contig1_NF	Y1|CL2902.Contig2_Y1	Y2|CL3525.Contig2_Y2	Y3|CL11627.Contig2_Y3	Y4|CL6049.Contig1_Y4
Glyma.11G107200	HN	0.0001	DN	999	HF	0.0001	NF	0.0001	Y4	0.4006	Y3	0.0001	Y2	1.2052	Y1	0.4023	DN|CL1180.Contig2_DN	HF|CL7665.Contig1_HF	HN|CL12626.Contig1_HN	NF|CL5346.Contig1_NF	Y1|CL4743.Contig2_Y1	Y2|CL8577.Contig1_Y2	Y3|CL7789.Contig1_Y3	Y4|CL10823.Contig1_Y4
Glyma.05G057500	HN	85.3839	DN	74.3813	HF	97.6129	NF	76.043	Y4	0.0001	Y3	77.4297	Y2	78.4927	Y1	105.529	DN|CL11800.Contig1_DN	HF|Unigene17356_HF	HN|CL1799.Contig2_HN	NF|CL11898.Contig4_NF	Y1|CL10686.Contig1_Y1	Y2|CL4492.Contig1_Y2	Y3|CL140.Contig3_Y3	Y4|CL7488.Contig3_Y4
Glyma.19G019000	HN	0.0001	DN	0.0001	HF	0.0001	NF	0.0001	Y4	0.0001	Y3	0.0001	Y2	0.0001	Y1	0.0001	DN|CL11806.Contig3_DN	HF|CL4844.Contig2_HF	HN|Unigene605_HN	NF|Unigene15881_NF	Y1|Unigene14243_Y1	Y2|Unigene14759_Y2	Y3|Unigene14686_Y3	Y4|CL6400.Contig2_Y4
Glyma.18G245100	HN	0.0241	DN	0.0277	HF	0.0466	NF	0.008	Y4	0.0529	Y3	0.0098	Y2	0.0001	Y1	0.0262	DN|CL11807.Contig2_DN	HF|CL13559.Contig1_HF	HN|CL2848.Contig1_HN	NF|CL11538.Contig1_NF	Y1|CL7740.Contig1_Y1	Y2|CL10084.Contig1_Y2	Y3|CL11368.Contig1_Y3	Y4|CL9935.Contig2_Y4
Glyma.18G231500	HN	0.0001	DN	0.0001	HF	0.0001	NF	0.0001	Y4	6.3446	Y3	0.0001	Y2	0.0001	Y1	0.0001	DN|CL11810.Contig1_DN	HF|Unigene16065_HF	HN|Unigene6525_HN	NF|Unigene12392_NF	Y1|CL7651.Contig1_Y1	Y2|CL10367.Contig1_Y2	Y3|CL10736.Contig2_Y3	Y4|Unigene9489_Y4
Glyma.05G245600	HN	0.0001	DN	0.0001	HF	0.0001	NF	0.0001	Y4	0.0001	Y3	0.0001	Y2	0.0001	Y1	0.0001	DN|CL11818.Contig1_DN	HF|CL8981.Contig2_HF	HN|CL9538.Contig2_HN	NF|CL8356.Contig1_NF	Y1|CL1119.Contig2_Y1	Y2|CL2359.Contig2_Y2	Y3|CL8321.Contig1_Y3	Y4|CL795.Contig1_Y4
Glyma.08G053500	HN	0.0001	DN	0.0001	HF	0.0001	NF	0.0001	Y4	0.0001	Y3	0.0001	Y2	0.0001	Y1	0.0001	DN|CL11818.Contig2_DN	HF|CL8981.Contig1_HF	HN|CL9538.Contig1_HN	NF|CL8356.Contig2_NF	Y1|CL1119.Contig3_Y1	Y2|CL2359.Contig1_Y2	Y3|CL8321.Contig2_Y3	Y4|CL795.Contig2_Y4
Glyma.20G229400	HN	0.0001	DN	0.0001	HF	0.0001	NF	0.0001	Y4	0.9724	Y3	1.2099	Y2	0.0001	Y1	0.0001	DN|CL11825.Contig1_DN	HF|CL5950.Contig1_HF	HN|CL12318.Contig1_HN	NF|CL11963.Contig1_NF	Y1|CL13327.Contig1_Y1	Y2|CL8974.Contig1_Y2	Y3|CL6381.Contig1_Y3	Y4|CL10724.Contig1_Y4
Glyma.01G221900	HN	0.0001	DN	0.0001	HF	0.0001	NF	0.0001	Y4	0.0001	Y3	0.0001	Y2	0.0001	Y1	0.0001	DN|CL11832.Contig1_DN	HF|Unigene32282_HF	HN|CL12226.Contig1_HN	NF|CL9959.Contig1_NF	Y1|Unigene8536_Y1	Y2|Unigene24183_Y2	Y3|Unigene23234_Y3	Y4|CL1562.Contig1_Y4
Glyma.06G146000	HN	0.0001	DN	0.0223	HF	0.02	NF	0.0271	Y4	0.021	Y3	0.0168	Y2	0.0001	Y1	0.018	DN|CL11855.Contig1_DN	HF|CL8023.Contig1_HF	HN|CL5330.Contig1_HN	NF|CL1867.Contig1_NF	Y1|CL13319.Contig1_Y1	Y2|CL1459.Contig3_Y2	Y3|CL13663.Contig1_Y3	Y4|CL6203.Contig1_Y4
Glyma.U025800	HN	0.0001	DN	0.0001	HF	0.0001	NF	0.0001	Y4	0.0001	Y3	0.0001	Y2	0.0001	Y1	0.0001	DN|CL11859.Contig1_DN	HF|CL10777.Contig3_HF	HN|CL10295.Contig3_HN	NF|CL315.Contig2_NF	Y1|CL5745.Contig3_Y1	Y2|CL5625.Contig3_Y2	Y3|CL7682.Contig4_Y3	Y4|CL10612.Contig3_Y4
Glyma.08G320700	HN	0.0001	DN	0.0001	HF	0.0001	NF	0.0001	Y4	0.0001	Y3	0.0001	Y2	999	Y1	0.0001	DN|CL11860.Contig2_DN	HF|CL13076.Contig1_HF	HN|CL5210.Contig1_HN	NF|CL4213.Contig3_NF	Y1|CL2021.Contig2_Y1	Y2|CL10065.Contig1_Y2	Y3|CL12003.Contig1_Y3	Y4|CL7308.Contig1_Y4
Glyma.05G043200	HN	0.0001	DN	0.0001	HF	0.0001	NF	0.0001	Y4	0.0001	Y3	0.0001	Y2	0.0001	Y1	0.0001	DN|CL11861.Contig2_DN	HF|CL5498.Contig2_HF	HN|CL8401.Contig6_HN	NF|CL5311.Contig2_NF	Y1|CL10454.Contig2_Y1	Y2|CL7894.Contig1_Y2	Y3|CL676.Contig1_Y3	Y4|CL305.Contig8_Y4
Glyma.01G176300	HN	0.0001	DN	0.0001	HF	0.0001	NF	1.251	Y4	0.0001	Y3	0.0001	Y2	0.0001	Y1	0.0001	DN|CL11867.Contig2_DN	HF|CL1296.Contig1_HF	HN|CL12490.Contig2_HN	NF|CL13510.Contig1_NF	Y1|CL10077.Contig1_Y1	Y2|CL5493.Contig1_Y2	Y3|CL12602.Contig1_Y3	Y4|Unigene5834_Y4
Glyma.05G241000	HN	10.7752	DN	0.0001	HF	0.3781	NF	3.5313	Y4	2.4775	Y3	0.0836	Y2	0.1232	Y1	0.0001	DN|CL11869.Contig2_DN	HF|CL9746.Contig1_HF	HN|CL13582.Contig2_HN	NF|CL13539.Contig1_NF	Y1|CL11536.Contig1_Y1	Y2|CL11906.Contig1_Y2	Y3|CL10628.Contig1_Y3	Y4|CL5274.Contig1_Y4
Glyma.04G206600	HN	0.0001	DN	0.0001	HF	0.0001	NF	0.0001	Y4	0.0001	Y3	0.0001	Y2	0.2701	Y1	0.0001	DN|CL11870.Contig1_DN	HF|CL8731.Contig1_HF	HN|CL8011.Contig1_HN	NF|CL12436.Contig2_NF	Y1|CL4707.Contig1_Y1	Y2|CL9488.Contig3_Y2	Y3|CL5467.Contig1_Y3	Y4|CL12287.Contig1_Y4
Glyma.17G107700	HN	0.0001	DN	0.0001	HF	0.0001	NF	0.0001	Y4	0.0001	Y3	0.0001	Y2	999	Y1	0.0001	DN|CL11871.Contig1_DN	HF|Unigene12306_HF	HN|CL13846.Contig1_HN	NF|CL10246.Contig2_NF	Y1|CL13554.Contig6_Y1	Y2|CL6481.Contig2_Y2	Y3|CL761.Contig1_Y3	Y4|Unigene2350_Y4
Glyma.06G027300	HN	0.0001	DN	0.0001	HF	4.417	NF	0.0001	Y4	0.0001	Y3	0.0001	Y2	0.0001	Y1	33.4679	DN|CL11875.Contig1_DN	HF|Unigene589_HF	HN|CL11944.Contig1_HN	NF|CL289.Contig1_NF	Y1|CL11402.Contig1_Y1	Y2|Unigene5790_Y2	Y3|CL9716.Contig1_Y3	Y4|CL2014.Contig1_Y4
Glyma.06G109300	HN	0.0001	DN	14.4932	HF	999	NF	0.0001	Y4	0.0001	Y3	0.0001	Y2	0.0001	Y1	0.0001	DN|CL11876.Contig1_DN	HF|CL9011.Contig2_HF	HN|CL11312.Contig2_HN	NF|CL398.Contig2_NF	Y1|CL1529.Contig2_Y1	Y2|CL11878.Contig1_Y2	Y3|CL3034.Contig1_Y3	Y4|CL3754.Contig2_Y4
Glyma.04G253300	HN	0.0001	DN	667.059	HF	0.0001	NF	593.686	Y4	0.0001	Y3	0.0001	Y2	0.5429	Y1	0.0001	DN|CL11876.Contig2_DN	HF|CL9011.Contig1_HF	HN|CL11312.Contig1_HN	NF|CL398.Contig1_NF	Y1|CL1529.Contig1_Y1	Y2|CL11878.Contig2_Y2	Y3|CL3034.Contig2_Y3	Y4|CL3754.Contig1_Y4
Glyma.15G110400	HN	0.0001	DN	0.0001	HF	0.0001	NF	0.0001	Y4	0.0001	Y3	0.0001	Y2	0.0001	Y1	0.0001	DN|CL11877.Contig1_DN	HF|CL6610.Contig1_HF	HN|CL9503.Contig2_HN	NF|Unigene18417_NF	Y1|CL10786.Contig1_Y1	Y2|Unigene7436_Y2	Y3|CL584.Contig1_Y3	Y4|CL5503.Contig2_Y4
Glyma.17G011300	HN	0.1344	DN	0.0001	HF	0.2697	NF	10.4944	Y4	0.0381	Y3	0.3383	Y2	0.7817	Y1	0.1326	DN|CL11877.Contig4_DN	HF|CL6610.Contig3_HF	HN|CL9503.Contig1_HN	NF|Unigene13980_NF	Y1|CL10786.Contig2_Y1	Y2|Unigene7435_Y2	Y3|CL584.Contig2_Y3	Y4|CL5503.Contig1_Y4
Glyma.08G350900	HN	9.5893	DN	15.411	HF	0.4798	NF	7.0142	Y4	17.3458	Y3	0.0001	Y2	0.7541	Y1	0.0001	DN|CL11878.Contig2_DN	HF|Unigene9883_HF	HN|CL6049.Contig2_HN	NF|Unigene387_NF	Y1|CL12388.Contig2_Y1	Y2|CL7361.Contig1_Y2	Y3|CL2904.Contig2_Y3	Y4|Unigene5653_Y4
Glyma.07G151100	HN	344.778	DN	440.11	HF	999	NF	0.0001	Y4	0.0001	Y3	0.0001	Y2	0.409	Y1	0.0001	DN|CL11882.Contig1_DN	HF|Unigene14638_HF	HN|CL13635.Contig2_HN	NF|Unigene10794_NF	Y1|Unigene9769_Y1	Y2|CL2800.Contig2_Y2	Y3|CL8400.Contig1_Y3	Y4|Unigene12855_Y4
Glyma.09G210100	HN	712.04	DN	0.957	HF	999	NF	999	Y4	999	Y3	0.2391	Y2	999	Y1	0.0001	DN|CL11885.Contig1_DN	HF|CL3649.Contig2_HF	HN|CL2682.Contig1_HN	NF|CL11612.Contig1_NF	Y1|CL13446.Contig1_Y1	Y2|CL3846.Contig2_Y2	Y3|CL7720.Contig1_Y3	Y4|CL1404.Contig1_Y4
Glyma.13G301400	HN	0.0001	DN	0.0061	HF	0.0058	NF	0.0009	Y4	0.0001	Y3	0.0001	Y2	0.0012	Y1	0.0001	DN|CL11891.Contig1_DN	HF|CL2088.Contig1_HF	HN|CL14314.Contig1_HN	NF|CL9229.Contig1_NF	Y1|CL12834.Contig1_Y1	Y2|CL7225.Contig1_Y2	Y3|CL13452.Contig1_Y3	Y4|CL8544.Contig1_Y4
Glyma.10G211200	HN	0.0001	DN	0.0001	HF	0.0001	NF	0.0001	Y4	0.0001	Y3	999	Y2	0.0001	Y1	999	DN|CL11899.Contig1_DN	HF|Unigene4726_HF	HN|Unigene9668_HN	NF|Unigene4851_NF	Y1|Unigene4309_Y1	Y2|Unigene11341_Y2	Y3|CL14145.Contig1_Y3	Y4|Unigene2641_Y4
Glyma.04G231600	HN	0.0001	DN	0.0001	HF	0.0001	NF	0.0001	Y4	0.0001	Y3	0.0001	Y2	0.0001	Y1	0.0001	DN|CL11901.Contig1_DN	HF|CL12515.Contig1_HF	HN|CL5035.Contig2_HN	NF|CL13580.Contig1_NF	Y1|CL11564.Contig1_Y1	Y2|CL5502.Contig1_Y2	Y3|CL7578.Contig1_Y3	Y4|CL8499.Contig3_Y4
Glyma.13G142500	HN	0.0001	DN	0.0001	HF	0.0001	NF	22.3996	Y4	0.0001	Y3	460.588	Y2	902.423	Y1	0.0001	DN|CL11906.Contig2_DN	HF|CL8706.Contig2_HF	HN|Unigene10141_HN	NF|Unigene11934_NF	Y1|CL9986.Contig1_Y1	Y2|Unigene16840_Y2	Y3|CL7295.Contig2_Y3	Y4|Unigene14464_Y4
Glyma.05G239000	HN	7.7888	DN	7.905	HF	7.7236	NF	7.4616	Y4	7.3348	Y3	7.9957	Y2	8.0871	Y1	7.9151	DN|CL1191.Contig1_DN	HF|CL5308.Contig5_HF	HN|CL14362.Contig1_HN	NF|CL14342.Contig1_NF	Y1|CL1505.Contig1_Y1	Y2|CL735.Contig3_Y2	Y3|Unigene13465_Y3	Y4|CL7853.Contig1_Y4
Glyma.15G079000	HN	0.0113	DN	0.0105	HF	0.0672	NF	0.0443	Y4	0.1233	Y3	0.0001	Y2	0.0122	Y1	0.0001	DN|CL11914.Contig3_DN	HF|CL13.Contig2_HF	HN|Unigene3643_HN	NF|CL4852.Contig4_NF	Y1|CL8964.Contig2_Y1	Y2|Unigene18129_Y2	Y3|CL99.Contig1_Y3	Y4|CL4983.Contig3_Y4
Glyma.17G094600	HN	0.3175	DN	1.2889	HF	3.1708	NF	5.9682	Y4	0.0001	Y3	0.0001	Y2	0.0001	Y1	0.0001	DN|CL11916.Contig2_DN	HF|Unigene13855_HF	HN|Unigene809_HN	NF|CL2761.Contig2_NF	Y1|CL8802.Contig2_Y1	Y2|CL9360.Contig1_Y2	Y3|Unigene5242_Y3	Y4|CL7299.Contig1_Y4
Glyma.04G170500	HN	35.4102	DN	0.0001	HF	1.6351	NF	1.2601	Y4	0.0001	Y3	0.0001	Y2	0.0001	Y1	0.0001	DN|CL11917.Contig1_DN	HF|Unigene17997_HF	HN|Unigene1034_HN	NF|Unigene12472_NF	Y1|Unigene6030_Y1	Y2|CL11697.Contig1_Y2	Y3|CL5773.Contig1_Y3	Y4|Unigene919_Y4
Glyma.08G257400	HN	71.6097	DN	0.5564	HF	0.0001	NF	0.0001	Y4	0.0001	Y3	0.0001	Y2	0.1381	Y1	407.623	DN|CL11934.Contig2_DN	HF|CL12748.Contig2_HF	HN|Unigene7996_HN	NF|CL3728.Contig2_NF	Y1|CL4282.Contig2_Y1	Y2|CL12364.Contig1_Y2	Y3|Unigene11262_Y3	Y4|CL11721.Contig1_Y4
Glyma.09G118800	HN	0.0346	DN	0.0518	HF	1.1509	NF	0.0001	Y4	7.5414	Y3	0.0001	Y2	0.0001	Y1	3.2031	DN|CL11940.Contig1_DN	HF|CL353.Contig3_HF	HN|CL5587.Contig2_HN	NF|Unigene1717_NF	Y1|CL5764.Contig1_Y1	Y2|CL9977.Contig1_Y2	Y3|CL11155.Contig2_Y3	Y4|CL7201.Contig1_Y4
Glyma.02G301900	HN	0.0001	DN	18.4171	HF	0.2766	NF	0.2766	Y4	0.0001	Y3	0.0001	Y2	11.3938	Y1	0.2766	DN|CL11942.Contig1_DN	HF|Unigene16148_HF	HN|CL6028.Contig2_HN	NF|Unigene10595_NF	Y1|Unigene12950_Y1	Y2|CL4284.Contig2_Y2	Y3|Unigene3770_Y3	Y4|CL13285.Contig2_Y4
Glyma.14G088800	HN	0.0001	DN	1.541	HF	0.0001	NF	0.0001	Y4	246.101	Y3	203.991	Y2	0.0001	Y1	0.0001	DN|CL11943.Contig1_DN	HF|CL9391.Contig1_HF	HN|CL3873.Contig3_HN	NF|CL1030.Contig1_NF	Y1|CL6958.Contig1_Y1	Y2|CL1590.Contig1_Y2	Y3|CL11916.Contig1_Y3	Y4|CL2792.Contig1_Y4
Glyma.06G132400	HN	0.1793	DN	5.3515	HF	0.0001	NF	0.0001	Y4	2.0992	Y3	0.0001	Y2	0.4462	Y1	0.0001	DN|CL11957.Contig2_DN	HF|Unigene14037_HF	HN|CL12641.Contig1_HN	NF|CL11624.Contig1_NF	Y1|Unigene11154_Y1	Y2|Unigene6082_Y2	Y3|Unigene6944_Y3	Y4|Unigene5902_Y4
Glyma.11G233700	HN	0.0001	DN	0.0001	HF	0.0001	NF	0.0001	Y4	0.1608	Y3	0.0001	Y2	0.0001	Y1	0.0001	DN|CL11958.Contig1_DN	HF|CL7695.Contig3_HF	HN|CL7702.Contig1_HN	NF|CL10763.Contig3_NF	Y1|CL12529.Contig1_Y1	Y2|CL9363.Contig3_Y2	Y3|CL9968.Contig2_Y3	Y4|CL9989.Contig2_Y4
Glyma.04G167900	HN	0.0349	DN	0.0697	HF	0.0001	NF	0.0001	Y4	0.0697	Y3	0.0001	Y2	999	Y1	0.0422	DN|CL11959.Contig1_DN	HF|Unigene10436_HF	HN|CL4822.Contig1_HN	NF|Unigene12521_NF	Y1|Unigene4352_Y1	Y2|Unigene14737_Y2	Y3|Unigene10049_Y3	Y4|Unigene660_Y4
Glyma.17G153700	HN	0.0001	DN	0.0001	HF	0.1234	NF	0.0001	Y4	0.3361	Y3	0.2298	Y2	0.0001	Y1	999	DN|CL11962.Contig1_DN	HF|Unigene18078_HF	HN|CL4933.Contig1_HN	NF|Unigene16314_NF	Y1|CL11577.Contig1_Y1	Y2|Unigene4517_Y2	Y3|CL12448.Contig1_Y3	Y4|CL8668.Contig1_Y4
Glyma.15G046100	HN	0.0001	DN	0.6229	HF	0.0001	NF	0.0001	Y4	0.7019	Y3	0.0001	Y2	0.0001	Y1	0.0001	DN|CL11970.Contig2_DN	HF|CL10028.Contig1_HF	HN|CL5190.Contig2_HN	NF|CL7659.Contig1_NF	Y1|CL8085.Contig1_Y1	Y2|CL5177.Contig2_Y2	Y3|CL414.Contig1_Y3	Y4|CL10824.Contig1_Y4
Glyma.01G185400	HN	0.0001	DN	0.3835	HF	0.0001	NF	0.0001	Y4	1.1583	Y3	0.0001	Y2	0.3765	Y1	1.5238	DN|CL11973.Contig3_DN	HF|CL5413.Contig3_HF	HN|CL11506.Contig2_HN	NF|CL907.Contig3_NF	Y1|CL8696.Contig3_Y1	Y2|CL12472.Contig2_Y2	Y3|CL12911.Contig1_Y3	Y4|CL10783.Contig2_Y4
Glyma.04G250100	HN	0.0001	DN	0.0001	HF	0.0001	NF	0.0001	Y4	0.0001	Y3	0.0001	Y2	0.0001	Y1	0.0001	DN|CL11979.Contig1_DN	HF|CL4004.Contig2_HF	HN|CL7214.Contig4_HN	NF|CL5718.Contig2_NF	Y1|CL6136.Contig2_Y1	Y2|CL10275.Contig2_Y2	Y3|CL5645.Contig2_Y3	Y4|Unigene34580_Y4
Glyma.16G205400	HN	0.0001	DN	0.0001	HF	0.0001	NF	0.0001	Y4	18.7806	Y3	0.0001	Y2	0.0001	Y1	0.0001	DN|CL11986.Contig2_DN	HF|Unigene17951_HF	HN|Unigene2780_HN	NF|Unigene760_NF	Y1|Unigene16843_Y1	Y2|Unigene14991_Y2	Y3|CL5843.Contig1_Y3	Y4|Unigene2611_Y4
Glyma.02G112200	HN	0.0001	DN	0.0001	HF	0.0001	NF	0.759	Y4	1.9515	Y3	0.0001	Y2	0.0001	Y1	0.0001	DN|CL11988.Contig1_DN	HF|CL3332.Contig3_HF	HN|CL10808.Contig2_HN	NF|CL7339.Contig1_NF	Y1|CL11474.Contig1_Y1	Y2|CL3802.Contig2_Y2	Y3|CL6102.Contig1_Y3	Y4|CL9676.Contig2_Y4
Glyma.10G197400	HN	0.0001	DN	257.679	HF	0.835	NF	0.0001	Y4	26.085	Y3	0.0001	Y2	0.0001	Y1	0.0001	DN|CL11991.Contig1_DN	HF|Unigene604_HF	HN|Unigene4371_HN	NF|Unigene6448_NF	Y1|Unigene4058_Y1	Y2|Unigene4025_Y2	Y3|Unigene2594_Y3	Y4|Unigene5696_Y4
Glyma.02G112600	HN	0.0001	DN	0.0001	HF	0.0001	NF	0.0001	Y4	0.0001	Y3	0.0001	Y2	0.0001	Y1	999	DN|CL11995.Contig1_DN	HF|CL9630.Contig2_HF	HN|CL7726.Contig2_HN	NF|CL4586.Contig2_NF	Y1|CL1347.Contig2_Y1	Y2|CL7269.Contig2_Y2	Y3|CL5215.Contig1_Y3	Y4|CL5474.Contig1_Y4
Glyma.01G054200	HN	0.0001	DN	0.0001	HF	0.0001	NF	0.0001	Y4	0.0001	Y3	0.0001	Y2	0.0001	Y1	0.0001	DN|CL11995.Contig2_DN	HF|CL9630.Contig1_HF	HN|CL7726.Contig1_HN	NF|CL4586.Contig4_NF	Y1|CL1347.Contig1_Y1	Y2|CL7269.Contig1_Y2	Y3|CL5215.Contig2_Y3	Y4|CL5474.Contig3_Y4
Glyma.10G219700	HN	0.0001	DN	0.0001	HF	0.1466	NF	0.0001	Y4	0.0001	Y3	0.0001	Y2	0.0001	Y1	23.0726	DN|CL12001.Contig1_DN	HF|CL8394.Contig2_HF	HN|CL8257.Contig1_HN	NF|CL12303.Contig2_NF	Y1|CL12461.Contig1_Y1	Y2|CL4560.Contig1_Y2	Y3|CL5812.Contig3_Y3	Y4|Unigene16695_Y4
Glyma.17G032600	HN	81.4938	DN	0.0001	HF	0.0001	NF	999	Y4	16.0057	Y3	999	Y2	0.0001	Y1	98.0842	DN|CL12007.Contig1_DN	HF|CL8867.Contig1_HF	HN|CL13904.Contig1_HN	NF|CL12377.Contig1_NF	Y1|Unigene6190_Y1	Y2|CL5932.Contig1_Y2	Y3|CL4635.Contig1_Y3	Y4|CL1642.Contig2_Y4
Glyma.14G194500	HN	0.1361	DN	0.0001	HF	0.0001	NF	0.1609	Y4	0.0001	Y3	0.2012	Y2	0.0001	Y1	0.0001	DN|CL12020.Contig1_DN	HF|CL9224.Contig1_HF	HN|CL9723.Contig2_HN	NF|CL11289.Contig1_NF	Y1|CL10223.Contig1_Y1	Y2|CL11391.Contig1_Y2	Y3|CL1114.Contig1_Y3	Y4|CL3903.Contig1_Y4
Glyma.02G227600	HN	0.0001	DN	0.5934	HF	5.2839	NF	0.0001	Y4	0.5933	Y3	0.0001	Y2	4.4731	Y1	0.5905	DN|CL12020.Contig2_DN	HF|CL9224.Contig3_HF	HN|CL9723.Contig1_HN	NF|CL11289.Contig2_NF	Y1|CL10223.Contig2_Y1	Y2|CL11391.Contig2_Y2	Y3|CL1114.Contig2_Y3	Y4|CL3903.Contig2_Y4
Glyma.01G031200	HN	56.77	DN	58.0404	HF	58.7305	NF	58.0471	Y4	42.6557	Y3	0.4112	Y2	0.0001	Y1	0.0001	DN|CL12022.Contig3_DN	HF|CL12995.Contig1_HF	HN|CL5663.Contig3_HN	NF|CL7667.Contig2_NF	Y1|CL2583.Contig1_Y1	Y2|CL5309.Contig1_Y2	Y3|CL4406.Contig1_Y3	Y4|CL9633.Contig1_Y4
Glyma.11G188500	HN	0.0001	DN	0.0001	HF	0.0001	NF	0.0001	Y4	0.0001	Y3	43.0809	Y2	0.0001	Y1	10.9916	DN|CL12026.Contig1_DN	HF|CL5320.Contig2_HF	HN|CL3538.Contig2_HN	NF|Unigene18194_NF	Y1|CL12768.Contig1_Y1	Y2|Unigene4501_Y2	Y3|Unigene11879_Y3	Y4|Unigene4337_Y4
Glyma.13G136600	HN	0.0001	DN	0.0001	HF	0.0001	NF	0.0001	Y4	0.0001	Y3	0.0001	Y2	0.0001	Y1	0.0001	DN|CL12027.Contig2_DN	HF|CL528.Contig2_HF	HN|CL13993.Contig2_HN	NF|CL9842.Contig2_NF	Y1|CL6574.Contig2_Y1	Y2|CL12950.Contig2_Y2	Y3|CL11546.Contig3_Y3	Y4|CL3691.Contig3_Y4
Glyma.17G075200	HN	0.0001	DN	0.0001	HF	0.0001	NF	0.0001	Y4	0.0001	Y3	999	Y2	0.2096	Y1	999	DN|CL1203.Contig13_DN	HF|CL5174.Contig1_HF	HN|CL7157.Contig6_HN	NF|CL5989.Contig1_NF	Y1|CL6660.Contig8_Y1	Y2|CL3150.Contig1_Y2	Y3|CL252.Contig7_Y3	Y4|CL7418.Contig1_Y4
Glyma.17G106100	HN	0.0001	DN	0.0001	HF	0.0001	NF	1.1967	Y4	999	Y3	0.0001	Y2	0.0001	Y1	51.1967	DN|CL1204.Contig2_DN	HF|Unigene8403_HF	HN|CL9564.Contig1_HN	NF|CL4371.Contig1_NF	Y1|CL1163.Contig1_Y1	Y2|Unigene11235_Y2	Y3|Unigene4128_Y3	Y4|CL11884.Contig1_Y4
Glyma.10G113700	HN	0.0001	DN	0.0001	HF	0.0001	NF	0.0001	Y4	0.0001	Y3	0.0001	Y2	0.0001	Y1	0.0001	DN|CL12041.Contig1_DN	HF|Unigene10352_HF	HN|CL2904.Contig1_HN	NF|Unigene2851_NF	Y1|CL1175.Contig1_Y1	Y2|CL8173.Contig1_Y2	Y3|CL7122.Contig3_Y3	Y4|CL867.Contig1_Y4
Glyma.09G013000	HN	0.0001	DN	0.0001	HF	0.0001	NF	0.0001	Y4	0.0001	Y3	0.0778	Y2	0.0001	Y1	0.0001	DN|CL12042.Contig2_DN	HF|CL13630.Contig2_HF	HN|CL1620.Contig2_HN	NF|CL11929.Contig2_NF	Y1|Unigene2774_Y1	Y2|CL1334.Contig1_Y2	Y3|Unigene10416_Y3	Y4|CL11589.Contig1_Y4
Glyma.10G179200	HN	0.0001	DN	0.0001	HF	0.0001	NF	0.0167	Y4	0.2276	Y3	0.0001	Y2	0.0001	Y1	0.4406	DN|CL12044.Contig1_DN	HF|CL10932.Contig1_HF	HN|CL11766.Contig1_HN	NF|CL1784.Contig1_NF	Y1|CL2052.Contig1_Y1	Y2|CL9633.Contig1_Y2	Y3|CL3015.Contig1_Y3	Y4|CL3697.Contig1_Y4
Glyma.20G211000	HN	0.2027	DN	0.0001	HF	0.0001	NF	0.0001	Y4	0.0001	Y3	0.0001	Y2	0.0001	Y1	0.0001	DN|CL12044.Contig2_DN	HF|CL10932.Contig2_HF	HN|CL11766.Contig2_HN	NF|CL1784.Contig2_NF	Y1|CL2052.Contig2_Y1	Y2|CL9633.Contig2_Y2	Y3|CL3015.Contig2_Y3	Y4|CL3697.Contig2_Y4
Glyma.20G017500	HN	0.0001	DN	0.0001	HF	999	NF	0.1741	Y4	0.0001	Y3	0.0001	Y2	0.0001	Y1	0.281	DN|CL12048.Contig1_DN	HF|CL7853.Contig1_HF	HN|CL7492.Contig1_HN	NF|CL13433.Contig1_NF	Y1|CL5706.Contig1_Y1	Y2|CL7848.Contig1_Y2	Y3|CL2033.Contig1_Y3	Y4|CL12526.Contig1_Y4
Glyma.07G267200	HN	0.0001	DN	0.0001	HF	0.0001	NF	0.0001	Y4	999	Y3	0.0001	Y2	0.0001	Y1	929.206	DN|CL12057.Contig1_DN	HF|Unigene14151_HF	HN|CL9953.Contig1_HN	NF|CL12926.Contig1_NF	Y1|CL2383.Contig1_Y1	Y2|CL12066.Contig1_Y2	Y3|CL10269.Contig1_Y3	Y4|CL11532.Contig1_Y4
Glyma.01G021000	HN	0.0001	DN	0.0001	HF	0.0001	NF	0.0001	Y4	0.0001	Y3	0.4435	Y2	0.0001	Y1	0.0001	DN|CL1206.Contig1_DN	HF|CL9935.Contig2_HF	HN|CL2715.Contig2_HN	NF|Unigene6536_NF	Y1|CL11717.Contig2_Y1	Y2|Unigene4490_Y2	Y3|CL11987.Contig2_Y3	Y4|Unigene16885_Y4
Glyma.02G066600	HN	34.6533	DN	10.7018	HF	0.3616	NF	0.601	Y4	0.3573	Y3	0.863	Y2	0.1595	Y1	0.863	DN|CL12067.Contig1_DN	HF|CL8804.Contig2_HF	HN|CL6146.Contig2_HN	NF|CL1988.Contig1_NF	Y1|CL10978.Contig2_Y1	Y2|CL13102.Contig2_Y2	Y3|CL6818.Contig1_Y3	Y4|CL6659.Contig1_Y4
Glyma.16G147700	HN	0.0001	DN	0.0001	HF	0.0001	NF	0.0363	Y4	0.088	Y3	0.0001	Y2	0.0246	Y1	0.0001	DN|CL12067.Contig2_DN	HF|CL8804.Contig1_HF	HN|CL6146.Contig1_HN	NF|CL1988.Contig2_NF	Y1|CL10978.Contig1_Y1	Y2|CL13102.Contig1_Y2	Y3|CL6818.Contig2_Y3	Y4|CL6659.Contig2_Y4
Glyma.20G009500	HN	0.0001	DN	0.0001	HF	0.0001	NF	0.0001	Y4	0.0001	Y3	0.0001	Y2	0.0001	Y1	0.0001	DN|CL1207.Contig1_DN	HF|CL12176.Contig4_HF	HN|CL30.Contig3_HN	NF|CL8067.Contig3_NF	Y1|CL11338.Contig2_Y1	Y2|CL13049.Contig1_Y2	Y3|CL9986.Contig3_Y3	Y4|CL5028.Contig2_Y4
Glyma.13G054100	HN	0.2792	DN	0.6298	HF	0.0001	NF	0.1879	Y4	0.1159	Y3	1.4748	Y2	0.5402	Y1	0.7203	DN|CL12072.Contig2_DN	HF|CL5689.Contig1_HF	HN|CL2635.Contig1_HN	NF|Unigene1208_NF	Y1|CL5951.Contig1_Y1	Y2|CL7593.Contig2_Y2	Y3|CL12208.Contig2_Y3	Y4|CL8327.Contig1_Y4
Glyma.07G055000	HN	0.0001	DN	0.0001	HF	0.0001	NF	0.0431	Y4	0.0001	Y3	0.0001	Y2	0.0001	Y1	0.0001	DN|CL12077.Contig2_DN	HF|CL5788.Contig2_HF	HN|CL5822.Contig3_HN	NF|CL9993.Contig2_NF	Y1|CL5040.Contig2_Y1	Y2|CL4361.Contig3_Y2	Y3|CL8369.Contig2_Y3	Y4|CL11579.Contig2_Y4
Glyma.04G061100	HN	0.0001	DN	0.0001	HF	0.0001	NF	999	Y4	0.0001	Y3	0.3029	Y2	0.0754	Y1	999	DN|CL12078.Contig1_DN	HF|Unigene7018_HF	HN|CL11113.Contig2_HN	NF|Unigene364_NF	Y1|Unigene10250_Y1	Y2|Unigene2402_Y2	Y3|Unigene555_Y3	Y4|Unigene16395_Y4
Glyma.17G261300	HN	0.2552	DN	0.0001	HF	0.0001	NF	0.0001	Y4	0.0001	Y3	1.0286	Y2	0.2591	Y1	0.2556	DN|CL1208.Contig2_DN	HF|CL11044.Contig3_HF	HN|CL1465.Contig4_HN	NF|CL4341.Contig1_NF	Y1|CL2317.Contig2_Y1	Y2|CL7284.Contig2_Y2	Y3|CL2977.Contig2_Y3	Y4|CL10678.Contig2_Y4
Glyma.13G301200	HN	0.0001	DN	157.262	HF	999	NF	332.309	Y4	0.0001	Y3	0.0001	Y2	0.0001	Y1	222.966	DN|CL12092.Contig1_DN	HF|CL11821.Contig2_HF	HN|CL12920.Contig2_HN	NF|CL12751.Contig1_NF	Y1|CL8021.Contig2_Y1	Y2|CL10011.Contig1_Y2	Y3|CL11421.Contig2_Y3	Y4|CL9456.Contig2_Y4
Glyma.12G201000	HN	102.272	DN	65.671	HF	73.161	NF	999	Y4	999	Y3	22.7546	Y2	34.9321	Y1	85.9534	DN|CL12092.Contig2_DN	HF|CL11821.Contig1_HF	HN|CL12920.Contig1_HN	NF|CL12751.Contig2_NF	Y1|CL8021.Contig3_Y1	Y2|CL10011.Contig2_Y2	Y3|CL11421.Contig1_Y3	Y4|CL9456.Contig1_Y4
Glyma.08G110600	HN	0.1204	DN	0.3608	HF	37.6124	NF	21.1956	Y4	0.0001	Y3	0.0001	Y2	999	Y1	0.0001	DN|CL12096.Contig1_DN	HF|CL8944.Contig1_HF	HN|CL6055.Contig2_HN	NF|CL9345.Contig2_NF	Y1|CL11447.Contig1_Y1	Y2|CL8865.Contig1_Y2	Y3|CL8563.Contig1_Y3	Y4|CL4421.Contig1_Y4
Glyma.05G153300	HN	0.2458	DN	0.2458	HF	38.4278	NF	53.5323	Y4	55.3112	Y3	56.1841	Y2	29.9282	Y1	0.0001	DN|CL12096.Contig2_DN	HF|CL8944.Contig2_HF	HN|CL6055.Contig1_HN	NF|CL9345.Contig1_NF	Y1|CL11447.Contig2_Y1	Y2|CL8865.Contig2_Y2	Y3|CL8563.Contig2_Y3	Y4|CL4421.Contig2_Y4
Glyma.11G112600	HN	0.0001	DN	0.0001	HF	0.0001	NF	0.0001	Y4	0.0001	Y3	0.0001	Y2	0.0001	Y1	999	DN|CL12100.Contig1_DN	HF|CL11629.Contig2_HF	HN|CL4721.Contig1_HN	NF|CL11233.Contig1_NF	Y1|CL12209.Contig2_Y1	Y2|Unigene7783_Y2	Y3|CL11611.Contig2_Y3	Y4|CL6906.Contig2_Y4
Glyma.19G162100	HN	0.0001	DN	0.0001	HF	0.0001	NF	0.0001	Y4	0.0001	Y3	0.7684	Y2	0.0001	Y1	0.3829	DN|CL12104.Contig2_DN	HF|CL4853.Contig1_HF	HN|Unigene722_HN	NF|Unigene15751_NF	Y1|CL10663.Contig2_Y1	Y2|CL893.Contig1_Y2	Y3|CL5636.Contig1_Y3	Y4|Unigene2239_Y4
Glyma.06G077100	HN	0.0001	DN	0.0001	HF	0.0001	NF	3.8604	Y4	0.0001	Y3	2.5971	Y2	0.0001	Y1	0.0001	DN|CL12107.Contig2_DN	HF|CL8812.Contig2_HF	HN|CL10779.Contig1_HN	NF|CL2096.Contig1_NF	Y1|CL10653.Contig3_Y1	Y2|CL956.Contig3_Y2	Y3|CL7844.Contig2_Y3	Y4|CL7864.Contig1_Y4
Glyma.04G075900	HN	0.0001	DN	0.0001	HF	0.0001	NF	0.0001	Y4	0.0001	Y3	999	Y2	999	Y1	0.0001	DN|CL12107.Contig3_DN	HF|CL8812.Contig1_HF	HN|CL10779.Contig2_HN	NF|CL2096.Contig2_NF	Y1|CL10653.Contig1_Y1	Y2|CL956.Contig1_Y2	Y3|CL7844.Contig3_Y3	Y4|CL7864.Contig2_Y4
Glyma.09G193000	HN	2.5452	DN	2.5939	HF	2.418	NF	2.4183	Y4	2.6915	Y3	2.7049	Y2	2.5506	Y1	2.5483	DN|CL12108.Contig2_DN	HF|CL13895.Contig3_HF	HN|Unigene4327_HN	NF|CL13185.Contig2_NF	Y1|Unigene3935_Y1	Y2|CL10698.Contig3_Y2	Y3|CL7677.Contig3_Y3	Y4|Unigene5734_Y4
Glyma.17G043700	HN	656.526	DN	0.0001	HF	70.9345	NF	0.0001	Y4	0.0001	Y3	0.0001	Y2	0.2599	Y1	999	DN|CL12114.Contig2_DN	HF|CL10866.Contig3_HF	HN|CL12916.Contig1_HN	NF|CL6953.Contig1_NF	Y1|CL12656.Contig1_Y1	Y2|CL1033.Contig3_Y2	Y3|CL3692.Contig1_Y3	Y4|CL12053.Contig2_Y4
Glyma.14G032800	HN	0.0001	DN	0.0001	HF	0.0001	NF	2.2129	Y4	0.0001	Y3	1.0123	Y2	0.0001	Y1	1.0123	DN|CL12116.Contig1_DN	HF|CL339.Contig2_HF	HN|CL13050.Contig2_HN	NF|CL7653.Contig2_NF	Y1|CL13462.Contig1_Y1	Y2|CL7.Contig1_Y2	Y3|CL3394.Contig2_Y3	Y4|CL12188.Contig2_Y4
Glyma.09G055100	HN	0.0001	DN	0.0001	HF	999	NF	0.0001	Y4	0.0001	Y3	0.0001	Y2	0.0001	Y1	0.0001	DN|CL12116.Contig2_DN	HF|CL339.Contig1_HF	HN|CL13050.Contig1_HN	NF|CL7653.Contig1_NF	Y1|CL13462.Contig2_Y1	Y2|CL7.Contig2_Y2	Y3|CL3394.Contig1_Y3	Y4|CL12188.Contig1_Y4
Glyma.06G061500	HN	0.0206	DN	0.0001	HF	0.0001	NF	0.0001	Y4	0.0001	Y3	0.0001	Y2	0.0001	Y1	0.0001	DN|CL12131.Contig2_DN	HF|Unigene15886_HF	HN|Unigene4361_HN	NF|CL9538.Contig1_NF	Y1|Unigene16017_Y1	Y2|Unigene11256_Y2	Y3|Unigene12977_Y3	Y4|Unigene16310_Y4
Glyma.10G231200	HN	0.0001	DN	0.4914	HF	0.1174	NF	0.0001	Y4	0.0001	Y3	0.2714	Y2	0.0771	Y1	0.7054	DN|CL12134.Contig2_DN	HF|Unigene14224_HF	HN|CL1242.Contig1_HN	NF|CL4984.Contig3_NF	Y1|CL12882.Contig2_Y1	Y2|CL7876.Contig2_Y2	Y3|CL5778.Contig1_Y3	Y4|CL10595.Contig2_Y4
Glyma.15G048000	HN	79.9916	DN	0.0001	HF	0.0001	NF	0.0001	Y4	0.0001	Y3	0.0001	Y2	0.5307	Y1	0.0001	DN|CL12136.Contig1_DN	HF|CL1321.Contig1_HF	HN|CL3506.Contig1_HN	NF|Unigene10615_NF	Y1|Unigene9253_Y1	Y2|Unigene14775_Y2	Y3|Unigene2368_Y3	Y4|Unigene7798_Y4
Glyma.08G154800	HN	0.0001	DN	0.0001	HF	0.0001	NF	0.0001	Y4	0.0001	Y3	0.0001	Y2	0.0001	Y1	0.0001	DN|CL12140.Contig2_DN	HF|Unigene12263_HF	HN|Unigene16144_HN	NF|Unigene18219_NF	Y1|Unigene880_Y1	Y2|Unigene16933_Y2	Y3|Unigene5548_Y3	Y4|Unigene9624_Y4
Glyma.09G030400	HN	0.0001	DN	1.1918	HF	0.0001	NF	0.0001	Y4	1.9499	Y3	0.0001	Y2	0.0001	Y1	0.0001	DN|CL12146.Contig1_DN	HF|CL9523.Contig1_HF	HN|CL8906.Contig2_HN	NF|CL3539.Contig2_NF	Y1|CL6565.Contig2_Y1	Y2|CL1830.Contig1_Y2	Y3|Unigene11817_Y3	Y4|CL12560.Contig2_Y4
Glyma.15G136100	HN	0.0001	DN	0.0001	HF	0.0001	NF	0.0001	Y4	0.0001	Y3	0.0001	Y2	0.0001	Y1	0.0001	DN|CL12146.Contig2_DN	HF|CL9523.Contig2_HF	HN|CL8906.Contig1_HN	NF|CL3539.Contig1_NF	Y1|CL6565.Contig1_Y1	Y2|CL1830.Contig2_Y2	Y3|CL8824.Contig1_Y3	Y4|CL12560.Contig1_Y4
Glyma.09G070500	HN	33.1755	DN	183.253	HF	999	NF	999	Y4	0.0001	Y3	999	Y2	344.168	Y1	0.0001	DN|CL12149.Contig1_DN	HF|CL13238.Contig2_HF	HN|CL515.Contig3_HN	NF|CL4544.Contig1_NF	Y1|CL12539.Contig1_Y1	Y2|CL10225.Contig2_Y2	Y3|CL2849.Contig1_Y3	Y4|CL9916.Contig1_Y4
Glyma.04G035900	HN	0.0001	DN	0.0001	HF	0.0001	NF	0.0001	Y4	0.0001	Y3	0.0001	Y2	0.0001	Y1	0.0001	DN|CL12152.Contig1_DN	HF|CL5775.Contig1_HF	HN|CL4350.Contig1_HN	NF|CL1038.Contig1_NF	Y1|CL3298.Contig1_Y1	Y2|CL9490.Contig1_Y2	Y3|CL6187.Contig2_Y3	Y4|CL12766.Contig2_Y4
Glyma.09G156900	HN	0.0001	DN	0.0001	HF	0.0001	NF	0.0001	Y4	0.0001	Y3	0.2755	Y2	999	Y1	0.0001	DN|CL12158.Contig1_DN	HF|CL10995.Contig2_HF	HN|CL1828.Contig1_HN	NF|CL13538.Contig2_NF	Y1|CL11676.Contig2_Y1	Y2|Unigene907_Y2	Y3|Unigene3997_Y3	Y4|Unigene16673_Y4
Glyma.16G207800	HN	0.0001	DN	0.0001	HF	0.0001	NF	284.265	Y4	0.0001	Y3	0.0001	Y2	0.2148	Y1	999	DN|CL12158.Contig2_DN	HF|CL10995.Contig1_HF	HN|CL1828.Contig2_HN	NF|CL13538.Contig3_NF	Y1|CL11676.Contig3_Y1	Y2|CL7008.Contig1_Y2	Y3|CL13959.Contig1_Y3	Y4|CL6881.Contig1_Y4
Glyma.06G236400	HN	0.0001	DN	0.0001	HF	0.0001	NF	11.188	Y4	0.0001	Y3	0.0001	Y2	0.0001	Y1	8.8389	DN|CL12160.Contig3_DN	HF|CL6836.Contig3_HF	HN|CL6659.Contig3_HN	NF|CL14263.Contig1_NF	Y1|CL7170.Contig3_Y1	Y2|CL10301.Contig1_Y2	Y3|CL5845.Contig1_Y3	Y4|CL12402.Contig1_Y4
Glyma.18G172600	HN	0.0001	DN	0.0001	HF	0.0001	NF	0.0001	Y4	0.0001	Y3	0.0001	Y2	0.0001	Y1	2.9983	DN|CL12167.Contig2_DN	HF|CL12964.Contig1_HF	HN|CL11269.Contig1_HN	NF|CL8686.Contig1_NF	Y1|CL682.Contig1_Y1	Y2|CL12253.Contig2_Y2	Y3|Unigene10289_Y3	Y4|CL3036.Contig1_Y4
Glyma.07G129300	HN	0.0001	DN	0.0001	HF	0.0001	NF	0.0001	Y4	0.0001	Y3	0.0001	Y2	0.0001	Y1	0.0001	DN|CL12201.Contig2_DN	HF|Unigene12096_HF	HN|Unigene10502_HN	NF|Unigene6809_NF	Y1|CL5238.Contig1_Y1	Y2|Unigene15096_Y2	Y3|CL949.Contig2_Y3	Y4|CL2998.Contig1_Y4
Glyma.13G253600	HN	999	DN	0.0001	HF	0.3711	NF	0.0001	Y4	0.3705	Y3	0.0001	Y2	271.964	Y1	1.1162	DN|CL12209.Contig1_DN	HF|CL2151.Contig1_HF	HN|CL1798.Contig2_HN	NF|CL6042.Contig1_NF	Y1|Unigene13090_Y1	Y2|CL2876.Contig1_Y2	Y3|CL10069.Contig1_Y3	Y4|CL3728.Contig2_Y4
Glyma.15G061300	HN	999	DN	999	HF	999	NF	999	Y4	999	Y3	0.1998	Y2	0.4507	Y1	0.0001	DN|CL12209.Contig2_DN	HF|CL2151.Contig2_HF	HN|CL1798.Contig1_HN	NF|CL6042.Contig2_NF	Y1|Unigene12945_Y1	Y2|CL2876.Contig2_Y2	Y3|CL10069.Contig2_Y3	Y4|CL3728.Contig1_Y4
Glyma.17G104300	HN	0.988	DN	66.0826	HF	65.7207	NF	72.6915	Y4	999	Y3	0.0001	Y2	66.0618	Y1	62.2968	DN|CL12212.Contig2_DN	HF|CL8354.Contig2_HF	HN|CL12411.Contig1_HN	NF|CL11095.Contig1_NF	Y1|CL10709.Contig1_Y1	Y2|CL8556.Contig2_Y2	Y3|CL5877.Contig2_Y3	Y4|CL2333.Contig2_Y4
Glyma.11G231600	HN	33.9637	DN	999	HF	999	NF	999	Y4	999	Y3	0.0001	Y2	0.9551	Y1	999	DN|CL12214.Contig3_DN	HF|Unigene15668_HF	HN|Unigene10148_HN	NF|Unigene17756_NF	Y1|CL11088.Contig2_Y1	Y2|Unigene12904_Y2	Y3|CL10234.Contig1_Y3	Y4|Unigene16331_Y4
Glyma.07G169100	HN	0.0001	DN	0.0001	HF	0.0001	NF	0.0001	Y4	0.0001	Y3	0.0001	Y2	0.0001	Y1	0.1086	DN|CL12223.Contig1_DN	HF|CL13087.Contig1_HF	HN|Unigene14491_HN	NF|Unigene7206_NF	Y1|Unigene1483_Y1	Y2|Unigene29003_Y2	Y3|Unigene9284_Y3	Y4|CL13054.Contig1_Y4
Glyma.01G152600	HN	0.0001	DN	0.0001	HF	0.0001	NF	0.0001	Y4	0.0001	Y3	0.0001	Y2	0.0001	Y1	0.0001	DN|CL12224.Contig1_DN	HF|Unigene21359_HF	HN|CL11968.Contig1_HN	NF|Unigene13128_NF	Y1|Unigene33245_Y1	Y2|Unigene29414_Y2	Y3|Unigene4234_Y3	Y4|Unigene30082_Y4
Glyma.20G116700	HN	0.0001	DN	0.0001	HF	999	NF	0.0001	Y4	999	Y3	0.0001	Y2	0.0001	Y1	0.3756	DN|CL12228.Contig1_DN	HF|Unigene2634_HF	HN|Unigene2712_HN	NF|Unigene16212_NF	Y1|Unigene12669_Y1	Y2|CL9483.Contig2_Y2	Y3|Unigene15164_Y3	Y4|Unigene9827_Y4
Glyma.09G078400	HN	223.031	DN	216.377	HF	219.471	NF	222.48	Y4	0.0001	Y3	0.3036	Y2	0.0001	Y1	235.637	DN|CL1223.Contig2_DN	HF|CL1432.Contig2_HF	HN|CL5303.Contig1_HN	NF|CL10144.Contig1_NF	Y1|CL12758.Contig1_Y1	Y2|CL8389.Contig3_Y2	Y3|CL2138.Contig2_Y3	Y4|CL8371.Contig2_Y4
Glyma.15G181800	HN	0.0001	DN	0.0001	HF	0.8671	NF	0.0001	Y4	0.0001	Y3	0.0001	Y2	0.5774	Y1	0.0001	DN|CL12233.Contig1_DN	HF|CL1503.Contig1_HF	HN|CL7821.Contig3_HN	NF|CL4430.Contig3_NF	Y1|CL5398.Contig2_Y1	Y2|CL7396.Contig3_Y2	Y3|CL12628.Contig3_Y3	Y4|CL2567.Contig2_Y4
Glyma.05G064400	HN	0.0001	DN	0.0001	HF	0.0001	NF	0.0001	Y4	0.0001	Y3	0.0001	Y2	0.0001	Y1	0.0001	DN|CL12234.Contig1_DN	HF|CL12153.Contig1_HF	HN|CL12040.Contig1_HN	NF|CL10234.Contig1_NF	Y1|CL2426.Contig2_Y1	Y2|CL6284.Contig1_Y2	Y3|CL7062.Contig1_Y3	Y4|CL5338.Contig1_Y4
Glyma.17G146200	HN	0.0001	DN	1.3702	HF	0.4815	NF	0.0001	Y4	0.0001	Y3	0.0001	Y2	0.0001	Y1	96.7166	DN|CL12234.Contig2_DN	HF|CL12153.Contig2_HF	HN|CL12040.Contig2_HN	NF|CL10234.Contig2_NF	Y1|CL2426.Contig1_Y1	Y2|CL6284.Contig2_Y2	Y3|CL7062.Contig2_Y3	Y4|CL5338.Contig2_Y4
Glyma.04G027000	HN	0.0001	DN	0.0001	HF	0.0001	NF	527.399	Y4	743.207	Y3	0.0001	Y2	565.492	Y1	1.2848	DN|CL12235.Contig1_DN	HF|CL1696.Contig2_HF	HN|Unigene11905_HN	NF|CL11743.Contig1_NF	Y1|Unigene7949_Y1	Y2|Unigene11577_Y2	Y3|Unigene11552_Y3	Y4|CL12456.Contig1_Y4
Glyma.07G261000	HN	0.0001	DN	0.0001	HF	7.6489	NF	0.0551	Y4	0.0001	Y3	0.2982	Y2	0.0001	Y1	0.0001	DN|CL12237.Contig2_DN	HF|CL4738.Contig2_HF	HN|CL10916.Contig1_HN	NF|CL11326.Contig2_NF	Y1|CL2687.Contig1_Y1	Y2|CL13205.Contig2_Y2	Y3|Unigene6690_Y3	Y4|CL9597.Contig2_Y4
Glyma.08G339700	HN	0.0001	DN	0.0001	HF	0.0001	NF	0.0001	Y4	0.0001	Y3	0.0001	Y2	0.0001	Y1	0.0001	DN|CL12251.Contig5_DN	HF|CL4373.Contig3_HF	HN|CL11211.Contig1_HN	NF|Unigene8285_NF	Y1|CL11278.Contig1_Y1	Y2|Unigene9503_Y2	Y3|Unigene8369_Y3	Y4|Unigene2628_Y4
Glyma.10G063100	HN	0.0001	DN	0.1057	HF	0.0001	NF	0.0001	Y4	0.0001	Y3	0.0908	Y2	0.0001	Y1	0.0792	DN|CL1226.Contig2_DN	HF|Unigene2438_HF	HN|Unigene2731_HN	NF|CL6958.Contig1_NF	Y1|Unigene3921_Y1	Y2|Unigene8130_Y2	Y3|Unigene11587_Y3	Y4|Unigene7654_Y4
Glyma.11G199600	HN	0.0001	DN	999	HF	999	NF	0.0912	Y4	0.2723	Y3	0.0001	Y2	0.0001	Y1	0.0001	DN|CL12262.Contig2_DN	HF|CL11060.Contig3_HF	HN|CL1644.Contig2_HN	NF|CL14136.Contig1_NF	Y1|CL5110.Contig4_Y1	Y2|CL6278.Contig3_Y2	Y3|CL9734.Contig3_Y3	Y4|Unigene7829_Y4
Glyma.04G176800	HN	0.1115	DN	0.0001	HF	0.2431	NF	0.0001	Y4	0.2528	Y3	0.1899	Y2	0.1725	Y1	999	DN|CL12263.Contig2_DN	HF|CL10331.Contig2_HF	HN|CL962.Contig2_HN	NF|CL13655.Contig1_NF	Y1|CL8278.Contig1_Y1	Y2|Unigene11135_Y2	Y3|CL8714.Contig2_Y3	Y4|CL11039.Contig1_Y4
Glyma.18G300000	HN	143.786	DN	103.657	HF	136.63	NF	0.0001	Y4	114.995	Y3	119.08	Y2	0.0001	Y1	204.204	DN|CL12266.Contig1_DN	HF|CL10338.Contig1_HF	HN|CL10543.Contig1_HN	NF|Unigene2354_NF	Y1|Unigene5641_Y1	Y2|Unigene4015_Y2	Y3|CL13570.Contig2_Y3	Y4|CL13536.Contig2_Y4
Glyma.20G185900	HN	0.0001	DN	0.0001	HF	627.475	NF	0.0001	Y4	0.0001	Y3	0.0001	Y2	0.0001	Y1	0.0001	DN|CL12267.Contig1_DN	HF|CL7602.Contig2_HF	HN|CL10562.Contig1_HN	NF|CL10158.Contig1_NF	Y1|CL12242.Contig1_Y1	Y2|Unigene2517_Y2	Y3|CL12024.Contig1_Y3	Y4|CL13284.Contig2_Y4
Glyma.03G109200	HN	0.0001	DN	0.0001	HF	0.0001	NF	0.0001	Y4	0.0001	Y3	0.0001	Y2	0.0001	Y1	0.0001	DN|CL12269.Contig2_DN	HF|CL10397.Contig1_HF	HN|CL12123.Contig1_HN	NF|CL7662.Contig1_NF	Y1|CL6269.Contig1_Y1	Y2|CL2524.Contig2_Y2	Y3|CL9574.Contig1_Y3	Y4|CL3452.Contig2_Y4
Glyma.16G036100	HN	0.0001	DN	999	HF	0.0001	NF	0.0001	Y4	999	Y3	0.3307	Y2	0.211	Y1	999	DN|CL1227.Contig1_DN	HF|Unigene480_HF	HN|Unigene15674_HN	NF|CL9669.Contig1_NF	Y1|Unigene16445_Y1	Y2|Unigene6673_Y2	Y3|Unigene9151_Y3	Y4|Unigene10315_Y4
Glyma.06G300500	HN	0.0001	DN	0.1561	HF	0.0001	NF	0.0001	Y4	0.5535	Y3	0.0001	Y2	0.4186	Y1	999	DN|CL12276.Contig2_DN	HF|Unigene15897_HF	HN|Unigene16051_HN	NF|Unigene10277_NF	Y1|Unigene10010_Y1	Y2|Unigene4270_Y2	Y3|Unigene15154_Y3	Y4|CL13357.Contig2_Y4
Glyma.08G082400	HN	0.0001	DN	0.0001	HF	0.0001	NF	215.972	Y4	310.596	Y3	0.0001	Y2	59.3761	Y1	0.0001	DN|CL12277.Contig2_DN	HF|CL2746.Contig1_HF	HN|CL5638.Contig1_HN	NF|CL9766.Contig2_NF	Y1|CL7818.Contig2_Y1	Y2|CL2142.Contig2_Y2	Y3|CL12253.Contig2_Y3	Y4|CL5831.Contig2_Y4
Glyma.02G278800	HN	13.7226	DN	11.608	HF	7.5793	NF	11.0696	Y4	3.5041	Y3	14.5064	Y2	0.0001	Y1	999	DN|CL1228.Contig1_DN	HF|CL11135.Contig2_HF	HN|CL12402.Contig1_HN	NF|CL8097.Contig1_NF	Y1|CL8976.Contig1_Y1	Y2|CL5427.Contig3_Y2	Y3|CL12222.Contig2_Y3	Y4|CL5981.Contig1_Y4
Glyma.20G249800	HN	0.0001	DN	0.0001	HF	0.0001	NF	0.0001	Y4	0.0001	Y3	0.0001	Y2	0.0001	Y1	0.0001	DN|CL12281.Contig1_DN	HF|CL7928.Contig2_HF	HN|CL8631.Contig1_HN	NF|CL9609.Contig1_NF	Y1|Unigene882_Y1	Y2|Unigene2653_Y2	Y3|CL5998.Contig1_Y3	Y4|CL11473.Contig1_Y4
Glyma.19G211600	HN	0.0761	DN	0.02	HF	0.0308	NF	0.0265	Y4	0.0053	Y3	0.0001	Y2	0.0001	Y1	0.0001	DN|CL12283.Contig1_DN	HF|CL1017.Contig1_HF	HN|CL6231.Contig2_HN	NF|CL13362.Contig1_NF	Y1|CL10004.Contig1_Y1	Y2|CL9083.Contig1_Y2	Y3|CL3265.Contig2_Y3	Y4|CL3151.Contig1_Y4
Glyma.08G157500	HN	84.7192	DN	72.1416	HF	95.426	NF	0.0001	Y4	66.433	Y3	999	Y2	0.0001	Y1	0.0001	DN|CL12290.Contig3_DN	HF|Unigene15748_HF	HN|CL11263.Contig1_HN	NF|CL5461.Contig1_NF	Y1|CL9969.Contig2_Y1	Y2|CL6629.Contig1_Y2	Y3|CL12075.Contig2_Y3	Y4|CL5265.Contig1_Y4
Glyma.16G079500	HN	0.0001	DN	0.0001	HF	0.0001	NF	0.0001	Y4	0.0001	Y3	0.0001	Y2	0.0001	Y1	0.0148	DN|CL12291.Contig1_DN	HF|Unigene8300_HF	HN|CL10113.Contig1_HN	NF|CL5065.Contig2_NF	Y1|Unigene7426_Y1	Y2|CL11779.Contig1_Y2	Y3|CL2773.Contig1_Y3	Y4|Unigene15046_Y4
Glyma.13G286600	HN	0.0001	DN	0.0001	HF	0.0001	NF	0.0001	Y4	0.0001	Y3	76.1353	Y2	0.0001	Y1	0.0001	DN|CL12298.Contig2_DN	HF|CL11293.Contig1_HF	HN|CL9293.Contig1_HN	NF|CL8124.Contig1_NF	Y1|CL8531.Contig1_Y1	Y2|CL8708.Contig1_Y2	Y3|CL10012.Contig2_Y3	Y4|CL9235.Contig2_Y4
Glyma.15G248600	HN	0.0001	DN	0.0001	HF	0.0001	NF	0.0001	Y4	0.0264	Y3	0.0001	Y2	0.0001	Y1	0.0539	DN|CL12300.Contig1_DN	HF|Unigene8208_HF	HN|Unigene15564_HN	NF|Unigene17686_NF	Y1|Unigene5765_Y1	Y2|Unigene4095_Y2	Y3|Unigene9582_Y3	Y4|Unigene10898_Y4
Glyma.20G188900	HN	0.0001	DN	0.0001	HF	0.0001	NF	0.0001	Y4	0.0001	Y3	0.0001	Y2	0.0001	Y1	0.0001	DN|CL12301.Contig2_DN	HF|CL9035.Contig3_HF	HN|Unigene892_HN	NF|CL5130.Contig2_NF	Y1|CL9175.Contig1_Y1	Y2|CL1137.Contig3_Y2	Y3|CL10504.Contig2_Y3	Y4|CL8001.Contig2_Y4
Glyma.17G160400	HN	0.0001	DN	999	HF	0.0001	NF	0.0001	Y4	0.0001	Y3	0.0001	Y2	0.0001	Y1	0.0001	DN|CL12305.Contig2_DN	HF|Unigene2681_HF	HN|CL12137.Contig2_HN	NF|Unigene6825_NF	Y1|CL9205.Contig2_Y1	Y2|Unigene9713_Y2	Y3|Unigene13194_Y3	Y4|Unigene7734_Y4
Glyma.20G181100	HN	2.6331	DN	404.758	HF	1.3716	NF	2.0496	Y4	1.2273	Y3	0.7352	Y2	0.0001	Y1	420.166	DN|CL12307.Contig2_DN	HF|CL4501.Contig2_HF	HN|Unigene17840_HN	NF|CL14086.Contig2_NF	Y1|CL11192.Contig1_Y1	Y2|CL358.Contig1_Y2	Y3|CL1459.Contig1_Y3	Y4|Unigene5615_Y4
Glyma.17G239000	HN	0.023	DN	0.0001	HF	0.0001	NF	0.0001	Y4	0.0001	Y3	0.0001	Y2	0.0001	Y1	0.0001	DN|CL12312.Contig2_DN	HF|CL7199.Contig1_HF	HN|CL12151.Contig1_HN	NF|CL12173.Contig1_NF	Y1|Unigene14355_Y1	Y2|Unigene3955_Y2	Y3|CL4292.Contig2_Y3	Y4|Unigene463_Y4
Glyma.10G208700	HN	0.0001	DN	0.3651	HF	0.0001	NF	0.0001	Y4	0.5485	Y3	0.0001	Y2	0.1812	Y1	999	DN|CL12324.Contig4_DN	HF|CL7502.Contig1_HF	HN|CL7402.Contig1_HN	NF|CL597.Contig1_NF	Y1|CL9230.Contig1_Y1	Y2|CL2572.Contig4_Y2	Y3|CL8842.Contig2_Y3	Y4|CL7778.Contig3_Y4
Glyma.08G118100	HN	962.874	DN	918.142	HF	999	NF	942.074	Y4	803.174	Y3	1.4286	Y2	0.5422	Y1	906.906	DN|CL12328.Contig1_DN	HF|CL11573.Contig1_HF	HN|Unigene1772_HN	NF|Unigene11028_NF	Y1|Unigene3304_Y1	Y2|Unigene14065_Y2	Y3|Unigene2996_Y3	Y4|Unigene8354_Y4
Glyma.11G192900	HN	0.0001	DN	0.0001	HF	0.0001	NF	0.0001	Y4	0.0001	Y3	0.0001	Y2	0.0001	Y1	0.0001	DN|CL12335.Contig1_DN	HF|CL6828.Contig3_HF	HN|CL6141.Contig2_HN	NF|Unigene15917_NF	Y1|CL13597.Contig1_Y1	Y2|CL3733.Contig1_Y2	Y3|Unigene11541_Y3	Y4|CL1613.Contig2_Y4
Glyma.10G294300	HN	0.0001	DN	0.0001	HF	0.0001	NF	0.0001	Y4	0.0001	Y3	0.0001	Y2	0.0001	Y1	0.0001	DN|CL12351.Contig2_DN	HF|CL7505.Contig1_HF	HN|Unigene8619_HN	NF|CL8653.Contig1_NF	Y1|Unigene2597_Y1	Y2|CL5891.Contig1_Y2	Y3|CL3558.Contig1_Y3	Y4|CL9127.Contig1_Y4
Glyma.03G040300	HN	48.353	DN	51.1344	HF	999	NF	0.0001	Y4	51.9382	Y3	72.107	Y2	48.2257	Y1	0.0001	DN|CL12358.Contig1_DN	HF|Unigene2874_HF	HN|CL12007.Contig1_HN	NF|CL13868.Contig1_NF	Y1|CL10517.Contig1_Y1	Y2|CL11863.Contig1_Y2	Y3|CL6481.Contig1_Y3	Y4|Unigene5877_Y4
Glyma.19G211200	HN	0.0001	DN	0.0001	HF	0.0001	NF	0.0001	Y4	0.012	Y3	0.0001	Y2	0.0001	Y1	0.0236	DN|CL12360.Contig1_DN	HF|CL6387.Contig1_HF	HN|CL2562.Contig2_HN	NF|CL13249.Contig1_NF	Y1|CL12466.Contig1_Y1	Y2|CL3877.Contig2_Y2	Y3|CL1057.Contig1_Y3	Y4|CL11735.Contig1_Y4
Glyma.03G214500	HN	0.0001	DN	0.0001	HF	0.0001	NF	0.0001	Y4	0.0001	Y3	0.0001	Y2	999	Y1	0.0001	DN|CL12360.Contig2_DN	HF|CL6387.Contig2_HF	HN|CL2562.Contig3_HN	NF|CL13249.Contig2_NF	Y1|CL12466.Contig2_Y1	Y2|CL3877.Contig1_Y2	Y3|CL1057.Contig2_Y3	Y4|CL11735.Contig2_Y4
Glyma.06G061200	HN	0.0001	DN	0.0001	HF	0.0001	NF	0.0001	Y4	0.0001	Y3	0.0001	Y2	0.0001	Y1	0.0001	DN|CL12363.Contig2_DN	HF|CL6617.Contig2_HF	HN|CL917.Contig1_HN	NF|CL8846.Contig1_NF	Y1|CL12473.Contig2_Y1	Y2|CL4318.Contig1_Y2	Y3|CL6571.Contig2_Y3	Y4|CL7699.Contig2_Y4
Glyma.08G189900	HN	0.7888	DN	0.0001	HF	0.0001	NF	0.0001	Y4	0.0001	Y3	0.0001	Y2	0.0001	Y1	999	DN|CL12375.Contig1_DN	HF|CL12315.Contig1_HF	HN|CL8963.Contig1_HN	NF|CL11632.Contig2_NF	Y1|CL12907.Contig1_Y1	Y2|CL3051.Contig3_Y2	Y3|CL4609.Contig2_Y3	Y4|Unigene7887_Y4
Glyma.20G145700	HN	0.0001	DN	0.0001	HF	0.0001	NF	0.0001	Y4	0.0001	Y3	0.0001	Y2	0.1391	Y1	0.0001	DN|CL1238.Contig1_DN	HF|CL4987.Contig3_HF	HN|CL10055.Contig1_HN	NF|CL7587.Contig1_NF	Y1|Unigene14629_Y1	Y2|CL10233.Contig1_Y2	Y3|CL2602.Contig1_Y3	Y4|CL7555.Contig1_Y4
Glyma.18G255200	HN	0.0001	DN	0.0001	HF	0.0001	NF	0.0001	Y4	999	Y3	999	Y2	999	Y1	0.7654	DN|CL12389.Contig3_DN	HF|CL11173.Contig3_HF	HN|Unigene36141_HN	NF|CL385.Contig4_NF	Y1|CL5887.Contig10_Y1	Y2|Unigene11077_Y2	Y3|CL1062.Contig6_Y3	Y4|CL9902.Contig3_Y4
Glyma.19G244900	HN	0.0001	DN	0.0001	HF	0.0001	NF	0.0001	Y4	0.0001	Y3	0.0001	Y2	0.0001	Y1	0.0001	DN|CL12395.Contig1_DN	HF|CL13826.Contig1_HF	HN|CL10468.Contig1_HN	NF|CL9406.Contig4_NF	Y1|CL11967.Contig1_Y1	Y2|CL9644.Contig2_Y2	Y3|CL10024.Contig3_Y3	Y4|CL2531.Contig2_Y4
Glyma.03G247200	HN	0.0001	DN	0.1073	HF	0.0001	NF	0.0001	Y4	0.0001	Y3	0.0001	Y2	0.7973	Y1	0.0001	DN|CL12395.Contig2_DN	HF|CL13826.Contig2_HF	HN|CL10468.Contig2_HN	NF|CL9406.Contig3_NF	Y1|CL11967.Contig2_Y1	Y2|CL9644.Contig1_Y2	Y3|CL10024.Contig1_Y3	Y4|CL2531.Contig1_Y4
Glyma.13G093500	HN	0.0001	DN	0.0001	HF	0.1852	NF	0.0478	Y4	0.0001	Y3	0.0321	Y2	0.0001	Y1	0.0001	DN|CL12398.Contig1_DN	HF|CL9337.Contig1_HF	HN|CL2247.Contig1_HN	NF|CL227.Contig2_NF	Y1|CL3626.Contig8_Y1	Y2|CL4269.Contig3_Y2	Y3|CL8877.Contig1_Y3	Y4|CL2092.Contig2_Y4
Glyma.05G061900	HN	0.0001	DN	0.5087	HF	0.0001	NF	0.1258	Y4	0.1701	Y3	0.0001	Y2	0.0483	Y1	999	DN|CL12402.Contig1_DN	HF|Unigene1352_HF	HN|Unigene7212_HN	NF|CL5121.Contig1_NF	Y1|Unigene8202_Y1	Y2|CL12125.Contig1_Y2	Y3|CL9836.Contig1_Y3	Y4|Unigene5210_Y4
Glyma.08G205500	HN	0.0001	DN	0.0001	HF	0.0001	NF	0.0001	Y4	0.0001	Y3	0.0001	Y2	0.0001	Y1	0.0001	DN|CL12406.Contig3_DN	HF|CL4001.Contig2_HF	HN|CL9645.Contig1_HN	NF|CL9940.Contig3_NF	Y1|CL2701.Contig1_Y1	Y2|CL3549.Contig4_Y2	Y3|CL1824.Contig2_Y3	Y4|CL12599.Contig1_Y4
Glyma.07G093400	HN	0.0001	DN	0.0001	HF	0.6803	NF	0.6026	Y4	0.0001	Y3	0.0001	Y2	0.1475	Y1	0.9974	DN|CL12407.Contig1_DN	HF|CL11035.Contig2_HF	HN|Unigene9488_HN	NF|Unigene16520_NF	Y1|CL3818.Contig2_Y1	Y2|CL10718.Contig1_Y2	Y3|CL6771.Contig2_Y3	Y4|CL11266.Contig1_Y4
Glyma.13G299600	HN	0.0001	DN	0.0001	HF	0.4618	NF	0.0001	Y4	0.0001	Y3	0.0001	Y2	999	Y1	0.3445	DN|CL12409.Contig1_DN	HF|Unigene8017_HF	HN|CL12691.Contig1_HN	NF|CL2751.Contig2_NF	Y1|CL7217.Contig2_Y1	Y2|CL452.Contig1_Y2	Y3|Unigene2002_Y3	Y4|CL13565.Contig1_Y4
Glyma.11G156500	HN	0.0001	DN	999	HF	0.5685	NF	0.0001	Y4	0.2837	Y3	999	Y2	0.3779	Y1	0.2822	DN|CL12412.Contig1_DN	HF|CL10670.Contig1_HF	HN|CL476.Contig2_HN	NF|CL10714.Contig2_NF	Y1|CL7345.Contig2_Y1	Y2|CL11091.Contig1_Y2	Y3|CL9098.Contig1_Y3	Y4|CL7872.Contig1_Y4
Glyma.13G223000	HN	0.0001	DN	0.0001	HF	0.0001	NF	773.999	Y4	0.0001	Y3	24.0056	Y2	0.0001	Y1	0.0001	DN|CL12416.Contig4_DN	HF|Unigene11549_HF	HN|CL829.Contig4_HN	NF|CL8275.Contig6_NF	Y1|Unigene12473_Y1	Y2|Unigene7550_Y2	Y3|CL4722.Contig4_Y3	Y4|CL3095.Contig5_Y4
Glyma.04G003700	HN	463.807	DN	591.607	HF	0.0001	NF	0.0001	Y4	966.339	Y3	692.341	Y2	0.0001	Y1	0.0001	DN|CL12432.Contig1_DN	HF|Unigene17939_HF	HN|CL12383.Contig2_HN	NF|CL4296.Contig1_NF	Y1|CL4065.Contig1_Y1	Y2|CL1154.Contig2_Y2	Y3|Unigene10201_Y3	Y4|CL12072.Contig1_Y4
Glyma.11G091400	HN	0.0001	DN	1.7854	HF	0.0723	NF	0.0001	Y4	1.6926	Y3	0.0001	Y2	0.0001	Y1	2.591	DN|CL12432.Contig2_DN	HF|Unigene6188_HF	HN|CL12383.Contig1_HN	NF|CL4296.Contig2_NF	Y1|CL4065.Contig3_Y1	Y2|CL1154.Contig1_Y2	Y3|Unigene13169_Y3	Y4|CL12072.Contig2_Y4
Glyma.U038800	HN	0.0001	DN	0.0001	HF	0.0001	NF	999	Y4	0.0001	Y3	0.0001	Y2	0.0001	Y1	0.0001	DN|CL12434.Contig2_DN	HF|CL10554.Contig2_HF	HN|CL10474.Contig2_HN	NF|CL12971.Contig2_NF	Y1|CL4606.Contig1_Y1	Y2|CL4569.Contig2_Y2	Y3|CL7967.Contig1_Y3	Y4|CL3767.Contig1_Y4
Glyma.18G007600	HN	0.0001	DN	0.0001	HF	0.0001	NF	0.0001	Y4	0.0915	Y3	0.1523	Y2	0.0361	Y1	0.0001	DN|CL12435.Contig1_DN	HF|CL3725.Contig2_HF	HN|CL13513.Contig2_HN	NF|CL7658.Contig2_NF	Y1|CL6857.Contig2_Y1	Y2|CL10871.Contig1_Y2	Y3|CL10818.Contig2_Y3	Y4|CL9958.Contig1_Y4
Glyma.05G075900	HN	13.1902	DN	90.5884	HF	0.0001	NF	93.8394	Y4	0.0001	Y3	0.2838	Y2	1.2951	Y1	3.3498	DN|CL12439.Contig1_DN	HF|CL5460.Contig3_HF	HN|CL4208.Contig3_HN	NF|CL7952.Contig1_NF	Y1|CL5497.Contig1_Y1	Y2|CL13021.Contig1_Y2	Y3|CL5694.Contig1_Y3	Y4|CL2658.Contig1_Y4
Glyma.20G013600	HN	0.0001	DN	0.105	HF	0.0001	NF	0.0001	Y4	0.0217	Y3	0.0001	Y2	0.0001	Y1	0.0001	DN|CL12449.Contig1_DN	HF|CL1664.Contig3_HF	HN|CL5444.Contig1_HN	NF|CL11725.Contig1_NF	Y1|CL1170.Contig1_Y1	Y2|CL6689.Contig1_Y2	Y3|CL10424.Contig1_Y3	Y4|CL2990.Contig1_Y4
Glyma.12G016700	HN	0.2287	DN	0.0001	HF	0.4525	NF	0.0001	Y4	0.0001	Y3	0.0667	Y2	2.6211	Y1	0.0001	DN|CL12460.Contig1_DN	HF|CL10180.Contig1_HF	HN|CL8635.Contig3_HN	NF|CL9150.Contig1_NF	Y1|CL2130.Contig1_Y1	Y2|CL5717.Contig1_Y2	Y3|CL12739.Contig1_Y3	Y4|CL315.Contig1_Y4
Glyma.06G195800	HN	17.0646	DN	29.7587	HF	31.48	NF	39.2655	Y4	29.1207	Y3	34.733	Y2	31.2516	Y1	31.5742	DN|CL12463.Contig1_DN	HF|CL12409.Contig1_HF	HN|CL10657.Contig3_HN	NF|CL7239.Contig1_NF	Y1|CL9641.Contig2_Y1	Y2|CL9119.Contig1_Y2	Y3|CL5505.Contig1_Y3	Y4|CL3798.Contig1_Y4
Glyma.14G006300	HN	36.1222	DN	999	HF	999	NF	37.1092	Y4	0.0001	Y3	999	Y2	0.0001	Y1	0.0445	DN|CL1247.Contig2_DN	HF|Unigene11780_HF	HN|Unigene9959_HN	NF|Unigene4400_NF	Y1|CL5715.Contig2_Y1	Y2|Unigene4192_Y2	Y3|CL11771.Contig1_Y3	Y4|CL1229.Contig2_Y4
Glyma.03G230800	HN	563.924	DN	0.0001	HF	460.789	NF	0.0001	Y4	370.807	Y3	0.0001	Y2	999	Y1	0.0001	DN|CL12471.Contig1_DN	HF|CL2644.Contig1_HF	HN|CL8557.Contig4_HN	NF|CL3769.Contig2_NF	Y1|CL5987.Contig1_Y1	Y2|CL7189.Contig1_Y2	Y3|CL701.Contig3_Y3	Y4|CL340.Contig3_Y4
Glyma.03G019800	HN	20.3886	DN	0.0001	HF	18.3422	NF	0.0001	Y4	0.3934	Y3	14.1867	Y2	999	Y1	10.8007	DN|CL12473.Contig1_DN	HF|Unigene3661_HF	HN|Unigene34509_HN	NF|Unigene19581_NF	Y1|Unigene16981_Y1	Y2|Unigene3093_Y2	Y3|Unigene713_Y3	Y4|Unigene34707_Y4
Glyma.10G251400	HN	0.0001	DN	0.0001	HF	0.3135	NF	0.0001	Y4	0.0001	Y3	0.0001	Y2	0.0001	Y1	0.0001	DN|CL12476.Contig4_DN	HF|CL5047.Contig2_HF	HN|CL9410.Contig1_HN	NF|CL7454.Contig2_NF	Y1|CL11036.Contig3_Y1	Y2|CL1696.Contig2_Y2	Y3|CL6537.Contig3_Y3	Y4|CL4944.Contig3_Y4
Glyma.06G002700	HN	0.321	DN	1.8523	HF	0.0001	NF	0.0001	Y4	0.0001	Y3	0.0001	Y2	0.5857	Y1	0.0001	DN|CL12477.Contig1_DN	HF|CL11268.Contig1_HF	HN|CL2926.Contig2_HN	NF|CL2453.Contig2_NF	Y1|CL1554.Contig1_Y1	Y2|CL4172.Contig2_Y2	Y3|CL6236.Contig2_Y3	Y4|CL11236.Contig1_Y4
Glyma.04G192900	HN	0.0001	DN	0.1573	HF	0.0001	NF	0.0001	Y4	0.316	Y3	0.0001	Y2	0.0521	Y1	0.3159	DN|CL12479.Contig1_DN	HF|CL5182.Contig1_HF	HN|CL3098.Contig2_HN	NF|CL9050.Contig1_NF	Y1|CL13252.Contig2_Y1	Y2|CL9712.Contig2_Y2	Y3|CL9852.Contig2_Y3	Y4|CL5408.Contig1_Y4
Glyma.05G204600	HN	27.6047	DN	23.9373	HF	25.5648	NF	22.946	Y4	32.6041	Y3	0.4645	Y2	999	Y1	0.0001	DN|CL12482.Contig1_DN	HF|CL2570.Contig1_HF	HN|CL10008.Contig1_HN	NF|CL1146.Contig1_NF	Y1|CL1379.Contig1_Y1	Y2|Unigene9731_Y2	Y3|CL13764.Contig1_Y3	Y4|CL3803.Contig1_Y4
Glyma.06G219900	HN	0.0001	DN	0.0001	HF	0.0001	NF	0.0001	Y4	0.0001	Y3	0.0672	Y2	0.0001	Y1	0.0001	DN|CL12486.Contig1_DN	HF|CL9229.Contig1_HF	HN|CL13287.Contig1_HN	NF|CL11065.Contig1_NF	Y1|CL7414.Contig1_Y1	Y2|CL2567.Contig1_Y2	Y3|CL3228.Contig1_Y3	Y4|CL5186.Contig1_Y4
Glyma.06G170500	HN	0.451	DN	0.0001	HF	0.0001	NF	0.0001	Y4	0.0001	Y3	0.0001	Y2	0.4364	Y1	0.311	DN|CL12489.Contig2_DN	HF|CL4397.Contig3_HF	HN|CL9840.Contig1_HN	NF|CL1857.Contig1_NF	Y1|Unigene14633_Y1	Y2|CL4826.Contig2_Y2	Y3|Unigene11567_Y3	Y4|CL9672.Contig3_Y4
Glyma.03G130000	HN	17.6694	DN	0.0001	HF	0.7773	NF	0.0001	Y4	0.0001	Y3	0.0001	Y2	0.0001	Y1	0.0001	DN|CL1249.Contig2_DN	HF|CL13216.Contig1_HF	HN|CL375.Contig2_HN	NF|CL5043.Contig2_NF	Y1|CL244.Contig3_Y1	Y2|CL286.Contig2_Y2	Y3|CL13994.Contig1_Y3	Y4|CL9161.Contig3_Y4
Glyma.06G316200	HN	58.8171	DN	798.956	HF	999	NF	53.1278	Y4	999	Y3	0.0001	Y2	0.0001	Y1	0.0001	DN|CL12491.Contig2_DN	HF|CL10076.Contig2_HF	HN|CL35.Contig1_HN	NF|CL2633.Contig2_NF	Y1|CL13578.Contig2_Y1	Y2|CL9346.Contig2_Y2	Y3|CL8475.Contig1_Y3	Y4|CL716.Contig2_Y4
Glyma.03G253200	HN	0.0001	DN	0.0001	HF	0.0001	NF	0.0001	Y4	0.0001	Y3	0.0001	Y2	0.0001	Y1	0.0001	DN|CL12498.Contig2_DN	HF|CL6283.Contig1_HF	HN|Unigene2808_HN	NF|CL12504.Contig1_NF	Y1|Unigene12854_Y1	Y2|Unigene6103_Y2	Y3|Unigene8471_Y3	Y4|Unigene2433_Y4
Glyma.05G092800	HN	0.0001	DN	0.041	HF	0.0001	NF	0.0001	Y4	0.0001	Y3	0.0001	Y2	0.0001	Y1	0.0001	DN|CL12499.Contig1_DN	HF|CL1357.Contig2_HF	HN|CL4166.Contig2_HN	NF|CL9488.Contig2_NF	Y1|CL12234.Contig2_Y1	Y2|CL5910.Contig1_Y2	Y3|CL10814.Contig3_Y3	Y4|CL3577.Contig1_Y4
Glyma.12G230600	HN	0.0001	DN	4.8463	HF	0.0001	NF	0.0001	Y4	0.0001	Y3	0.0001	Y2	0.0001	Y1	0.3355	DN|CL12502.Contig1_DN	HF|Unigene13863_HF	HN|CL11998.Contig2_HN	NF|CL13954.Contig2_NF	Y1|Unigene9331_Y1	Y2|Unigene926_Y2	Y3|CL11507.Contig2_Y3	Y4|CL1628.Contig2_Y4
Glyma.01G044000	HN	24.7382	DN	0.0001	HF	0.0001	NF	5.9439	Y4	0.0001	Y3	0.0001	Y2	0.0001	Y1	0.0001	DN|CL12503.Contig2_DN	HF|CL12938.Contig1_HF	HN|CL13407.Contig1_HN	NF|CL1633.Contig1_NF	Y1|CL4249.Contig1_Y1	Y2|CL5748.Contig2_Y2	Y3|Unigene5352_Y3	Y4|CL6406.Contig1_Y4
Glyma.07G244800	HN	0.0001	DN	0.0001	HF	0.0001	NF	0.0001	Y4	0.3062	Y3	0.0001	Y2	0.0001	Y1	0.1304	DN|CL12508.Contig1_DN	HF|CL8758.Contig2_HF	HN|CL2197.Contig1_HN	NF|CL14209.Contig1_NF	Y1|CL9615.Contig2_Y1	Y2|CL1367.Contig2_Y2	Y3|CL8950.Contig1_Y3	Y4|CL13373.Contig1_Y4
Glyma.17G029000	HN	0.507	DN	571.111	HF	0.3954	NF	0.0001	Y4	140.571	Y3	0.0001	Y2	32.5999	Y1	0.6922	DN|CL12508.Contig2_DN	HF|CL8758.Contig1_HF	HN|CL2197.Contig2_HN	NF|CL14209.Contig2_NF	Y1|CL9615.Contig1_Y1	Y2|CL1367.Contig1_Y2	Y3|CL8950.Contig2_Y3	Y4|CL13373.Contig2_Y4
Glyma.02G212500	HN	3.4341	DN	2.6555	HF	1.8218	NF	2.8346	Y4	0.0001	Y3	0.0001	Y2	5.0244	Y1	0.0001	DN|CL12510.Contig1_DN	HF|CL3880.Contig1_HF	HN|CL14057.Contig1_HN	NF|Unigene4630_NF	Y1|CL4356.Contig1_Y1	Y2|CL2817.Contig2_Y2	Y3|CL2191.Contig1_Y3	Y4|CL3174.Contig1_Y4
Glyma.10G203200	HN	17.1491	DN	17.6259	HF	15.7705	NF	12.4903	Y4	7.3045	Y3	999	Y2	16.8049	Y1	16.3552	DN|CL12517.Contig2_DN	HF|CL9292.Contig2_HF	HN|CL11213.Contig1_HN	NF|CL2709.Contig1_NF	Y1|CL7015.Contig2_Y1	Y2|CL2003.Contig1_Y2	Y3|CL236.Contig2_Y3	Y4|CL10383.Contig1_Y4
Glyma.18G004400	HN	125.435	DN	135.182	HF	157.47	NF	117.379	Y4	128.562	Y3	999	Y2	132.089	Y1	141.937	DN|CL1252.Contig2_DN	HF|CL8283.Contig2_HF	HN|CL880.Contig2_HN	NF|CL14115.Contig1_NF	Y1|CL3380.Contig1_Y1	Y2|CL3190.Contig1_Y2	Y3|CL7411.Contig1_Y3	Y4|CL5672.Contig1_Y4
Glyma.04G155800	HN	0.0001	DN	0.0001	HF	0.0001	NF	0.0001	Y4	0.0001	Y3	0.0001	Y2	0.0001	Y1	0.0001	DN|CL12523.Contig1_DN	HF|CL11868.Contig2_HF	HN|CL4982.Contig1_HN	NF|Unigene8292_NF	Y1|CL2730.Contig1_Y1	Y2|Unigene9199_Y2	Y3|Unigene8152_Y3	Y4|Unigene10737_Y4
Glyma.01G102300	HN	999	DN	231.094	HF	113.872	NF	321.118	Y4	36.8868	Y3	260.884	Y2	60.1327	Y1	24.0398	DN|CL12525.Contig1_DN	HF|CL9380.Contig1_HF	HN|CL3495.Contig1_HN	NF|CL8580.Contig1_NF	Y1|CL7035.Contig2_Y1	Y2|CL11979.Contig2_Y2	Y3|CL7897.Contig2_Y3	Y4|CL9193.Contig1_Y4
Glyma.03G067200	HN	0.3708	DN	999	HF	0.0001	NF	999	Y4	0.0001	Y3	0.0001	Y2	0.0001	Y1	0.0001	DN|CL12525.Contig2_DN	HF|CL9380.Contig2_HF	HN|CL3495.Contig2_HN	NF|CL8580.Contig2_NF	Y1|CL7035.Contig1_Y1	Y2|CL11979.Contig1_Y2	Y3|CL7897.Contig1_Y3	Y4|CL9193.Contig2_Y4
Glyma.07G127400	HN	0.0001	DN	0.0001	HF	0.0001	NF	0.0001	Y4	0.0001	Y3	0.0001	Y2	0.1865	Y1	0.0001	DN|CL12532.Contig1_DN	HF|Unigene15940_HF	HN|Unigene2571_HN	NF|Unigene38090_NF	Y1|Unigene16543_Y1	Y2|Unigene6133_Y2	Y3|CL1431.Contig1_Y3	Y4|Unigene781_Y4
Glyma.08G366900	HN	0.0001	DN	0.6101	HF	0.0001	NF	0.0001	Y4	0.0001	Y3	0.6101	Y2	0.4675	Y1	0.05	DN|CL12534.Contig2_DN	HF|CL11315.Contig2_HF	HN|CL11774.Contig2_HN	NF|CL11381.Contig3_NF	Y1|Unigene15126_Y1	Y2|CL12035.Contig1_Y2	Y3|CL1645.Contig2_Y3	Y4|CL2000.Contig2_Y4
Glyma.18G010300	HN	0.0001	DN	0.0001	HF	0.0001	NF	0.0001	Y4	999	Y3	0.0001	Y2	0.0001	Y1	0.0001	DN|CL12542.Contig1_DN	HF|CL6118.Contig2_HF	HN|CL13747.Contig1_HN	NF|CL14382.Contig1_NF	Y1|CL10796.Contig1_Y1	Y2|CL1162.Contig1_Y2	Y3|CL6716.Contig1_Y3	Y4|CL12834.Contig1_Y4
Glyma.10G073600	HN	1.1846	DN	0.7801	HF	1.1622	NF	2.2628	Y4	2.1424	Y3	2.1394	Y2	5.5861	Y1	5.6506	DN|CL12544.Contig1_DN	HF|CL7860.Contig1_HF	HN|CL4157.Contig4_HN	NF|CL5653.Contig4_NF	Y1|CL7103.Contig1_Y1	Y2|CL4531.Contig3_Y2	Y3|CL5129.Contig5_Y3	Y4|Unigene12930_Y4
Glyma.11G032000	HN	0.0001	DN	0.0001	HF	227.554	NF	0.0001	Y4	0.1858	Y3	172.197	Y2	156.187	Y1	0.7477	DN|CL12546.Contig1_DN	HF|CL1214.Contig3_HF	HN|CL14256.Contig3_HN	NF|Unigene591_NF	Y1|CL5418.Contig1_Y1	Y2|CL9904.Contig1_Y2	Y3|CL11328.Contig1_Y3	Y4|CL11090.Contig1_Y4
Glyma.17G208000	HN	39.4155	DN	17.841	HF	20.666	NF	26.3648	Y4	18.2135	Y3	17.5582	Y2	23.1605	Y1	24.1647	DN|CL12547.Contig2_DN	HF|CL1200.Contig3_HF	HN|CL6315.Contig2_HN	NF|CL5477.Contig1_NF	Y1|CL9217.Contig2_Y1	Y2|CL11645.Contig2_Y2	Y3|CL5206.Contig1_Y3	Y4|CL4270.Contig2_Y4
Glyma.19G212000	HN	0.342	DN	0.0001	HF	0.1113	NF	0.0001	Y4	999	Y3	0.6802	Y2	999	Y1	0.51	DN|CL12550.Contig2_DN	HF|Unigene9952_HF	HN|Unigene10102_HN	NF|Unigene11919_NF	Y1|CL11049.Contig1_Y1	Y2|CL8722.Contig2_Y2	Y3|CL11892.Contig2_Y3	Y4|Unigene10952_Y4
Glyma.03G245100	HN	0.0001	DN	0.0001	HF	0.0001	NF	0.0001	Y4	0.0001	Y3	0.0001	Y2	0.0001	Y1	0.0001	DN|CL12552.Contig1_DN	HF|CL9039.Contig2_HF	HN|CL13573.Contig2_HN	NF|CL10052.Contig1_NF	Y1|CL9414.Contig2_Y1	Y2|Unigene1997_Y2	Y3|CL10302.Contig1_Y3	Y4|CL2581.Contig1_Y4
Glyma.18G254800	HN	0.9192	DN	0.0001	HF	0.0001	NF	0.0001	Y4	20.6073	Y3	0.3586	Y2	9.2054	Y1	0.4064	DN|CL12558.Contig12_DN	HF|CL1763.Contig3_HF	HN|CL542.Contig10_HN	NF|CL14380.Contig11_NF	Y1|CL4588.Contig12_Y1	Y2|CL1285.Contig2_Y2	Y3|CL557.Contig9_Y3	Y4|CL5005.Contig6_Y4
Glyma.08G056700	HN	0.0001	DN	0.0001	HF	0.0001	NF	0.0001	Y4	0.1643	Y3	0.0001	Y2	0.0001	Y1	0.0001	DN|CL12559.Contig1_DN	HF|CL9618.Contig1_HF	HN|CL4673.Contig2_HN	NF|CL13607.Contig2_NF	Y1|CL1519.Contig1_Y1	Y2|CL11961.Contig4_Y2	Y3|CL12422.Contig2_Y3	Y4|CL7029.Contig2_Y4
Glyma.15G258600	HN	0.0001	DN	0.1706	HF	0.0001	NF	0.0001	Y4	0.0001	Y3	1.452	Y2	0.4981	Y1	0.0001	DN|CL12562.Contig1_DN	HF|CL12246.Contig1_HF	HN|Unigene9066_HN	NF|CL13888.Contig1_NF	Y1|CL8153.Contig2_Y1	Y2|Unigene17273_Y2	Y3|Unigene11661_Y3	Y4|CL7696.Contig1_Y4
Glyma.15G263100	HN	26.7747	DN	26.7613	HF	0.1605	NF	27.1516	Y4	32.1744	Y3	0.0752	Y2	0.051	Y1	0.1515	DN|CL12565.Contig3_DN	HF|Unigene6632_HF	HN|Unigene4729_HN	NF|Unigene14352_NF	Y1|Unigene14497_Y1	Y2|Unigene13391_Y2	Y3|CL12799.Contig1_Y3	Y4|Unigene5850_Y4
Glyma.06G118700	HN	0.0098	DN	0.0001	HF	0.0001	NF	0.0001	Y4	0.0001	Y3	0.0562	Y2	0.0001	Y1	0.0001	DN|CL12575.Contig1_DN	HF|CL731.Contig1_HF	HN|CL10682.Contig1_HN	NF|CL14139.Contig1_NF	Y1|Unigene31932_Y1	Y2|CL11548.Contig1_Y2	Y3|CL9055.Contig1_Y3	Y4|Unigene11465_Y4
Glyma.03G006300	HN	0.0001	DN	0.0001	HF	0.0001	NF	0.2543	Y4	0.0001	Y3	0.0001	Y2	0.0001	Y1	0.7813	DN|CL12579.Contig1_DN	HF|CL13198.Contig1_HF	HN|CL12586.Contig1_HN	NF|CL10891.Contig1_NF	Y1|CL5735.Contig1_Y1	Y2|CL6391.Contig1_Y2	Y3|CL930.Contig1_Y3	Y4|CL5486.Contig1_Y4
Glyma.19G119800	HN	315.688	DN	300.296	HF	1.102	NF	295.177	Y4	367.601	Y3	999	Y2	1.0045	Y1	302.213	DN|CL12579.Contig2_DN	HF|CL13198.Contig2_HF	HN|CL12586.Contig2_HN	NF|CL10891.Contig2_NF	Y1|CL5735.Contig2_Y1	Y2|CL6391.Contig2_Y2	Y3|CL930.Contig2_Y3	Y4|CL5486.Contig2_Y4
Glyma.17G223900	HN	0.0001	DN	0.0001	HF	0.0001	NF	0.0001	Y4	0.0001	Y3	0.0001	Y2	0.0001	Y1	0.1778	DN|CL1258.Contig1_DN	HF|Unigene18087_HF	HN|CL4866.Contig2_HN	NF|CL447.Contig1_NF	Y1|CL2289.Contig2_Y1	Y2|CL10720.Contig1_Y2	Y3|Unigene6909_Y3	Y4|CL7358.Contig1_Y4
Glyma.16G080900	HN	280.101	DN	0.0001	HF	0.0001	NF	0.0001	Y4	999	Y3	0.0001	Y2	0.0001	Y1	0.0001	DN|CL12587.Contig1_DN	HF|CL8958.Contig2_HF	HN|Unigene6658_HN	NF|CL13590.Contig1_NF	Y1|Unigene14632_Y1	Y2|Unigene6253_Y2	Y3|CL8844.Contig1_Y3	Y4|CL10377.Contig1_Y4
Glyma.03G260000	HN	0.0001	DN	0.0001	HF	0.0001	NF	0.0001	Y4	0.0093	Y3	0.0001	Y2	0.0001	Y1	0.0001	DN|CL12588.Contig1_DN	HF|Unigene939_HF	HN|CL2513.Contig1_HN	NF|CL2465.Contig2_NF	Y1|CL13004.Contig1_Y1	Y2|CL9135.Contig1_Y2	Y3|CL8626.Contig1_Y3	Y4|CL13127.Contig1_Y4
Glyma.10G017400	HN	3.754	DN	0.0001	HF	0.0001	NF	0.0001	Y4	0.2707	Y3	6.4809	Y2	0.0001	Y1	65.0988	DN|CL12590.Contig1_DN	HF|CL10003.Contig2_HF	HN|CL14179.Contig1_HN	NF|CL4204.Contig1_NF	Y1|CL3125.Contig1_Y1	Y2|CL4696.Contig1_Y2	Y3|CL283.Contig1_Y3	Y4|CL7219.Contig1_Y4
Glyma.09G236600	HN	0.3077	DN	54.653	HF	0.6162	NF	0.0001	Y4	0.6162	Y3	0.0001	Y2	0.6162	Y1	0.0001	DN|CL12603.Contig1_DN	HF|CL11324.Contig1_HF	HN|Unigene794_HN	NF|CL7923.Contig1_NF	Y1|Unigene7528_Y1	Y2|Unigene13043_Y2	Y3|Unigene3771_Y3	Y4|CL9459.Contig1_Y4
Glyma.13G225100	HN	0.0001	DN	17.8717	HF	0.1144	NF	0.0001	Y4	19.0905	Y3	0.185	Y2	999	Y1	0.077	DN|CL12604.Contig1_DN	HF|CL5411.Contig1_HF	HN|CL7618.Contig2_HN	NF|CL5445.Contig3_NF	Y1|CL10124.Contig1_Y1	Y2|CL12185.Contig1_Y2	Y3|CL9900.Contig1_Y3	Y4|CL9547.Contig1_Y4
Glyma.19G128400	HN	999	DN	377.505	HF	748.219	NF	371.509	Y4	999	Y3	0.0001	Y2	506.837	Y1	0.0001	DN|CL12607.Contig1_DN	HF|CL5865.Contig2_HF	HN|CL3367.Contig1_HN	NF|Unigene8767_NF	Y1|Unigene6202_Y1	Y2|CL11268.Contig2_Y2	Y3|Unigene13532_Y3	Y4|CL8893.Contig2_Y4
Glyma.20G090200	HN	0.0001	DN	0.0001	HF	0.0001	NF	0.0001	Y4	0.0001	Y3	0.0001	Y2	0.0001	Y1	0.2373	DN|CL1261.Contig1_DN	HF|Unigene2534_HF	HN|Unigene17829_HN	NF|Unigene8363_NF	Y1|CL10999.Contig1_Y1	Y2|CL699.Contig2_Y2	Y3|Unigene920_Y3	Y4|Unigene14616_Y4
Glyma.11G121200	HN	0.2045	DN	0.0001	HF	16.3598	NF	0.0001	Y4	0.0001	Y3	0.0433	Y2	0.0167	Y1	16.8734	DN|CL12616.Contig1_DN	HF|CL7055.Contig2_HF	HN|CL4116.Contig4_HN	NF|CL9208.Contig1_NF	Y1|CL9920.Contig1_Y1	Y2|CL9031.Contig1_Y2	Y3|CL11253.Contig1_Y3	Y4|CL10654.Contig2_Y4
Glyma.03G175800	HN	0.0001	DN	0.0001	HF	0.0001	NF	0.0001	Y4	0.0001	Y3	0.0001	Y2	0.0001	Y1	0.0001	DN|CL12629.Contig1_DN	HF|CL12632.Contig1_HF	HN|CL9199.Contig1_HN	NF|CL14071.Contig2_NF	Y1|CL4590.Contig2_Y1	Y2|CL420.Contig2_Y2	Y3|Unigene9813_Y3	Y4|CL6382.Contig1_Y4
Glyma.10G047100	HN	0.0001	DN	0.0001	HF	0.0001	NF	0.0001	Y4	0.0001	Y3	0.0001	Y2	0.0001	Y1	0.0001	DN|CL12629.Contig2_DN	HF|CL12632.Contig2_HF	HN|CL9199.Contig2_HN	NF|CL14071.Contig1_NF	Y1|CL4590.Contig1_Y1	Y2|CL420.Contig1_Y2	Y3|CL8595.Contig2_Y3	Y4|CL6382.Contig2_Y4
Glyma.20G214000	HN	49.7813	DN	0.6969	HF	63.2001	NF	0.0001	Y4	18.4966	Y3	1.0226	Y2	0.3056	Y1	1.0229	DN|CL12636.Contig2_DN	HF|Unigene4202_HF	HN|Unigene6166_HN	NF|Unigene13948_NF	Y1|Unigene7361_Y1	Y2|Unigene9380_Y2	Y3|CL13686.Contig2_Y3	Y4|CL9593.Contig2_Y4
Glyma.06G057400	HN	0.0001	DN	0.0001	HF	0.0001	NF	0.0001	Y4	0.0001	Y3	0.0001	Y2	999	Y1	0.0001	DN|CL12652.Contig1_DN	HF|CL9063.Contig4_HF	HN|CL9274.Contig3_HN	NF|CL2746.Contig2_NF	Y1|Unigene7685_Y1	Y2|CL7033.Contig1_Y2	Y3|CL10667.Contig2_Y3	Y4|CL5078.Contig2_Y4
Glyma.19G114700	HN	32.0903	DN	7.1332	HF	73.4197	NF	27.78	Y4	84.7413	Y3	25.969	Y2	999	Y1	23.8364	DN|CL12653.Contig1_DN	HF|CL1750.Contig4_HF	HN|Unigene8452_HN	NF|CL13647.Contig1_NF	Y1|CL5303.Contig1_Y1	Y2|CL8129.Contig2_Y2	Y3|CL7889.Contig2_Y3	Y4|CL2666.Contig1_Y4
Glyma.06G122000	HN	999	DN	0.0001	HF	0.0001	NF	0.0001	Y4	0.0001	Y3	0.0001	Y2	0.0001	Y1	0.0001	DN|CL12667.Contig2_DN	HF|Unigene31651_HF	HN|Unigene35630_HN	NF|Unigene21895_NF	Y1|Unigene26223_Y1	Y2|Unigene31356_Y2	Y3|Unigene23491_Y3	Y4|Unigene35755_Y4
Glyma.03G000100	HN	0.0001	DN	410.034	HF	1.8524	NF	0.2828	Y4	0.5149	Y3	488.73	Y2	0.0001	Y1	0.1841	DN|CL12676.Contig1_DN	HF|CL12920.Contig1_HF	HN|Unigene1001_HN	NF|CL9806.Contig2_NF	Y1|Unigene871_Y1	Y2|CL11758.Contig1_Y2	Y3|CL12463.Contig1_Y3	Y4|CL10021.Contig1_Y4
Glyma.03G015900	HN	515.806	DN	0.0001	HF	358.832	NF	309.337	Y4	0.0001	Y3	0.0001	Y2	0.3093	Y1	0.0001	DN|CL1268.Contig2_DN	HF|CL12408.Contig2_HF	HN|CL10085.Contig3_HN	NF|CL12156.Contig2_NF	Y1|CL10010.Contig2_Y1	Y2|CL10127.Contig2_Y2	Y3|Unigene26273_Y3	Y4|CL9716.Contig1_Y4
Glyma.18G277700	HN	14.8775	DN	3.9368	HF	0.0001	NF	0.0001	Y4	0.0001	Y3	5.8985	Y2	0.0001	Y1	0.0001	DN|CL12682.Contig1_DN	HF|CL12086.Contig1_HF	HN|CL1857.Contig1_HN	NF|CL6938.Contig2_NF	Y1|CL10204.Contig2_Y1	Y2|CL10865.Contig2_Y2	Y3|Unigene9464_Y3	Y4|CL2400.Contig1_Y4
Glyma.12G048900	HN	0.0049	DN	0.0001	HF	0.0001	NF	0.0001	Y4	0.0001	Y3	0.2054	Y2	0.0001	Y1	0.005	DN|CL12683.Contig2_DN	HF|Unigene6438_HF	HN|Unigene16153_HN	NF|CL4935.Contig1_NF	Y1|Unigene14465_Y1	Y2|CL6252.Contig1_Y2	Y3|CL10844.Contig1_Y3	Y4|CL13505.Contig1_Y4
Glyma.16G073400	HN	0.0001	DN	0.0001	HF	0.0001	NF	0.0001	Y4	0.0001	Y3	0.0001	Y2	999	Y1	999	DN|CL12684.Contig1_DN	HF|CL7168.Contig1_HF	HN|CL13473.Contig2_HN	NF|CL13839.Contig1_NF	Y1|CL3982.Contig3_Y1	Y2|CL5541.Contig2_Y2	Y3|CL1997.Contig1_Y3	Y4|CL848.Contig1_Y4
Glyma.12G063000	HN	0.0001	DN	0.0001	HF	0.0001	NF	0.0001	Y4	0.0001	Y3	0.0001	Y2	0.0001	Y1	0.0001	DN|CL12692.Contig1_DN	HF|CL7095.Contig1_HF	HN|CL9694.Contig1_HN	NF|CL6084.Contig1_NF	Y1|CL11271.Contig1_Y1	Y2|CL11381.Contig2_Y2	Y3|CL11017.Contig2_Y3	Y4|CL10606.Contig3_Y4
Glyma.15G167900	HN	0.0001	DN	0.0001	HF	0.0001	NF	0.0001	Y4	0.0001	Y3	0.0001	Y2	0.0001	Y1	0.0001	DN|CL12693.Contig1_DN	HF|CL7242.Contig2_HF	HN|CL2484.Contig2_HN	NF|CL10809.Contig1_NF	Y1|CL11174.Contig2_Y1	Y2|CL731.Contig1_Y2	Y3|CL12472.Contig2_Y3	Y4|CL9720.Contig2_Y4
Glyma.09G061600	HN	0.0001	DN	0.0001	HF	0.1429	NF	0.0001	Y4	0.0001	Y3	0.1429	Y2	0.0001	Y1	0.0001	DN|CL12693.Contig2_DN	HF|CL7242.Contig1_HF	HN|CL2484.Contig1_HN	NF|CL10809.Contig2_NF	Y1|CL11174.Contig1_Y1	Y2|CL731.Contig2_Y2	Y3|CL12472.Contig1_Y3	Y4|CL9720.Contig1_Y4
Glyma.18G187600	HN	331.589	DN	999	HF	281.209	NF	0.0001	Y4	399.4	Y3	471.691	Y2	139.651	Y1	0.0001	DN|CL12696.Contig2_DN	HF|Unigene17515_HF	HN|Unigene15780_HN	NF|Unigene13937_NF	Y1|CL12403.Contig1_Y1	Y2|Unigene9498_Y2	Y3|Unigene11579_Y3	Y4|Unigene407_Y4
Glyma.19G146300	HN	1.2912	DN	999	HF	325.869	NF	0.0001	Y4	0.0001	Y3	0.6413	Y2	0.7789	Y1	866.967	DN|CL12713.Contig1_DN	HF|CL10941.Contig2_HF	HN|CL12348.Contig1_HN	NF|Unigene13850_NF	Y1|Unigene14476_Y1	Y2|CL3389.Contig2_Y2	Y3|CL7854.Contig1_Y3	Y4|Unigene7557_Y4
Glyma.12G066500	HN	13.6773	DN	0.2461	HF	3.6525	NF	3.6522	Y4	0.0001	Y3	0.0001	Y2	0.0001	Y1	0.0001	DN|CL12716.Contig1_DN	HF|CL7728.Contig1_HF	HN|Unigene3374_HN	NF|CL13659.Contig1_NF	Y1|Unigene9422_Y1	Y2|Unigene1096_Y2	Y3|Unigene988_Y3	Y4|Unigene908_Y4
Glyma.14G002500	HN	0.1865	DN	0.0001	HF	0.0477	NF	0.0001	Y4	0.1862	Y3	0.0001	Y2	0.0001	Y1	0.0001	DN|CL1272.Contig1_DN	HF|Unigene17521_HF	HN|CL9989.Contig2_HN	NF|CL2553.Contig2_NF	Y1|Unigene2052_Y1	Y2|CL1483.Contig3_Y2	Y3|Unigene3604_Y3	Y4|Unigene508_Y4
Glyma.01G121700	HN	999	DN	0.0001	HF	132.432	NF	0.0001	Y4	0.0001	Y3	0.0001	Y2	0.0001	Y1	18.6486	DN|CL12726.Contig1_DN	HF|CL13903.Contig1_HF	HN|CL4187.Contig2_HN	NF|Unigene695_NF	Y1|CL1052.Contig1_Y1	Y2|CL12544.Contig1_Y2	Y3|Unigene716_Y3	Y4|CL11316.Contig1_Y4
Glyma.01G075200	HN	0.0001	DN	0.0001	HF	0.0001	NF	0.0001	Y4	0.0001	Y3	0.0001	Y2	0.0001	Y1	0.0001	DN|CL12729.Contig1_DN	HF|Unigene1629_HF	HN|Unigene14116_HN	NF|Unigene10431_NF	Y1|CL3684.Contig1_Y1	Y2|Unigene5900_Y2	Y3|Unigene10799_Y3	Y4|Unigene6227_Y4
Glyma.10G027900	HN	0.0001	DN	0.0001	HF	0.0001	NF	0.0001	Y4	0.0001	Y3	0.0001	Y2	0.0001	Y1	0.0001	DN|CL12739.Contig3_DN	HF|CL4750.Contig2_HF	HN|CL509.Contig2_HN	NF|Unigene6170_NF	Y1|CL7079.Contig2_Y1	Y2|CL7358.Contig4_Y2	Y3|CL13976.Contig1_Y3	Y4|CL13050.Contig2_Y4
Glyma.07G050700	HN	56.3784	DN	0.0001	HF	85.0637	NF	111.475	Y4	0.0001	Y3	0.0001	Y2	454.7	Y1	16.1069	DN|CL12745.Contig3_DN	HF|Unigene6103_HF	HN|Unigene15562_HN	NF|CL8333.Contig3_NF	Y1|Unigene12430_Y1	Y2|CL9695.Contig2_Y2	Y3|Unigene6659_Y3	Y4|Unigene5602_Y4
Glyma.02G134500	HN	0.0001	DN	0.0718	HF	0.0001	NF	0.0001	Y4	0.0001	Y3	0.0001	Y2	0.0001	Y1	0.0001	DN|CL1275.Contig1_DN	HF|Unigene10104_HF	HN|Unigene10236_HN	NF|Unigene17843_NF	Y1|CL6490.Contig1_Y1	Y2|Unigene917_Y2	Y3|Unigene11853_Y3	Y4|Unigene7668_Y4
Glyma.07G177600	HN	0.0001	DN	0.0001	HF	0.0001	NF	0.0001	Y4	0.0001	Y3	0.0001	Y2	0.0001	Y1	0.0001	DN|CL1275.Contig2_DN	HF|CL12901.Contig2_HF	HN|Unigene6219_HN	NF|CL9569.Contig3_NF	Y1|CL6490.Contig2_Y1	Y2|CL11397.Contig1_Y2	Y3|Unigene6706_Y3	Y4|CL10163.Contig2_Y4
Glyma.09G014800	HN	0.0001	DN	0.0001	HF	0.0001	NF	0.1111	Y4	0.0001	Y3	0.0001	Y2	0.0001	Y1	0.0001	DN|CL12751.Contig1_DN	HF|CL6096.Contig5_HF	HN|CL3816.Contig1_HN	NF|CL10722.Contig1_NF	Y1|CL10655.Contig1_Y1	Y2|CL8002.Contig1_Y2	Y3|CL2771.Contig1_Y3	Y4|CL5850.Contig1_Y4
Glyma.19G141100	HN	2.9258	DN	0.0001	HF	0.0001	NF	0.0001	Y4	0.0001	Y3	6.1544	Y2	0.0001	Y1	0.0001	DN|CL12753.Contig1_DN	HF|CL12800.Contig1_HF	HN|CL2504.Contig3_HN	NF|CL4700.Contig1_NF	Y1|CL5275.Contig1_Y1	Y2|Unigene14699_Y2	Y3|CL10661.Contig2_Y3	Y4|Unigene9197_Y4
Glyma.10G099400	HN	0.0497	DN	0.1423	HF	0.0001	NF	0.0001	Y4	0.0001	Y3	1.1429	Y2	0.1893	Y1	999	DN|CL12753.Contig2_DN	HF|CL12800.Contig2_HF	HN|CL2504.Contig1_HN	NF|CL4700.Contig3_NF	Y1|Unigene7278_Y1	Y2|CL12867.Contig1_Y2	Y3|Unigene649_Y3	Y4|CL9886.Contig2_Y4
Glyma.U020400	HN	0.0001	DN	0.0001	HF	0.0001	NF	999	Y4	0.0001	Y3	860.715	Y2	0.0001	Y1	231.93	DN|CL12754.Contig1_DN	HF|CL5506.Contig1_HF	HN|CL11277.Contig1_HN	NF|Unigene12455_NF	Y1|CL8917.Contig1_Y1	Y2|CL10624.Contig1_Y2	Y3|Unigene725_Y3	Y4|Unigene2546_Y4
Glyma.18G041500	HN	0.0001	DN	0.8539	HF	0.0001	NF	0.0001	Y4	0.0001	Y3	0.9997	Y2	0.0001	Y1	0.0001	DN|CL12756.Contig2_DN	HF|Unigene342_HF	HN|CL12742.Contig1_HN	NF|CL8274.Contig2_NF	Y1|CL4299.Contig2_Y1	Y2|CL7200.Contig1_Y2	Y3|CL4113.Contig2_Y3	Y4|CL1702.Contig2_Y4
Glyma.11G215100	HN	0.0001	DN	0.8281	HF	0.0001	NF	0.1881	Y4	0.2216	Y3	0.0001	Y2	0.0001	Y1	0.0001	DN|CL12756.Contig3_DN	HF|CL8291.Contig2_HF	HN|CL12742.Contig3_HN	NF|CL8274.Contig3_NF	Y1|CL4299.Contig3_Y1	Y2|CL7200.Contig2_Y2	Y3|CL4113.Contig1_Y3	Y4|Unigene243_Y4
Glyma.09G205500	HN	0.0001	DN	0.0001	HF	0.2952	NF	0.1968	Y4	0.0001	Y3	0.1968	Y2	0.0001	Y1	0.0001	DN|CL12761.Contig1_DN	HF|CL5906.Contig2_HF	HN|CL4500.Contig2_HN	NF|CL13121.Contig1_NF	Y1|CL10496.Contig2_Y1	Y2|CL9556.Contig1_Y2	Y3|CL13955.Contig1_Y3	Y4|CL11259.Contig1_Y4
Glyma.06G039700	HN	0.0989	DN	0.0001	HF	0.0001	NF	0.0384	Y4	0.0001	Y3	0.0001	Y2	0.0001	Y1	0.0001	DN|CL12772.Contig3_DN	HF|CL10243.Contig1_HF	HN|CL4943.Contig1_HN	NF|CL4152.Contig1_NF	Y1|Unigene3857_Y1	Y2|CL8168.Contig1_Y2	Y3|CL5698.Contig1_Y3	Y4|CL2730.Contig1_Y4
Glyma.02G251200	HN	0.0001	DN	0.7184	HF	999	NF	999	Y4	0.0884	Y3	0.0001	Y2	1.0791	Y1	0.0001	DN|CL12774.Contig4_DN	HF|CL7904.Contig2_HF	HN|CL2220.Contig1_HN	NF|CL7226.Contig2_NF	Y1|CL7997.Contig3_Y1	Y2|CL10674.Contig2_Y2	Y3|CL13951.Contig2_Y3	Y4|CL13581.Contig1_Y4
Glyma.10G137000	HN	0.0001	DN	0.0001	HF	0.0001	NF	0.0001	Y4	0.0001	Y3	0.0001	Y2	0.0277	Y1	0.0001	DN|CL12777.Contig3_DN	HF|CL8648.Contig2_HF	HN|CL4041.Contig3_HN	NF|CL9473.Contig1_NF	Y1|CL5947.Contig3_Y1	Y2|CL11719.Contig1_Y2	Y3|CL6784.Contig2_Y3	Y4|CL9975.Contig3_Y4
Glyma.10G256100	HN	999	DN	0.0001	HF	0.0001	NF	0.0001	Y4	491.417	Y3	0.0001	Y2	1.662	Y1	0.0001	DN|CL12778.Contig1_DN	HF|CL2804.Contig2_HF	HN|CL4042.Contig2_HN	NF|CL13312.Contig2_NF	Y1|CL10927.Contig1_Y1	Y2|CL12897.Contig2_Y2	Y3|CL9143.Contig1_Y3	Y4|CL10270.Contig2_Y4
Glyma.11G002100	HN	0.0001	DN	0.0001	HF	0.0001	NF	0.6665	Y4	0.0001	Y3	0.0001	Y2	1.629	Y1	0.0825	DN|CL12778.Contig2_DN	HF|CL2804.Contig1_HF	HN|CL4042.Contig1_HN	NF|CL13312.Contig1_NF	Y1|CL10927.Contig2_Y1	Y2|CL12897.Contig1_Y2	Y3|CL9143.Contig2_Y3	Y4|CL10270.Contig1_Y4
Glyma.04G147500	HN	0.0001	DN	0.0001	HF	0.0001	NF	0.0001	Y4	0.0001	Y3	0.0001	Y2	0.2545	Y1	0.0001	DN|CL12780.Contig2_DN	HF|CL8846.Contig2_HF	HN|CL463.Contig2_HN	NF|CL13882.Contig2_NF	Y1|CL11882.Contig1_Y1	Y2|CL8006.Contig2_Y2	Y3|CL11063.Contig2_Y3	Y4|CL8694.Contig2_Y4
Glyma.08G004100	HN	298.399	DN	0.0001	HF	0.0001	NF	0.0001	Y4	90.1399	Y3	0.0001	Y2	0.0001	Y1	0.0001	DN|CL12799.Contig2_DN	HF|CL7671.Contig1_HF	HN|CL2551.Contig2_HN	NF|CL14122.Contig1_NF	Y1|CL6621.Contig2_Y1	Y2|CL9265.Contig1_Y2	Y3|Unigene14461_Y3	Y4|CL13045.Contig1_Y4
Glyma.20G233300	HN	0.0001	DN	0.149	HF	0.0001	NF	0.149	Y4	0.1087	Y3	0.0001	Y2	1.1017	Y1	0.1021	DN|CL128.Contig1_DN	HF|CL11375.Contig2_HF	HN|CL10177.Contig3_HN	NF|CL3753.Contig2_NF	Y1|CL11852.Contig3_Y1	Y2|Unigene16640_Y2	Y3|Unigene15068_Y3	Y4|CL7175.Contig1_Y4
Glyma.18G067500	HN	0.0001	DN	999	HF	0.0001	NF	0.0001	Y4	0.0001	Y3	0.0001	Y2	0.0001	Y1	0.0001	DN|CL12802.Contig2_DN	HF|CL2547.Contig1_HF	HN|CL8746.Contig2_HN	NF|CL12531.Contig2_NF	Y1|CL9812.Contig3_Y1	Y2|Unigene4364_Y2	Y3|Unigene8445_Y3	Y4|CL11549.Contig1_Y4
Glyma.09G090600	HN	0.6621	DN	0.0001	HF	0.0001	NF	0.0001	Y4	29.0545	Y3	0.3235	Y2	1.5896	Y1	0.0001	DN|CL12804.Contig3_DN	HF|CL7994.Contig3_HF	HN|CL556.Contig3_HN	NF|CL7174.Contig1_NF	Y1|CL9137.Contig1_Y1	Y2|CL5246.Contig2_Y2	Y3|CL13400.Contig1_Y3	Y4|Unigene13557_Y4
Glyma.02G039800	HN	0.0001	DN	0.0001	HF	0.0001	NF	0.0001	Y4	999	Y3	0.0001	Y2	0.0001	Y1	0.0001	DN|CL12812.Contig2_DN	HF|CL6442.Contig2_HF	HN|CL762.Contig2_HN	NF|CL12382.Contig2_NF	Y1|CL13411.Contig2_Y1	Y2|CL1349.Contig2_Y2	Y3|CL9777.Contig2_Y3	Y4|CL546.Contig3_Y4
Glyma.02G021500	HN	0.0001	DN	0.2176	HF	0.0001	NF	0.0001	Y4	0.0001	Y3	0.0001	Y2	0.0001	Y1	0.0001	DN|CL1282.Contig3_DN	HF|CL6429.Contig1_HF	HN|CL4464.Contig3_HN	NF|Unigene4441_NF	Y1|CL9896.Contig2_Y1	Y2|Unigene5609_Y2	Y3|CL4538.Contig3_Y3	Y4|CL3750.Contig6_Y4
Glyma.05G156800	HN	89.7256	DN	0.0001	HF	40.6907	NF	69.7895	Y4	0.0001	Y3	48.3843	Y2	62.6943	Y1	0.0001	DN|CL12823.Contig1_DN	HF|CL11566.Contig1_HF	HN|CL4458.Contig1_HN	NF|CL10725.Contig3_NF	Y1|CL1227.Contig1_Y1	Y2|CL7045.Contig1_Y2	Y3|CL13138.Contig1_Y3	Y4|CL4626.Contig1_Y4
Glyma.13G168400	HN	999	DN	0.3296	HF	0.0001	NF	455.569	Y4	0.0001	Y3	0.0001	Y2	0.0001	Y1	0.0001	DN|CL12832.Contig3_DN	HF|CL5957.Contig2_HF	HN|CL4859.Contig3_HN	NF|CL6492.Contig1_NF	Y1|CL8339.Contig2_Y1	Y2|CL11231.Contig2_Y2	Y3|Unigene25683_Y3	Y4|CL11248.Contig2_Y4
Glyma.03G176800	HN	0.0001	DN	17.8765	HF	2.1145	NF	2.1145	Y4	0.0001	Y3	0.0001	Y2	0.0001	Y1	1.0574	DN|CL12833.Contig1_DN	HF|CL1693.Contig2_HF	HN|CL3220.Contig2_HN	NF|CL13752.Contig2_NF	Y1|Unigene9632_Y1	Y2|CL3346.Contig1_Y2	Y3|Unigene15212_Y3	Y4|Unigene2131_Y4
Glyma.06G175800	HN	0.6482	DN	999	HF	464.191	NF	0.0001	Y4	119.993	Y3	0.0001	Y2	0.0001	Y1	51.2587	DN|CL12837.Contig4_DN	HF|CL568.Contig1_HF	HN|CL2627.Contig1_HN	NF|CL715.Contig8_NF	Y1|CL1112.Contig7_Y1	Y2|Unigene9840_Y2	Y3|CL8986.Contig2_Y3	Y4|CL3907.Contig2_Y4
Glyma.07G059800	HN	0.1962	DN	0.0001	HF	299.323	NF	497.446	Y4	391.603	Y3	0.0001	Y2	496.179	Y1	622.104	DN|CL12860.Contig1_DN	HF|CL8821.Contig1_HF	HN|CL5617.Contig1_HN	NF|CL6473.Contig2_NF	Y1|Unigene16335_Y1	Y2|CL3507.Contig3_Y2	Y3|CL4743.Contig2_Y3	Y4|CL11360.Contig1_Y4
Glyma.18G285600	HN	1.0442	DN	0.0001	HF	999	NF	0.4312	Y4	0.6932	Y3	0.6883	Y2	999	Y1	0.0573	DN|CL12871.Contig1_DN	HF|Unigene11638_HF	HN|CL14321.Contig2_HN	NF|Unigene17584_NF	Y1|CL10683.Contig1_Y1	Y2|Unigene9586_Y2	Y3|CL13361.Contig1_Y3	Y4|Unigene10902_Y4
Glyma.02G165700	HN	925.624	DN	0.0001	HF	0.0001	NF	999	Y4	0.2534	Y3	212.7	Y2	0.0001	Y1	0.0001	DN|CL12872.Contig2_DN	HF|CL1600.Contig1_HF	HN|CL3890.Contig1_HN	NF|CL9067.Contig1_NF	Y1|Unigene7495_Y1	Y2|CL6576.Contig1_Y2	Y3|CL6719.Contig2_Y3	Y4|Unigene15217_Y4
Glyma.07G253400	HN	59.6467	DN	0.0001	HF	0.0001	NF	0.0001	Y4	999	Y3	0.0001	Y2	21.895	Y1	0.0001	DN|CL12875.Contig1_DN	HF|CL10994.Contig1_HF	HN|CL414.Contig2_HN	NF|CL12483.Contig2_NF	Y1|CL10324.Contig1_Y1	Y2|CL11203.Contig2_Y2	Y3|CL9974.Contig1_Y3	Y4|CL11591.Contig2_Y4
Glyma.17G021000	HN	0.0001	DN	0.0001	HF	0.0001	NF	999	Y4	0.0001	Y3	0.0001	Y2	0.2684	Y1	0.0001	DN|CL12875.Contig2_DN	HF|CL10994.Contig2_HF	HN|CL414.Contig1_HN	NF|CL12483.Contig1_NF	Y1|CL10324.Contig2_Y1	Y2|CL11203.Contig1_Y2	Y3|CL9974.Contig2_Y3	Y4|CL11591.Contig1_Y4
Glyma.18G095900	HN	0.0001	DN	0.0001	HF	999	NF	417.737	Y4	0.0001	Y3	0.0001	Y2	999	Y1	999	DN|CL12877.Contig1_DN	HF|CL11619.Contig1_HF	HN|CL10778.Contig1_HN	NF|Unigene14137_NF	Y1|CL242.Contig3_Y1	Y2|CL11498.Contig3_Y2	Y3|Unigene478_Y3	Y4|CL11275.Contig1_Y4
Glyma.13G330100	HN	0.0001	DN	0.0001	HF	0.2008	NF	0.2008	Y4	0.0001	Y3	0.0001	Y2	0.0001	Y1	0.0001	DN|CL12887.Contig1_DN	HF|Unigene6617_HF	HN|Unigene14263_HN	NF|CL12572.Contig1_NF	Y1|CL10712.Contig1_Y1	Y2|CL814.Contig1_Y2	Y3|Unigene11837_Y3	Y4|Unigene13099_Y4
Glyma.12G102600	HN	0.0001	DN	0.0001	HF	0.0001	NF	0.1599	Y4	0.0001	Y3	0.0001	Y2	0.0001	Y1	0.0135	DN|CL12888.Contig2_DN	HF|CL8818.Contig2_HF	HN|CL13718.Contig1_HN	NF|CL13601.Contig1_NF	Y1|CL10252.Contig1_Y1	Y2|CL13082.Contig1_Y2	Y3|CL1894.Contig1_Y3	Y4|CL3675.Contig1_Y4
Glyma.19G112600	HN	0.0001	DN	77.3973	HF	0.0001	NF	0.0001	Y4	0.0001	Y3	0.0001	Y2	0.0001	Y1	0.0001	DN|CL1289.Contig3_DN	HF|CL3264.Contig6_HF	HN|Unigene264_HN	NF|CL243.Contig1_NF	Y1|CL3443.Contig2_Y1	Y2|CL6666.Contig4_Y2	Y3|CL3042.Contig1_Y3	Y4|CL3588.Contig3_Y4
Glyma.13G137100	HN	0.0001	DN	0.0001	HF	0.0001	NF	0.0001	Y4	0.0001	Y3	0.0038	Y2	0.0001	Y1	0.0001	DN|CL12897.Contig1_DN	HF|CL3704.Contig1_HF	HN|CL10410.Contig1_HN	NF|CL9113.Contig3_NF	Y1|CL10520.Contig2_Y1	Y2|Unigene4582_Y2	Y3|CL11404.Contig2_Y3	Y4|CL12007.Contig1_Y4
Glyma.14G021900	HN	0.0001	DN	461.72	HF	0.0001	NF	0.4147	Y4	0.4147	Y3	0.0001	Y2	0.2478	Y1	0.0001	DN|CL12904.Contig1_DN	HF|CL11658.Contig1_HF	HN|CL8802.Contig1_HN	NF|CL5295.Contig1_NF	Y1|CL7001.Contig1_Y1	Y2|CL11114.Contig1_Y2	Y3|CL10741.Contig1_Y3	Y4|CL13719.Contig1_Y4
Glyma.02G292700	HN	0.0001	DN	0.0001	HF	0.0001	NF	0.0001	Y4	0.0001	Y3	0.0001	Y2	0.0001	Y1	0.0001	DN|CL12904.Contig2_DN	HF|CL11658.Contig2_HF	HN|CL8802.Contig2_HN	NF|CL5295.Contig2_NF	Y1|CL7001.Contig2_Y1	Y2|CL11114.Contig2_Y2	Y3|CL10741.Contig2_Y3	Y4|CL13719.Contig2_Y4
Glyma.19G256600	HN	0.0001	DN	0.0001	HF	0.0001	NF	0.0001	Y4	0.0001	Y3	0.0001	Y2	0.0001	Y1	0.0001	DN|CL12918.Contig2_DN	HF|CL8951.Contig1_HF	HN|CL3361.Contig1_HN	NF|CL1838.Contig1_NF	Y1|CL8544.Contig1_Y1	Y2|CL6062.Contig1_Y2	Y3|CL10997.Contig1_Y3	Y4|CL7978.Contig2_Y4
Glyma.07G228100	HN	0.0001	DN	0.0001	HF	0.0001	NF	1.1377	Y4	1.8459	Y3	0.0563	Y2	0.0001	Y1	0.0563	DN|CL12924.Contig1_DN	HF|CL9412.Contig2_HF	HN|CL9291.Contig1_HN	NF|CL8974.Contig2_NF	Y1|CL10169.Contig1_Y1	Y2|CL7163.Contig3_Y2	Y3|CL13733.Contig1_Y3	Y4|CL5481.Contig2_Y4
Glyma.02G127200	HN	445.316	DN	0.0001	HF	0.13	NF	504.972	Y4	0.0001	Y3	500.639	Y2	0.0001	Y1	357.806	DN|CL12931.Contig2_DN	HF|CL4118.Contig2_HF	HN|CL828.Contig2_HN	NF|CL8143.Contig2_NF	Y1|CL7664.Contig1_Y1	Y2|CL3565.Contig1_Y2	Y3|CL8974.Contig1_Y3	Y4|CL5194.Contig3_Y4
Glyma.13G111600	HN	40.2313	DN	40.7773	HF	41.2151	NF	39.75	Y4	40.0942	Y3	41.1718	Y2	0.0001	Y1	0.0001	DN|CL12932.Contig1_DN	HF|CL9094.Contig2_HF	HN|CL13974.Contig2_HN	NF|CL12699.Contig2_NF	Y1|CL11692.Contig1_Y1	Y2|CL6846.Contig2_Y2	Y3|CL1540.Contig7_Y3	Y4|CL11003.Contig2_Y4
Glyma.14G093800	HN	0.0001	DN	999	HF	0.0001	NF	0.0001	Y4	0.0001	Y3	0.0001	Y2	0.0001	Y1	0.0001	DN|CL12943.Contig1_DN	HF|Unigene623_HF	HN|Unigene607_HN	NF|CL4765.Contig2_NF	Y1|CL5602.Contig1_Y1	Y2|Unigene3075_Y2	Y3|Unigene14076_Y3	Y4|Unigene644_Y4
Glyma.06G003500	HN	0.0001	DN	0.1193	HF	0.0001	NF	0.0001	Y4	0.2458	Y3	0.0001	Y2	0.0001	Y1	0.0001	DN|CL12949.Contig1_DN	HF|CL11075.Contig2_HF	HN|CL6782.Contig1_HN	NF|CL5538.Contig3_NF	Y1|CL6293.Contig1_Y1	Y2|CL12291.Contig1_Y2	Y3|Unigene6661_Y3	Y4|CL2341.Contig3_Y4
Glyma.13G206300	HN	16.0131	DN	19.8265	HF	8.2882	NF	0.2969	Y4	0.0001	Y3	0.1888	Y2	0.0001	Y1	12.585	DN|CL12953.Contig1_DN	HF|Unigene15754_HF	HN|Unigene17627_HN	NF|Unigene17922_NF	Y1|Unigene10850_Y1	Y2|CL10711.Contig2_Y2	Y3|Unigene11496_Y3	Y4|Unigene4014_Y4
Glyma.09G275200	HN	999	DN	0.0001	HF	0.0001	NF	253.024	Y4	0.0001	Y3	251.741	Y2	0.0001	Y1	0.0001	DN|CL12957.Contig1_DN	HF|CL10122.Contig1_HF	HN|CL9552.Contig2_HN	NF|CL1560.Contig1_NF	Y1|CL12622.Contig2_Y1	Y2|CL12753.Contig2_Y2	Y3|CL12390.Contig1_Y3	Y4|CL11569.Contig1_Y4
Glyma.18G214100	HN	0.0001	DN	999	HF	0.0001	NF	577.035	Y4	90.9231	Y3	101.184	Y2	0.0001	Y1	70.307	DN|CL12957.Contig2_DN	HF|CL10122.Contig2_HF	HN|CL9552.Contig1_HN	NF|CL1560.Contig2_NF	Y1|CL12622.Contig1_Y1	Y2|CL12753.Contig1_Y2	Y3|CL12390.Contig3_Y3	Y4|CL11569.Contig2_Y4
Glyma.06G119000	HN	0.0001	DN	0.0001	HF	0.0001	NF	0.0001	Y4	0.3109	Y3	0.0001	Y2	0.0001	Y1	0.2015	DN|CL12963.Contig2_DN	HF|CL3541.Contig1_HF	HN|CL9115.Contig1_HN	NF|CL5717.Contig1_NF	Y1|CL5753.Contig3_Y1	Y2|CL8882.Contig1_Y2	Y3|CL3976.Contig3_Y3	Y4|Unigene16838_Y4
Glyma.18G224900	HN	0.0001	DN	3.3446	HF	0.0001	NF	0.0001	Y4	0.3596	Y3	0.0001	Y2	0.0001	Y1	0.0001	DN|CL12964.Contig1_DN	HF|CL5342.Contig1_HF	HN|CL5365.Contig1_HN	NF|CL2146.Contig1_NF	Y1|CL5185.Contig1_Y1	Y2|CL12057.Contig1_Y2	Y3|CL9303.Contig1_Y3	Y4|CL3917.Contig2_Y4
Glyma.09G222500	HN	0.0001	DN	0.0001	HF	0.0001	NF	0.0001	Y4	1.8522	Y3	0.0001	Y2	0.0001	Y1	1.8523	DN|CL12968.Contig2_DN	HF|CL8070.Contig1_HF	HN|Unigene12304_HN	NF|CL13763.Contig1_NF	Y1|CL8737.Contig1_Y1	Y2|CL5807.Contig1_Y2	Y3|CL4821.Contig1_Y3	Y4|CL13452.Contig1_Y4
Glyma.18G014000	HN	0.0001	DN	0.0001	HF	0.0001	NF	0.0001	Y4	0.0001	Y3	0.0001	Y2	0.0001	Y1	0.0001	DN|CL12982.Contig1_DN	HF|CL7687.Contig1_HF	HN|CL4002.Contig2_HN	NF|Unigene16110_NF	Y1|Unigene14495_Y1	Y2|CL10120.Contig1_Y2	Y3|CL9721.Contig2_Y3	Y4|CL3014.Contig1_Y4
Glyma.17G135100	HN	0.0001	DN	0.0001	HF	0.0001	NF	0.0001	Y4	0.0001	Y3	0.0001	Y2	0.0001	Y1	0.0001	DN|CL12990.Contig1_DN	HF|CL9230.Contig1_HF	HN|CL11800.Contig2_HN	NF|CL7001.Contig2_NF	Y1|CL5571.Contig2_Y1	Y2|CL10150.Contig1_Y2	Y3|CL12149.Contig3_Y3	Y4|CL4434.Contig1_Y4
Glyma.12G165600	HN	0.0001	DN	0.0001	HF	0.0001	NF	626.122	Y4	0.0001	Y3	0.0001	Y2	0.0001	Y1	999	DN|CL12997.Contig1_DN	HF|CL4526.Contig3_HF	HN|CL5028.Contig2_HN	NF|CL9589.Contig2_NF	Y1|CL3937.Contig3_Y1	Y2|CL2399.Contig2_Y2	Y3|CL5569.Contig2_Y3	Y4|CL9360.Contig2_Y4
Glyma.13G069800	HN	0.0001	DN	0.0001	HF	0.0001	NF	0.0001	Y4	0.0225	Y3	0.0001	Y2	0.0001	Y1	0.0001	DN|CL130.Contig5_DN	HF|Unigene11930_HF	HN|CL5870.Contig1_HN	NF|Unigene10194_NF	Y1|Unigene10962_Y1	Y2|Unigene4956_Y2	Y3|CL6830.Contig3_Y3	Y4|CL1340.Contig3_Y4
Glyma.03G109900	HN	999	DN	0.0001	HF	0.0001	NF	0.0001	Y4	0.0001	Y3	0.0001	Y2	0.0001	Y1	0.0001	DN|CL13008.Contig1_DN	HF|Unigene17969_HF	HN|CL14198.Contig1_HN	NF|CL13640.Contig2_NF	Y1|Unigene5925_Y1	Y2|Unigene4426_Y2	Y3|CL12484.Contig1_Y3	Y4|CL13502.Contig1_Y4
Glyma.10G019900	HN	0.0001	DN	0.0001	HF	0.1381	NF	0.0001	Y4	0.0001	Y3	0.0001	Y2	0.0001	Y1	0.0001	DN|CL1301.Contig1_DN	HF|CL10499.Contig3_HF	HN|CL12364.Contig2_HN	NF|CL313.Contig2_NF	Y1|CL7408.Contig1_Y1	Y2|CL5711.Contig1_Y2	Y3|CL13299.Contig2_Y3	Y4|CL8034.Contig1_Y4
Glyma.02G154300	HN	1.5057	DN	0.0001	HF	4.4125	NF	0.0001	Y4	0.0001	Y3	0.0001	Y2	0.1583	Y1	0.4069	DN|CL1301.Contig2_DN	HF|CL10499.Contig2_HF	HN|CL12364.Contig1_HN	NF|CL313.Contig1_NF	Y1|CL7408.Contig2_Y1	Y2|CL5711.Contig2_Y2	Y3|CL13299.Contig1_Y3	Y4|CL8034.Contig2_Y4
Glyma.17G218100	HN	0.0001	DN	0.0001	HF	0.0001	NF	0.0001	Y4	0.0001	Y3	0.0001	Y2	0.0001	Y1	0.0001	DN|CL13018.Contig1_DN	HF|CL976.Contig1_HF	HN|CL5534.Contig1_HN	NF|CL5274.Contig1_NF	Y1|CL12481.Contig1_Y1	Y2|CL12474.Contig2_Y2	Y3|Unigene23443_Y3	Y4|CL10685.Contig2_Y4
Glyma.08G357100	HN	0.0001	DN	0.0001	HF	0.0001	NF	0.0001	Y4	0.0001	Y3	0.0001	Y2	0.0001	Y1	0.0001	DN|CL13018.Contig2_DN	HF|CL976.Contig2_HF	HN|CL5534.Contig2_HN	NF|CL5274.Contig2_NF	Y1|CL12481.Contig2_Y1	Y2|CL12474.Contig1_Y2	Y3|Unigene16909_Y3	Y4|CL10685.Contig1_Y4
Glyma.13G283600	HN	0.0001	DN	0.0001	HF	0.0001	NF	0.0001	Y4	0.0001	Y3	0.0001	Y2	0.0001	Y1	0.0001	DN|CL13024.Contig2_DN	HF|CL5538.Contig2_HF	HN|CL8908.Contig2_HN	NF|CL10213.Contig2_NF	Y1|CL9571.Contig1_Y1	Y2|CL5268.Contig1_Y2	Y3|CL1535.Contig1_Y3	Y4|CL11278.Contig1_Y4
Glyma.15G052200	HN	0.0001	DN	0.0001	HF	0.0001	NF	0.0001	Y4	0.0001	Y3	0.0001	Y2	0.0001	Y1	0.0001	DN|CL13028.Contig1_DN	HF|Unigene10303_HF	HN|Unigene6467_HN	NF|Unigene8430_NF	Y1|Unigene750_Y1	Y2|Unigene16826_Y2	Y3|Unigene11756_Y3	Y4|Unigene5935_Y4
Glyma.12G222400	HN	0.0001	DN	0.0001	HF	0.0001	NF	0.0001	Y4	0.0001	Y3	0.0001	Y2	0.0001	Y1	0.0001	DN|CL1304.Contig3_DN	HF|CL13466.Contig2_HF	HN|CL11660.Contig1_HN	NF|CL10574.Contig1_NF	Y1|CL6385.Contig1_Y1	Y2|CL8569.Contig2_Y2	Y3|CL9754.Contig3_Y3	Y4|CL7738.Contig1_Y4
Glyma.18G232700	HN	0.0001	DN	0.0001	HF	0.0001	NF	999	Y4	616.598	Y3	442.731	Y2	0.0001	Y1	346.293	DN|CL13040.Contig1_DN	HF|CL412.Contig1_HF	HN|CL13784.Contig1_HN	NF|CL13229.Contig1_NF	Y1|CL11219.Contig2_Y1	Y2|CL5830.Contig2_Y2	Y3|CL3058.Contig2_Y3	Y4|CL5462.Contig1_Y4
Glyma.18G232500	HN	0.0001	DN	0.0001	HF	0.0001	NF	0.0001	Y4	999	Y3	0.0001	Y2	0.0001	Y1	0.0001	DN|CL13040.Contig2_DN	HF|CL412.Contig2_HF	HN|CL13784.Contig2_HN	NF|CL13229.Contig2_NF	Y1|CL11219.Contig1_Y1	Y2|CL5830.Contig1_Y2	Y3|CL3058.Contig1_Y3	Y4|CL5462.Contig2_Y4
Glyma.18G217400	HN	0.0001	DN	0.0001	HF	0.0001	NF	0.0001	Y4	0.0001	Y3	999	Y2	0.0001	Y1	999	DN|CL13047.Contig2_DN	HF|Unigene13686_HF	HN|CL12704.Contig2_HN	NF|Unigene13846_NF	Y1|CL9514.Contig2_Y1	Y2|Unigene4011_Y2	Y3|Unigene5065_Y3	Y4|CL11395.Contig2_Y4
Glyma.01G193100	HN	0.0001	DN	0.0001	HF	0.0001	NF	0.0001	Y4	0.0001	Y3	0.1815	Y2	0.0001	Y1	0.0001	DN|CL13051.Contig1_DN	HF|CL12454.Contig1_HF	HN|CL8372.Contig3_HN	NF|CL9908.Contig2_NF	Y1|CL3128.Contig1_Y1	Y2|CL10417.Contig3_Y2	Y3|CL4840.Contig3_Y3	Y4|CL4675.Contig1_Y4
Glyma.09G105500	HN	33.9545	DN	0.0001	HF	0.0001	NF	0.0001	Y4	8.0686	Y3	0.0001	Y2	0.0001	Y1	0.0001	DN|CL13055.Contig1_DN	HF|CL10405.Contig2_HF	HN|Unigene16128_HN	NF|Unigene15949_NF	Y1|Unigene4363_Y1	Y2|Unigene2651_Y2	Y3|CL7257.Contig1_Y3	Y4|CL2456.Contig1_Y4
Glyma.13G074500	HN	0.0001	DN	0.0001	HF	0.0001	NF	0.0001	Y4	0.0001	Y3	999	Y2	0.0001	Y1	624.564	DN|CL13057.Contig1_DN	HF|CL11879.Contig2_HF	HN|CL3262.Contig4_HN	NF|CL13074.Contig3_NF	Y1|Unigene7340_Y1	Y2|CL2737.Contig3_Y2	Y3|CL7747.Contig2_Y3	Y4|CL279.Contig2_Y4
Glyma.15G079100	HN	0.1828	DN	0.0001	HF	0.0001	NF	0.2745	Y4	0.0001	Y3	0.1366	Y2	0.0001	Y1	0.0001	DN|CL13062.Contig1_DN	HF|CL12650.Contig3_HF	HN|CL5825.Contig3_HN	NF|CL11646.Contig2_NF	Y1|CL253.Contig2_Y1	Y2|CL9275.Contig1_Y2	Y3|CL12583.Contig1_Y3	Y4|CL3994.Contig1_Y4
Glyma.05G059900	HN	999	DN	0.0001	HF	0.0001	NF	0.0001	Y4	0.0001	Y3	0.0001	Y2	999	Y1	1.6744	DN|CL13082.Contig1_DN	HF|CL11684.Contig1_HF	HN|CL13187.Contig1_HN	NF|CL9362.Contig1_NF	Y1|CL9975.Contig2_Y1	Y2|Unigene15318_Y2	Y3|CL7848.Contig1_Y3	Y4|CL8201.Contig1_Y4
Glyma.01G209000	HN	0.0001	DN	999	HF	0.5703	NF	0.0001	Y4	0.0001	Y3	0.0001	Y2	0.0001	Y1	0.0001	DN|CL13082.Contig2_DN	HF|CL11684.Contig2_HF	HN|CL13187.Contig2_HN	NF|CL9362.Contig2_NF	Y1|CL9975.Contig1_Y1	Y2|Unigene23602_Y2	Y3|CL7848.Contig2_Y3	Y4|CL8201.Contig2_Y4
Glyma.03G144400	HN	71.2316	DN	71.0725	HF	70	NF	0.1011	Y4	69.3949	Y3	64.1734	Y2	0.0001	Y1	61.1223	DN|CL13087.Contig1_DN	HF|CL9443.Contig1_HF	HN|CL13270.Contig2_HN	NF|CL13627.Contig2_NF	Y1|CL3052.Contig2_Y1	Y2|CL10241.Contig2_Y2	Y3|CL5233.Contig2_Y3	Y4|CL10742.Contig2_Y4
Glyma.19G147200	HN	33.8787	DN	37.3975	HF	31.5906	NF	32.356	Y4	32.8529	Y3	0.1576	Y2	0.1576	Y1	31.2004	DN|CL13087.Contig2_DN	HF|CL9443.Contig2_HF	HN|CL13270.Contig1_HN	NF|CL13627.Contig1_NF	Y1|CL3052.Contig1_Y1	Y2|CL10241.Contig1_Y2	Y3|CL5233.Contig1_Y3	Y4|CL10742.Contig1_Y4
Glyma.08G088800	HN	0.0001	DN	0.0001	HF	0.0001	NF	0.1028	Y4	0.0001	Y3	0.0001	Y2	0.0001	Y1	0.0001	DN|CL13091.Contig1_DN	HF|CL11891.Contig1_HF	HN|CL11355.Contig1_HN	NF|CL3385.Contig1_NF	Y1|CL597.Contig1_Y1	Y2|Unigene2451_Y2	Y3|CL6018.Contig1_Y3	Y4|CL6850.Contig1_Y4
Glyma.16G123000	HN	0.0001	DN	0.0001	HF	0.0001	NF	0.0001	Y4	0.0001	Y3	0.3561	Y2	0.0001	Y1	0.0001	DN|CL13092.Contig2_DN	HF|CL11910.Contig2_HF	HN|CL12082.Contig1_HN	NF|CL8487.Contig1_NF	Y1|CL12843.Contig1_Y1	Y2|CL1090.Contig2_Y2	Y3|CL5728.Contig1_Y3	Y4|CL10701.Contig1_Y4
Glyma.11G180200	HN	0.0001	DN	0.0001	HF	0.0001	NF	0.0001	Y4	0.0001	Y3	0.0001	Y2	0.0001	Y1	0.0001	DN|CL13095.Contig2_DN	HF|CL11326.Contig2_HF	HN|CL2478.Contig2_HN	NF|Unigene12202_NF	Y1|CL11679.Contig2_Y1	Y2|CL9075.Contig2_Y2	Y3|CL3572.Contig2_Y3	Y4|CL2880.Contig2_Y4
Glyma.10G166800	HN	0.1068	DN	0.0001	HF	0.1365	NF	0.0001	Y4	0.0001	Y3	0.0001	Y2	0.108	Y1	0.0001	DN|CL13102.Contig2_DN	HF|CL9742.Contig1_HF	HN|CL3947.Contig1_HN	NF|CL11103.Contig2_NF	Y1|CL11240.Contig2_Y1	Y2|CL6154.Contig2_Y2	Y3|CL7143.Contig1_Y3	Y4|CL13543.Contig2_Y4
Glyma.13G101100	HN	0.0001	DN	0.0001	HF	0.0001	NF	0.0001	Y4	0.0001	Y3	0.0001	Y2	0.0001	Y1	0.0001	DN|CL13104.Contig3_DN	HF|CL8778.Contig1_HF	HN|CL9915.Contig1_HN	NF|CL4195.Contig3_NF	Y1|Unigene3861_Y1	Y2|CL5930.Contig7_Y2	Y3|CL5287.Contig5_Y3	Y4|CL5747.Contig2_Y4
Glyma.20G058100	HN	0.0001	DN	0.0001	HF	0.0017	NF	0.0001	Y4	0.0001	Y3	0.0001	Y2	0.0001	Y1	0.0001	DN|CL13112.Contig1_DN	HF|Unigene17867_HF	HN|Unigene8409_HN	NF|Unigene4641_NF	Y1|Unigene11182_Y1	Y2|Unigene7876_Y2	Y3|Unigene10058_Y3	Y4|Unigene9506_Y4
Glyma.07G092700	HN	0.0001	DN	0.0001	HF	0.0483	NF	0.3375	Y4	0.0001	Y3	0.2743	Y2	0.0001	Y1	13.4086	DN|CL13126.Contig1_DN	HF|CL911.Contig1_HF	HN|Unigene14896_HN	NF|CL11151.Contig1_NF	Y1|Unigene6489_Y1	Y2|Unigene4124_Y2	Y3|CL11136.Contig2_Y3	Y4|Unigene5730_Y4
Glyma.05G189200	HN	0.0001	DN	0.5222	HF	0.2618	NF	0.0001	Y4	31.2263	Y3	270.362	Y2	0.0001	Y1	0.0001	DN|CL13127.Contig2_DN	HF|Unigene18095_HF	HN|CL6972.Contig1_HN	NF|Unigene18162_NF	Y1|CL13243.Contig2_Y1	Y2|CL4117.Contig1_Y2	Y3|CL5391.Contig1_Y3	Y4|CL11383.Contig1_Y4
Glyma.13G099200	HN	0.1229	DN	0.0001	HF	0.0001	NF	0.0001	Y4	0.0001	Y3	0.1471	Y2	0.0001	Y1	0.0001	DN|CL1313.Contig1_DN	HF|Unigene518_HF	HN|Unigene12089_HN	NF|CL2827.Contig4_NF	Y1|CL947.Contig1_Y1	Y2|CL9886.Contig2_Y2	Y3|CL13826.Contig1_Y3	Y4|CL2259.Contig2_Y4
Glyma.17G060900	HN	0.3382	DN	0.1901	HF	17.3427	NF	0.0001	Y4	10.3132	Y3	0.1688	Y2	0.0001	Y1	0.1685	DN|CL1313.Contig5_DN	HF|Unigene517_HF	HN|Unigene13741_HN	NF|CL2827.Contig5_NF	Y1|CL947.Contig2_Y1	Y2|CL9886.Contig4_Y2	Y3|CL13826.Contig2_Y3	Y4|CL2259.Contig1_Y4
Glyma.15G085000	HN	0.0001	DN	0.0001	HF	0.0001	NF	999	Y4	0.0001	Y3	0.0001	Y2	0.0001	Y1	0.0001	DN|CL13148.Contig1_DN	HF|CL2364.Contig1_HF	HN|CL12761.Contig2_HN	NF|CL11318.Contig1_NF	Y1|Unigene16174_Y1	Y2|Unigene2896_Y2	Y3|Unigene2287_Y3	Y4|CL3101.Contig1_Y4
Glyma.02G078600	HN	0.0001	DN	0.0001	HF	33.999	NF	0.0001	Y4	0.0001	Y3	0.0001	Y2	77.3563	Y1	0.0001	DN|CL13149.Contig1_DN	HF|CL5196.Contig2_HF	HN|CL8550.Contig2_HN	NF|CL5519.Contig2_NF	Y1|CL11417.Contig1_Y1	Y2|CL9809.Contig1_Y2	Y3|CL1151.Contig2_Y3	Y4|CL11910.Contig1_Y4
Glyma.05G183400	HN	0.0001	DN	0.0001	HF	0.0001	NF	0.0001	Y4	0.0001	Y3	0.0001	Y2	0.0001	Y1	0.0001	DN|CL13153.Contig1_DN	HF|CL4086.Contig1_HF	HN|CL4997.Contig2_HN	NF|CL5903.Contig2_NF	Y1|CL8004.Contig1_Y1	Y2|CL3982.Contig2_Y2	Y3|CL12411.Contig2_Y3	Y4|CL8674.Contig2_Y4
Glyma.08G141200	HN	0.0001	DN	0.0001	HF	0.0001	NF	0.0001	Y4	0.0001	Y3	999	Y2	38.4643	Y1	0.0001	DN|CL13153.Contig2_DN	HF|CL4086.Contig2_HF	HN|CL4997.Contig1_HN	NF|CL5903.Contig1_NF	Y1|CL8004.Contig2_Y1	Y2|CL3982.Contig1_Y2	Y3|CL12411.Contig1_Y3	Y4|CL8674.Contig1_Y4
Glyma.09G266200	HN	0.0001	DN	0.0001	HF	0.0001	NF	0.3994	Y4	0.0001	Y3	0.0521	Y2	0.0001	Y1	0.0001	DN|CL1316.Contig3_DN	HF|CL7319.Contig1_HF	HN|Unigene10080_HN	NF|CL1879.Contig9_NF	Y1|CL7639.Contig2_Y1	Y2|CL11311.Contig2_Y2	Y3|CL13771.Contig1_Y3	Y4|CL8887.Contig1_Y4
Glyma.02G232500	HN	23.563	DN	24.838	HF	0.2122	NF	0.0001	Y4	0.0001	Y3	0.0001	Y2	0.0001	Y1	0.0001	DN|CL13168.Contig2_DN	HF|CL11994.Contig2_HF	HN|CL2505.Contig2_HN	NF|CL6341.Contig2_NF	Y1|CL10303.Contig2_Y1	Y2|CL9022.Contig2_Y2	Y3|CL10225.Contig2_Y3	Y4|CL10335.Contig2_Y4
Glyma.09G009800	HN	0.0001	DN	0.0001	HF	0.0001	NF	0.0001	Y4	0.0482	Y3	0.0001	Y2	0.0001	Y1	0.0001	DN|CL1317.Contig2_DN	HF|CL12598.Contig1_HF	HN|CL10215.Contig2_HN	NF|CL7571.Contig3_NF	Y1|CL3912.Contig3_Y1	Y2|CL4640.Contig2_Y2	Y3|CL3109.Contig3_Y3	Y4|CL6533.Contig2_Y4
Glyma.11G190700	HN	0.0001	DN	0.0001	HF	0.0001	NF	0.0001	Y4	0.0001	Y3	0.0001	Y2	0.4475	Y1	0.0001	DN|CL13174.Contig1_DN	HF|CL7101.Contig1_HF	HN|CL13587.Contig1_HN	NF|CL2423.Contig1_NF	Y1|CL6026.Contig1_Y1	Y2|CL6101.Contig1_Y2	Y3|CL12109.Contig2_Y3	Y4|CL11690.Contig1_Y4
Glyma.14G200900	HN	0.0001	DN	999	HF	0.089	NF	0.2685	Y4	999	Y3	0.0001	Y2	0.0001	Y1	0.4694	DN|CL13176.Contig2_DN	HF|CL5475.Contig1_HF	HN|CL4516.Contig1_HN	NF|CL2183.Contig2_NF	Y1|CL12102.Contig1_Y1	Y2|CL4285.Contig1_Y2	Y3|CL11177.Contig2_Y3	Y4|Unigene11098_Y4
Glyma.20G057600	HN	0.0001	DN	344.416	HF	277.397	NF	0.0001	Y4	0.0001	Y3	999	Y2	0.0001	Y1	0.0001	DN|CL13180.Contig1_DN	HF|CL7708.Contig1_HF	HN|Unigene6634_HN	NF|CL8560.Contig1_NF	Y1|Unigene9624_Y1	Y2|CL10746.Contig1_Y2	Y3|Unigene13160_Y3	Y4|Unigene9642_Y4
Glyma.20G246700	HN	0.0001	DN	0.0001	HF	0.0001	NF	0.0001	Y4	0.0001	Y3	0.0001	Y2	0.0001	Y1	0.0001	DN|CL13193.Contig1_DN	HF|CL8257.Contig2_HF	HN|Unigene979_HN	NF|Unigene4486_NF	Y1|CL13656.Contig2_Y1	Y2|CL6831.Contig1_Y2	Y3|CL8694.Contig1_Y3	Y4|CL4393.Contig1_Y4
Glyma.12G239400	HN	0.0001	DN	0.0001	HF	400.177	NF	0.0001	Y4	0.0001	Y3	0.0001	Y2	999	Y1	0.0001	DN|CL13198.Contig1_DN	HF|Unigene14153_HF	HN|CL5348.Contig1_HN	NF|CL12161.Contig1_NF	Y1|Unigene7886_Y1	Y2|Unigene7996_Y2	Y3|Unigene2354_Y3	Y4|Unigene4355_Y4
Glyma.01G002400	HN	0.0001	DN	0.0001	HF	0.0001	NF	0.0001	Y4	0.0001	Y3	0.0001	Y2	0.0001	Y1	0.0001	DN|CL13208.Contig1_DN	HF|CL2617.Contig1_HF	HN|Unigene14003_HN	NF|CL9496.Contig3_NF	Y1|CL5909.Contig1_Y1	Y2|Unigene7886_Y2	Y3|CL5095.Contig1_Y3	Y4|Unigene5954_Y4
Glyma.01G017700	HN	0.0001	DN	1.1711	HF	0.0001	NF	0.0001	Y4	0.0001	Y3	0.0001	Y2	0.0001	Y1	0.0001	DN|CL13211.Contig1_DN	HF|CL5321.Contig8_HF	HN|CL6572.Contig2_HN	NF|CL14408.Contig1_NF	Y1|CL13471.Contig4_Y1	Y2|CL1783.Contig1_Y2	Y3|CL6855.Contig1_Y3	Y4|Unigene2607_Y4
Glyma.15G098400	HN	552.033	DN	0.0001	HF	0.0001	NF	0.0001	Y4	230.053	Y3	470.909	Y2	0.2333	Y1	0.0001	DN|CL13214.Contig1_DN	HF|CL8996.Contig1_HF	HN|CL3727.Contig1_HN	NF|CL1520.Contig1_NF	Y1|CL2707.Contig4_Y1	Y2|CL7805.Contig2_Y2	Y3|CL6270.Contig2_Y3	Y4|CL12669.Contig3_Y4
Glyma.19G112100	HN	0.6214	DN	0.0001	HF	0.0001	NF	0.0001	Y4	576.983	Y3	0.0001	Y2	0.0001	Y1	0.0001	DN|CL13220.Contig2_DN	HF|Unigene11910_HF	HN|CL1529.Contig2_HN	NF|Unigene10164_NF	Y1|CL4692.Contig2_Y1	Y2|CL2196.Contig2_Y2	Y3|Unigene2099_Y3	Y4|Unigene2276_Y4
Glyma.19G052200	HN	22.7229	DN	0.0001	HF	1.0315	NF	0.0001	Y4	0.0001	Y3	1.2437	Y2	0.0001	Y1	1.0315	DN|CL13227.Contig2_DN	HF|CL10202.Contig2_HF	HN|CL4264.Contig2_HN	NF|CL1201.Contig2_NF	Y1|CL4906.Contig2_Y1	Y2|CL8687.Contig2_Y2	Y3|CL9114.Contig2_Y3	Y4|CL1365.Contig2_Y4
Glyma.11G209900	HN	0.0001	DN	1.345	HF	0.0001	NF	0.0001	Y4	0.0001	Y3	0.1606	Y2	0.0001	Y1	3.2603	DN|CL13230.Contig1_DN	HF|CL11310.Contig1_HF	HN|CL11283.Contig2_HN	NF|Unigene10698_NF	Y1|CL3593.Contig1_Y1	Y2|CL9910.Contig2_Y2	Y3|CL5359.Contig5_Y3	Y4|CL13745.Contig1_Y4
Glyma.10G025100	HN	999	DN	0.0001	HF	999	NF	999	Y4	0.0001	Y3	0.0001	Y2	0.0001	Y1	999	DN|CL13243.Contig2_DN	HF|Unigene13678_HF	HN|Unigene15632_HN	NF|CL9135.Contig2_NF	Y1|CL7006.Contig4_Y1	Y2|CL10775.Contig1_Y2	Y3|CL11097.Contig1_Y3	Y4|CL4166.Contig2_Y4
Glyma.17G131300	HN	0.3083	DN	0.0001	HF	0.0001	NF	26.2904	Y4	0.0001	Y3	0.1367	Y2	0.0001	Y1	0.1117	DN|CL13250.Contig1_DN	HF|CL4953.Contig1_HF	HN|CL5463.Contig1_HN	NF|CL1335.Contig2_NF	Y1|CL7179.Contig1_Y1	Y2|CL3912.Contig2_Y2	Y3|CL1337.Contig1_Y3	Y4|CL8466.Contig1_Y4
Glyma.03G028000	HN	0.0001	DN	0.0001	HF	0.0001	NF	0.0001	Y4	0.0001	Y3	0.0001	Y2	0.0001	Y1	0.0001	DN|CL13250.Contig2_DN	HF|CL4953.Contig2_HF	HN|CL5463.Contig2_HN	NF|CL1335.Contig1_NF	Y1|CL7179.Contig2_Y1	Y2|CL3912.Contig1_Y2	Y3|CL1337.Contig2_Y3	Y4|CL8466.Contig2_Y4
Glyma.20G119200	HN	199.487	DN	392.667	HF	140.428	NF	0.0001	Y4	0.0001	Y3	211.699	Y2	0.0001	Y1	0.449	DN|CL13253.Contig1_DN	HF|CL8823.Contig1_HF	HN|Unigene16084_HN	NF|CL6223.Contig2_NF	Y1|Unigene11105_Y1	Y2|Unigene15129_Y2	Y3|Unigene4056_Y3	Y4|Unigene9498_Y4
Glyma.02G146400	HN	0.0001	DN	0.0001	HF	6.8074	NF	0.0001	Y4	0.0001	Y3	0.0001	Y2	0.419	Y1	0.0001	DN|CL13266.Contig2_DN	HF|Unigene16242_HF	HN|Unigene14415_HN	NF|Unigene2838_NF	Y1|Unigene14767_Y1	Y2|CL4518.Contig1_Y2	Y3|Unigene5369_Y3	Y4|Unigene5791_Y4
Glyma.18G049100	HN	0.0001	DN	0.0001	HF	927.56	NF	0.0001	Y4	0.0001	Y3	0.0001	Y2	999	Y1	468.507	DN|CL1327.Contig1_DN	HF|CL4326.Contig1_HF	HN|CL3960.Contig3_HN	NF|CL2330.Contig2_NF	Y1|CL5323.Contig2_Y1	Y2|CL7633.Contig3_Y2	Y3|CL725.Contig4_Y3	Y4|CL2841.Contig3_Y4
Glyma.18G234000	HN	0.0001	DN	0.1681	HF	0.0001	NF	0.0001	Y4	0.0001	Y3	0.336	Y2	999	Y1	11.4848	DN|CL13274.Contig1_DN	HF|CL4009.Contig1_HF	HN|CL13160.Contig2_HN	NF|CL11849.Contig2_NF	Y1|CL6695.Contig2_Y1	Y2|CL9935.Contig2_Y2	Y3|CL11711.Contig2_Y3	Y4|CL6289.Contig2_Y4
Glyma.12G049000	HN	0.0001	DN	0.0001	HF	0.0001	NF	999	Y4	0.0001	Y3	0.0001	Y2	0.0001	Y1	0.0001	DN|CL13278.Contig2_DN	HF|Unigene11873_HF	HN|Unigene11944_HN	NF|Unigene511_NF	Y1|Unigene14402_Y1	Y2|Unigene11189_Y2	Y3|Unigene14755_Y3	Y4|Unigene14629_Y4
Glyma.05G222000	HN	415.314	DN	475.915	HF	0.5526	NF	0.0001	Y4	0.0001	Y3	0.3684	Y2	0.0001	Y1	0.0001	DN|CL13303.Contig2_DN	HF|CL651.Contig2_HF	HN|CL4246.Contig2_HN	NF|CL7000.Contig2_NF	Y1|CL4795.Contig2_Y1	Y2|CL8510.Contig2_Y2	Y3|CL12138.Contig2_Y3	Y4|CL9108.Contig2_Y4
Glyma.08G100000	HN	0.0001	DN	23.3699	HF	15.8027	NF	999	Y4	999	Y3	0.0001	Y2	0.0001	Y1	0.0001	DN|CL13307.Contig1_DN	HF|CL12996.Contig1_HF	HN|CL7858.Contig1_HN	NF|CL8486.Contig2_NF	Y1|CL2305.Contig1_Y1	Y2|CL4501.Contig1_Y2	Y3|CL9340.Contig1_Y3	Y4|CL12624.Contig1_Y4
Glyma.09G095800	HN	0.2785	DN	0.0001	HF	0.0001	NF	0.0001	Y4	0.0001	Y3	0.4057	Y2	0.1991	Y1	0.171	DN|CL13317.Contig1_DN	HF|CL6636.Contig1_HF	HN|CL8410.Contig1_HN	NF|CL10456.Contig1_NF	Y1|Unigene9669_Y1	Y2|CL6859.Contig1_Y2	Y3|CL7916.Contig1_Y3	Y4|CL2735.Contig1_Y4
Glyma.01G017000	HN	0.0001	DN	0.0001	HF	0.0001	NF	0.0001	Y4	0.0001	Y3	0.0001	Y2	999	Y1	0.0001	DN|CL13326.Contig2_DN	HF|CL3202.Contig2_HF	HN|CL3504.Contig4_HN	NF|Unigene2089_NF	Y1|CL1017.Contig3_Y1	Y2|CL6083.Contig3_Y2	Y3|CL7251.Contig2_Y3	Y4|CL2321.Contig3_Y4
Glyma.02G247100	HN	0.0001	DN	0.0001	HF	0.0001	NF	0.0001	Y4	0.543	Y3	856.055	Y2	0.2993	Y1	0.0001	DN|CL13333.Contig2_DN	HF|CL2788.Contig2_HF	HN|CL11050.Contig2_HN	NF|CL8224.Contig2_NF	Y1|CL2936.Contig2_Y1	Y2|Unigene7887_Y2	Y3|CL4032.Contig1_Y3	Y4|CL5035.Contig3_Y4
Glyma.13G365200	HN	0.1425	DN	0.0001	HF	0.0001	NF	2.1997	Y4	0.0001	Y3	0.0001	Y2	0.0001	Y1	0.0001	DN|CL13338.Contig1_DN	HF|Unigene8501_HF	HN|Unigene2882_HN	NF|CL2245.Contig1_NF	Y1|CL1972.Contig1_Y1	Y2|Unigene16774_Y2	Y3|CL13474.Contig1_Y3	Y4|Unigene5819_Y4
Glyma.02G160500	HN	999	DN	0.0001	HF	631.485	NF	0.0001	Y4	0.0001	Y3	0.0001	Y2	45.9059	Y1	0.0001	DN|CL13340.Contig2_DN	HF|CL1490.Contig4_HF	HN|CL7623.Contig3_HN	NF|CL5951.Contig5_NF	Y1|CL7988.Contig1_Y1	Y2|Unigene3941_Y2	Y3|Unigene8166_Y3	Y4|CL6306.Contig1_Y4
Glyma.19G025600	HN	0.0001	DN	0.6405	HF	0.0001	NF	0.0001	Y4	0.596	Y3	0.0001	Y2	0.4807	Y1	0.5226	DN|CL13345.Contig2_DN	HF|Unigene19424_HF	HN|Unigene9132_HN	NF|Unigene26636_NF	Y1|Unigene1252_Y1	Y2|Unigene10276_Y2	Y3|CL192.Contig1_Y3	Y4|Unigene2768_Y4
Glyma.13G133000	HN	0.0001	DN	0.0001	HF	0.0001	NF	0.0001	Y4	1.8177	Y3	0.0001	Y2	0.0001	Y1	0.0001	DN|CL13347.Contig2_DN	HF|CL9664.Contig1_HF	HN|CL10462.Contig1_HN	NF|CL4031.Contig3_NF	Y1|CL12434.Contig1_Y1	Y2|CL4741.Contig1_Y2	Y3|CL6511.Contig2_Y3	Y4|CL11053.Contig1_Y4
Glyma.08G318600	HN	0.0001	DN	0.481	HF	0.0001	NF	493.13	Y4	0.0001	Y3	0.0001	Y2	0.2406	Y1	999	DN|CL13354.Contig1_DN	HF|CL1582.Contig1_HF	HN|CL6000.Contig4_HN	NF|CL3565.Contig2_NF	Y1|CL2482.Contig4_Y1	Y2|CL151.Contig2_Y2	Y3|CL6019.Contig2_Y3	Y4|Unigene3020_Y4
Glyma.02G299400	HN	0.0001	DN	0.0001	HF	0.0001	NF	0.0001	Y4	0.0001	Y3	0.0001	Y2	0.1909	Y1	0.0001	DN|CL1336.Contig3_DN	HF|CL13835.Contig1_HF	HN|CL9261.Contig1_HN	NF|Unigene8376_NF	Y1|Unigene16413_Y1	Y2|Unigene4443_Y2	Y3|CL13214.Contig2_Y3	Y4|CL2009.Contig2_Y4
Glyma.06G031500	HN	0.0001	DN	0.0001	HF	0.0001	NF	3.2496	Y4	0.0001	Y3	0.0001	Y2	0.0001	Y1	999	DN|CL13369.Contig2_DN	HF|CL8845.Contig1_HF	HN|CL13089.Contig1_HN	NF|CL9411.Contig1_NF	Y1|CL8407.Contig2_Y1	Y2|Unigene30485_Y2	Y3|CL1306.Contig1_Y3	Y4|CL11479.Contig1_Y4
Glyma.05G067100	HN	0.0001	DN	0.232	HF	0.0001	NF	0.0001	Y4	0.188	Y3	0.0761	Y2	0.0001	Y1	999	DN|CL13395.Contig1_DN	HF|Unigene11758_HF	HN|CL344.Contig3_HN	NF|CL8450.Contig2_NF	Y1|CL4425.Contig3_Y1	Y2|CL9494.Contig2_Y2	Y3|CL6044.Contig2_Y3	Y4|CL3531.Contig1_Y4
Glyma.11G017600	HN	0.0001	DN	0.0001	HF	0.0001	NF	0.0082	Y4	0.0001	Y3	0.0001	Y2	0.0034	Y1	0.0001	DN|CL13401.Contig2_DN	HF|CL12049.Contig2_HF	HN|CL3493.Contig1_HN	NF|CL5620.Contig2_NF	Y1|CL5183.Contig1_Y1	Y2|CL1987.Contig1_Y2	Y3|CL6266.Contig1_Y3	Y4|CL5581.Contig2_Y4
Glyma.06G302800	HN	0.2825	DN	0.0544	HF	0.0001	NF	0.0001	Y4	0.0001	Y3	0.9438	Y2	0.1094	Y1	3.2236	DN|CL13409.Contig1_DN	HF|CL12722.Contig2_HF	HN|CL4843.Contig1_HN	NF|CL10929.Contig1_NF	Y1|CL4441.Contig1_Y1	Y2|CL7554.Contig2_Y2	Y3|CL10361.Contig1_Y3	Y4|CL7333.Contig2_Y4
Glyma.12G100700	HN	0.0001	DN	0.0569	HF	0.0001	NF	0.0001	Y4	0.0001	Y3	0.0001	Y2	0.0001	Y1	0.0001	DN|CL13409.Contig2_DN	HF|CL12722.Contig1_HF	HN|CL4843.Contig2_HN	NF|CL10929.Contig2_NF	Y1|CL4441.Contig2_Y1	Y2|CL7554.Contig1_Y2	Y3|CL10361.Contig2_Y3	Y4|CL7333.Contig1_Y4
Glyma.09G092700	HN	0.147	DN	152.19	HF	146.896	NF	0.3931	Y4	0.0001	Y3	0.0937	Y2	0.2946	Y1	0.0757	DN|Unigene15105_DN	HF|CL3040.Contig3_HF	HN|CL6695.Contig3_HN	NF|CL5594.Contig4_NF	Y1|CL4338.Contig5_Y1	Y2|CL9069.Contig4_Y2	Y3|CL7909.Contig2_Y3	Y4|Unigene14965_Y4
Glyma.13G233000	HN	0.0001	DN	0.0001	HF	0.0001	NF	0.0001	Y4	0.0001	Y3	0.0001	Y2	999	Y1	0.0001	DN|CL13413.Contig1_DN	HF|CL3760.Contig2_HF	HN|CL7634.Contig1_HN	NF|Unigene18262_NF	Y1|Unigene9774_Y1	Y2|Unigene2519_Y2	Y3|Unigene5313_Y3	Y4|Unigene6128_Y4
Glyma.13G233100	HN	0.0001	DN	0.0001	HF	0.0001	NF	999	Y4	0.0001	Y3	0.0001	Y2	0.0001	Y1	999	DN|CL13413.Contig2_DN	HF|CL3760.Contig1_HF	HN|CL7634.Contig2_HN	NF|Unigene16232_NF	Y1|Unigene9985_Y1	Y2|Unigene3530_Y2	Y3|Unigene6890_Y3	Y4|Unigene10058_Y4
Glyma.17G224800	HN	0.0001	DN	0.0001	HF	0.0001	NF	0.0001	Y4	0.0001	Y3	0.0487	Y2	0.0001	Y1	0.0001	DN|CL13415.Contig3_DN	HF|Unigene10540_HF	HN|CL14258.Contig1_HN	NF|CL10339.Contig1_NF	Y1|Unigene6879_Y1	Y2|CL11000.Contig1_Y2	Y3|Unigene19856_Y3	Y4|CL6793.Contig2_Y4
Glyma.04G149200	HN	0.0001	DN	0.0001	HF	0.0001	NF	0.0001	Y4	548.975	Y3	0.0001	Y2	623.412	Y1	0.0001	DN|CL13429.Contig1_DN	HF|CL12198.Contig2_HF	HN|CL11453.Contig1_HN	NF|CL5959.Contig2_NF	Y1|CL13425.Contig2_Y1	Y2|CL12580.Contig2_Y2	Y3|CL11830.Contig2_Y3	Y4|CL11927.Contig2_Y4
Glyma.06G214900	HN	328.592	DN	373.747	HF	310.82	NF	0.0001	Y4	48.3513	Y3	0.0001	Y2	0.0001	Y1	0.0001	DN|CL13429.Contig2_DN	HF|CL12198.Contig1_HF	HN|CL11453.Contig2_HN	NF|CL5959.Contig1_NF	Y1|CL13425.Contig1_Y1	Y2|CL12580.Contig1_Y2	Y3|CL11830.Contig1_Y3	Y4|CL11927.Contig1_Y4
Glyma.17G149400	HN	19.2251	DN	0.2402	HF	22.6791	NF	17.4525	Y4	0.0855	Y3	14.7137	Y2	999	Y1	11.8769	DN|CL13439.Contig3_DN	HF|Unigene8032_HF	HN|CL8854.Contig1_HN	NF|CL8450.Contig3_NF	Y1|CL8590.Contig2_Y1	Y2|Unigene16395_Y2	Y3|CL13310.Contig1_Y3	Y4|CL925.Contig1_Y4
Glyma.10G044400	HN	0.4684	DN	0.0001	HF	0.4684	NF	0.0001	Y4	0.0001	Y3	0.0001	Y2	0.0001	Y1	0.0001	DN|CL1344.Contig1_DN	HF|CL870.Contig8_HF	HN|CL13893.Contig3_HN	NF|CL2456.Contig7_NF	Y1|CL5024.Contig3_Y1	Y2|CL2279.Contig9_Y2	Y3|CL7013.Contig1_Y3	Y4|CL13715.Contig2_Y4
Glyma.05G129900	HN	0.0001	DN	0.0001	HF	0.0477	NF	0.0001	Y4	0.0001	Y3	0.0001	Y2	0.0001	Y1	0.0001	DN|CL13444.Contig1_DN	HF|Unigene979_HF	HN|Unigene6628_HN	NF|Unigene18205_NF	Y1|CL12981.Contig1_Y1	Y2|CL5007.Contig1_Y2	Y3|Unigene5519_Y3	Y4|Unigene9380_Y4
Glyma.06G136800	HN	999	DN	999	HF	0.0001	NF	0.0947	Y4	1.7353	Y3	0.0001	Y2	0.0996	Y1	0.168	DN|CL13445.Contig1_DN	HF|CL3380.Contig3_HF	HN|CL13806.Contig1_HN	NF|CL13491.Contig1_NF	Y1|CL10322.Contig2_Y1	Y2|CL4134.Contig3_Y2	Y3|CL8959.Contig1_Y3	Y4|CL1082.Contig1_Y4
Glyma.U014700	HN	0.1624	DN	0.2168	HF	64.9997	NF	0.0001	Y4	0.0902	Y3	0.0001	Y2	0.0001	Y1	0.1072	DN|CL13448.Contig1_DN	HF|Unigene18824_HF	HN|Unigene5535_HN	NF|CL11990.Contig1_NF	Y1|CL520.Contig1_Y1	Y2|Unigene18351_Y2	Y3|CL1972.Contig1_Y3	Y4|Unigene8570_Y4
Glyma.14G150500	HN	0.0153	DN	0.0001	HF	0.0001	NF	0.0001	Y4	0.0431	Y3	0.0001	Y2	0.0001	Y1	0.0001	DN|CL13449.Contig1_DN	HF|CL12521.Contig1_HF	HN|Unigene925_HN	NF|Unigene6738_NF	Y1|CL9989.Contig1_Y1	Y2|Unigene4361_Y2	Y3|Unigene11754_Y3	Y4|Unigene5951_Y4
Glyma.01G237800	HN	0.0001	DN	219.287	HF	74.1695	NF	0.0001	Y4	0.0001	Y3	0.0001	Y2	17.5755	Y1	40.8086	DN|CL13452.Contig1_DN	HF|Unigene6498_HF	HN|CL10582.Contig2_HN	NF|CL14247.Contig1_NF	Y1|CL13672.Contig2_Y1	Y2|CL11670.Contig1_Y2	Y3|CL9829.Contig1_Y3	Y4|CL13007.Contig1_Y4
Glyma.19G177600	HN	0.0001	DN	0.0001	HF	0.0001	NF	0.0001	Y4	0.0001	Y3	0.0001	Y2	0.0001	Y1	0.0001	DN|CL13459.Contig1_DN	HF|CL5581.Contig4_HF	HN|CL1762.Contig1_HN	NF|CL12333.Contig3_NF	Y1|CL12263.Contig1_Y1	Y2|CL11270.Contig2_Y2	Y3|CL9651.Contig3_Y3	Y4|Unigene7863_Y4
Glyma.01G148500	HN	0.0001	DN	0.0001	HF	0.0001	NF	0.0001	Y4	0.0001	Y3	0.0001	Y2	0.0001	Y1	0.0001	DN|CL13460.Contig1_DN	HF|CL6853.Contig2_HF	HN|CL2347.Contig2_HN	NF|CL627.Contig2_NF	Y1|CL6786.Contig4_Y1	Y2|CL83.Contig2_Y2	Y3|CL1481.Contig3_Y3	Y4|CL8220.Contig3_Y4
Glyma.02G282300	HN	0.0001	DN	72.5386	HF	0.0001	NF	0.0001	Y4	0.0001	Y3	0.0001	Y2	0.0001	Y1	0.0001	DN|CL13461.Contig2_DN	HF|CL9328.Contig2_HF	HN|CL10379.Contig1_HN	NF|CL9804.Contig2_NF	Y1|Unigene12899_Y1	Y2|CL8640.Contig2_Y2	Y3|CL11556.Contig2_Y3	Y4|Unigene4224_Y4
Glyma.05G186300	HN	0.0001	DN	0.0001	HF	0.0001	NF	0.0001	Y4	0.0001	Y3	0.0001	Y2	0.0001	Y1	0.0001	DN|CL13464.Contig1_DN	HF|CL11123.Contig2_HF	HN|CL7674.Contig1_HN	NF|CL13596.Contig1_NF	Y1|CL8967.Contig1_Y1	Y2|Unigene27285_Y2	Y3|CL6570.Contig1_Y3	Y4|Unigene13485_Y4
Glyma.07G138400	HN	0.0001	DN	0.0001	HF	0.0001	NF	0.0001	Y4	0.0001	Y3	0.0001	Y2	0.0001	Y1	0.0001	DN|CL1347.Contig3_DN	HF|CL1491.Contig1_HF	HN|CL3531.Contig1_HN	NF|CL10313.Contig2_NF	Y1|CL9129.Contig3_Y1	Y2|CL3431.Contig4_Y2	Y3|CL8841.Contig1_Y3	Y4|Unigene5511_Y4
Glyma.03G207500	HN	0.0001	DN	0.0001	HF	0.0001	NF	0.0001	Y4	0.0001	Y3	0.0001	Y2	0.0001	Y1	0.0001	DN|CL13473.Contig1_DN	HF|CL3058.Contig1_HF	HN|CL12242.Contig1_HN	NF|CL9489.Contig1_NF	Y1|CL7073.Contig1_Y1	Y2|CL6715.Contig1_Y2	Y3|Unigene13348_Y3	Y4|CL3096.Contig1_Y4
Glyma.02G107900	HN	0.0001	DN	0.0001	HF	0.0001	NF	999	Y4	0.0001	Y3	0.334	Y2	0.0001	Y1	0.334	DN|CL13486.Contig3_DN	HF|CL2356.Contig1_HF	HN|Unigene34265_HN	NF|CL7132.Contig2_NF	Y1|CL6310.Contig2_Y1	Y2|CL7051.Contig2_Y2	Y3|CL7318.Contig2_Y3	Y4|CL7644.Contig3_Y4
Glyma.U011100	HN	415.819	DN	0.0001	HF	0.0001	NF	999	Y4	549.379	Y3	0.0001	Y2	0.0001	Y1	0.0001	DN|CL13487.Contig1_DN	HF|CL8071.Contig5_HF	HN|Unigene14266_HN	NF|CL10986.Contig3_NF	Y1|CL7305.Contig1_Y1	Y2|CL10334.Contig1_Y2	Y3|CL13466.Contig1_Y3	Y4|CL3217.Contig1_Y4
Glyma.10G021700	HN	0.0001	DN	0.0001	HF	0.0001	NF	0.0001	Y4	0.0001	Y3	0.0001	Y2	0.0001	Y1	0.8299	DN|CL13488.Contig2_DN	HF|Unigene2537_HF	HN|CL13790.Contig2_HN	NF|CL13517.Contig2_NF	Y1|CL7353.Contig2_Y1	Y2|Unigene739_Y2	Y3|CL13641.Contig2_Y3	Y4|Unigene613_Y4
Glyma.09G170700	HN	92.684	DN	0.0001	HF	0.0001	NF	0.0001	Y4	0.0001	Y3	0.2458	Y2	999	Y1	0.0001	DN|CL13498.Contig1_DN	HF|CL7805.Contig2_HF	HN|Unigene6056_HN	NF|CL9210.Contig3_NF	Y1|CL907.Contig1_Y1	Y2|CL9261.Contig2_Y2	Y3|CL1693.Contig1_Y3	Y4|CL5998.Contig2_Y4
Glyma.05G049400	HN	0.0001	DN	0.0001	HF	0.0001	NF	0.0001	Y4	0.0001	Y3	0.0697	Y2	0.0742	Y1	999	DN|CL13507.Contig2_DN	HF|CL3435.Contig2_HF	HN|CL9094.Contig1_HN	NF|CL1790.Contig1_NF	Y1|CL7560.Contig2_Y1	Y2|CL11002.Contig2_Y2	Y3|CL5282.Contig1_Y3	Y4|CL12201.Contig2_Y4
Glyma.13G208000	HN	0.0001	DN	0.0001	HF	0.0001	NF	0.357	Y4	0.3564	Y3	0.0001	Y2	0.0001	Y1	387.576	DN|CL13510.Contig1_DN	HF|CL4036.Contig1_HF	HN|CL6134.Contig1_HN	NF|CL14249.Contig1_NF	Y1|CL10276.Contig3_Y1	Y2|Unigene16907_Y2	Y3|Unigene13051_Y3	Y4|CL10763.Contig1_Y4
Glyma.02G203400	HN	0.0001	DN	0.0001	HF	0.0001	NF	0.0001	Y4	0.0001	Y3	0.0001	Y2	0.0001	Y1	0.0001	DN|CL13516.Contig2_DN	HF|Unigene6102_HF	HN|Unigene4298_HN	NF|CL1931.Contig1_NF	Y1|Unigene2175_Y1	Y2|CL11933.Contig2_Y2	Y3|CL3041.Contig2_Y3	Y4|CL11020.Contig2_Y4
Glyma.19G111600	HN	0.4705	DN	0.1216	HF	0.3285	NF	0.2358	Y4	0.2231	Y3	0.3115	Y2	0.0611	Y1	0.2021	DN|CL13520.Contig2_DN	HF|Unigene17374_HF	HN|Unigene11725_HN	NF|Unigene17627_NF	Y1|Unigene7308_Y1	Y2|Unigene7481_Y2	Y3|Unigene14570_Y3	Y4|Unigene2129_Y4
Glyma.19G154100	HN	125.238	DN	283.502	HF	0.0001	NF	0.0001	Y4	0.0001	Y3	0.0001	Y2	809.213	Y1	0.0001	DN|CL13523.Contig2_DN	HF|CL5200.Contig1_HF	HN|CL9223.Contig2_HN	NF|CL10400.Contig3_NF	Y1|CL12988.Contig1_Y1	Y2|CL1223.Contig2_Y2	Y3|CL4777.Contig2_Y3	Y4|CL13043.Contig2_Y4
Glyma.04G015400	HN	0.0001	DN	0.0001	HF	0.0001	NF	0.0001	Y4	0.0001	Y3	0.0001	Y2	0.0001	Y1	0.0001	DN|CL13524.Contig1_DN	HF|Unigene4565_HF	HN|Unigene17910_HN	NF|Unigene2691_NF	Y1|Unigene735_Y1	Y2|Unigene13360_Y2	Y3|Unigene5312_Y3	Y4|Unigene13144_Y4
Glyma.02G056000	HN	26.3502	DN	0.0001	HF	20.5597	NF	19.3117	Y4	22.6476	Y3	0.0001	Y2	25.5034	Y1	28.9755	DN|CL13531.Contig1_DN	HF|Unigene16560_HF	HN|Unigene5223_HN	NF|Unigene17123_NF	Y1|Unigene3235_Y1	Y2|CL4976.Contig2_Y2	Y3|Unigene2972_Y3	Y4|Unigene3497_Y4
Glyma.13G271700	HN	0.0001	DN	0.0001	HF	0.0001	NF	0.0001	Y4	0.4144	Y3	0.0001	Y2	2.1157	Y1	0.0001	DN|CL13538.Contig1_DN	HF|CL4933.Contig8_HF	HN|Unigene15695_HN	NF|Unigene14268_NF	Y1|Unigene3555_Y1	Y2|CL4643.Contig2_Y2	Y3|Unigene15250_Y3	Y4|Unigene2498_Y4
Glyma.11G036400	HN	0.0001	DN	0.0001	HF	0.0001	NF	0.0001	Y4	0.0001	Y3	999	Y2	0.0001	Y1	582.11	DN|CL13539.Contig1_DN	HF|CL10002.Contig1_HF	HN|CL12327.Contig2_HN	NF|CL9137.Contig1_NF	Y1|CL4630.Contig1_Y1	Y2|CL2934.Contig3_Y2	Y3|Unigene3779_Y3	Y4|CL8117.Contig2_Y4
Glyma.11G156100	HN	0.0001	DN	0.0001	HF	0.0001	NF	0.0001	Y4	0.0001	Y3	0.0001	Y2	0.0001	Y1	0.0001	DN|CL13549.Contig1_DN	HF|CL5187.Contig2_HF	HN|CL12070.Contig1_HN	NF|CL4186.Contig1_NF	Y1|CL1358.Contig2_Y1	Y2|CL11521.Contig1_Y2	Y3|CL10411.Contig2_Y3	Y4|CL13415.Contig1_Y4
Glyma.04G135200	HN	0.0001	DN	0.0001	HF	0.0001	NF	0.0001	Y4	0.0001	Y3	0.0001	Y2	0.0001	Y1	0.0001	DN|CL13549.Contig2_DN	HF|CL5187.Contig1_HF	HN|CL12070.Contig2_HN	NF|CL4186.Contig2_NF	Y1|CL1358.Contig1_Y1	Y2|CL11521.Contig2_Y2	Y3|CL10411.Contig1_Y3	Y4|CL13415.Contig2_Y4
Glyma.20G131600	HN	0.0001	DN	999	HF	0.0001	NF	0.0001	Y4	0.0001	Y3	0.0001	Y2	0.0001	Y1	0.0001	DN|CL13559.Contig1_DN	HF|CL1210.Contig2_HF	HN|CL6004.Contig1_HN	NF|CL13020.Contig3_NF	Y1|CL9800.Contig4_Y1	Y2|CL4025.Contig3_Y2	Y3|CL8873.Contig2_Y3	Y4|CL10889.Contig2_Y4
Glyma.20G232600	HN	0.0001	DN	0.5704	HF	0.2053	NF	0.2912	Y4	0.2914	Y3	0.0001	Y2	0.3796	Y1	0.0001	DN|CL1356.Contig1_DN	HF|CL12348.Contig1_HF	HN|CL7397.Contig1_HN	NF|Unigene10494_NF	Y1|CL11359.Contig2_Y1	Y2|CL8690.Contig2_Y2	Y3|CL3155.Contig1_Y3	Y4|CL2154.Contig2_Y4
Glyma.17G093200	HN	0.7868	DN	0.0001	HF	999	NF	0.0001	Y4	0.0001	Y3	490.065	Y2	0.0001	Y1	0.0001	DN|CL13567.Contig1_DN	HF|CL1815.Contig3_HF	HN|CL8231.Contig1_HN	NF|CL777.Contig3_NF	Y1|CL11935.Contig2_Y1	Y2|Unigene11059_Y2	Y3|Unigene3486_Y3	Y4|CL12318.Contig1_Y4
Glyma.12G120600	HN	0.0001	DN	0.0001	HF	0.0001	NF	0.0001	Y4	0.0001	Y3	0.0001	Y2	0.0001	Y1	0.0001	DN|CL13569.Contig2_DN	HF|CL2152.Contig1_HF	HN|Unigene14264_HN	NF|Unigene10383_NF	Y1|CL1148.Contig1_Y1	Y2|CL12067.Contig4_Y2	Y3|Unigene5410_Y3	Y4|Unigene12937_Y4
Glyma.13G270600	HN	0.0001	DN	0.0001	HF	0.0001	NF	354.168	Y4	999	Y3	0.0001	Y2	0.0001	Y1	320.355	DN|CL13575.Contig2_DN	HF|CL3905.Contig1_HF	HN|CL7602.Contig1_HN	NF|CL14168.Contig1_NF	Y1|CL8228.Contig2_Y1	Y2|CL8215.Contig1_Y2	Y3|CL11158.Contig1_Y3	Y4|CL223.Contig1_Y4
Glyma.15G062500	HN	75.847	DN	74.3428	HF	59.0226	NF	52.268	Y4	49.4667	Y3	0.0001	Y2	47.1948	Y1	49.7216	DN|CL13583.Contig2_DN	HF|Unigene3051_HF	HN|CL1672.Contig1_HN	NF|CL3090.Contig2_NF	Y1|Unigene7696_Y1	Y2|CL4100.Contig1_Y2	Y3|CL6160.Contig2_Y3	Y4|CL5743.Contig5_Y4
Glyma.06G095700	HN	113.707	DN	0.0001	HF	0.0001	NF	0.2667	Y4	0.0001	Y3	0.0001	Y2	0.0001	Y1	66.9719	DN|CL13586.Contig1_DN	HF|Unigene17646_HF	HN|Unigene8664_HN	NF|CL12292.Contig1_NF	Y1|CL2245.Contig2_Y1	Y2|CL11541.Contig1_Y2	Y3|Unigene13291_Y3	Y4|CL11417.Contig2_Y4
Glyma.01G186800	HN	0.0001	DN	0.0001	HF	0.0001	NF	0.0001	Y4	0.0001	Y3	0.0001	Y2	0.0001	Y1	0.0001	DN|CL13593.Contig1_DN	HF|CL5244.Contig1_HF	HN|Unigene8414_HN	NF|CL3447.Contig2_NF	Y1|Unigene7762_Y1	Y2|CL6007.Contig3_Y2	Y3|Unigene722_Y3	Y4|CL12845.Contig1_Y4
Glyma.11G055200	HN	0.0001	DN	0.0001	HF	0.0001	NF	0.0001	Y4	0.0001	Y3	0.0001	Y2	0.0001	Y1	0.0001	DN|CL13593.Contig2_DN	HF|CL5244.Contig2_HF	HN|Unigene6224_HN	NF|CL3447.Contig3_NF	Y1|CL6149.Contig2_Y1	Y2|CL6007.Contig2_Y2	Y3|Unigene8301_Y3	Y4|CL12845.Contig3_Y4
Glyma.19G241400	HN	0.0001	DN	0.5809	HF	0.0001	NF	0.0001	Y4	0.0001	Y3	0.5809	Y2	0.0001	Y1	0.0001	DN|CL13607.Contig1_DN	HF|CL4764.Contig1_HF	HN|CL13278.Contig1_HN	NF|CL3947.Contig1_NF	Y1|Unigene7636_Y1	Y2|Unigene7699_Y2	Y3|CL12031.Contig1_Y3	Y4|CL5677.Contig1_Y4
Glyma.05G059800	HN	0.0001	DN	0.0001	HF	548.325	NF	400.617	Y4	0.0001	Y3	0.0001	Y2	999	Y1	0.2203	DN|CL13609.Contig2_DN	HF|CL10462.Contig1_HF	HN|CL10242.Contig1_HN	NF|CL4686.Contig1_NF	Y1|CL11897.Contig2_Y1	Y2|CL756.Contig2_Y2	Y3|CL4817.Contig2_Y3	Y4|CL13597.Contig1_Y4
Glyma.06G311600	HN	36.5178	DN	0.0001	HF	0.0001	NF	0.0001	Y4	0.3591	Y3	0.0001	Y2	0.2773	Y1	0.278	DN|CL13614.Contig1_DN	HF|CL4428.Contig1_HF	HN|CL6466.Contig2_HN	NF|CL10082.Contig1_NF	Y1|CL7646.Contig1_Y1	Y2|Unigene10964_Y2	Y3|CL12869.Contig1_Y3	Y4|CL5384.Contig3_Y4
Glyma.15G170200	HN	0.0001	DN	0.0001	HF	999	NF	0.0001	Y4	0.0001	Y3	0.0001	Y2	0.0001	Y1	0.0001	DN|CL1362.Contig2_DN	HF|CL12256.Contig1_HF	HN|CL2269.Contig2_HN	NF|CL12712.Contig1_NF	Y1|CL6872.Contig3_Y1	Y2|CL1884.Contig1_Y2	Y3|CL1567.Contig1_Y3	Y4|CL10323.Contig2_Y4
Glyma.15G106500	HN	0.2817	DN	0.0001	HF	0.0001	NF	0.0001	Y4	0.0001	Y3	0.6572	Y2	0.0001	Y1	0.4266	DN|CL13622.Contig2_DN	HF|CL7316.Contig1_HF	HN|CL4971.Contig1_HN	NF|CL10278.Contig2_NF	Y1|CL11116.Contig2_Y1	Y2|CL6166.Contig1_Y2	Y3|CL2080.Contig1_Y3	Y4|CL3914.Contig1_Y4
Glyma.19G101500	HN	0.0001	DN	0.0001	HF	0.0001	NF	0.0001	Y4	0.0001	Y3	0.0001	Y2	0.0001	Y1	0.0001	DN|CL13634.Contig1_DN	HF|CL5858.Contig1_HF	HN|CL4359.Contig1_HN	NF|CL9873.Contig1_NF	Y1|CL11311.Contig2_Y1	Y2|CL5601.Contig2_Y2	Y3|CL1399.Contig1_Y3	Y4|CL11691.Contig1_Y4
Glyma.16G049700	HN	4.7174	DN	0.0001	HF	0.6606	NF	0.0001	Y4	0.0001	Y3	0.0001	Y2	5.5961	Y1	0.0001	DN|CL13634.Contig2_DN	HF|CL5858.Contig2_HF	HN|CL4359.Contig2_HN	NF|CL9873.Contig2_NF	Y1|CL11311.Contig1_Y1	Y2|CL5601.Contig1_Y2	Y3|CL1399.Contig2_Y3	Y4|CL11691.Contig2_Y4
Glyma.09G062200	HN	0.0001	DN	0.0001	HF	0.0001	NF	61.0237	Y4	0.0001	Y3	0.0001	Y2	55.01	Y1	51.171	DN|CL13639.Contig2_DN	HF|CL1373.Contig2_HF	HN|CL12347.Contig2_HN	NF|CL9732.Contig1_NF	Y1|CL11698.Contig1_Y1	Y2|Unigene9677_Y2	Y3|CL6423.Contig1_Y3	Y4|CL10167.Contig3_Y4
Glyma.12G207600	HN	0.356	DN	0.0263	HF	0.0001	NF	0.0001	Y4	5.6774	Y3	0.0909	Y2	1.8896	Y1	0.356	DN|CL13642.Contig2_DN	HF|CL1355.Contig2_HF	HN|CL12189.Contig1_HN	NF|CL8746.Contig1_NF	Y1|CL12507.Contig2_Y1	Y2|CL5043.Contig1_Y2	Y3|CL7730.Contig1_Y3	Y4|CL4803.Contig3_Y4
Glyma.15G114400	HN	0.0001	DN	22.1733	HF	0.1927	NF	0.0001	Y4	0.0001	Y3	0.0001	Y2	0.0001	Y1	0.0001	DN|CL13648.Contig2_DN	HF|CL12333.Contig2_HF	HN|Unigene17772_HN	NF|CL2368.Contig1_NF	Y1|CL5441.Contig3_Y1	Y2|CL8189.Contig2_Y2	Y3|CL13742.Contig1_Y3	Y4|CL2622.Contig1_Y4
Glyma.07G221200	HN	0.0001	DN	0.0001	HF	182.922	NF	0.0001	Y4	0.0001	Y3	0.0001	Y2	0.0001	Y1	0.0001	DN|CL13650.Contig1_DN	HF|CL13913.Contig1_HF	HN|CL3645.Contig2_HN	NF|CL1424.Contig1_NF	Y1|CL854.Contig1_Y1	Y2|CL1436.Contig1_Y2	Y3|CL9701.Contig1_Y3	Y4|CL12394.Contig1_Y4
Glyma.07G110600	HN	0.0001	DN	0.0001	HF	0.0001	NF	0.0001	Y4	0.0001	Y3	0.0001	Y2	0.0001	Y1	0.0001	DN|CL13658.Contig1_DN	HF|Unigene980_HF	HN|CL3404.Contig2_HN	NF|CL1775.Contig1_NF	Y1|CL12739.Contig1_Y1	Y2|CL12345.Contig1_Y2	Y3|Unigene15088_Y3	Y4|Unigene9622_Y4
Glyma.07G188200	HN	0.0001	DN	0.104	HF	0.0001	NF	0.0001	Y4	0.0001	Y3	0.0001	Y2	0.0001	Y1	0.0001	DN|CL13660.Contig1_DN	HF|CL1859.Contig3_HF	HN|CL11997.Contig2_HN	NF|Unigene16077_NF	Y1|CL3694.Contig2_Y1	Y2|CL11047.Contig1_Y2	Y3|CL1298.Contig7_Y3	Y4|CL2571.Contig3_Y4
Glyma.10G053000	HN	0.0001	DN	0.0001	HF	0.0001	NF	0.0001	Y4	0.0001	Y3	0.0948	Y2	0.0001	Y1	0.0001	DN|CL13667.Contig1_DN	HF|CL13006.Contig1_HF	HN|CL14002.Contig1_HN	NF|CL13760.Contig2_NF	Y1|CL13130.Contig1_Y1	Y2|CL6860.Contig1_Y2	Y3|CL10789.Contig1_Y3	Y4|CL4179.Contig1_Y4
Glyma.05G174300	HN	0.0001	DN	0.2007	HF	12.5676	NF	27.3568	Y4	23.7371	Y3	0.0001	Y2	0.0001	Y1	9.1443	DN|CL13677.Contig2_DN	HF|CL12530.Contig1_HF	HN|CL13072.Contig1_HN	NF|CL1396.Contig1_NF	Y1|CL10027.Contig1_Y1	Y2|Unigene14958_Y2	Y3|Unigene644_Y3	Y4|CL10454.Contig1_Y4
Glyma.08G299400	HN	58.3139	DN	51.6717	HF	58.0366	NF	0.3663	Y4	56.8173	Y3	57.0699	Y2	57.7671	Y1	51.7482	DN|CL13681.Contig2_DN	HF|CL11531.Contig2_HF	HN|CL1421.Contig3_HN	NF|CL7371.Contig1_NF	Y1|CL13185.Contig2_Y1	Y2|CL4572.Contig2_Y2	Y3|CL9548.Contig2_Y3	Y4|CL13698.Contig5_Y4
Glyma.18G121400	HN	54.2353	DN	0.0001	HF	53.098	NF	716.5	Y4	1.4613	Y3	0.0001	Y2	0.7092	Y1	0.0001	DN|CL13681.Contig3_DN	HF|CL11531.Contig3_HF	HN|CL1421.Contig1_HN	NF|CL7371.Contig2_NF	Y1|CL13185.Contig1_Y1	Y2|CL4572.Contig1_Y2	Y3|CL9548.Contig3_Y3	Y4|CL13698.Contig2_Y4
Glyma.18G291700	HN	0.0429	DN	0.0242	HF	0.0246	NF	0.027	Y4	0.0495	Y3	0.0186	Y2	0.0075	Y1	0.0001	DN|CL13685.Contig1_DN	HF|CL12570.Contig1_HF	HN|CL6001.Contig2_HN	NF|Unigene8549_NF	Y1|Unigene12878_Y1	Y2|Unigene16773_Y2	Y3|Unigene7458_Y3	Y4|Unigene770_Y4
Glyma.12G103300	HN	0.0001	DN	0.0001	HF	0.1206	NF	0.0001	Y4	0.0001	Y3	0.2061	Y2	355.761	Y1	0.0798	DN|CL13693.Contig1_DN	HF|CL674.Contig1_HF	HN|CL7917.Contig3_HN	NF|CL13412.Contig1_NF	Y1|Unigene11233_Y1	Y2|CL12694.Contig1_Y2	Y3|CL10171.Contig1_Y3	Y4|CL218.Contig1_Y4
Glyma.U020300	HN	0.0001	DN	0.0001	HF	0.0001	NF	0.0001	Y4	0.7195	Y3	1.6392	Y2	0.0001	Y1	0.5866	DN|CL13699.Contig1_DN	HF|CL10471.Contig1_HF	HN|Unigene10234_HN	NF|CL8.Contig1_NF	Y1|Unigene9996_Y1	Y2|Unigene15812_Y2	Y3|CL11354.Contig1_Y3	Y4|Unigene10326_Y4
Glyma.06G322000	HN	0.0001	DN	0.236	HF	0.1768	NF	0.0001	Y4	0.0001	Y3	0.0001	Y2	0.0001	Y1	0.174	DN|CL13700.Contig2_DN	HF|CL8577.Contig2_HF	HN|CL7025.Contig5_HN	NF|CL7700.Contig3_NF	Y1|CL282.Contig2_Y1	Y2|CL10896.Contig1_Y2	Y3|Unigene9625_Y3	Y4|CL4176.Contig3_Y4
Glyma.09G009400	HN	0.0001	DN	0.0001	HF	0.0001	NF	0.0001	Y4	0.0001	Y3	12.2345	Y2	1.8302	Y1	0.3137	DN|CL13724.Contig2_DN	HF|CL10516.Contig2_HF	HN|CL5386.Contig2_HN	NF|CL6017.Contig2_NF	Y1|CL10206.Contig2_Y1	Y2|CL8968.Contig3_Y2	Y3|CL11676.Contig1_Y3	Y4|CL1249.Contig1_Y4
Glyma.12G117500	HN	0.0001	DN	0.0001	HF	0.6071	NF	0.4034	Y4	116.947	Y3	11.1642	Y2	999	Y1	0.2928	DN|CL13734.Contig1_DN	HF|CL11962.Contig1_HF	HN|CL7497.Contig1_HN	NF|CL12136.Contig1_NF	Y1|CL5443.Contig1_Y1	Y2|CL573.Contig1_Y2	Y3|CL5175.Contig2_Y3	Y4|CL7258.Contig2_Y4
Glyma.10G006200	HN	0.0001	DN	0.0001	HF	865.066	NF	0.0001	Y4	0.0001	Y3	999	Y2	0.0001	Y1	0.0001	DN|CL13735.Contig1_DN	HF|CL6876.Contig2_HF	HN|CL2724.Contig1_HN	NF|CL13674.Contig2_NF	Y1|CL9742.Contig3_Y1	Y2|Unigene2331_Y2	Y3|CL2457.Contig4_Y3	Y4|Unigene9010_Y4
Glyma.11G082400	HN	0.0001	DN	0.0001	HF	0.4005	NF	0.0001	Y4	0.0001	Y3	0.4005	Y2	0.4011	Y1	0.8049	DN|CL13746.Contig1_DN	HF|CL12753.Contig2_HF	HN|Unigene14187_HN	NF|CL12562.Contig2_NF	Y1|CL2638.Contig1_Y1	Y2|Unigene2669_Y2	Y3|CL13821.Contig1_Y3	Y4|CL6480.Contig1_Y4
Glyma.07G135300	HN	0.0001	DN	0.0001	HF	0.0001	NF	0.0001	Y4	0.0001	Y3	0.0001	Y2	0.0001	Y1	0.0256	DN|CL13764.Contig1_DN	HF|CL3307.Contig1_HF	HN|CL1973.Contig1_HN	NF|CL11567.Contig1_NF	Y1|CL6102.Contig1_Y1	Y2|CL2125.Contig1_Y2	Y3|CL6183.Contig1_Y3	Y4|CL6145.Contig1_Y4
Glyma.06G190200	HN	0.0001	DN	0.0001	HF	0.0001	NF	0.0001	Y4	0.0001	Y3	501.292	Y2	0.0001	Y1	0.0001	DN|CL13784.Contig3_DN	HF|CL2337.Contig5_HF	HN|Unigene15419_HN	NF|CL11944.Contig1_NF	Y1|Unigene3978_Y1	Y2|CL10354.Contig1_Y2	Y3|Unigene802_Y3	Y4|CL932.Contig1_Y4
Glyma.09G091600	HN	0.0001	DN	0.0001	HF	0.0001	NF	0.0001	Y4	0.0805	Y3	0.0001	Y2	0.0001	Y1	0.0001	DN|CL13796.Contig1_DN	HF|CL9622.Contig1_HF	HN|CL374.Contig2_HN	NF|CL4729.Contig1_NF	Y1|CL9845.Contig1_Y1	Y2|CL9784.Contig1_Y2	Y3|CL1157.Contig1_Y3	Y4|CL8581.Contig1_Y4
Glyma.15G198100	HN	0.0001	DN	2.3918	HF	0.0001	NF	0.0001	Y4	0.0001	Y3	8.938	Y2	0.0001	Y1	0.0001	DN|CL13796.Contig2_DN	HF|CL9622.Contig2_HF	HN|CL374.Contig1_HN	NF|CL4729.Contig2_NF	Y1|CL9845.Contig2_Y1	Y2|CL9784.Contig2_Y2	Y3|CL1157.Contig2_Y3	Y4|CL8581.Contig2_Y4
Glyma.12G221200	HN	0.0001	DN	0.0001	HF	0.0001	NF	0.0001	Y4	43.5027	Y3	0.0001	Y2	0.0001	Y1	0.0001	DN|CL13799.Contig1_DN	HF|CL11014.Contig2_HF	HN|CL11622.Contig1_HN	NF|CL3437.Contig1_NF	Y1|CL4964.Contig2_Y1	Y2|CL6836.Contig1_Y2	Y3|CL5738.Contig1_Y3	Y4|CL9318.Contig1_Y4
Glyma.07G097500	HN	0.0001	DN	0.0001	HF	0.0001	NF	0.0001	Y4	0.0001	Y3	0.0001	Y2	0.0001	Y1	0.0001	DN|CL13804.Contig2_DN	HF|CL3685.Contig3_HF	HN|CL6598.Contig1_HN	NF|Unigene12574_NF	Y1|Unigene15443_Y1	Y2|CL2329.Contig2_Y2	Y3|CL958.Contig1_Y3	Y4|CL10308.Contig2_Y4
Glyma.07G151800	HN	0.0001	DN	594.491	HF	0.0001	NF	0.0001	Y4	0.0001	Y3	0.0001	Y2	999	Y1	0.0001	DN|CL13815.Contig2_DN	HF|Unigene11017_HF	HN|CL5346.Contig1_HN	NF|CL764.Contig2_NF	Y1|CL10393.Contig1_Y1	Y2|CL11244.Contig1_Y2	Y3|CL1538.Contig1_Y3	Y4|CL7367.Contig1_Y4
Glyma.17G137300	HN	0.0001	DN	316.971	HF	998.999	NF	239.632	Y4	316.849	Y3	0.0001	Y2	205.672	Y1	999	DN|CL13819.Contig1_DN	HF|CL10396.Contig1_HF	HN|CL12909.Contig2_HN	NF|CL5072.Contig2_NF	Y1|CL10394.Contig2_Y1	Y2|CL7712.Contig2_Y2	Y3|CL11856.Contig1_Y3	Y4|CL10428.Contig2_Y4
Glyma.17G155000	HN	0.0001	DN	0.0001	HF	0.0001	NF	0.0001	Y4	0.0001	Y3	0.0001	Y2	0.2207	Y1	0.0001	DN|CL13823.Contig1_DN	HF|CL10871.Contig1_HF	HN|CL9178.Contig2_HN	NF|CL4848.Contig2_NF	Y1|CL7069.Contig2_Y1	Y2|Unigene31312_Y2	Y3|CL7693.Contig1_Y3	Y4|CL13672.Contig2_Y4
Glyma.04G092300	HN	0.1478	DN	0.0001	HF	0.4231	NF	0.4638	Y4	0.0001	Y3	1.3525	Y2	0.9052	Y1	0.4504	DN|CL13825.Contig1_DN	HF|Unigene6677_HF	HN|Unigene2868_HN	NF|CL1963.Contig5_NF	Y1|CL5306.Contig2_Y1	Y2|CL12205.Contig2_Y2	Y3|CL13101.Contig3_Y3	Y4|Unigene7889_Y4
Glyma.06G094100	HN	0.0001	DN	449.854	HF	0.2134	NF	824.859	Y4	57.9678	Y3	0.0001	Y2	0.0001	Y1	565.998	DN|CL13825.Contig2_DN	HF|Unigene6627_HF	HN|Unigene6626_HN	NF|CL1963.Contig4_NF	Y1|CL5306.Contig1_Y1	Y2|CL12205.Contig1_Y2	Y3|CL13101.Contig2_Y3	Y4|Unigene889_Y4
Glyma.06G098800	HN	0.0001	DN	0.0001	HF	0.0001	NF	0.0001	Y4	0.0001	Y3	0.0001	Y2	0.0001	Y1	0.0001	DN|CL13829.Contig1_DN	HF|CL2177.Contig1_HF	HN|CL7890.Contig3_HN	NF|CL6086.Contig2_NF	Y1|CL4730.Contig3_Y1	Y2|CL3635.Contig1_Y2	Y3|CL5070.Contig1_Y3	Y4|CL718.Contig1_Y4
Glyma.15G079600	HN	0.0001	DN	587.595	HF	0.0001	NF	0.3602	Y4	0.0001	Y3	0.0702	Y2	999	Y1	0.0001	DN|CL1383.Contig13_DN	HF|CL1882.Contig8_HF	HN|CL1454.Contig11_HN	NF|CL1512.Contig7_NF	Y1|CL11143.Contig6_Y1	Y2|CL9706.Contig3_Y2	Y3|CL9007.Contig4_Y3	Y4|CL4283.Contig3_Y4
Glyma.13G233500	HN	0.0001	DN	0.0001	HF	0.0001	NF	0.0001	Y4	0.0001	Y3	0.0001	Y2	0.0001	Y1	0.0001	DN|CL1383.Contig1_DN	HF|CL1882.Contig1_HF	HN|CL1454.Contig9_HN	NF|CL1512.Contig6_NF	Y1|CL11143.Contig2_Y1	Y2|CL9706.Contig1_Y2	Y3|CL9007.Contig2_Y3	Y4|CL4283.Contig1_Y4
Glyma.13G268000	HN	0.0001	DN	0.0001	HF	0.0001	NF	0.0001	Y4	0.0001	Y3	0.1569	Y2	999	Y1	0.0001	DN|CL13831.Contig1_DN	HF|Unigene8538_HF	HN|CL3627.Contig2_HN	NF|Unigene14319_NF	Y1|Unigene12887_Y1	Y2|CL8428.Contig1_Y2	Y3|CL11749.Contig1_Y3	Y4|CL955.Contig1_Y4
Glyma.06G024300	HN	0.2524	DN	867.877	HF	613.871	NF	108.655	Y4	0.0001	Y3	0.0001	Y2	0.2233	Y1	0.269	DN|CL13833.Contig1_DN	HF|Unigene14396_HF	HN|CL7480.Contig3_HN	NF|CL7915.Contig1_NF	Y1|CL2785.Contig1_Y1	Y2|CL7650.Contig2_Y2	Y3|CL10125.Contig1_Y3	Y4|CL13757.Contig1_Y4
Glyma.03G156100	HN	0.2807	DN	0.0001	HF	0.0001	NF	0.0001	Y4	0.0001	Y3	0.3707	Y2	0.0001	Y1	0.0001	DN|CL13848.Contig1_DN	HF|Unigene2689_HF	HN|Unigene8320_HN	NF|Unigene8330_NF	Y1|CL13134.Contig1_Y1	Y2|Unigene6185_Y2	Y3|Unigene8567_Y3	Y4|Unigene707_Y4
Glyma.10G187700	HN	0.0001	DN	0.0001	HF	0.0001	NF	0.0001	Y4	0.4578	Y3	0.2331	Y2	0.0001	Y1	0.0001	DN|CL13849.Contig1_DN	HF|Unigene3061_HF	HN|CL14108.Contig1_HN	NF|Unigene7146_NF	Y1|Unigene1446_Y1	Y2|Unigene22806_Y2	Y3|Unigene10777_Y3	Y4|Unigene1681_Y4
Glyma.08G207900	HN	0.0383	DN	10.6147	HF	0.0449	NF	0.0001	Y4	0.0526	Y3	0.0001	Y2	0.0001	Y1	0.0001	DN|CL1385.Contig3_DN	HF|CL2740.Contig2_HF	HN|CL3930.Contig1_HN	NF|CL4100.Contig2_NF	Y1|CL10739.Contig2_Y1	Y2|CL10362.Contig2_Y2	Y3|CL2854.Contig1_Y3	Y4|CL4085.Contig4_Y4
Glyma.17G021700	HN	13.9224	DN	999	HF	16.7236	NF	15.4357	Y4	0.0001	Y3	14.9495	Y2	15.2934	Y1	14.172	DN|CL13853.Contig1_DN	HF|CL672.Contig5_HF	HN|Unigene8185_HN	NF|CL6987.Contig1_NF	Y1|CL10048.Contig3_Y1	Y2|Unigene13375_Y2	Y3|CL7933.Contig2_Y3	Y4|Unigene9659_Y4
Glyma.05G248600	HN	0.0001	DN	0.025	HF	0.0001	NF	0.0001	Y4	0.0316	Y3	0.0001	Y2	0.0001	Y1	0.0001	DN|CL13856.Contig1_DN	HF|CL6373.Contig1_HF	HN|CL11958.Contig1_HN	NF|CL10633.Contig1_NF	Y1|CL1660.Contig1_Y1	Y2|CL7252.Contig1_Y2	Y3|CL12938.Contig1_Y3	Y4|CL1839.Contig1_Y4
Glyma.18G063200	HN	999	DN	0.0001	HF	0.0001	NF	0.0001	Y4	0.0001	Y3	0.0001	Y2	999	Y1	0.0001	DN|CL13857.Contig2_DN	HF|Unigene17490_HF	HN|CL14183.Contig4_HN	NF|Unigene4258_NF	Y1|CL11114.Contig2_Y1	Y2|CL4886.Contig3_Y2	Y3|CL6043.Contig2_Y3	Y4|Unigene8832_Y4
Glyma.19G177200	HN	0.0001	DN	0.0001	HF	0.0001	NF	0.0001	Y4	162.834	Y3	164.586	Y2	0.0001	Y1	250.555	DN|CL13865.Contig1_DN	HF|CL13599.Contig1_HF	HN|CL7813.Contig2_HN	NF|CL4526.Contig2_NF	Y1|CL3806.Contig2_Y1	Y2|Unigene2725_Y2	Y3|Unigene10272_Y3	Y4|Unigene13201_Y4
Glyma.08G086500	HN	0.0001	DN	0.1368	HF	0.0001	NF	0.548	Y4	0.0001	Y3	0.0001	Y2	0.0001	Y1	0.0001	DN|CL13868.Contig2_DN	HF|Unigene6016_HF	HN|CL5361.Contig1_HN	NF|Unigene15616_NF	Y1|CL12961.Contig1_Y1	Y2|CL10191.Contig1_Y2	Y3|CL11239.Contig2_Y3	Y4|Unigene16150_Y4
Glyma.11G031200	HN	0.0001	DN	0.0001	HF	0.0001	NF	0.0001	Y4	0.0001	Y3	0.0001	Y2	0.1056	Y1	999	DN|CL13873.Contig4_DN	HF|Unigene13730_HF	HN|Unigene8780_HN	NF|Unigene7876_NF	Y1|CL3922.Contig1_Y1	Y2|CL809.Contig1_Y2	Y3|CL13363.Contig8_Y3	Y4|CL12417.Contig2_Y4
Glyma.14G062600	HN	0.0001	DN	0.1974	HF	0.0001	NF	0.0001	Y4	1.3611	Y3	0.0001	Y2	0.0001	Y1	0.0001	DN|CL13874.Contig1_DN	HF|CL979.Contig5_HF	HN|Unigene581_HN	NF|CL4928.Contig1_NF	Y1|CL90.Contig1_Y1	Y2|CL4801.Contig1_Y2	Y3|CL554.Contig3_Y3	Y4|CL12165.Contig1_Y4
Glyma.08G183500	HN	0.0001	DN	0.0001	HF	0.0001	NF	0.0001	Y4	0.0001	Y3	0.0001	Y2	3.5748	Y1	0.7609	DN|CL13878.Contig2_DN	HF|CL2697.Contig1_HF	HN|CL14105.Contig1_HN	NF|CL13029.Contig2_NF	Y1|Unigene891_Y1	Y2|CL10010.Contig2_Y2	Y3|CL8879.Contig1_Y3	Y4|Unigene14770_Y4
Glyma.16G063600	HN	0.0001	DN	0.0001	HF	0.0001	NF	0.0001	Y4	0.0001	Y3	0.3302	Y2	0.5304	Y1	0.0001	DN|CL13880.Contig1_DN	HF|CL7442.Contig1_HF	HN|CL6673.Contig2_HN	NF|CL6828.Contig2_NF	Y1|Unigene14601_Y1	Y2|CL6063.Contig1_Y2	Y3|CL13700.Contig2_Y3	Y4|Unigene7537_Y4
Glyma.09G044200	HN	0.1716	DN	9.3475	HF	0.0001	NF	0.0001	Y4	0.0001	Y3	0.0001	Y2	0.0001	Y1	4.9293	DN|CL13882.Contig1_DN	HF|CL5349.Contig2_HF	HN|CL968.Contig1_HN	NF|CL10757.Contig1_NF	Y1|CL5690.Contig2_Y1	Y2|CL3838.Contig2_Y2	Y3|CL11375.Contig2_Y3	Y4|CL2884.Contig1_Y4
Glyma.13G310800	HN	0.0001	DN	97.0667	HF	0.0001	NF	14.6319	Y4	0.0001	Y3	999	Y2	0.0001	Y1	368.712	DN|CL13884.Contig1_DN	HF|CL10782.Contig1_HF	HN|CL13435.Contig2_HN	NF|CL1860.Contig1_NF	Y1|Unigene1256_Y1	Y2|Unigene5940_Y2	Y3|Unigene15177_Y3	Y4|Unigene9842_Y4
Glyma.15G079300	HN	0.0001	DN	0.0001	HF	0.0001	NF	0.0001	Y4	0.0001	Y3	0.0001	Y2	999	Y1	0.0001	DN|CL13886.Contig2_DN	HF|CL7978.Contig1_HF	HN|CL14011.Contig1_HN	NF|Unigene4604_NF	Y1|Unigene9522_Y1	Y2|Unigene6012_Y2	Y3|Unigene463_Y3	Y4|Unigene16378_Y4
Glyma.09G154700	HN	0.1905	DN	0.0227	HF	0.1075	NF	0.0625	Y4	0.0992	Y3	0.0001	Y2	0.0001	Y1	0.0001	DN|CL13890.Contig2_DN	HF|CL926.Contig1_HF	HN|CL10888.Contig2_HN	NF|CL6954.Contig1_NF	Y1|Unigene3824_Y1	Y2|CL8888.Contig2_Y2	Y3|CL1636.Contig1_Y3	Y4|CL7073.Contig6_Y4
Glyma.01G137000	HN	0.0001	DN	0.0001	HF	0.0487	NF	0.0412	Y4	0.0001	Y3	0.0001	Y2	0.0001	Y1	0.0001	DN|CL13898.Contig1_DN	HF|CL11138.Contig1_HF	HN|Unigene2636_HN	NF|Unigene12510_NF	Y1|Unigene14296_Y1	Y2|CL10014.Contig1_Y2	Y3|Unigene8428_Y3	Y4|Unigene2492_Y4
Glyma.13G361300	HN	0.7166	DN	724.981	HF	678.485	NF	9.8441	Y4	0.0001	Y3	686.863	Y2	0.0001	Y1	0.9834	DN|CL139.Contig2_DN	HF|CL6289.Contig1_HF	HN|Unigene7516_HN	NF|Unigene10942_NF	Y1|Unigene13485_Y1	Y2|Unigene24379_Y2	Y3|CL3287.Contig1_Y3	Y4|Unigene12025_Y4
Glyma.07G052800	HN	0.0001	DN	0.0001	HF	0.0001	NF	0.0001	Y4	0.3056	Y3	0.0001	Y2	0.0001	Y1	0.0001	DN|CL13921.Contig1_DN	HF|Unigene4802_HF	HN|CL3315.Contig2_HN	NF|CL1990.Contig2_NF	Y1|CL3975.Contig2_Y1	Y2|CL10708.Contig1_Y2	Y3|CL6905.Contig3_Y3	Y4|CL4451.Contig1_Y4
Glyma.03G259200	HN	0.1067	DN	0.0001	HF	0.2181	NF	0.0001	Y4	0.0001	Y3	0.1912	Y2	0.0001	Y1	0.0001	DN|CL13921.Contig2_DN	HF|CL9092.Contig1_HF	HN|CL3315.Contig1_HN	NF|Unigene4378_NF	Y1|CL3975.Contig1_Y1	Y2|CL10708.Contig2_Y2	Y3|CL6905.Contig2_Y3	Y4|CL4451.Contig2_Y4
Glyma.15G167400	HN	0.0001	DN	0.0001	HF	0.1503	NF	0.0001	Y4	0.0001	Y3	0.0001	Y2	0.0001	Y1	999	DN|CL13929.Contig1_DN	HF|CL8961.Contig1_HF	HN|CL13705.Contig1_HN	NF|CL8796.Contig1_NF	Y1|CL11125.Contig1_Y1	Y2|CL11944.Contig1_Y2	Y3|CL7174.Contig2_Y3	Y4|CL10022.Contig1_Y4
Glyma.09G083000	HN	0.0001	DN	0.0001	HF	0.0001	NF	0.0001	Y4	0.2954	Y3	0.0001	Y2	0.0001	Y1	0.0001	DN|CL13937.Contig1_DN	HF|Unigene34019_HF	HN|Unigene35138_HN	NF|CL9348.Contig1_NF	Y1|Unigene25586_Y1	Y2|Unigene32234_Y2	Y3|CL9834.Contig2_Y3	Y4|CL10230.Contig1_Y4
Glyma.13G304400	HN	0.1467	DN	0.0499	HF	0.0001	NF	0.0001	Y4	0.0001	Y3	0.0001	Y2	0.0001	Y1	0.0001	DN|CL1394.Contig2_DN	HF|CL7660.Contig1_HF	HN|CL13759.Contig1_HN	NF|CL259.Contig4_NF	Y1|CL1836.Contig2_Y1	Y2|Unigene16407_Y2	Y3|CL2505.Contig5_Y3	Y4|CL2556.Contig1_Y4
Glyma.12G033400	HN	0.6745	DN	999	HF	0.0001	NF	0.5916	Y4	0.6018	Y3	0.0001	Y2	0.1059	Y1	0.0001	DN|CL13940.Contig2_DN	HF|Unigene11979_HF	HN|CL12672.Contig2_HN	NF|CL2092.Contig3_NF	Y1|Unigene16007_Y1	Y2|CL480.Contig1_Y2	Y3|CL6337.Contig2_Y3	Y4|Unigene5813_Y4
Glyma.04G216900	HN	0.0846	DN	24.8444	HF	29.5289	NF	26.5577	Y4	0.0846	Y3	26.1521	Y2	25.2138	Y1	24.1192	DN|CL13959.Contig2_DN	HF|CL9833.Contig1_HF	HN|Unigene7399_HN	NF|Unigene18418_NF	Y1|CL6052.Contig1_Y1	Y2|CL365.Contig1_Y2	Y3|Unigene15370_Y3	Y4|Unigene11203_Y4
Glyma.18G153500	HN	0.0001	DN	0.0001	HF	0.0001	NF	0.0001	Y4	0.1676	Y3	0.0001	Y2	0.1208	Y1	0.0001	DN|CL13963.Contig2_DN	HF|Unigene13355_HF	HN|Unigene18098_HN	NF|Unigene7909_NF	Y1|CL469.Contig3_Y1	Y2|CL1823.Contig1_Y2	Y3|CL417.Contig2_Y3	Y4|Unigene14157_Y4
Glyma.06G063800	HN	0.3041	DN	0.0001	HF	1.8551	NF	2.0005	Y4	1.9811	Y3	1.8431	Y2	0.0001	Y1	0.1527	DN|CL13965.Contig1_DN	HF|CL10976.Contig1_HF	HN|CL8254.Contig1_HN	NF|CL13654.Contig1_NF	Y1|CL2659.Contig1_Y1	Y2|CL4816.Contig1_Y2	Y3|CL9196.Contig2_Y3	Y4|CL339.Contig3_Y4
Glyma.15G010300	HN	0.0001	DN	0.0001	HF	0.0001	NF	0.0001	Y4	0.0001	Y3	0.0001	Y2	0.0001	Y1	0.839	DN|CL13976.Contig1_DN	HF|CL9142.Contig2_HF	HN|CL7329.Contig3_HN	NF|CL155.Contig2_NF	Y1|CL11878.Contig1_Y1	Y2|CL4017.Contig3_Y2	Y3|CL4604.Contig4_Y3	Y4|CL9930.Contig3_Y4
Glyma.14G062800	HN	0.0001	DN	0.2918	HF	0.0001	NF	0.0001	Y4	0.0001	Y3	999	Y2	170.426	Y1	0.1449	DN|CL13984.Contig3_DN	HF|CL11764.Contig2_HF	HN|CL388.Contig2_HN	NF|CL12310.Contig2_NF	Y1|Unigene10727_Y1	Y2|Unigene5517_Y2	Y3|Unigene2429_Y3	Y4|CL6033.Contig1_Y4
Glyma.02G253600	HN	0.0001	DN	0.0001	HF	0.0001	NF	0.0001	Y4	0.0001	Y3	999	Y2	0.0001	Y1	0.0001	DN|CL13984.Contig5_DN	HF|CL11764.Contig1_HF	HN|CL388.Contig1_HN	NF|CL12310.Contig1_NF	Y1|Unigene10726_Y1	Y2|Unigene5520_Y2	Y3|Unigene13433_Y3	Y4|CL6033.Contig2_Y4
Glyma.12G015100	HN	0.0001	DN	0.0001	HF	0.0001	NF	0.0001	Y4	0.0001	Y3	0.3459	Y2	0.0001	Y1	999	DN|CL1399.Contig7_DN	HF|CL4247.Contig1_HF	HN|CL2967.Contig5_HN	NF|CL5046.Contig1_NF	Y1|CL6044.Contig4_Y1	Y2|CL9211.Contig2_Y2	Y3|CL11824.Contig1_Y3	Y4|CL11213.Contig1_Y4
Glyma.09G041800	HN	0.0001	DN	0.0001	HF	0.0001	NF	0.0001	Y4	0.0443	Y3	0.0001	Y2	0.0001	Y1	0.0001	DN|CL13994.Contig2_DN	HF|CL13280.Contig1_HF	HN|CL3963.Contig1_HN	NF|CL11924.Contig1_NF	Y1|CL10261.Contig2_Y1	Y2|Unigene8421_Y2	Y3|CL11641.Contig2_Y3	Y4|CL12558.Contig2_Y4
Glyma.08G284300	HN	0.0001	DN	0.5328	HF	0.0001	NF	93.1002	Y4	0.0001	Y3	999	Y2	0.0001	Y1	0.0001	DN|CL13997.Contig1_DN	HF|Unigene17681_HF	HN|CL8371.Contig3_HN	NF|Unigene2636_NF	Y1|Unigene13072_Y1	Y2|Unigene5958_Y2	Y3|CL14180.Contig1_Y3	Y4|CL12830.Contig3_Y4
Glyma.17G076500	HN	0.0001	DN	135.808	HF	39.5677	NF	0.0001	Y4	0.0001	Y3	116.102	Y2	227.898	Y1	0.2064	DN|CL14000.Contig1_DN	HF|CL725.Contig5_HF	HN|CL10771.Contig28_HN	NF|Unigene12232_NF	Y1|CL13324.Contig6_Y1	Y2|Unigene5983_Y2	Y3|Unigene11479_Y3	Y4|CL1388.Contig1_Y4
Glyma.15G029500	HN	0.0603	DN	0.0001	HF	0.0001	NF	0.0001	Y4	0.0001	Y3	0.0001	Y2	0.0001	Y1	0.0001	DN|CL14025.Contig2_DN	HF|Unigene2802_HF	HN|CL1378.Contig1_HN	NF|CL13582.Contig1_NF	Y1|CL2240.Contig1_Y1	Y2|CL4689.Contig1_Y2	Y3|Unigene14775_Y3	Y4|CL5399.Contig1_Y4
Glyma.12G167600	HN	0.0001	DN	0.2368	HF	0.0001	NF	0.0001	Y4	0.0001	Y3	0.0001	Y2	0.0001	Y1	0.0001	DN|CL14036.Contig1_DN	HF|CL13540.Contig1_HF	HN|Unigene2755_HN	NF|CL12069.Contig1_NF	Y1|Unigene2328_Y1	Y2|Unigene4385_Y2	Y3|CL12780.Contig1_Y3	Y4|Unigene9535_Y4
Glyma.11G131600	HN	0.1542	DN	0.0001	HF	0.0001	NF	0.0001	Y4	0.0001	Y3	0.0001	Y2	0.0001	Y1	0.0001	DN|CL14077.Contig1_DN	HF|Unigene10299_HF	HN|Unigene8226_HN	NF|Unigene478_NF	Y1|CL482.Contig2_Y1	Y2|Unigene13282_Y2	Y3|Unigene10094_Y3	Y4|Unigene11214_Y4
Glyma.13G273000	HN	0.0001	DN	0.0001	HF	0.0001	NF	0.0001	Y4	0.0001	Y3	0.0001	Y2	0.4589	Y1	0.0001	DN|CL1410.Contig5_DN	HF|CL206.Contig1_HF	HN|Unigene4081_HN	NF|CL1830.Contig3_NF	Y1|CL5900.Contig2_Y1	Y2|CL6660.Contig3_Y2	Y3|CL13461.Contig2_Y3	Y4|CL12995.Contig3_Y4
Glyma.13G025700	HN	0.0001	DN	999	HF	0.0001	NF	0.0001	Y4	0.0001	Y3	0.0001	Y2	0.0001	Y1	753.636	DN|CL1411.Contig3_DN	HF|CL9823.Contig1_HF	HN|CL8913.Contig1_HN	NF|CL2787.Contig1_NF	Y1|Unigene7827_Y1	Y2|CL3328.Contig1_Y2	Y3|CL12862.Contig1_Y3	Y4|CL1405.Contig2_Y4
Glyma.14G207500	HN	0.0001	DN	0.6086	HF	0.0001	NF	0.0001	Y4	0.0001	Y3	0.0001	Y2	0.0001	Y1	7.1677	DN|CL1437.Contig6_DN	HF|CL4202.Contig5_HF	HN|CL11961.Contig2_HN	NF|Unigene17863_NF	Y1|CL5525.Contig3_Y1	Y2|Unigene4096_Y2	Y3|CL1702.Contig4_Y3	Y4|CL12732.Contig1_Y4
Glyma.11G246100	HN	0.0001	DN	0.0001	HF	0.2703	NF	0.1093	Y4	0.0001	Y3	0.0001	Y2	999	Y1	0.3309	DN|CL1444.Contig5_DN	HF|CL1530.Contig3_HF	HN|CL2226.Contig2_HN	NF|CL275.Contig6_NF	Y1|CL3082.Contig2_Y1	Y2|CL3822.Contig7_Y2	Y3|CL2126.Contig3_Y3	Y4|CL1342.Contig2_Y4
Glyma.12G208500	HN	0.0001	DN	0.0001	HF	0.0001	NF	0.1313	Y4	0.0001	Y3	0.0001	Y2	0.0001	Y1	0.0001	DN|CL1451.Contig1_DN	HF|CL7270.Contig1_HF	HN|CL5931.Contig2_HN	NF|CL4583.Contig1_NF	Y1|CL646.Contig1_Y1	Y2|CL7025.Contig4_Y2	Y3|CL10767.Contig1_Y3	Y4|CL6829.Contig2_Y4
Glyma.13G292700	HN	0.0001	DN	0.423	HF	0.4216	NF	0.7184	Y4	0.2244	Y3	0.1329	Y2	0.2081	Y1	0.0001	DN|CL1451.Contig3_DN	HF|CL7270.Contig4_HF	HN|CL5931.Contig1_HN	NF|CL4583.Contig6_NF	Y1|CL646.Contig4_Y1	Y2|CL7025.Contig1_Y2	Y3|CL10767.Contig4_Y3	Y4|CL6829.Contig1_Y4
Glyma.17G105900	HN	0.0001	DN	0.0001	HF	0.0001	NF	0.0001	Y4	0.0001	Y3	0.0001	Y2	0.0001	Y1	0.0001	DN|CL1454.Contig1_DN	HF|CL3140.Contig1_HF	HN|CL4065.Contig1_HN	NF|CL4519.Contig6_NF	Y1|CL4075.Contig2_Y1	Y2|CL606.Contig1_Y2	Y3|CL12387.Contig3_Y3	Y4|CL4734.Contig1_Y4
Glyma.10G067200	HN	0.5296	DN	1.3521	HF	0.6781	NF	0.0001	Y4	608.419	Y3	0.3375	Y2	0.2691	Y1	0.0001	DN|CL1455.Contig7_DN	HF|CL1246.Contig2_HF	HN|CL1101.Contig2_HN	NF|CL999.Contig6_NF	Y1|CL8286.Contig1_Y1	Y2|CL11676.Contig3_Y2	Y3|CL318.Contig4_Y3	Y4|CL8428.Contig3_Y4
Glyma.11G208800	HN	0.0001	DN	0.0001	HF	0.5225	NF	0.5639	Y4	0.6749	Y3	0.0001	Y2	999	Y1	0.0001	DN|CL1455.Contig8_DN	HF|Unigene11803_HF	HN|CL1101.Contig3_HN	NF|CL999.Contig7_NF	Y1|CL8286.Contig2_Y1	Y2|CL11676.Contig4_Y2	Y3|CL318.Contig5_Y3	Y4|Unigene12435_Y4
Glyma.10G072000	HN	0.0001	DN	0.3523	HF	0.0001	NF	0.0001	Y4	0.0001	Y3	0.0001	Y2	999	Y1	0.0001	DN|CL1461.Contig1_DN	HF|CL7237.Contig1_HF	HN|CL14218.Contig1_HN	NF|CL11144.Contig1_NF	Y1|CL10844.Contig1_Y1	Y2|CL8868.Contig1_Y2	Y3|CL12782.Contig1_Y3	Y4|CL11332.Contig1_Y4
Glyma.13G153400	HN	15.9226	DN	55.6316	HF	0.0001	NF	0.0001	Y4	181.375	Y3	0.0001	Y2	0.0001	Y1	0.0001	DN|CL1461.Contig2_DN	HF|CL7237.Contig2_HF	HN|CL14218.Contig2_HN	NF|CL11144.Contig2_NF	Y1|CL10844.Contig2_Y1	Y2|CL8868.Contig2_Y2	Y3|CL12782.Contig2_Y3	Y4|CL11332.Contig2_Y4
Glyma.13G167900	HN	703.711	DN	0.0001	HF	71.8578	NF	999	Y4	0.0001	Y3	999	Y2	999	Y1	999	DN|CL1481.Contig3_DN	HF|CL8435.Contig3_HF	HN|CL2548.Contig1_HN	NF|CL579.Contig1_NF	Y1|CL674.Contig1_Y1	Y2|CL6656.Contig4_Y2	Y3|CL5350.Contig2_Y3	Y4|CL10473.Contig1_Y4
Glyma.17G115500	HN	0.0001	DN	0.0001	HF	0.0001	NF	77.7203	Y4	0.0001	Y3	0.2663	Y2	0.0001	Y1	0.2167	DN|CL1481.Contig4_DN	HF|CL8435.Contig2_HF	HN|CL2548.Contig2_HN	NF|CL579.Contig3_NF	Y1|CL674.Contig2_Y1	Y2|CL6656.Contig3_Y2	Y3|CL5350.Contig4_Y3	Y4|CL10473.Contig2_Y4
Glyma.02G134900	HN	0.0001	DN	0.0001	HF	0.1217	NF	0.0001	Y4	0.0001	Y3	0.1827	Y2	0.0001	Y1	38.2542	DN|CL1483.Contig3_DN	HF|CL2426.Contig2_HF	HN|CL7856.Contig2_HN	NF|CL13984.Contig1_NF	Y1|CL7698.Contig3_Y1	Y2|CL10349.Contig1_Y2	Y3|CL1690.Contig2_Y3	Y4|Unigene16296_Y4
Glyma.10G162400	HN	0.0001	DN	0.0001	HF	0.0001	NF	0.511	Y4	0.511	Y3	999	Y2	99.7215	Y1	778.83	DN|CL1491.Contig1_DN	HF|CL7058.Contig7_HF	HN|CL1438.Contig2_HN	NF|CL4106.Contig3_NF	Y1|CL1074.Contig4_Y1	Y2|CL5054.Contig2_Y2	Y3|CL3063.Contig3_Y3	Y4|CL430.Contig2_Y4
Glyma.07G253100	HN	0.0001	DN	0.0001	HF	0.0001	NF	0.0001	Y4	3.4524	Y3	54.6079	Y2	0.0001	Y1	0.0001	DN|CL1503.Contig1_DN	HF|CL4478.Contig1_HF	HN|CL4868.Contig1_HN	NF|CL8816.Contig2_NF	Y1|CL4432.Contig2_Y1	Y2|CL2400.Contig1_Y2	Y3|Unigene11712_Y3	Y4|CL12021.Contig1_Y4
Glyma.06G178200	HN	0.6402	DN	0.1917	HF	141.666	NF	0.4076	Y4	0.0001	Y3	0.1276	Y2	0.2909	Y1	0.2376	DN|CL1512.Contig2_DN	HF|CL11769.Contig3_HF	HN|CL7132.Contig3_HN	NF|CL10855.Contig2_NF	Y1|Unigene15904_Y1	Y2|CL9181.Contig1_Y2	Y3|CL11993.Contig2_Y3	Y4|Unigene12650_Y4
Glyma.18G160500	HN	0.0001	DN	0.2036	HF	0.0001	NF	0.0001	Y4	0.0001	Y3	0.0001	Y2	0.0001	Y1	0.0001	DN|CL1514.Contig2_DN	HF|CL13035.Contig1_HF	HN|CL5938.Contig2_HN	NF|CL6560.Contig2_NF	Y1|CL6381.Contig2_Y1	Y2|CL9674.Contig2_Y2	Y3|CL7176.Contig1_Y3	Y4|Unigene4236_Y4
Glyma.18G249100	HN	0.0001	DN	0.0001	HF	0.4571	NF	0.0001	Y4	0.0001	Y3	0.0001	Y2	0.0001	Y1	0.0001	DN|CL1521.Contig1_DN	HF|Unigene13837_HF	HN|CL524.Contig1_HN	NF|Unigene12063_NF	Y1|CL4050.Contig2_Y1	Y2|Unigene13061_Y2	Y3|CL291.Contig3_Y3	Y4|Unigene9279_Y4
Glyma.04G048000	HN	999	DN	0.0001	HF	0.0001	NF	0.0001	Y4	0.0001	Y3	0.0001	Y2	407.813	Y1	0.0001	DN|CL1527.Contig1_DN	HF|Unigene4237_HF	HN|Unigene2471_HN	NF|CL6590.Contig1_NF	Y1|CL11522.Contig1_Y1	Y2|Unigene27345_Y2	Y3|CL12996.Contig1_Y3	Y4|CL9229.Contig1_Y4
Glyma.10G193900	HN	0.0001	DN	0.0001	HF	0.0001	NF	0.0001	Y4	0.0001	Y3	0.0001	Y2	0.0001	Y1	0.0392	DN|CL1535.Contig1_DN	HF|CL7508.Contig2_HF	HN|Unigene7380_HN	NF|CL255.Contig1_NF	Y1|CL2224.Contig1_Y1	Y2|Unigene31185_Y2	Y3|Unigene5839_Y3	Y4|CL12050.Contig1_Y4
Glyma.06G003800	HN	0.0001	DN	0.0001	HF	0.0001	NF	0.0001	Y4	0.0001	Y3	0.0001	Y2	0.0995	Y1	0.0001	DN|CL1536.Contig3_DN	HF|CL4542.Contig2_HF	HN|CL121.Contig4_HN	NF|CL1049.Contig5_NF	Y1|CL9085.Contig4_Y1	Y2|CL13055.Contig5_Y2	Y3|CL3815.Contig4_Y3	Y4|CL5233.Contig2_Y4
Glyma.04G004100	HN	0.0001	DN	0.0001	HF	0.0198	NF	0.0001	Y4	0.0001	Y3	0.0085	Y2	0.0001	Y1	0.0001	DN|CL1536.Contig5_DN	HF|CL4542.Contig3_HF	HN|CL121.Contig6_HN	NF|CL1049.Contig6_NF	Y1|CL9085.Contig1_Y1	Y2|CL13055.Contig2_Y2	Y3|CL3815.Contig2_Y3	Y4|Unigene12998_Y4
Glyma.06G148600	HN	0.0001	DN	0.0001	HF	0.0001	NF	0.0001	Y4	0.0001	Y3	506.941	Y2	29.3571	Y1	999	DN|CL1545.Contig4_DN	HF|CL5390.Contig2_HF	HN|CL12900.Contig1_HN	NF|CL5245.Contig2_NF	Y1|CL6611.Contig2_Y1	Y2|CL10254.Contig1_Y2	Y3|CL6419.Contig1_Y3	Y4|CL9658.Contig1_Y4
Glyma.04G092100	HN	257.615	DN	0.0001	HF	93.5647	NF	220.885	Y4	999	Y3	91.5498	Y2	999	Y1	0.1304	DN|CL157.Contig4_DN	HF|CL4909.Contig1_HF	HN|Unigene11854_HN	NF|Unigene12525_NF	Y1|CL4191.Contig2_Y1	Y2|CL4351.Contig1_Y2	Y3|Unigene12036_Y3	Y4|CL368.Contig3_Y4
Glyma.04G083200	HN	216.077	DN	0.0001	HF	0.0001	NF	999	Y4	0.0001	Y3	0.4649	Y2	0.0001	Y1	0.0001	DN|CL1576.Contig1_DN	HF|CL3777.Contig4_HF	HN|CL4024.Contig1_HN	NF|CL2819.Contig2_NF	Y1|CL12521.Contig1_Y1	Y2|CL446.Contig2_Y2	Y3|CL10751.Contig2_Y3	Y4|CL9234.Contig1_Y4
Glyma.06G084600	HN	0.0001	DN	0.0001	HF	83.0374	NF	999	Y4	0.0001	Y3	0.0001	Y2	0.0001	Y1	0.0001	DN|CL1576.Contig3_DN	HF|CL3777.Contig1_HF	HN|CL4024.Contig2_HN	NF|CL2819.Contig1_NF	Y1|CL12521.Contig2_Y1	Y2|CL446.Contig1_Y2	Y3|CL10751.Contig1_Y3	Y4|CL9234.Contig2_Y4
Glyma.13G262100	HN	11.3502	DN	12.054	HF	11.0804	NF	11.7526	Y4	11.7163	Y3	12.0642	Y2	11.6326	Y1	999	DN|CL1580.Contig2_DN	HF|CL143.Contig12_HF	HN|Unigene14118_HN	NF|Unigene56_NF	Y1|Unigene7103_Y1	Y2|Unigene10764_Y2	Y3|CL605.Contig3_Y3	Y4|CL2753.Contig2_Y4
Glyma.10G136600	HN	0.0001	DN	0.0001	HF	0.0001	NF	0.5791	Y4	2.9749	Y3	0.0001	Y2	0.0001	Y1	3.2138	DN|CL1581.Contig5_DN	HF|CL623.Contig1_HF	HN|CL2356.Contig3_HN	NF|CL11424.Contig1_NF	Y1|CL13557.Contig3_Y1	Y2|CL11247.Contig1_Y2	Y3|CL4135.Contig1_Y3	Y4|CL4511.Contig4_Y4
Glyma.12G115600	HN	0.0001	DN	0.1011	HF	0.0001	NF	0.0001	Y4	0.0001	Y3	0.0001	Y2	0.2035	Y1	0.1128	DN|CL1582.Contig1_DN	HF|CL4233.Contig2_HF	HN|CL11255.Contig2_HN	NF|CL4268.Contig2_NF	Y1|CL8236.Contig1_Y1	Y2|CL383.Contig1_Y2	Y3|CL1694.Contig3_Y3	Y4|CL12282.Contig2_Y4
Glyma.07G263700	HN	0.0001	DN	0.0001	HF	0.0001	NF	0.0001	Y4	0.0001	Y3	0.0001	Y2	0.4236	Y1	0.0001	DN|CL1585.Contig2_DN	HF|CL11408.Contig3_HF	HN|CL4446.Contig3_HN	NF|CL6209.Contig4_NF	Y1|CL805.Contig6_Y1	Y2|CL7795.Contig3_Y2	Y3|CL8293.Contig2_Y3	Y4|CL8247.Contig4_Y4
Glyma.02G042500	HN	0.0001	DN	0.0001	HF	0.0001	NF	0.0001	Y4	0.0001	Y3	0.0001	Y2	0.0001	Y1	0.0001	DN|CL1587.Contig3_DN	HF|CL4843.Contig3_HF	HN|CL6854.Contig1_HN	NF|CL9826.Contig1_NF	Y1|CL12042.Contig1_Y1	Y2|CL3648.Contig2_Y2	Y3|Unigene9978_Y3	Y4|Unigene14708_Y4
Glyma.18G299700	HN	0.0001	DN	0.0001	HF	0.0001	NF	0.0001	Y4	921.729	Y3	0.0001	Y2	0.0001	Y1	0.0001	DN|CL1592.Contig1_DN	HF|CL3377.Contig2_HF	HN|Unigene13749_HN	NF|Unigene16286_NF	Y1|Unigene9591_Y1	Y2|Unigene4452_Y2	Y3|Unigene11894_Y3	Y4|Unigene16664_Y4
Glyma.08G176800	HN	0.0001	DN	0.2443	HF	0.0001	NF	0.2963	Y4	497.431	Y3	0.4024	Y2	0.8911	Y1	0.297	DN|CL1594.Contig1_DN	HF|CL10433.Contig1_HF	HN|CL2680.Contig1_HN	NF|CL156.Contig1_NF	Y1|CL10530.Contig3_Y1	Y2|CL12496.Contig1_Y2	Y3|CL6100.Contig2_Y3	Y4|CL10150.Contig2_Y4
Glyma.06G253800	HN	0.0001	DN	0.2649	HF	0.0001	NF	0.0001	Y4	0.2038	Y3	0.0001	Y2	0.0427	Y1	0.0001	DN|CL1595.Contig1_DN	HF|CL5241.Contig2_HF	HN|CL11491.Contig1_HN	NF|CL2427.Contig2_NF	Y1|CL11981.Contig1_Y1	Y2|CL9102.Contig2_Y2	Y3|CL13905.Contig1_Y3	Y4|CL1360.Contig2_Y4
Glyma.12G147600	HN	0.0001	DN	0.0001	HF	0.0001	NF	0.0001	Y4	0.2116	Y3	0.0001	Y2	0.0001	Y1	0.2714	DN|CL1595.Contig2_DN	HF|CL5241.Contig1_HF	HN|CL11491.Contig2_HN	NF|CL2427.Contig1_NF	Y1|CL11981.Contig2_Y1	Y2|CL9102.Contig1_Y2	Y3|CL13905.Contig2_Y3	Y4|CL1360.Contig1_Y4
Glyma.06G289700	HN	0.0001	DN	0.0133	HF	0.0001	NF	0.0001	Y4	0.0001	Y3	0.0001	Y2	0.0001	Y1	0.0001	DN|CL1597.Contig2_DN	HF|CL10651.Contig1_HF	HN|CL9754.Contig1_HN	NF|CL11881.Contig1_NF	Y1|CL1846.Contig1_Y1	Y2|Unigene4331_Y2	Y3|CL4516.Contig1_Y3	Y4|CL9661.Contig2_Y4
Glyma.07G059300	HN	33.5279	DN	0.0001	HF	0.0001	NF	0.0001	Y4	0.2129	Y3	0.0001	Y2	0.1052	Y1	0.4263	DN|CL1599.Contig1_DN	HF|CL11062.Contig1_HF	HN|CL3961.Contig2_HN	NF|Unigene8660_NF	Y1|CL2467.Contig1_Y1	Y2|CL9296.Contig1_Y2	Y3|CL9930.Contig1_Y3	Y4|CL5157.Contig1_Y4
Glyma.02G100900	HN	0.0001	DN	0.0001	HF	0.0001	NF	0.0001	Y4	0.0113	Y3	0.0001	Y2	0.0001	Y1	0.0001	DN|CL1601.Contig5_DN	HF|CL6788.Contig3_HF	HN|CL7256.Contig2_HN	NF|CL453.Contig3_NF	Y1|CL798.Contig3_Y1	Y2|Unigene2394_Y2	Y3|CL13632.Contig4_Y3	Y4|CL8680.Contig3_Y4
Glyma.04G131100	HN	0.0001	DN	0.0001	HF	0.0001	NF	0.0001	Y4	0.0001	Y3	0.0001	Y2	0.0001	Y1	0.0001	DN|CL1606.Contig1_DN	HF|CL730.Contig1_HF	HN|CL5514.Contig2_HN	NF|CL7937.Contig1_NF	Y1|CL11670.Contig1_Y1	Y2|Unigene27358_Y2	Y3|CL8023.Contig1_Y3	Y4|CL6170.Contig2_Y4
Glyma.02G199300	HN	0.0001	DN	0.0001	HF	0.0001	NF	0.0001	Y4	0.0288	Y3	0.0001	Y2	0.0001	Y1	0.0001	DN|CL1627.Contig2_DN	HF|CL11292.Contig1_HF	HN|CL10183.Contig2_HN	NF|CL6112.Contig3_NF	Y1|CL5410.Contig3_Y1	Y2|CL8283.Contig2_Y2	Y3|CL1015.Contig1_Y3	Y4|CL5733.Contig1_Y4
Glyma.06G131000	HN	0.0001	DN	0.0001	HF	0.0092	NF	0.0001	Y4	0.0001	Y3	0.0001	Y2	0.002	Y1	0.0001	DN|CL1643.Contig2_DN	HF|CL12809.Contig2_HF	HN|CL6757.Contig1_HN	NF|CL13632.Contig1_NF	Y1|Unigene4465_Y1	Y2|CL11695.Contig1_Y2	Y3|CL13598.Contig2_Y3	Y4|CL6921.Contig1_Y4
Glyma.08G087500	HN	0.0001	DN	0.0001	HF	0.0001	NF	0.0001	Y4	1.3462	Y3	0.9718	Y2	0.0001	Y1	0.0001	DN|CL1656.Contig1_DN	HF|CL268.Contig2_HF	HN|Unigene16119_HN	NF|Unigene2947_NF	Y1|Unigene641_Y1	Y2|Unigene4499_Y2	Y3|Unigene13480_Y3	Y4|Unigene12975_Y4
Glyma.01G078600	HN	48.1342	DN	0.1633	HF	999	NF	0.0001	Y4	48.7245	Y3	0.0001	Y2	999	Y1	999	DN|CL1660.Contig3_DN	HF|CL7052.Contig3_HF	HN|CL4555.Contig2_HN	NF|CL10567.Contig2_NF	Y1|CL2568.Contig1_Y1	Y2|CL4754.Contig1_Y2	Y3|CL8823.Contig1_Y3	Y4|CL5167.Contig4_Y4
Glyma.03G007400	HN	999	DN	0.0001	HF	999	NF	1.4686	Y4	0.0001	Y3	0.0001	Y2	999	Y1	0.0001	DN|CL1663.Contig6_DN	HF|CL9535.Contig3_HF	HN|CL10993.Contig2_HN	NF|CL6381.Contig1_NF	Y1|CL7135.Contig4_Y1	Y2|CL5722.Contig3_Y2	Y3|CL6001.Contig4_Y3	Y4|Unigene13370_Y4
Glyma.19G151000	HN	0.0001	DN	0.0001	HF	0.0001	NF	0.0001	Y4	0.0001	Y3	0.0001	Y2	0.0001	Y1	0.0001	DN|CL1664.Contig4_DN	HF|CL11305.Contig1_HF	HN|CL3383.Contig3_HN	NF|CL5417.Contig1_NF	Y1|CL7214.Contig1_Y1	Y2|CL10093.Contig2_Y2	Y3|CL1633.Contig1_Y3	Y4|CL7959.Contig1_Y4
Glyma.20G226200	HN	0.0001	DN	0.5893	HF	4.7991	NF	0.0001	Y4	0.8629	Y3	0.0001	Y2	0.0001	Y1	0.0001	DN|CL1668.Contig1_DN	HF|CL1741.Contig1_HF	HN|CL759.Contig2_HN	NF|CL1325.Contig1_NF	Y1|CL3730.Contig1_Y1	Y2|Unigene29215_Y2	Y3|CL155.Contig2_Y3	Y4|CL5141.Contig8_Y4
Glyma.10G180700	HN	0.0001	DN	0.0001	HF	0.1069	NF	9.6577	Y4	0.0001	Y3	12.3488	Y2	5.9921	Y1	0.0001	DN|CL1672.Contig1_DN	HF|Unigene982_HF	HN|CL6327.Contig1_HN	NF|Unigene16329_NF	Y1|Unigene16265_Y1	Y2|Unigene16921_Y2	Y3|Unigene2416_Y3	Y4|Unigene4370_Y4
Glyma.20G025700	HN	0.0001	DN	0.0001	HF	0.0001	NF	0.0001	Y4	0.0001	Y3	0.0001	Y2	0.0001	Y1	0.0001	DN|CL1685.Contig3_DN	HF|CL3493.Contig5_HF	HN|Unigene1957_HN	NF|CL5421.Contig4_NF	Y1|Unigene4366_Y1	Y2|Unigene6217_Y2	Y3|CL1334.Contig1_Y3	Y4|CL8611.Contig4_Y4
Glyma.15G024700	HN	999	DN	0.0001	HF	0.0001	NF	999	Y4	999	Y3	186.805	Y2	999	Y1	999	DN|CL1688.Contig1_DN	HF|CL13717.Contig1_HF	HN|Unigene11704_HN	NF|CL4849.Contig2_NF	Y1|CL10594.Contig1_Y1	Y2|CL273.Contig1_Y2	Y3|CL9191.Contig1_Y3	Y4|CL4699.Contig2_Y4
Glyma.08G365000	HN	0.0001	DN	0.0961	HF	0.0001	NF	999	Y4	0.1437	Y3	0.0001	Y2	0.2381	Y1	0.0001	DN|CL1691.Contig2_DN	HF|CL10020.Contig1_HF	HN|CL3472.Contig1_HN	NF|CL5224.Contig1_NF	Y1|CL12152.Contig1_Y1	Y2|CL2846.Contig1_Y2	Y3|CL2166.Contig1_Y3	Y4|CL6558.Contig1_Y4
Glyma.06G309000	HN	0.0001	DN	0.0001	HF	0.0001	NF	0.0001	Y4	0.0001	Y3	0.0001	Y2	0.0001	Y1	0.0001	DN|CL1692.Contig1_DN	HF|CL3910.Contig1_HF	HN|CL9328.Contig1_HN	NF|CL12846.Contig1_NF	Y1|CL1658.Contig1_Y1	Y2|CL8795.Contig1_Y2	Y3|CL8746.Contig2_Y3	Y4|CL8763.Contig1_Y4
Glyma.08G131100	HN	0.2514	DN	836.079	HF	0.1367	NF	0.9062	Y4	0.808	Y3	0.1187	Y2	0.2164	Y1	0.188	DN|CL1695.Contig2_DN	HF|Unigene4441_HF	HN|Unigene7796_HN	NF|Unigene4538_NF	Y1|Unigene7668_Y1	Y2|Unigene520_Y2	Y3|Unigene399_Y3	Y4|Unigene3874_Y4
Glyma.08G142400	HN	0.0001	DN	0.0001	HF	0.0001	NF	0.0001	Y4	999	Y3	999	Y2	0.0001	Y1	0.0001	DN|CL1699.Contig2_DN	HF|CL10361.Contig2_HF	HN|CL8153.Contig2_HN	NF|CL4980.Contig2_NF	Y1|Unigene11197_Y1	Y2|CL5435.Contig1_Y2	Y3|CL6456.Contig3_Y3	Y4|CL9328.Contig2_Y4
Glyma.20G148300	HN	0.7118	DN	0.7015	HF	0.8901	NF	0.8901	Y4	0.0001	Y3	0.64	Y2	0.3234	Y1	25.449	DN|CL170.Contig1_DN	HF|CL8571.Contig1_HF	HN|CL4618.Contig1_HN	NF|CL9452.Contig1_NF	Y1|CL1811.Contig1_Y1	Y2|Unigene31174_Y2	Y3|Unigene22096_Y3	Y4|CL11158.Contig1_Y4
Glyma.11G181100	HN	0.0001	DN	0.0001	HF	0.0001	NF	0.0001	Y4	0.2901	Y3	0.0001	Y2	0.0001	Y1	0.0001	DN|CL1706.Contig1_DN	HF|CL7010.Contig1_HF	HN|CL3667.Contig1_HN	NF|CL8559.Contig1_NF	Y1|CL11524.Contig1_Y1	Y2|CL10142.Contig4_Y2	Y3|CL6984.Contig1_Y3	Y4|CL63.Contig3_Y4
Glyma.08G329300	HN	0.0001	DN	0.0001	HF	0.0001	NF	0.0001	Y4	0.0001	Y3	0.0001	Y2	0.0001	Y1	0.0001	DN|CL1707.Contig10_DN	HF|CL5125.Contig2_HF	HN|CL6627.Contig4_HN	NF|CL3813.Contig3_NF	Y1|CL4901.Contig7_Y1	Y2|CL2004.Contig3_Y2	Y3|CL4322.Contig1_Y3	Y4|Unigene14202_Y4
Glyma.12G028400	HN	0.2471	DN	8.1446	HF	0.4042	NF	0.4035	Y4	0.4034	Y3	26.0773	Y2	0.0001	Y1	3.7013	DN|CL1712.Contig1_DN	HF|CL1816.Contig1_HF	HN|CL664.Contig3_HN	NF|CL5595.Contig2_NF	Y1|CL8661.Contig3_Y1	Y2|CL4813.Contig1_Y2	Y3|CL12243.Contig1_Y3	Y4|CL6655.Contig3_Y4
Glyma.07G050300	HN	0.0001	DN	0.0001	HF	0.0001	NF	0.0024	Y4	0.0001	Y3	0.0001	Y2	0.0001	Y1	0.0001	DN|CL1713.Contig1_DN	HF|CL10211.Contig2_HF	HN|CL14373.Contig1_HN	NF|Unigene942_NF	Y1|Unigene831_Y1	Y2|CL1417.Contig1_Y2	Y3|CL8175.Contig1_Y3	Y4|CL4309.Contig1_Y4
Glyma.13G306300	HN	0.5792	DN	0.0001	HF	0.0001	NF	999	Y4	999	Y3	0.0001	Y2	0.0001	Y1	0.0001	DN|CL1716.Contig2_DN	HF|CL13594.Contig2_HF	HN|Unigene12540_HN	NF|CL10575.Contig2_NF	Y1|CL1483.Contig2_Y1	Y2|CL1146.Contig2_Y2	Y3|CL8218.Contig1_Y3	Y4|Unigene4045_Y4
Glyma.19G017000	HN	11.2856	DN	0.0001	HF	443.803	NF	999	Y4	0.0001	Y3	0.0001	Y2	0.0001	Y1	0.4672	DN|CL1721.Contig2_DN	HF|CL13557.Contig1_HF	HN|CL9740.Contig1_HN	NF|CL12435.Contig2_NF	Y1|Unigene10856_Y1	Y2|CL12634.Contig1_Y2	Y3|CL9447.Contig2_Y3	Y4|CL12642.Contig1_Y4
Glyma.17G160500	HN	0.0001	DN	0.0001	HF	0.1298	NF	0.0859	Y4	0.0979	Y3	0.5657	Y2	0.0001	Y1	0.4339	DN|CL1726.Contig2_DN	HF|CL290.Contig6_HF	HN|Unigene13719_HN	NF|CL2237.Contig5_NF	Y1|CL13504.Contig2_Y1	Y2|CL3096.Contig4_Y2	Y3|CL1093.Contig3_Y3	Y4|CL695.Contig2_Y4
Glyma.14G088200	HN	999	DN	0.0001	HF	0.0001	NF	999	Y4	545.172	Y3	0.0001	Y2	999	Y1	0.0001	DN|CL1744.Contig2_DN	HF|CL11996.Contig1_HF	HN|Unigene10583_HN	NF|CL4331.Contig2_NF	Y1|CL623.Contig1_Y1	Y2|CL12294.Contig2_Y2	Y3|Unigene15400_Y3	Y4|CL1096.Contig1_Y4
Glyma.18G078700	HN	0.0001	DN	932.953	HF	0.0001	NF	0.0001	Y4	940.911	Y3	0.4056	Y2	1.2149	Y1	0.0001	DN|CL1749.Contig1_DN	HF|CL13376.Contig1_HF	HN|CL11557.Contig1_HN	NF|CL3589.Contig1_NF	Y1|CL13399.Contig1_Y1	Y2|CL11483.Contig1_Y2	Y3|CL4045.Contig2_Y3	Y4|CL11471.Contig1_Y4
Glyma.08G265900	HN	0.0001	DN	999	HF	0.0001	NF	0.0001	Y4	0.0001	Y3	0.0001	Y2	999	Y1	0.0001	DN|CL1749.Contig2_DN	HF|CL13376.Contig2_HF	HN|CL11557.Contig2_HN	NF|CL3589.Contig2_NF	Y1|CL13399.Contig2_Y1	Y2|CL11483.Contig2_Y2	Y3|CL4045.Contig1_Y3	Y4|CL11471.Contig2_Y4
Glyma.09G153700	HN	0.0001	DN	214.979	HF	185.852	NF	180.93	Y4	207.103	Y3	999	Y2	999	Y1	0.8983	DN|CL1756.Contig6_DN	HF|CL582.Contig1_HF	HN|CL351.Contig3_HN	NF|CL3655.Contig3_NF	Y1|CL365.Contig3_Y1	Y2|CL7632.Contig2_Y2	Y3|CL6066.Contig1_Y3	Y4|CL866.Contig2_Y4
Glyma.09G077600	HN	999	DN	533.298	HF	228.277	NF	937.197	Y4	0.0001	Y3	0.0001	Y2	0.0001	Y1	944.913	DN|CL1766.Contig1_DN	HF|CL6100.Contig1_HF	HN|CL8545.Contig1_HN	NF|CL1707.Contig1_NF	Y1|CL10826.Contig1_Y1	Y2|CL4133.Contig1_Y2	Y3|CL2574.Contig3_Y3	Y4|CL9149.Contig3_Y4
Glyma.19G263000	HN	0.4255	DN	0.0001	HF	0.5158	NF	0.4106	Y4	0.563	Y3	0.0001	Y2	1.707	Y1	0.0001	DN|CL1768.Contig2_DN	HF|CL1880.Contig2_HF	HN|CL1309.Contig2_HN	NF|Unigene8274_NF	Y1|CL11014.Contig1_Y1	Y2|Unigene16608_Y2	Y3|CL10391.Contig2_Y3	Y4|CL8345.Contig1_Y4
Glyma.08G062200	HN	0.0001	DN	0.0001	HF	0.0001	NF	0.0001	Y4	0.0001	Y3	0.0001	Y2	0.0001	Y1	0.0001	DN|CL1773.Contig2_DN	HF|CL9921.Contig1_HF	HN|CL1657.Contig1_HN	NF|CL12305.Contig1_NF	Y1|CL9448.Contig1_Y1	Y2|CL5820.Contig2_Y2	Y3|CL8837.Contig6_Y3	Y4|CL3033.Contig1_Y4
Glyma.09G070900	HN	0.0001	DN	0.0001	HF	0.0001	NF	0.0001	Y4	0.0001	Y3	0.0001	Y2	0.0001	Y1	0.0001	DN|CL1784.Contig1_DN	HF|Unigene847_HF	HN|Unigene2916_HN	NF|Unigene10721_NF	Y1|CL13520.Contig1_Y1	Y2|CL3794.Contig4_Y2	Y3|CL1513.Contig2_Y3	Y4|CL395.Contig5_Y4
Glyma.01G214600	HN	0.0001	DN	0.0001	HF	0.0001	NF	0.0001	Y4	0.0001	Y3	0.0001	Y2	0.0001	Y1	0.0001	DN|CL1798.Contig2_DN	HF|CL4589.Contig7_HF	HN|CL8735.Contig5_HN	NF|CL6629.Contig3_NF	Y1|CL2891.Contig2_Y1	Y2|CL1685.Contig1_Y2	Y3|CL8004.Contig2_Y3	Y4|CL4121.Contig2_Y4
Glyma.05G117300	HN	999	DN	922.331	HF	859.428	NF	827.43	Y4	866.139	Y3	909.488	Y2	971.433	Y1	978.654	DN|CL1799.Contig2_DN	HF|CL4674.Contig1_HF	HN|Unigene1403_HN	NF|CL12793.Contig1_NF	Y1|CL7284.Contig3_Y1	Y2|CL99.Contig1_Y2	Y3|CL8183.Contig1_Y3	Y4|CL2339.Contig2_Y4
Glyma.04G008700	HN	0.0001	DN	0.0001	HF	0.0001	NF	0.0001	Y4	0.0001	Y3	0.0001	Y2	0.0001	Y1	999	DN|CL1809.Contig4_DN	HF|CL5601.Contig1_HF	HN|CL10238.Contig3_HN	NF|CL488.Contig2_NF	Y1|CL7197.Contig2_Y1	Y2|CL6419.Contig1_Y2	Y3|CL10912.Contig1_Y3	Y4|CL2952.Contig2_Y4
Glyma.11G053600	HN	0.0001	DN	0.0001	HF	999	NF	0.0001	Y4	0.0001	Y3	0.0001	Y2	0.0001	Y1	0.0001	DN|CL1828.Contig3_DN	HF|CL9984.Contig1_HF	HN|CL11803.Contig3_HN	NF|CL851.Contig1_NF	Y1|CL765.Contig1_Y1	Y2|CL6544.Contig3_Y2	Y3|CL10515.Contig2_Y3	Y4|CL4870.Contig1_Y4
Glyma.06G056200	HN	255.397	DN	266.62	HF	263.152	NF	272.102	Y4	259.892	Y3	254.611	Y2	231.114	Y1	223.674	DN|CL183.Contig1_DN	HF|CL10177.Contig1_HF	HN|Unigene10517_HN	NF|CL830.Contig1_NF	Y1|CL7655.Contig3_Y1	Y2|CL5652.Contig1_Y2	Y3|CL13360.Contig1_Y3	Y4|CL11791.Contig2_Y4
Glyma.01G137600	HN	0.0001	DN	999	HF	0.0001	NF	65.6283	Y4	0.0001	Y3	16.2236	Y2	999	Y1	44.3301	DN|CL1831.Contig3_DN	HF|CL9601.Contig2_HF	HN|CL501.Contig1_HN	NF|CL7693.Contig1_NF	Y1|CL8347.Contig1_Y1	Y2|CL10595.Contig1_Y2	Y3|CL1816.Contig1_Y3	Y4|CL5689.Contig1_Y4
Glyma.U021000	HN	32.9104	DN	0.0001	HF	0.0001	NF	32.0902	Y4	0.7803	Y3	0.0001	Y2	62.7027	Y1	0.0001	DN|CL1834.Contig1_DN	HF|CL3774.Contig2_HF	HN|CL9374.Contig1_HN	NF|CL2114.Contig1_NF	Y1|CL1512.Contig1_Y1	Y2|CL6460.Contig2_Y2	Y3|CL8155.Contig1_Y3	Y4|Unigene896_Y4
Glyma.06G100000	HN	94.3122	DN	0.0001	HF	0.1558	NF	0.0001	Y4	0.3122	Y3	0.0001	Y2	66.1306	Y1	899.472	DN|CL1842.Contig3_DN	HF|CL6767.Contig3_HF	HN|Unigene14198_HN	NF|CL3774.Contig2_NF	Y1|CL1894.Contig3_Y1	Y2|CL4796.Contig1_Y2	Y3|CL1063.Contig2_Y3	Y4|CL12775.Contig1_Y4
Glyma.07G142300	HN	0.1932	DN	0.0001	HF	0.5239	NF	0.2048	Y4	0.0001	Y3	0.0001	Y2	0.0001	Y1	5.0987	DN|CL1848.Contig1_DN	HF|CL13937.Contig2_HF	HN|CL1128.Contig2_HN	NF|CL11802.Contig3_NF	Y1|CL4368.Contig5_Y1	Y2|CL3137.Contig3_Y2	Y3|CL10072.Contig2_Y3	Y4|CL1529.Contig2_Y4
Glyma.17G001900	HN	0.0001	DN	0.0001	HF	0.0001	NF	3.8634	Y4	0.0001	Y3	0.0001	Y2	0.0001	Y1	0.2985	DN|CL1849.Contig4_DN	HF|CL1374.Contig3_HF	HN|CL1741.Contig9_HN	NF|CL1319.Contig2_NF	Y1|CL8364.Contig6_Y1	Y2|CL57.Contig3_Y2	Y3|CL3885.Contig5_Y3	Y4|CL6302.Contig4_Y4
Glyma.07G259200	HN	0.0001	DN	0.0001	HF	0.0001	NF	0.0001	Y4	999	Y3	0.0001	Y2	0.0001	Y1	0.0001	DN|CL185.Contig1_DN	HF|CL11651.Contig1_HF	HN|Unigene8577_HN	NF|Unigene8619_NF	Y1|Unigene7873_Y1	Y2|CL5036.Contig1_Y2	Y3|Unigene8740_Y3	Y4|Unigene7877_Y4
Glyma.11G158200	HN	0.0001	DN	999	HF	0.0001	NF	0.0001	Y4	0.0001	Y3	0.0001	Y2	0.0001	Y1	0.0001	DN|CL1856.Contig11_DN	HF|CL3355.Contig4_HF	HN|CL203.Contig6_HN	NF|Unigene9838_NF	Y1|CL547.Contig1_Y1	Y2|CL2367.Contig3_Y2	Y3|CL402.Contig9_Y3	Y4|CL284.Contig3_Y4
Glyma.02G202000	HN	54.1085	DN	0.0001	HF	51.2319	NF	0.0001	Y4	0.3713	Y3	47.8148	Y2	0.0001	Y1	999	DN|CL1867.Contig2_DN	HF|CL12461.Contig1_HF	HN|CL3910.Contig1_HN	NF|Unigene16290_NF	Y1|CL11216.Contig1_Y1	Y2|Unigene9548_Y2	Y3|CL1910.Contig3_Y3	Y4|Unigene486_Y4
Glyma.13G030900	HN	0.0001	DN	0.0001	HF	0.0001	NF	0.0001	Y4	0.0001	Y3	0.0001	Y2	0.0001	Y1	0.0001	DN|CL1883.Contig1_DN	HF|CL6213.Contig8_HF	HN|CL5485.Contig10_HN	NF|CL2159.Contig10_NF	Y1|CL87.Contig3_Y1	Y2|CL4227.Contig1_Y2	Y3|CL1402.Contig2_Y3	Y4|CL3668.Contig2_Y4
Glyma.14G152700	HN	0.0001	DN	0.0001	HF	0.0001	NF	0.0001	Y4	0.0001	Y3	999	Y2	0.0001	Y1	0.0001	DN|CL1883.Contig7_DN	HF|CL6213.Contig9_HF	HN|Unigene590_HN	NF|CL2159.Contig11_NF	Y1|CL87.Contig5_Y1	Y2|CL4227.Contig4_Y2	Y3|CL1402.Contig10_Y3	Y4|Unigene9263_Y4
Glyma.10G257100	HN	999	DN	0.0001	HF	0.7328	NF	1.1343	Y4	999	Y3	0.4562	Y2	999	Y1	1.0335	DN|CL1885.Contig4_DN	HF|CL10492.Contig2_HF	HN|CL1373.Contig3_HN	NF|CL5124.Contig5_NF	Y1|CL5181.Contig3_Y1	Y2|CL8233.Contig2_Y2	Y3|CL4410.Contig5_Y3	Y4|CL2237.Contig2_Y4
Glyma.20G168400	HN	0.0001	DN	0.0001	HF	0.0001	NF	0.0001	Y4	0.0001	Y3	0.0001	Y2	0.8307	Y1	1.5452	DN|CL1899.Contig2_DN	HF|CL13137.Contig1_HF	HN|Unigene8990_HN	NF|CL7770.Contig2_NF	Y1|Unigene11631_Y1	Y2|Unigene27538_Y2	Y3|Unigene28624_Y3	Y4|Unigene8485_Y4
Glyma.10G015300	HN	0.0001	DN	0.0001	HF	0.0001	NF	0.0001	Y4	0.0001	Y3	0.3118	Y2	0.0001	Y1	0.0001	DN|CL19.Contig2_DN	HF|Unigene17534_HF	HN|CL6506.Contig2_HN	NF|CL7334.Contig2_NF	Y1|Unigene3991_Y1	Y2|Unigene446_Y2	Y3|CL1987.Contig2_Y3	Y4|Unigene9419_Y4
Glyma.20G170300	HN	0.0001	DN	0.0001	HF	0.0001	NF	0.0001	Y4	0.0001	Y3	980.865	Y2	0.0001	Y1	999	DN|CL1902.Contig15_DN	HF|CL1519.Contig14_HF	HN|CL7242.Contig1_HN	NF|CL5382.Contig9_NF	Y1|CL2181.Contig8_Y1	Y2|CL3992.Contig11_Y2	Y3|CL9043.Contig4_Y3	Y4|CL2060.Contig10_Y4
Glyma.13G348800	HN	0.0001	DN	0.0001	HF	0.0001	NF	0.0001	Y4	0.0001	Y3	0.0001	Y2	0.0883	Y1	0.0854	DN|CL1903.Contig1_DN	HF|CL6800.Contig4_HF	HN|CL338.Contig5_HN	NF|Unigene8113_NF	Y1|Unigene7389_Y1	Y2|Unigene11137_Y2	Y3|CL6209.Contig3_Y3	Y4|CL6865.Contig3_Y4
Glyma.07G053200	HN	204.246	DN	231.623	HF	225.859	NF	226.948	Y4	61.069	Y3	0.5356	Y2	304.871	Y1	315.957	DN|CL1906.Contig9_DN	HF|CL7742.Contig6_HF	HN|CL1521.Contig7_HN	NF|CL4742.Contig5_NF	Y1|CL1826.Contig4_Y1	Y2|CL128.Contig1_Y2	Y3|CL68.Contig8_Y3	Y4|CL6565.Contig7_Y4
Glyma.20G017300	HN	0.0001	DN	0.0001	HF	306.728	NF	0.2084	Y4	0.5365	Y3	362.633	Y2	999	Y1	120.48	DN|CL1908.Contig2_DN	HF|CL13350.Contig1_HF	HN|CL888.Contig1_HN	NF|Unigene16080_NF	Y1|Unigene9483_Y1	Y2|CL694.Contig1_Y2	Y3|Unigene10182_Y3	Y4|CL11269.Contig3_Y4
Glyma.05G080400	HN	569.944	DN	0.0001	HF	0.0001	NF	0.0001	Y4	0.0001	Y3	246.493	Y2	0.0001	Y1	0.0001	DN|CL1914.Contig1_DN	HF|CL2672.Contig1_HF	HN|CL263.Contig1_HN	NF|CL10834.Contig1_NF	Y1|CL6045.Contig1_Y1	Y2|CL5310.Contig1_Y2	Y3|CL4672.Contig1_Y3	Y4|CL8546.Contig2_Y4
Glyma.07G263600	HN	0.1696	DN	0.0001	HF	0.0001	NF	0.0001	Y4	0.0001	Y3	0.0001	Y2	0.0001	Y1	0.0001	DN|CL1932.Contig6_DN	HF|Unigene3974_HF	HN|Unigene2082_HN	NF|CL13305.Contig4_NF	Y1|CL3539.Contig6_Y1	Y2|Unigene2006_Y2	Y3|CL3372.Contig3_Y3	Y4|CL1752.Contig2_Y4
Glyma.07G005400	HN	0.4092	DN	0.2589	HF	0.0001	NF	0.0001	Y4	79.3903	Y3	30.5208	Y2	0.0001	Y1	0.0001	DN|CL1935.Contig1_DN	HF|Unigene2945_HF	HN|Unigene16083_HN	NF|Unigene14013_NF	Y1|Unigene608_Y1	Y2|Unigene17128_Y2	Y3|Unigene9117_Y3	Y4|Unigene4428_Y4
Glyma.10G184800	HN	0.0001	DN	0.0001	HF	0.0001	NF	0.5615	Y4	0.0001	Y3	123.194	Y2	0.0001	Y1	0.0001	DN|CL1959.Contig2_DN	HF|CL9979.Contig1_HF	HN|CL75.Contig1_HN	NF|CL7563.Contig3_NF	Y1|CL12852.Contig2_Y1	Y2|CL6488.Contig2_Y2	Y3|CL13878.Contig1_Y3	Y4|CL8578.Contig1_Y4
Glyma.18G147200	HN	0.002	DN	0.0184	HF	0.0001	NF	0.0009	Y4	0.0231	Y3	0.0001	Y2	0.0068	Y1	0.0001	DN|CL1965.Contig2_DN	HF|Unigene9933_HF	HN|CL9861.Contig2_HN	NF|Unigene8164_NF	Y1|Unigene2736_Y1	Y2|Unigene15046_Y2	Y3|CL8297.Contig1_Y3	Y4|CL13573.Contig2_Y4
Glyma.09G225900	HN	0.0016	DN	0.1754	HF	0.3499	NF	10.3466	Y4	0.0001	Y3	0.1854	Y2	0.2326	Y1	0.0001	DN|CL1998.Contig1_DN	HF|CL9451.Contig1_HF	HN|CL10081.Contig1_HN	NF|CL9868.Contig1_NF	Y1|CL8128.Contig2_Y1	Y2|CL816.Contig1_Y2	Y3|CL1572.Contig2_Y3	Y4|CL2629.Contig1_Y4
Glyma.13G100300	HN	0.0001	DN	0.0001	HF	0.0001	NF	0.0001	Y4	0.0001	Y3	0.0001	Y2	0.0191	Y1	0.0001	DN|CL2022.Contig2_DN	HF|Unigene4808_HF	HN|CL1705.Contig1_HN	NF|Unigene675_NF	Y1|Unigene12824_Y1	Y2|CL4312.Contig1_Y2	Y3|CL5214.Contig2_Y3	Y4|CL3777.Contig1_Y4
Glyma.07G046600	HN	0.5427	DN	0.0001	HF	0.6905	NF	0.3722	Y4	0.3228	Y3	0.3861	Y2	0.3862	Y1	999	DN|CL2026.Contig2_DN	HF|CL4346.Contig9_HF	HN|CL5000.Contig5_HN	NF|CL7186.Contig6_NF	Y1|CL8691.Contig2_Y1	Y2|CL582.Contig7_Y2	Y3|CL10160.Contig1_Y3	Y4|CL1518.Contig1_Y4
Glyma.08G093700	HN	0.0001	DN	0.4018	HF	0.0001	NF	0.0001	Y4	0.295	Y3	2.4474	Y2	0.5046	Y1	0.0001	DN|CL2028.Contig2_DN	HF|CL3800.Contig3_HF	HN|CL11763.Contig1_HN	NF|CL763.Contig1_NF	Y1|CL6847.Contig3_Y1	Y2|CL7259.Contig3_Y2	Y3|CL6755.Contig2_Y3	Y4|CL8000.Contig3_Y4
Glyma.19G076200	HN	999	DN	999	HF	999	NF	0.3559	Y4	999	Y3	0.0001	Y2	0.0001	Y1	0.3559	DN|CL2030.Contig3_DN	HF|CL11081.Contig3_HF	HN|CL9511.Contig1_HN	NF|CL9062.Contig2_NF	Y1|CL5249.Contig2_Y1	Y2|CL12635.Contig1_Y2	Y3|CL1563.Contig3_Y3	Y4|CL3620.Contig1_Y4
Glyma.08G161400	HN	0.0001	DN	0.0001	HF	0.0001	NF	0.0001	Y4	0.3504	Y3	0.0001	Y2	0.0001	Y1	0.0001	DN|CL2035.Contig2_DN	HF|CL10365.Contig1_HF	HN|CL6144.Contig1_HN	NF|Unigene18206_NF	Y1|CL13426.Contig2_Y1	Y2|CL9673.Contig1_Y2	Y3|Unigene308_Y3	Y4|CL3379.Contig1_Y4
Glyma.03G084600	HN	0.0001	DN	0.0001	HF	0.0001	NF	0.0001	Y4	0.0001	Y3	0.0001	Y2	0.0001	Y1	0.0001	DN|CL2054.Contig1_DN	HF|CL1499.Contig1_HF	HN|Unigene16166_HN	NF|CL5487.Contig1_NF	Y1|CL4502.Contig1_Y1	Y2|CL8604.Contig1_Y2	Y3|CL13332.Contig1_Y3	Y4|CL5663.Contig1_Y4
Glyma.14G218900	HN	0.0229	DN	0.0001	HF	0.4885	NF	0.0001	Y4	0.0001	Y3	0.0001	Y2	0.9295	Y1	0.0001	DN|CL2062.Contig3_DN	HF|CL4079.Contig3_HF	HN|CL10664.Contig1_HN	NF|CL3449.Contig3_NF	Y1|CL1237.Contig3_Y1	Y2|CL7458.Contig1_Y2	Y3|CL13195.Contig3_Y3	Y4|CL4919.Contig2_Y4
Glyma.01G162000	HN	41.4537	DN	40.5563	HF	40.8184	NF	48.5604	Y4	999	Y3	42.5268	Y2	44.3187	Y1	49.417	DN|CL2063.Contig10_DN	HF|CL8315.Contig7_HF	HN|CL6807.Contig11_HN	NF|Unigene6322_NF	Y1|Unigene9380_Y1	Y2|Unigene2301_Y2	Y3|CL2266.Contig1_Y3	Y4|CL4499.Contig10_Y4
Glyma.13G231400	HN	0.0001	DN	0.0001	HF	4.6388	NF	0.9967	Y4	0.0001	Y3	0.0001	Y2	0.0001	Y1	2.3782	DN|CL2066.Contig2_DN	HF|CL10848.Contig3_HF	HN|CL11031.Contig1_HN	NF|CL568.Contig1_NF	Y1|CL5582.Contig1_Y1	Y2|CL5431.Contig1_Y2	Y3|CL3113.Contig3_Y3	Y4|CL5564.Contig1_Y4
Glyma.06G272400	HN	0.0001	DN	0.486	HF	0.0001	NF	0.486	Y4	0.0001	Y3	0.0001	Y2	0.0001	Y1	0.0001	DN|CL2074.Contig2_DN	HF|Unigene17677_HF	HN|Unigene10068_HN	NF|CL7818.Contig2_NF	Y1|CL1036.Contig1_Y1	Y2|Unigene11995_Y2	Y3|Unigene9832_Y3	Y4|CL938.Contig2_Y4
Glyma.03G177700	HN	0.0001	DN	0.0001	HF	0.0642	NF	0.0001	Y4	0.0001	Y3	0.0001	Y2	0.0642	Y1	0.0001	DN|CL2075.Contig2_DN	HF|CL4606.Contig1_HF	HN|CL6143.Contig1_HN	NF|CL12135.Contig2_NF	Y1|Unigene16166_Y1	Y2|CL1850.Contig1_Y2	Y3|CL4033.Contig1_Y3	Y4|CL4559.Contig7_Y4
Glyma.19G137600	HN	270.474	DN	0.0001	HF	0.7845	NF	0.0767	Y4	385.768	Y3	0.2796	Y2	0.0001	Y1	0.7832	DN|CL208.Contig1_DN	HF|CL9263.Contig3_HF	HN|Unigene17547_HN	NF|CL13920.Contig2_NF	Y1|CL10613.Contig2_Y1	Y2|CL1241.Contig3_Y2	Y3|Unigene3990_Y3	Y4|CL9441.Contig1_Y4
Glyma.08G185300	HN	0.0001	DN	0.0001	HF	999	NF	0.5918	Y4	0.0001	Y3	0.0001	Y2	0.1467	Y1	0.0001	DN|CL2086.Contig1_DN	HF|CL4177.Contig3_HF	HN|CL5205.Contig4_HN	NF|CL5579.Contig3_NF	Y1|CL8072.Contig2_Y1	Y2|CL7429.Contig2_Y2	Y3|CL5025.Contig1_Y3	Y4|Unigene9663_Y4
Glyma.12G187200	HN	9.1797	DN	9.1512	HF	9.0959	NF	9.5968	Y4	9.0186	Y3	9.0819	Y2	9.1638	Y1	9.5388	DN|CL2096.Contig4_DN	HF|CL4829.Contig1_HF	HN|Unigene10279_HN	NF|CL5960.Contig2_NF	Y1|CL8963.Contig1_Y1	Y2|CL2042.Contig2_Y2	Y3|CL10570.Contig1_Y3	Y4|CL9098.Contig1_Y4
Glyma.14G197800	HN	0.0001	DN	0.0001	HF	0.685	NF	0.0001	Y4	0.0001	Y3	0.0001	Y2	0.9069	Y1	999	DN|CL2097.Contig2_DN	HF|Unigene2521_HF	HN|CL13340.Contig2_HN	NF|Unigene15427_NF	Y1|CL12619.Contig1_Y1	Y2|CL8954.Contig2_Y2	Y3|CL397.Contig2_Y3	Y4|CL11689.Contig1_Y4
Glyma.11G151400	HN	999	DN	0.0001	HF	0.1956	NF	0.0001	Y4	333.874	Y3	0.0001	Y2	0.0001	Y1	999	DN|CL2107.Contig2_DN	HF|CL7975.Contig1_HF	HN|CL2585.Contig2_HN	NF|CL7288.Contig3_NF	Y1|CL11015.Contig1_Y1	Y2|CL12957.Contig2_Y2	Y3|CL7020.Contig2_Y3	Y4|CL8654.Contig2_Y4
Glyma.13G248600	HN	0.0001	DN	0.0001	HF	0.0001	NF	0.0001	Y4	0.0001	Y3	0.0001	Y2	0.0001	Y1	0.0001	DN|CL211.Contig2_DN	HF|CL3149.Contig1_HF	HN|CL4137.Contig1_HN	NF|CL10856.Contig1_NF	Y1|Unigene16122_Y1	Y2|CL2930.Contig1_Y2	Y3|CL8243.Contig1_Y3	Y4|CL6152.Contig1_Y4
Glyma.14G003800	HN	0.8624	DN	439.826	HF	0.0001	NF	0.0001	Y4	0.6827	Y3	252.681	Y2	0.0001	Y1	328.55	DN|CL2113.Contig2_DN	HF|CL1818.Contig4_HF	HN|CL5849.Contig2_HN	NF|CL11707.Contig3_NF	Y1|CL7998.Contig3_Y1	Y2|CL3285.Contig1_Y2	Y3|CL8724.Contig3_Y3	Y4|CL5322.Contig2_Y4
Glyma.02G152100	HN	0.0001	DN	0.0001	HF	0.0001	NF	0.0001	Y4	0.0001	Y3	0.0001	Y2	0.0045	Y1	0.0001	DN|CL2116.Contig1_DN	HF|CL10839.Contig1_HF	HN|CL10397.Contig1_HN	NF|CL599.Contig2_NF	Y1|Unigene2205_Y1	Y2|CL2778.Contig2_Y2	Y3|Unigene11521_Y3	Y4|CL9877.Contig2_Y4
Glyma.10G218700	HN	0.0001	DN	0.0001	HF	0.0001	NF	0.0001	Y4	0.2518	Y3	0.0001	Y2	0.0001	Y1	0.0001	DN|CL2130.Contig2_DN	HF|CL6394.Contig3_HF	HN|CL6013.Contig4_HN	NF|CL6029.Contig1_NF	Y1|CL1951.Contig4_Y1	Y2|CL6399.Contig4_Y2	Y3|CL13141.Contig2_Y3	Y4|CL4930.Contig1_Y4
Glyma.05G004200	HN	0.0001	DN	0.0001	HF	0.0001	NF	0.0001	Y4	0.0001	Y3	0.0001	Y2	0.0001	Y1	0.0001	DN|CL2136.Contig2_DN	HF|CL4130.Contig4_HF	HN|CL3739.Contig1_HN	NF|CL5133.Contig2_NF	Y1|CL4271.Contig3_Y1	Y2|CL3809.Contig2_Y2	Y3|Unigene2083_Y3	Y4|Unigene12712_Y4
Glyma.10G160600	HN	0.0001	DN	0.0001	HF	0.0001	NF	0.0001	Y4	0.0001	Y3	0.0192	Y2	0.0001	Y1	0.0001	DN|CL2146.Contig2_DN	HF|Unigene8462_HF	HN|CL2809.Contig2_HN	NF|CL3724.Contig2_NF	Y1|CL11093.Contig2_Y1	Y2|Unigene2260_Y2	Y3|CL8300.Contig2_Y3	Y4|CL6682.Contig1_Y4
Glyma.14G207800	HN	0.0001	DN	0.0001	HF	999	NF	999	Y4	0.0001	Y3	999	Y2	0.0001	Y1	0.0001	DN|CL218.Contig1_DN	HF|Unigene12083_HF	HN|CL5299.Contig1_HN	NF|Unigene724_NF	Y1|Unigene12770_Y1	Y2|Unigene2483_Y2	Y3|Unigene676_Y3	Y4|Unigene4226_Y4
Glyma.02G057900	HN	0.0001	DN	0.0001	HF	0.0001	NF	0.0001	Y4	0.0751	Y3	0.0001	Y2	0.0001	Y1	0.0001	DN|CL2180.Contig1_DN	HF|Unigene6641_HF	HN|CL11120.Contig1_HN	NF|Unigene2916_NF	Y1|CL11658.Contig1_Y1	Y2|CL6976.Contig1_Y2	Y3|CL10938.Contig1_Y3	Y4|CL2053.Contig1_Y4
Glyma.13G302100	HN	0.0001	DN	0.0001	HF	0.0001	NF	0.0001	Y4	0.0857	Y3	0.0001	Y2	0.0001	Y1	0.0001	DN|CL2189.Contig5_DN	HF|CL2839.Contig5_HF	HN|CL1432.Contig1_HN	NF|CL11309.Contig4_NF	Y1|CL4314.Contig1_Y1	Y2|CL3366.Contig6_Y2	Y3|Unigene14506_Y3	Y4|CL4032.Contig2_Y4
Glyma.19G143100	HN	0.0001	DN	695.183	HF	999	NF	999	Y4	999	Y3	928.758	Y2	0.0001	Y1	0.0001	DN|CL2195.Contig2_DN	HF|Unigene2378_HF	HN|CL12862.Contig3_HN	NF|CL10340.Contig1_NF	Y1|CL8539.Contig2_Y1	Y2|CL11209.Contig2_Y2	Y3|CL6723.Contig3_Y3	Y4|CL13803.Contig2_Y4
Glyma.18G258000	HN	999	DN	0.0001	HF	0.0001	NF	0.0001	Y4	0.0001	Y3	999	Y2	0.0001	Y1	0.0001	DN|CL2197.Contig1_DN	HF|Unigene8581_HF	HN|Unigene833_HN	NF|CL5740.Contig1_NF	Y1|Unigene11227_Y1	Y2|CL2648.Contig1_Y2	Y3|Unigene747_Y3	Y4|CL8214.Contig1_Y4
Glyma.18G268100	HN	0.0025	DN	0.0001	HF	0.0001	NF	0.0001	Y4	0.001	Y3	0.3293	Y2	0.0001	Y1	0.0142	DN|CL2197.Contig6_DN	HF|Unigene6128_HF	HN|Unigene480_HN	NF|Unigene6179_NF	Y1|Unigene12404_Y1	Y2|Unigene5743_Y2	Y3|Unigene6736_Y3	Y4|Unigene12693_Y4
Glyma.14G053500	HN	0.0001	DN	0.0001	HF	0.5075	NF	0.0001	Y4	999	Y3	0.0001	Y2	0.0001	Y1	0.0001	DN|CL2205.Contig1_DN	HF|Unigene15722_HF	HN|CL8939.Contig1_HN	NF|CL10408.Contig2_NF	Y1|CL1782.Contig2_Y1	Y2|CL9837.Contig1_Y2	Y3|CL5890.Contig2_Y3	Y4|CL9157.Contig2_Y4
Glyma.09G116700	HN	0.0001	DN	999	HF	0.0001	NF	0.2781	Y4	999	Y3	0.0001	Y2	269.393	Y1	999	DN|CL2213.Contig3_DN	HF|CL1290.Contig4_HF	HN|CL4270.Contig5_HN	NF|CL5373.Contig1_NF	Y1|CL4419.Contig1_Y1	Y2|CL3445.Contig1_Y2	Y3|CL8985.Contig2_Y3	Y4|CL1191.Contig2_Y4
Glyma.06G169200	HN	0.0001	DN	0.0001	HF	0.0001	NF	0.0001	Y4	0.0001	Y3	0.0001	Y2	160.903	Y1	0.0001	DN|CL2220.Contig1_DN	HF|CL5939.Contig1_HF	HN|CL7116.Contig1_HN	NF|CL9466.Contig1_NF	Y1|CL1095.Contig2_Y1	Y2|CL5278.Contig3_Y2	Y3|CL6704.Contig3_Y3	Y4|CL8919.Contig1_Y4
Glyma.11G072000	HN	969.089	DN	0.0001	HF	0.0001	NF	511.239	Y4	0.0001	Y3	999	Y2	0.0001	Y1	0.0001	DN|CL2221.Contig1_DN	HF|Unigene18484_HF	HN|Unigene18549_HN	NF|Unigene16372_NF	Y1|Unigene2702_Y1	Y2|CL13040.Contig2_Y2	Y3|CL1227.Contig3_Y3	Y4|CL2414.Contig2_Y4
Glyma.02G052700	HN	0.2106	DN	0.0001	HF	0.2183	NF	0.0001	Y4	0.0001	Y3	0.0001	Y2	0.0001	Y1	0.2305	DN|CL2221.Contig3_DN	HF|CL4325.Contig1_HF	HN|Unigene2910_HN	NF|Unigene10560_NF	Y1|CL9682.Contig1_Y1	Y2|CL3542.Contig1_Y2	Y3|CL1227.Contig1_Y3	Y4|CL2414.Contig1_Y4
Glyma.06G141200	HN	0.4056	DN	0.0001	HF	0.0796	NF	0.1343	Y4	0.0001	Y3	0.0001	Y2	0.0001	Y1	0.0001	DN|CL2235.Contig5_DN	HF|CL12810.Contig2_HF	HN|CL2765.Contig2_HN	NF|CL7980.Contig3_NF	Y1|CL11531.Contig3_Y1	Y2|CL7542.Contig3_Y2	Y3|CL6819.Contig1_Y3	Y4|Unigene15384_Y4
Glyma.12G035700	HN	0.0001	DN	0.0001	HF	0.0001	NF	0.0001	Y4	82.0224	Y3	0.0001	Y2	0.0001	Y1	0.0001	DN|CL2262.Contig2_DN	HF|CL12875.Contig2_HF	HN|CL4767.Contig2_HN	NF|CL13697.Contig1_NF	Y1|Unigene13082_Y1	Y2|CL12679.Contig2_Y2	Y3|CL3919.Contig2_Y3	Y4|CL13198.Contig1_Y4
Glyma.13G368500	HN	0.0001	DN	0.0001	HF	945.204	NF	0.0001	Y4	0.0001	Y3	999	Y2	0.0001	Y1	0.0001	DN|CL2269.Contig3_DN	HF|CL11231.Contig1_HF	HN|CL6193.Contig4_HN	NF|CL6667.Contig4_NF	Y1|CL4354.Contig1_Y1	Y2|CL5645.Contig3_Y2	Y3|CL7563.Contig3_Y3	Y4|CL6822.Contig2_Y4
Glyma.17G036400	HN	0.2424	DN	0.0001	HF	0.0001	NF	0.0001	Y4	999	Y3	0.1212	Y2	999	Y1	0.3674	DN|CL2281.Contig2_DN	HF|CL11624.Contig2_HF	HN|CL13391.Contig2_HN	NF|Unigene10214_NF	Y1|CL8174.Contig1_Y1	Y2|CL12691.Contig1_Y2	Y3|CL3473.Contig2_Y3	Y4|CL9286.Contig1_Y4
Glyma.03G209900	HN	0.0001	DN	0.0001	HF	0.0001	NF	0.0001	Y4	0.0001	Y3	0.0001	Y2	0.0001	Y1	0.0112	DN|CL2285.Contig3_DN	HF|CL906.Contig2_HF	HN|CL9465.Contig4_HN	NF|CL11756.Contig2_NF	Y1|CL1676.Contig1_Y1	Y2|CL9690.Contig5_Y2	Y3|CL9.Contig2_Y3	Y4|CL1251.Contig1_Y4
Glyma.04G111000	HN	0.0001	DN	0.0001	HF	0.0001	NF	0.0001	Y4	0.0001	Y3	999	Y2	0.0001	Y1	0.0001	DN|CL2295.Contig1_DN	HF|CL13831.Contig1_HF	HN|CL10902.Contig1_HN	NF|CL4110.Contig1_NF	Y1|CL2636.Contig1_Y1	Y2|Unigene24463_Y2	Y3|CL11625.Contig1_Y3	Y4|CL8044.Contig2_Y4
Glyma.01G223400	HN	0.0001	DN	999	HF	0.0001	NF	999	Y4	0.0001	Y3	0.0001	Y2	0.0001	Y1	0.0001	DN|CL2310.Contig1_DN	HF|Unigene2719_HF	HN|CL2130.Contig3_HN	NF|Unigene16112_NF	Y1|Unigene16383_Y1	Y2|Unigene2441_Y2	Y3|Unigene3813_Y3	Y4|Unigene14939_Y4
Glyma.04G113000	HN	0.0001	DN	0.0001	HF	0.0001	NF	0.0001	Y4	0.0001	Y3	0.0001	Y2	0.0001	Y1	0.0001	DN|CL2314.Contig3_DN	HF|Unigene5431_HF	HN|CL5426.Contig2_HN	NF|CL2997.Contig3_NF	Y1|CL6258.Contig1_Y1	Y2|CL6605.Contig2_Y2	Y3|CL6574.Contig2_Y3	Y4|CL366.Contig3_Y4
Glyma.08G174700	HN	0.0001	DN	0.0001	HF	0.0001	NF	0.0001	Y4	0.0001	Y3	0.0001	Y2	0.0001	Y1	0.0001	DN|CL2315.Contig2_DN	HF|Unigene15955_HF	HN|CL12207.Contig2_HN	NF|Unigene10518_NF	Y1|CL4222.Contig1_Y1	Y2|Unigene13405_Y2	Y3|Unigene13237_Y3	Y4|Unigene5875_Y4
Glyma.03G258800	HN	462.032	DN	0.0001	HF	0.0001	NF	0.0001	Y4	0.0001	Y3	0.6394	Y2	38.8687	Y1	0.0001	DN|CL2323.Contig2_DN	HF|CL2132.Contig2_HF	HN|CL7914.Contig4_HN	NF|CL9059.Contig2_NF	Y1|CL7695.Contig1_Y1	Y2|CL10496.Contig1_Y2	Y3|CL14109.Contig1_Y3	Y4|CL4529.Contig2_Y4
Glyma.13G075600	HN	0.0001	DN	0.0001	HF	0.0001	NF	0.0001	Y4	0.0001	Y3	0.0001	Y2	0.0001	Y1	0.0001	DN|CL2326.Contig1_DN	HF|Unigene10452_HF	HN|Unigene10508_HN	NF|Unigene14333_NF	Y1|Unigene12960_Y1	Y2|Unigene15104_Y2	Y3|Unigene10287_Y3	Y4|Unigene900_Y4
Glyma.04G239400	HN	0.0001	DN	0.0001	HF	0.0001	NF	0.0001	Y4	0.0001	Y3	165.596	Y2	0.0001	Y1	438.884	DN|CL2333.Contig1_DN	HF|Unigene8923_HF	HN|Unigene30172_HN	NF|CL2371.Contig2_NF	Y1|CL12231.Contig2_Y1	Y2|CL6758.Contig1_Y2	Y3|Unigene8785_Y3	Y4|Unigene11620_Y4
Glyma.08G238600	HN	0.0001	DN	0.0001	HF	0.0001	NF	0.0001	Y4	0.0001	Y3	999	Y2	0.0001	Y1	0.1849	DN|CL2334.Contig2_DN	HF|CL9181.Contig2_HF	HN|CL8947.Contig3_HN	NF|CL11691.Contig2_NF	Y1|CL260.Contig1_Y1	Y2|CL2490.Contig1_Y2	Y3|CL11653.Contig3_Y3	Y4|CL10533.Contig3_Y4
Glyma.01G054500	HN	0.0001	DN	105.555	HF	270.792	NF	634.45	Y4	0.0001	Y3	0.0001	Y2	461.562	Y1	0.5886	DN|CL2342.Contig2_DN	HF|Unigene4312_HF	HN|CL5907.Contig1_HN	NF|CL6194.Contig1_NF	Y1|CL10654.Contig1_Y1	Y2|CL4644.Contig1_Y2	Y3|CL13977.Contig1_Y3	Y4|CL12919.Contig3_Y4
Glyma.08G346400	HN	999	DN	0.0001	HF	0.0001	NF	0.0001	Y4	151.066	Y3	146.202	Y2	0.0001	Y1	5.1686	DN|CL2347.Contig2_DN	HF|CL9953.Contig1_HF	HN|CL11327.Contig2_HN	NF|Unigene2554_NF	Y1|Unigene7462_Y1	Y2|Unigene11158_Y2	Y3|Unigene14982_Y3	Y4|Unigene962_Y4
Glyma.17G201600	HN	0.0001	DN	0.0001	HF	0.0001	NF	0.0001	Y4	0.0001	Y3	0.0001	Y2	0.0001	Y1	0.0001	DN|CL2350.Contig3_DN	HF|CL9362.Contig3_HF	HN|CL11061.Contig2_HN	NF|CL8734.Contig3_NF	Y1|CL2252.Contig2_Y1	Y2|CL12667.Contig1_Y2	Y3|CL9347.Contig1_Y3	Y4|CL4293.Contig1_Y4
Glyma.09G123600	HN	0.0001	DN	19.75	HF	0.0001	NF	0.0001	Y4	0.0001	Y3	0.0001	Y2	999	Y1	218.561	DN|CL2369.Contig1_DN	HF|CL2588.Contig3_HF	HN|CL8159.Contig5_HN	NF|CL6261.Contig7_NF	Y1|CL4113.Contig7_Y1	Y2|CL1478.Contig1_Y2	Y3|CL7291.Contig1_Y3	Y4|CL46.Contig1_Y4
Glyma.13G274000	HN	18.4225	DN	0.0001	HF	0.4898	NF	0.0001	Y4	0.0001	Y3	0.0001	Y2	0.0001	Y1	0.0001	DN|CL2373.Contig2_DN	HF|CL1736.Contig2_HF	HN|CL4237.Contig3_HN	NF|Unigene4541_NF	Y1|CL1348.Contig1_Y1	Y2|Unigene823_Y2	Y3|Unigene13192_Y3	Y4|CL11504.Contig2_Y4
Glyma.01G021100	HN	0.0001	DN	0.159	HF	0.0001	NF	0.0001	Y4	0.1172	Y3	0.1561	Y2	0.5558	Y1	0.0001	DN|CL2375.Contig6_DN	HF|CL2922.Contig2_HF	HN|CL6802.Contig1_HN	NF|CL12229.Contig3_NF	Y1|CL11257.Contig2_Y1	Y2|CL11654.Contig2_Y2	Y3|Unigene8646_Y3	Y4|CL7151.Contig1_Y4
Glyma.13G180700	HN	0.0001	DN	0.0001	HF	0.0001	NF	0.0001	Y4	726.062	Y3	999	Y2	0.0001	Y1	0.0001	DN|CL2377.Contig1_DN	HF|CL6958.Contig1_HF	HN|Unigene14004_HN	NF|CL3991.Contig1_NF	Y1|CL12167.Contig2_Y1	Y2|CL10825.Contig1_Y2	Y3|CL7738.Contig2_Y3	Y4|CL3337.Contig2_Y4
Glyma.16G034700	HN	0.3131	DN	0.0001	HF	999	NF	999	Y4	0.9523	Y3	0.0001	Y2	0.0001	Y1	1.248	DN|CL2383.Contig6_DN	HF|Unigene5959_HF	HN|CL2776.Contig2_HN	NF|Unigene246_NF	Y1|CL9434.Contig2_Y1	Y2|CL35.Contig5_Y2	Y3|Unigene6643_Y3	Y4|CL5379.Contig3_Y4
Glyma.08G079500	HN	0.0001	DN	0.0001	HF	0.0001	NF	0.6542	Y4	0.6542	Y3	0.0001	Y2	0.0001	Y1	0.0001	DN|CL2386.Contig1_DN	HF|CL11210.Contig2_HF	HN|CL7408.Contig2_HN	NF|CL11072.Contig1_NF	Y1|CL12595.Contig1_Y1	Y2|CL587.Contig2_Y2	Y3|CL12710.Contig1_Y3	Y4|CL12758.Contig2_Y4
Glyma.05G124300	HN	0.0195	DN	0.0001	HF	0.0067	NF	0.0001	Y4	0.0001	Y3	0.0001	Y2	0.0001	Y1	0.0207	DN|CL2386.Contig2_DN	HF|CL11210.Contig1_HF	HN|CL7408.Contig1_HN	NF|CL11072.Contig2_NF	Y1|CL12595.Contig2_Y1	Y2|CL587.Contig1_Y2	Y3|CL12710.Contig2_Y3	Y4|CL12758.Contig1_Y4
Glyma.13G026300	HN	0.0001	DN	0.0001	HF	0.0001	NF	0.0001	Y4	0.0001	Y3	0.0001	Y2	0.0001	Y1	0.0001	DN|CL2391.Contig1_DN	HF|CL10946.Contig1_HF	HN|CL3301.Contig2_HN	NF|CL13352.Contig1_NF	Y1|CL10096.Contig1_Y1	Y2|CL7850.Contig2_Y2	Y3|CL13097.Contig2_Y3	Y4|Unigene15178_Y4
Glyma.02G224300	HN	20.4139	DN	21.4655	HF	20.22	NF	19.5514	Y4	20.4393	Y3	20.2095	Y2	28.2038	Y1	26.5377	DN|CL2398.Contig9_DN	HF|CL9032.Contig2_HF	HN|CL4815.Contig1_HN	NF|CL13658.Contig1_NF	Y1|CL13632.Contig1_Y1	Y2|Unigene31584_Y2	Y3|Unigene21990_Y3	Y4|CL534.Contig3_Y4
Glyma.02G193800	HN	0.0001	DN	0.0001	HF	0.0001	NF	0.0001	Y4	999	Y3	0.0001	Y2	0.0001	Y1	0.0001	DN|CL2402.Contig1_DN	HF|Unigene4972_HF	HN|Unigene8329_HN	NF|Unigene7863_NF	Y1|CL11900.Contig1_Y1	Y2|Unigene16586_Y2	Y3|CL4862.Contig2_Y3	Y4|CL9855.Contig2_Y4
Glyma.13G096800	HN	0.0001	DN	0.0001	HF	0.0001	NF	0.0001	Y4	0.0001	Y3	0.0001	Y2	0.0001	Y1	0.0001	DN|CL2412.Contig3_DN	HF|CL13698.Contig1_HF	HN|CL13245.Contig1_HN	NF|CL3917.Contig1_NF	Y1|CL6735.Contig1_Y1	Y2|CL7199.Contig1_Y2	Y3|CL6802.Contig1_Y3	Y4|CL1531.Contig4_Y4
Glyma.03G210600	HN	0.1599	DN	0.0001	HF	0.0001	NF	0.0052	Y4	0.0001	Y3	0.0001	Y2	0.0001	Y1	0.0001	DN|CL2415.Contig1_DN	HF|CL12789.Contig1_HF	HN|CL9963.Contig3_HN	NF|CL80.Contig2_NF	Y1|CL10580.Contig1_Y1	Y2|CL3855.Contig2_Y2	Y3|CL1324.Contig2_Y3	Y4|CL5047.Contig1_Y4
Glyma.10G230600	HN	88.0329	DN	86.3534	HF	130.436	NF	85.5675	Y4	0.0001	Y3	999	Y2	87.6766	Y1	87.6524	DN|CL2420.Contig1_DN	HF|CL4827.Contig3_HF	HN|CL9970.Contig1_HN	NF|CL11192.Contig1_NF	Y1|CL8643.Contig1_Y1	Y2|CL801.Contig1_Y2	Y3|CL3206.Contig1_Y3	Y4|CL4776.Contig1_Y4
Glyma.08G342100	HN	0.0001	DN	0.0001	HF	1.2486	NF	0.0001	Y4	0.0001	Y3	0.0001	Y2	0.2647	Y1	0.0001	DN|CL2422.Contig1_DN	HF|Unigene8572_HF	HN|Unigene10537_HN	NF|Unigene6571_NF	Y1|Unigene9447_Y1	Y2|Unigene7862_Y2	Y3|CL13350.Contig1_Y3	Y4|Unigene16493_Y4
Glyma.08G341500	HN	0.0001	DN	0.0001	HF	0.0001	NF	0.0001	Y4	0.0001	Y3	0.0001	Y2	999	Y1	0.0001	DN|CL2422.Contig2_DN	HF|CL4968.Contig1_HF	HN|CL12754.Contig1_HN	NF|CL725.Contig1_NF	Y1|Unigene13437_Y1	Y2|CL3474.Contig2_Y2	Y3|CL13350.Contig2_Y3	Y4|Unigene35288_Y4
Glyma.01G095000	HN	0.0001	DN	108.479	HF	0.0001	NF	77.0636	Y4	157.363	Y3	555.851	Y2	0.0001	Y1	0.0001	DN|CL2422.Contig3_DN	HF|CL4968.Contig2_HF	HN|CL12754.Contig2_HN	NF|CL725.Contig2_NF	Y1|CL11340.Contig1_Y1	Y2|CL3474.Contig1_Y2	Y3|CL13350.Contig3_Y3	Y4|CL6046.Contig2_Y4
Glyma.17G171100	HN	0.1539	DN	0.0001	HF	0.0001	NF	0.0001	Y4	0.0001	Y3	0.0001	Y2	0.0001	Y1	0.0001	DN|CL2428.Contig1_DN	HF|CL194.Contig1_HF	HN|CL128.Contig1_HN	NF|CL10640.Contig2_NF	Y1|Unigene5434_Y1	Y2|CL12991.Contig3_Y2	Y3|CL11274.Contig4_Y3	Y4|CL5214.Contig4_Y4
Glyma.15G122200	HN	9.1675	DN	8.49	HF	9.1036	NF	10.0368	Y4	10.2053	Y3	10.1966	Y2	6.6385	Y1	0.0001	DN|CL2429.Contig1_DN	HF|Unigene8603_HF	HN|CL6275.Contig1_HN	NF|CL8907.Contig1_NF	Y1|Unigene11361_Y1	Y2|CL4264.Contig2_Y2	Y3|Unigene15168_Y3	Y4|Unigene6219_Y4
Glyma.05G249000	HN	111.294	DN	116.204	HF	115.472	NF	112.899	Y4	0.0001	Y3	122.326	Y2	107.7	Y1	108.462	DN|CL2442.Contig3_DN	HF|Unigene17250_HF	HN|CL6493.Contig3_HN	NF|CL2546.Contig1_NF	Y1|CL1187.Contig1_Y1	Y2|CL428.Contig1_Y2	Y3|CL6384.Contig3_Y3	Y4|CL12607.Contig1_Y4
Glyma.18G166800	HN	0.3964	DN	0.0001	HF	0.0001	NF	0.0001	Y4	0.3994	Y3	0.0001	Y2	0.3985	Y1	0.0001	DN|CL2443.Contig4_DN	HF|CL13705.Contig2_HF	HN|CL2298.Contig1_HN	NF|CL7028.Contig1_NF	Y1|CL6804.Contig1_Y1	Y2|Unigene2724_Y2	Y3|CL6104.Contig2_Y3	Y4|CL6952.Contig1_Y4
Glyma.11G123900	HN	0.0001	DN	0.0001	HF	0.0001	NF	0.0001	Y4	999	Y3	0.0001	Y2	0.0001	Y1	0.0001	DN|CL2453.Contig1_DN	HF|CL8040.Contig1_HF	HN|Unigene4790_HN	NF|Unigene10310_NF	Y1|Unigene14339_Y1	Y2|CL12979.Contig1_Y2	Y3|CL11433.Contig1_Y3	Y4|Unigene509_Y4
Glyma.13G155700	HN	0.0001	DN	0.0001	HF	0.0001	NF	0.0001	Y4	0.0001	Y3	0.0001	Y2	0.0001	Y1	0.0001	DN|CL2459.Contig1_DN	HF|CL12119.Contig1_HF	HN|CL4443.Contig1_HN	NF|CL2019.Contig1_NF	Y1|CL13440.Contig2_Y1	Y2|CL6948.Contig1_Y2	Y3|CL12784.Contig2_Y3	Y4|CL13454.Contig2_Y4
Glyma.09G165900	HN	0.0001	DN	0.0001	HF	0.0001	NF	253.267	Y4	0.0001	Y3	0.0001	Y2	0.0001	Y1	999	DN|CL246.Contig1_DN	HF|CL8458.Contig1_HF	HN|CL4852.Contig3_HN	NF|CL6131.Contig2_NF	Y1|Unigene5271_Y1	Y2|CL9868.Contig1_Y2	Y3|Unigene14543_Y3	Y4|CL4382.Contig3_Y4
Glyma.09G190600	HN	0.0001	DN	28.639	HF	0.0001	NF	0.1656	Y4	0.1872	Y3	0.0001	Y2	0.4985	Y1	7.7609	DN|CL2467.Contig3_DN	HF|CL1712.Contig1_HF	HN|CL13421.Contig1_HN	NF|CL709.Contig1_NF	Y1|Unigene1754_Y1	Y2|CL11641.Contig1_Y2	Y3|Unigene4761_Y3	Y4|CL13310.Contig1_Y4
Glyma.09G273800	HN	0.0001	DN	0.0001	HF	0.0001	NF	0.0001	Y4	0.0001	Y3	0.1069	Y2	0.0001	Y1	0.0001	DN|CL2469.Contig2_DN	HF|CL124.Contig2_HF	HN|CL4938.Contig3_HN	NF|CL9683.Contig2_NF	Y1|CL1546.Contig1_Y1	Y2|CL1732.Contig3_Y2	Y3|CL5760.Contig2_Y3	Y4|CL1730.Contig4_Y4
Glyma.15G111800	HN	0.0001	DN	0.0001	HF	0.0001	NF	0.0001	Y4	0.0001	Y3	0.0001	Y2	0.3475	Y1	0.0001	DN|CL2482.Contig2_DN	HF|CL7690.Contig3_HF	HN|CL8967.Contig2_HN	NF|CL5344.Contig2_NF	Y1|CL4104.Contig2_Y1	Y2|CL5172.Contig2_Y2	Y3|CL8420.Contig3_Y3	Y4|CL6191.Contig3_Y4
Glyma.15G008800	HN	107.024	DN	106.97	HF	101.085	NF	107.615	Y4	107.069	Y3	108.337	Y2	999	Y1	95.6677	DN|CL2488.Contig1_DN	HF|CL2963.Contig3_HF	HN|CL13155.Contig1_HN	NF|Unigene14161_NF	Y1|Unigene11212_Y1	Y2|Unigene819_Y2	Y3|Unigene11748_Y3	Y4|CL10216.Contig1_Y4
Glyma.14G220900	HN	0.0001	DN	0.0001	HF	186.571	NF	0.0001	Y4	0.0001	Y3	0.3257	Y2	0.0001	Y1	999	DN|CL2499.Contig4_DN	HF|CL13604.Contig1_HF	HN|CL1157.Contig1_HN	NF|CL7738.Contig1_NF	Y1|Unigene829_Y1	Y2|Unigene9828_Y2	Y3|CL5677.Contig2_Y3	Y4|CL10568.Contig3_Y4
Glyma.11G030700	HN	0.0001	DN	0.0001	HF	0.0001	NF	0.0001	Y4	0.0001	Y3	0.0001	Y2	0.0001	Y1	0.0001	DN|CL2507.Contig1_DN	HF|CL9514.Contig1_HF	HN|CL11751.Contig1_HN	NF|CL9801.Contig1_NF	Y1|Unigene7867_Y1	Y2|Unigene2639_Y2	Y3|Unigene13507_Y3	Y4|Unigene9647_Y4
Glyma.09G117300	HN	0.0001	DN	42.6294	HF	43.101	NF	0.0001	Y4	0.0001	Y3	0.0001	Y2	40.8474	Y1	45.1253	DN|CL2525.Contig1_DN	HF|CL3895.Contig2_HF	HN|CL7510.Contig1_HN	NF|Unigene6795_NF	Y1|CL1790.Contig2_Y1	Y2|Unigene9798_Y2	Y3|CL10484.Contig2_Y3	Y4|CL3911.Contig1_Y4
Glyma.13G182100	HN	0.0001	DN	0.0001	HF	999	NF	0.0001	Y4	0.0001	Y3	0.3139	Y2	991.708	Y1	0.0001	DN|CL2546.Contig6_DN	HF|CL5613.Contig3_HF	HN|CL3197.Contig6_HN	NF|CL2757.Contig4_NF	Y1|CL4061.Contig1_Y1	Y2|CL4143.Contig1_Y2	Y3|CL2247.Contig4_Y3	Y4|CL4373.Contig2_Y4
Glyma.14G170800	HN	0.0777	DN	0.0001	HF	0.4107	NF	0.0001	Y4	0.1523	Y3	0.0001	Y2	0.0001	Y1	0.0001	DN|CL2557.Contig4_DN	HF|Unigene5949_HF	HN|Unigene15405_HN	NF|Unigene11616_NF	Y1|Unigene154_Y1	Y2|CL763.Contig4_Y2	Y3|CL4484.Contig3_Y3	Y4|Unigene7146_Y4
Glyma.01G045400	HN	189.043	DN	999	HF	131.783	NF	0.0001	Y4	149.807	Y3	195.914	Y2	96.5771	Y1	62.6483	DN|CL2566.Contig1_DN	HF|CL6402.Contig1_HF	HN|CL960.Contig2_HN	NF|CL1547.Contig1_NF	Y1|CL11866.Contig2_Y1	Y2|CL3719.Contig3_Y2	Y3|Unigene5306_Y3	Y4|CL8399.Contig4_Y4
Glyma.12G092600	HN	213.571	DN	252.949	HF	305.921	NF	211.55	Y4	218.059	Y3	207.296	Y2	208.457	Y1	206.666	DN|CL2570.Contig2_DN	HF|Unigene19604_HF	HN|CL3106.Contig3_HN	NF|Unigene5152_NF	Y1|CL1644.Contig4_Y1	Y2|Unigene10864_Y2	Y3|Unigene3385_Y3	Y4|Unigene17087_Y4
Glyma.11G222500	HN	533.023	DN	0.0001	HF	0.0001	NF	0.0001	Y4	0.0001	Y3	0.0001	Y2	0.0001	Y1	999	DN|CL2579.Contig3_DN	HF|CL1178.Contig2_HF	HN|CL2181.Contig3_HN	NF|CL7766.Contig3_NF	Y1|CL8379.Contig4_Y1	Y2|CL1603.Contig2_Y2	Y3|Unigene11802_Y3	Y4|CL11491.Contig2_Y4
Glyma.18G035100	HN	0.0001	DN	0.0001	HF	0.0001	NF	0.0001	Y4	0.0001	Y3	0.0001	Y2	0.0001	Y1	0.0001	DN|CL2579.Contig4_DN	HF|Unigene14452_HF	HN|Unigene14231_HN	NF|CL7766.Contig2_NF	Y1|Unigene15991_Y1	Y2|CL1603.Contig3_Y2	Y3|CL657.Contig1_Y3	Y4|CL6858.Contig1_Y4
Glyma.12G031200	HN	0.0001	DN	0.0001	HF	0.0001	NF	0.0001	Y4	0.0001	Y3	0.0001	Y2	0.0001	Y1	0.0001	DN|CL2584.Contig1_DN	HF|Unigene18070_HF	HN|CL8839.Contig1_HN	NF|Unigene988_NF	Y1|Unigene7769_Y1	Y2|Unigene860_Y2	Y3|Unigene15066_Y3	Y4|Unigene9570_Y4
Glyma.18G155000	HN	276.367	DN	0.0001	HF	0.0001	NF	0.0001	Y4	999	Y3	0.0001	Y2	0.3835	Y1	0.0001	DN|CL2585.Contig1_DN	HF|CL1293.Contig2_HF	HN|CL10590.Contig2_HN	NF|CL8160.Contig2_NF	Y1|CL2100.Contig5_Y1	Y2|CL12519.Contig1_Y2	Y3|CL12715.Contig1_Y3	Y4|CL8714.Contig2_Y4
Glyma.03G110200	HN	0.0001	DN	0.0001	HF	0.0001	NF	999	Y4	0.0001	Y3	0.0001	Y2	0.0001	Y1	0.0001	DN|CL2586.Contig1_DN	HF|Unigene4257_HF	HN|Unigene18293_HN	NF|CL233.Contig1_NF	Y1|Unigene3917_Y1	Y2|CL4396.Contig1_Y2	Y3|CL5782.Contig4_Y3	Y4|CL364.Contig3_Y4
Glyma.19G256000	HN	0.0001	DN	0.0001	HF	0.0001	NF	0.0001	Y4	0.0001	Y3	0.0001	Y2	999	Y1	0.0001	DN|CL2592.Contig1_DN	HF|Unigene6399_HF	HN|Unigene15938_HN	NF|Unigene4646_NF	Y1|Unigene7732_Y1	Y2|Unigene679_Y2	Y3|Unigene14900_Y3	Y4|Unigene13030_Y4
Glyma.01G025100	HN	16.9705	DN	212.532	HF	0.0001	NF	0.0001	Y4	0.0001	Y3	805.299	Y2	362.83	Y1	0.0001	DN|CL2594.Contig4_DN	HF|Unigene10959_HF	HN|CL5755.Contig3_HN	NF|CL11364.Contig1_NF	Y1|CL12956.Contig1_Y1	Y2|CL3157.Contig1_Y2	Y3|CL11795.Contig3_Y3	Y4|CL4625.Contig2_Y4
Glyma.05G131400	HN	0.0001	DN	0.0367	HF	0.0001	NF	0.0001	Y4	0.0001	Y3	0.0001	Y2	0.0001	Y1	0.0001	DN|CL2604.Contig1_DN	HF|CL11704.Contig2_HF	HN|CL8734.Contig2_HN	NF|CL5729.Contig2_NF	Y1|CL12928.Contig1_Y1	Y2|CL13041.Contig1_Y2	Y3|CL10857.Contig1_Y3	Y4|CL11960.Contig1_Y4
Glyma.08G086000	HN	5.3559	DN	0.0001	HF	0.5277	NF	0.0001	Y4	5.1577	Y3	0.1296	Y2	0.9901	Y1	0.0001	DN|CL2604.Contig2_DN	HF|CL11704.Contig1_HF	HN|CL8734.Contig1_HN	NF|CL5729.Contig1_NF	Y1|CL12928.Contig2_Y1	Y2|CL13041.Contig2_Y2	Y3|CL10857.Contig2_Y3	Y4|CL11960.Contig2_Y4
Glyma.09G161400	HN	0.0001	DN	999	HF	0.0001	NF	0.0001	Y4	0.0001	Y3	999	Y2	0.0001	Y1	0.0001	DN|CL2613.Contig1_DN	HF|CL2277.Contig1_HF	HN|CL12557.Contig1_HN	NF|CL13111.Contig1_NF	Y1|Unigene11329_Y1	Y2|CL218.Contig1_Y2	Y3|CL11523.Contig1_Y3	Y4|Unigene11374_Y4
Glyma.02G142700	HN	0.0001	DN	999	HF	26.2347	NF	0.0001	Y4	999	Y3	54.0963	Y2	0.0001	Y1	0.0001	DN|CL2616.Contig1_DN	HF|CL10271.Contig2_HF	HN|CL6420.Contig2_HN	NF|CL530.Contig3_NF	Y1|CL2907.Contig3_Y1	Y2|CL1592.Contig3_Y2	Y3|CL478.Contig3_Y3	Y4|CL12085.Contig3_Y4
Glyma.10G031700	HN	0.0001	DN	0.0001	HF	0.0001	NF	0.0001	Y4	0.0001	Y3	0.2613	Y2	0.0001	Y1	0.5246	DN|CL2616.Contig3_DN	HF|CL10271.Contig3_HF	HN|CL6420.Contig3_HN	NF|CL530.Contig1_NF	Y1|CL2907.Contig2_Y1	Y2|CL1592.Contig2_Y2	Y3|CL478.Contig1_Y3	Y4|CL12085.Contig1_Y4
Glyma.10G239200	HN	0.0001	DN	0.0001	HF	0.0001	NF	0.0001	Y4	999	Y3	0.0001	Y2	0.0001	Y1	0.0001	DN|CL262.Contig2_DN	HF|CL7553.Contig2_HF	HN|Unigene10125_HN	NF|Unigene12071_NF	Y1|CL13153.Contig2_Y1	Y2|Unigene14826_Y2	Y3|Unigene3419_Y3	Y4|CL3742.Contig2_Y4
Glyma.02G120200	HN	0.0001	DN	381.785	HF	0.0001	NF	0.0001	Y4	0.0001	Y3	0.0001	Y2	0.0001	Y1	0.2072	DN|CL2635.Contig3_DN	HF|CL10382.Contig3_HF	HN|CL5183.Contig1_HN	NF|CL9028.Contig2_NF	Y1|CL10222.Contig4_Y1	Y2|CL2805.Contig3_Y2	Y3|CL5607.Contig1_Y3	Y4|Unigene7562_Y4
Glyma.17G205000	HN	0.0001	DN	0.0001	HF	0.0059	NF	0.0001	Y4	0.0001	Y3	0.0001	Y2	0.0001	Y1	0.0001	DN|CL2663.Contig3_DN	HF|CL11733.Contig3_HF	HN|CL5096.Contig3_HN	NF|CL9298.Contig6_NF	Y1|CL4679.Contig1_Y1	Y2|CL2921.Contig3_Y2	Y3|CL1026.Contig1_Y3	Y4|CL4995.Contig2_Y4
Glyma.U038200	HN	279.134	DN	387.384	HF	474.211	NF	282.43	Y4	334.068	Y3	1.1731	Y2	223.556	Y1	222.852	DN|CL2664.Contig1_DN	HF|Unigene19300_HF	HN|CL6427.Contig1_HN	NF|CL4446.Contig1_NF	Y1|CL7516.Contig1_Y1	Y2|CL10784.Contig1_Y2	Y3|Unigene7818_Y3	Y4|CL3111.Contig1_Y4
Glyma.04G162100	HN	0.0001	DN	0.0001	HF	0.0001	NF	0.0001	Y4	0.0001	Y3	0.0001	Y2	0.0001	Y1	0.0001	DN|CL2666.Contig1_DN	HF|CL3216.Contig5_HF	HN|CL5848.Contig4_HN	NF|CL44.Contig2_NF	Y1|CL4524.Contig4_Y1	Y2|CL4647.Contig2_Y2	Y3|CL3443.Contig6_Y3	Y4|CL122.Contig5_Y4
Glyma.01G142800	HN	0.0001	DN	0.0001	HF	0.0001	NF	0.0001	Y4	0.0001	Y3	0.0001	Y2	999	Y1	0.0001	DN|CL2667.Contig3_DN	HF|CL13549.Contig2_HF	HN|CL12295.Contig2_HN	NF|Unigene12013_NF	Y1|Unigene10827_Y1	Y2|CL9454.Contig2_Y2	Y3|Unigene387_Y3	Y4|CL3408.Contig2_Y4
Glyma.15G138000	HN	0.0001	DN	0.0001	HF	0.1255	NF	0.0001	Y4	0.0001	Y3	0.0001	Y2	4.285	Y1	0.0913	DN|CL2680.Contig2_DN	HF|CL9060.Contig4_HF	HN|CL4405.Contig3_HN	NF|CL5443.Contig3_NF	Y1|CL7972.Contig2_Y1	Y2|CL3197.Contig3_Y2	Y3|CL7951.Contig1_Y3	Y4|CL3277.Contig2_Y4
Glyma.05G126000	HN	0.0001	DN	0.0001	HF	0.0001	NF	28.8219	Y4	0.0001	Y3	0.0001	Y2	0.0001	Y1	999	DN|CL2690.Contig1_DN	HF|CL4372.Contig2_HF	HN|CL5738.Contig1_HN	NF|CL14296.Contig1_NF	Y1|CL13077.Contig1_Y1	Y2|CL4538.Contig1_Y2	Y3|CL9409.Contig1_Y3	Y4|CL7922.Contig1_Y4
Glyma.05G041700	HN	3.2583	DN	0.0001	HF	0.0001	NF	3.5777	Y4	0.0001	Y3	0.8037	Y2	0.2638	Y1	0.0001	DN|CL2696.Contig2_DN	HF|CL11520.Contig1_HF	HN|CL10849.Contig1_HN	NF|CL9274.Contig2_NF	Y1|CL11833.Contig1_Y1	Y2|CL7700.Contig1_Y2	Y3|CL11881.Contig1_Y3	Y4|CL8217.Contig1_Y4
Glyma.09G262800	HN	941.876	DN	958.383	HF	999	NF	933.041	Y4	999	Y3	992.284	Y2	975.41	Y1	0.0001	DN|CL2697.Contig3_DN	HF|CL2950.Contig2_HF	HN|CL548.Contig1_HN	NF|CL3597.Contig1_NF	Y1|CL1611.Contig2_Y1	Y2|CL2614.Contig1_Y2	Y3|CL3990.Contig2_Y3	Y4|CL6376.Contig3_Y4
Glyma.14G104500	HN	0.2618	DN	0.0001	HF	1.4155	NF	0.0001	Y4	0.2618	Y3	0.0001	Y2	0.0001	Y1	0.1308	DN|CL2713.Contig3_DN	HF|CL8918.Contig1_HF	HN|CL2407.Contig1_HN	NF|CL2412.Contig2_NF	Y1|CL8481.Contig3_Y1	Y2|CL5821.Contig1_Y2	Y3|Unigene3983_Y3	Y4|CL8770.Contig3_Y4
Glyma.10G169600	HN	0.0001	DN	0.0001	HF	0.0001	NF	0.0001	Y4	0.0001	Y3	0.0001	Y2	0.0001	Y1	0.0001	DN|CL2715.Contig2_DN	HF|Unigene8512_HF	HN|Unigene18073_HN	NF|Unigene6801_NF	Y1|Unigene14693_Y1	Y2|Unigene851_Y2	Y3|Unigene3970_Y3	Y4|Unigene11354_Y4
Glyma.14G212400	HN	0.0001	DN	0.0001	HF	0.0001	NF	0.0001	Y4	0.0001	Y3	0.0001	Y2	0.0001	Y1	0.0001	DN|CL2716.Contig1_DN	HF|Unigene4727_HF	HN|Unigene820_HN	NF|CL932.Contig1_NF	Y1|Unigene9375_Y1	Y2|CL11328.Contig1_Y2	Y3|Unigene2201_Y3	Y4|CL11136.Contig1_Y4
Glyma.19G147700	HN	464.165	DN	999	HF	0.3721	NF	0.0001	Y4	0.0001	Y3	0.0001	Y2	0.0001	Y1	0.0001	DN|CL2727.Contig1_DN	HF|CL5135.Contig3_HF	HN|CL574.Contig1_HN	NF|CL5915.Contig2_NF	Y1|CL10900.Contig3_Y1	Y2|CL8526.Contig1_Y2	Y3|CL2670.Contig2_Y3	Y4|CL5592.Contig4_Y4
Glyma.03G144700	HN	0.233	DN	0.3986	HF	48.7947	NF	0.0001	Y4	999	Y3	0.4075	Y2	0.8146	Y1	0.0001	DN|CL2727.Contig2_DN	HF|CL5135.Contig2_HF	HN|CL574.Contig2_HN	NF|CL5915.Contig3_NF	Y1|CL10900.Contig2_Y1	Y2|CL8526.Contig2_Y2	Y3|CL2670.Contig1_Y3	Y4|CL5592.Contig3_Y4
Glyma.06G177900	HN	589.672	DN	0.2938	HF	0.0001	NF	0.0001	Y4	999	Y3	106.899	Y2	0.0001	Y1	0.0001	DN|CL2731.Contig1_DN	HF|CL10116.Contig2_HF	HN|CL5974.Contig1_HN	NF|CL3221.Contig1_NF	Y1|CL7466.Contig1_Y1	Y2|CL9278.Contig2_Y2	Y3|CL5608.Contig1_Y3	Y4|CL6953.Contig2_Y4
Glyma.13G098100	HN	0.0001	DN	0.0001	HF	0.0001	NF	0.0001	Y4	0.0001	Y3	0.0001	Y2	0.0001	Y1	0.0001	DN|CL2746.Contig1_DN	HF|CL12437.Contig2_HF	HN|CL3332.Contig1_HN	NF|CL4955.Contig2_NF	Y1|CL6379.Contig2_Y1	Y2|CL6679.Contig3_Y2	Y3|CL3995.Contig2_Y3	Y4|CL9698.Contig2_Y4
Glyma.19G189600	HN	0.0001	DN	0.0001	HF	0.0001	NF	0.0001	Y4	0.0001	Y3	7.9054	Y2	0.0001	Y1	0.0796	DN|CL2758.Contig3_DN	HF|CL257.Contig3_HF	HN|CL4497.Contig2_HN	NF|CL4775.Contig3_NF	Y1|CL9062.Contig3_Y1	Y2|CL2385.Contig4_Y2	Y3|CL10178.Contig1_Y3	Y4|CL1314.Contig2_Y4
Glyma.20G149700	HN	0.0001	DN	0.0001	HF	0.0001	NF	0.0001	Y4	0.0001	Y3	0.0001	Y2	0.0001	Y1	0.0001	DN|CL2774.Contig1_DN	HF|CL7544.Contig1_HF	HN|CL3439.Contig1_HN	NF|CL12032.Contig2_NF	Y1|CL9669.Contig2_Y1	Y2|CL9856.Contig1_Y2	Y3|CL10592.Contig2_Y3	Y4|CL12694.Contig2_Y4
Glyma.06G275300	HN	0.0001	DN	0.0001	HF	1.2097	NF	0.0001	Y4	0.0001	Y3	0.0001	Y2	0.0001	Y1	0.0001	DN|CL2778.Contig1_DN	HF|CL11203.Contig1_HF	HN|CL12386.Contig1_HN	NF|CL8181.Contig1_NF	Y1|CL8180.Contig2_Y1	Y2|CL10859.Contig2_Y2	Y3|CL11319.Contig1_Y3	Y4|CL11876.Contig2_Y4
Glyma.19G155600	HN	0.0001	DN	0.0063	HF	0.0001	NF	0.0089	Y4	0.0301	Y3	0.0001	Y2	0.0001	Y1	0.0001	DN|CL2779.Contig2_DN	HF|CL12063.Contig1_HF	HN|CL8616.Contig1_HN	NF|CL11850.Contig1_NF	Y1|CL7868.Contig3_Y1	Y2|CL921.Contig2_Y2	Y3|Unigene15705_Y3	Y4|CL13400.Contig1_Y4
Glyma.17G052700	HN	0.6219	DN	0.0001	HF	0.0001	NF	7.6221	Y4	0.0001	Y3	0.0001	Y2	0.0001	Y1	0.0001	DN|CL2782.Contig1_DN	HF|CL3172.Contig2_HF	HN|CL10681.Contig2_HN	NF|CL8344.Contig2_NF	Y1|CL12004.Contig1_Y1	Y2|CL1862.Contig1_Y2	Y3|CL12728.Contig1_Y3	Y4|CL10974.Contig2_Y4
Glyma.U043800	HN	0.0001	DN	0.0001	HF	0.0001	NF	0.0001	Y4	0.0001	Y3	0.6152	Y2	0.0001	Y1	0.0001	DN|CL2798.Contig1_DN	HF|CL13197.Contig1_HF	HN|CL4678.Contig1_HN	NF|CL11502.Contig2_NF	Y1|CL7957.Contig2_Y1	Y2|CL3338.Contig2_Y2	Y3|CL13715.Contig2_Y3	Y4|CL5299.Contig1_Y4
Glyma.09G058200	HN	0.0001	DN	999	HF	999	NF	999	Y4	22.0422	Y3	999	Y2	0.0001	Y1	0.0001	DN|CL2798.Contig2_DN	HF|CL13197.Contig2_HF	HN|CL4678.Contig2_HN	NF|CL11502.Contig1_NF	Y1|CL7957.Contig1_Y1	Y2|CL3338.Contig1_Y2	Y3|CL13715.Contig1_Y3	Y4|CL5299.Contig2_Y4
Glyma.11G15490	HN	0.0001	DN	0.0001	HF	0.0001	NF	0.0001	Y4	0.0001	Y3	0.0001	Y2	0.0001	Y1	0.0001	DN|CL2808.Contig1_DN	HF|Unigene6471_HF	HN|Unigene10457_HN	NF|Unigene6735_NF	Y1|Unigene11173_Y1	Y2|CL12160.Contig1_Y2	Y3|CL8519.Contig2_Y3	Y4|Unigene13346_Y4
Glyma.20G082000	HN	0.0001	DN	0.0001	HF	0.0001	NF	0.0001	Y4	0.0001	Y3	0.0001	Y2	0.0001	Y1	0.0001	DN|CL281.Contig1_DN	HF|Unigene10294_HF	HN|Unigene12307_HN	NF|Unigene10397_NF	Y1|Unigene4204_Y1	Y2|Unigene11449_Y2	Y3|Unigene631_Y3	Y4|Unigene2442_Y4
Glyma.11G006100	HN	0.5261	DN	0.2621	HF	2.8442	NF	0.0001	Y4	0.0001	Y3	0.0001	Y2	0.0001	Y1	0.0001	DN|CL2815.Contig1_DN	HF|CL4731.Contig1_HF	HN|CL2108.Contig5_HN	NF|CL1974.Contig5_NF	Y1|CL4907.Contig9_Y1	Y2|CL1434.Contig1_Y2	Y3|CL12521.Contig2_Y3	Y4|CL1325.Contig2_Y4
Glyma.01G237200	HN	0.0001	DN	0.0001	HF	0.0001	NF	0.0001	Y4	0.0001	Y3	0.0001	Y2	0.0001	Y1	0.0001	DN|CL2815.Contig2_DN	HF|CL4731.Contig2_HF	HN|CL2108.Contig4_HN	NF|CL1974.Contig6_NF	Y1|CL4907.Contig2_Y1	Y2|CL1434.Contig2_Y2	Y3|CL12521.Contig1_Y3	Y4|CL1325.Contig1_Y4
Glyma.08G149800	HN	0.0001	DN	0.0001	HF	0.0001	NF	0.0001	Y4	0.0001	Y3	999	Y2	0.0001	Y1	0.0001	DN|CL2822.Contig1_DN	HF|Unigene14174_HF	HN|Unigene14188_HN	NF|CL13414.Contig1_NF	Y1|Unigene14723_Y1	Y2|CL5795.Contig2_Y2	Y3|Unigene15019_Y3	Y4|Unigene4334_Y4
Glyma.04G104800	HN	0.0001	DN	0.0025	HF	0.0118	NF	0.0001	Y4	0.2804	Y3	0.0001	Y2	0.0001	Y1	0.0163	DN|CL2829.Contig1_DN	HF|CL10922.Contig2_HF	HN|CL2355.Contig2_HN	NF|CL4570.Contig3_NF	Y1|CL1910.Contig2_Y1	Y2|CL4878.Contig2_Y2	Y3|CL2943.Contig3_Y3	Y4|CL4881.Contig1_Y4
Glyma.06G295400	HN	999	DN	999	HF	940.074	NF	999	Y4	0.0001	Y3	0.0001	Y2	0.0001	Y1	0.0001	DN|CL2831.Contig4_DN	HF|CL4051.Contig3_HF	HN|CL5288.Contig2_HN	NF|CL10206.Contig3_NF	Y1|CL5619.Contig4_Y1	Y2|CL9239.Contig1_Y2	Y3|CL8414.Contig1_Y3	Y4|CL163.Contig2_Y4
Glyma.11G081900	HN	0.0001	DN	0.022	HF	0.0135	NF	0.0001	Y4	0.0001	Y3	0.0001	Y2	0.0001	Y1	0.0001	DN|CL2834.Contig4_DN	HF|CL1356.Contig2_HF	HN|CL14166.Contig2_HN	NF|Unigene18_NF	Y1|Unigene1788_Y1	Y2|CL11560.Contig1_Y2	Y3|CL8384.Contig3_Y3	Y4|CL3227.Contig3_Y4
Glyma.11G117600	HN	161.642	DN	0.0001	HF	789.392	NF	403.576	Y4	0.0001	Y3	575.286	Y2	788.1	Y1	0.0001	DN|CL284.Contig2_DN	HF|CL3113.Contig9_HF	HN|CL264.Contig9_HN	NF|Unigene7855_NF	Y1|CL433.Contig2_Y1	Y2|Unigene2605_Y2	Y3|Unigene7975_Y3	Y4|CL3470.Contig1_Y4
Glyma.11G117300	HN	0.0001	DN	95.3935	HF	0.0001	NF	0.0001	Y4	0.0001	Y3	96.3849	Y2	0.0001	Y1	0.0001	DN|CL284.Contig8_DN	HF|CL3113.Contig1_HF	HN|CL264.Contig2_HN	NF|CL748.Contig6_NF	Y1|CL433.Contig10_Y1	Y2|CL2183.Contig6_Y2	Y3|CL1130.Contig3_Y3	Y4|CL3470.Contig25_Y4
Glyma.17G233100	HN	6.8494	DN	0.0001	HF	0.0001	NF	0.0001	Y4	0.0001	Y3	0.0001	Y2	0.2545	Y1	0.2865	DN|CL285.Contig3_DN	HF|Unigene17543_HF	HN|Unigene8146_HN	NF|Unigene383_NF	Y1|CL2635.Contig1_Y1	Y2|CL1957.Contig2_Y2	Y3|Unigene9791_Y3	Y4|Unigene2352_Y4
Glyma.15G089500	HN	0.0001	DN	0.0001	HF	0.0001	NF	0.0001	Y4	0.0001	Y3	0.0001	Y2	0.0001	Y1	0.0001	DN|CL2851.Contig5_DN	HF|CL1580.Contig5_HF	HN|CL3740.Contig6_HN	NF|CL13604.Contig3_NF	Y1|CL7804.Contig4_Y1	Y2|CL12048.Contig3_Y2	Y3|CL4138.Contig2_Y3	Y4|CL7674.Contig3_Y4
Glyma.07G119400	HN	0.0001	DN	0.0001	HF	0.0001	NF	0.0001	Y4	0.0001	Y3	0.0001	Y2	0.0001	Y1	0.0001	DN|CL2853.Contig6_DN	HF|CL2698.Contig1_HF	HN|CL4979.Contig1_HN	NF|CL4067.Contig1_NF	Y1|CL3669.Contig11_Y1	Y2|CL6567.Contig1_Y2	Y3|CL8131.Contig1_Y3	Y4|CL671.Contig5_Y4
Glyma.17G113600	HN	0.0001	DN	0.0001	HF	0.0001	NF	0.0001	Y4	0.0001	Y3	0.0001	Y2	0.0001	Y1	0.0001	DN|CL286.Contig1_DN	HF|CL11588.Contig2_HF	HN|CL6858.Contig2_HN	NF|CL9079.Contig2_NF	Y1|CL2605.Contig2_Y1	Y2|CL5078.Contig1_Y2	Y3|CL1074.Contig1_Y3	Y4|CL6123.Contig1_Y4
Glyma.13G165800	HN	0.0001	DN	0.0001	HF	0.0001	NF	0.0001	Y4	0.0001	Y3	0.6269	Y2	999	Y1	0.7329	DN|CL286.Contig2_DN	HF|CL11588.Contig1_HF	HN|CL6858.Contig1_HN	NF|CL9079.Contig1_NF	Y1|CL2605.Contig1_Y1	Y2|CL5078.Contig2_Y2	Y3|CL1074.Contig2_Y3	Y4|CL6123.Contig2_Y4
Glyma.02G094900	HN	0.0001	DN	0.0001	HF	0.1157	NF	0.0001	Y4	0.1079	Y3	0.0001	Y2	0.0001	Y1	0.0001	DN|CL2863.Contig1_DN	HF|CL6999.Contig4_HF	HN|CL42.Contig3_HN	NF|CL8251.Contig2_NF	Y1|CL7200.Contig6_Y1	Y2|CL1495.Contig4_Y2	Y3|CL6430.Contig4_Y3	Y4|Unigene469_Y4
Glyma.19G211000	HN	0.0001	DN	0.0001	HF	0.0001	NF	0.0001	Y4	0.0001	Y3	3.346	Y2	0.0001	Y1	0.0001	DN|CL2864.Contig1_DN	HF|Unigene11856_HF	HN|Unigene15570_HN	NF|CL13955.Contig2_NF	Y1|Unigene9218_Y1	Y2|Unigene10957_Y2	Y3|Unigene6756_Y3	Y4|CL12943.Contig1_Y4
Glyma.10G077700	HN	0.1421	DN	0.1768	HF	0.0001	NF	0.0001	Y4	0.4056	Y3	0.0001	Y2	0.0001	Y1	0.0358	DN|CL2865.Contig2_DN	HF|CL13369.Contig1_HF	HN|Unigene15514_HN	NF|CL179.Contig2_NF	Y1|CL7270.Contig2_Y1	Y2|CL8015.Contig2_Y2	Y3|CL3106.Contig3_Y3	Y4|CL10776.Contig1_Y4
Glyma.15G176900	HN	0.0001	DN	0.0001	HF	0.2894	NF	0.2894	Y4	1.0788	Y3	2.0749	Y2	999	Y1	0.0001	DN|CL2871.Contig1_DN	HF|Unigene4782_HF	HN|CL13637.Contig1_HN	NF|Unigene2901_NF	Y1|CL13193.Contig1_Y1	Y2|Unigene11594_Y2	Y3|Unigene5454_Y3	Y4|Unigene6077_Y4
Glyma.15G065800	HN	0.0001	DN	0.0001	HF	0.0001	NF	0.0001	Y4	0.0001	Y3	0.0001	Y2	0.0001	Y1	999	DN|CL2875.Contig3_DN	HF|CL6787.Contig1_HF	HN|CL10384.Contig1_HN	NF|CL12948.Contig2_NF	Y1|CL4093.Contig2_Y1	Y2|CL6630.Contig4_Y2	Y3|CL1120.Contig1_Y3	Y4|CL7297.Contig1_Y4
Glyma.04G071800	HN	0.0001	DN	0.0001	HF	0.0001	NF	0.0001	Y4	0.0001	Y3	0.0001	Y2	0.2225	Y1	0.0001	DN|CL2879.Contig5_DN	HF|Unigene13426_HF	HN|Unigene7983_HN	NF|CL3425.Contig4_NF	Y1|CL4414.Contig4_Y1	Y2|CL1835.Contig6_Y2	Y3|Unigene1819_Y3	Y4|CL853.Contig4_Y4
Glyma.09G174300	HN	0.457	DN	0.2723	HF	0.0001	NF	0.8138	Y4	0.0001	Y3	0.9547	Y2	0.48	Y1	999	DN|CL2883.Contig1_DN	HF|CL7344.Contig1_HF	HN|CL10659.Contig1_HN	NF|CL13501.Contig2_NF	Y1|CL3378.Contig1_Y1	Y2|CL10185.Contig2_Y2	Y3|CL8914.Contig1_Y3	Y4|CL11568.Contig1_Y4
Glyma.07G103300	HN	0.5042	DN	0.0001	HF	0.0001	NF	999	Y4	44.2707	Y3	791.627	Y2	0.5042	Y1	0.0001	DN|CL2883.Contig2_DN	HF|CL7344.Contig2_HF	HN|CL10659.Contig2_HN	NF|CL13501.Contig1_NF	Y1|CL3378.Contig2_Y1	Y2|CL10185.Contig1_Y2	Y3|CL8914.Contig2_Y3	Y4|CL11568.Contig2_Y4
Glyma.11G079900	HN	0.0001	DN	0.0001	HF	0.0001	NF	0.0001	Y4	0.0001	Y3	999	Y2	0.0001	Y1	0.3888	DN|CL2892.Contig1_DN	HF|Unigene33576_HF	HN|Unigene7230_HN	NF|Unigene19200_NF	Y1|Unigene26275_Y1	Y2|Unigene32000_Y2	Y3|Unigene22092_Y3	Y4|Unigene17320_Y4
Glyma.01G150900	HN	0.0001	DN	333.02	HF	343.221	NF	424.811	Y4	391.473	Y3	0.0001	Y2	470.152	Y1	0.0001	DN|CL2895.Contig3_DN	HF|CL11454.Contig4_HF	HN|CL3329.Contig2_HN	NF|CL3627.Contig2_NF	Y1|CL10256.Contig1_Y1	Y2|CL7160.Contig1_Y2	Y3|CL5969.Contig3_Y3	Y4|CL9358.Contig2_Y4
Glyma.12G059100	HN	0.0104	DN	0.0099	HF	0.0137	NF	0.199	Y4	0.0206	Y3	0.0189	Y2	0.0114	Y1	0.0008	DN|CL291.Contig1_DN	HF|CL5291.Contig2_HF	HN|CL728.Contig1_HN	NF|CL6422.Contig2_NF	Y1|CL3047.Contig4_Y1	Y2|CL6978.Contig1_Y2	Y3|CL12507.Contig1_Y3	Y4|CL4053.Contig2_Y4
Glyma.02G301700	HN	999	DN	0.0001	HF	0.0001	NF	0.0001	Y4	999	Y3	0.0001	Y2	0.0001	Y1	0.0001	DN|CL2917.Contig1_DN	HF|CL8927.Contig2_HF	HN|CL9857.Contig2_HN	NF|CL2736.Contig1_NF	Y1|CL13267.Contig1_Y1	Y2|CL6434.Contig1_Y2	Y3|CL6847.Contig2_Y3	Y4|CL3662.Contig1_Y4
Glyma.17G020300	HN	5.6255	DN	0.0001	HF	0.0001	NF	0.0491	Y4	0.0001	Y3	0.0001	Y2	0.1674	Y1	0.0001	DN|CL2924.Contig2_DN	HF|CL10559.Contig2_HF	HN|CL4885.Contig1_HN	NF|Unigene16708_NF	Y1|CL11612.Contig2_Y1	Y2|Unigene10554_Y2	Y3|CL11130.Contig2_Y3	Y4|Unigene2308_Y4
Glyma.17G124400	HN	0.0001	DN	0.0001	HF	0.0001	NF	0.0001	Y4	0.2633	Y3	0.0001	Y2	0.3168	Y1	0.0001	DN|CL2931.Contig4_DN	HF|CL11017.Contig4_HF	HN|CL4527.Contig4_HN	NF|CL1478.Contig3_NF	Y1|CL5212.Contig3_Y1	Y2|CL8409.Contig2_Y2	Y3|CL9577.Contig4_Y3	Y4|CL5881.Contig2_Y4
Glyma.17G042800	HN	24.7859	DN	0.3489	HF	0.3428	NF	0.5239	Y4	0.5205	Y3	999	Y2	0.7046	Y1	0.0001	DN|CL2934.Contig6_DN	HF|Unigene5898_HF	HN|Unigene9549_HN	NF|Unigene4099_NF	Y1|Unigene2491_Y1	Y2|Unigene17332_Y2	Y3|Unigene11699_Y3	Y4|Unigene16558_Y4
Glyma.12G192200	HN	0.0793	DN	0.0001	HF	0.0001	NF	0.0001	Y4	0.0001	Y3	0.0001	Y2	0.0001	Y1	0.0001	DN|CL2935.Contig1_DN	HF|CL309.Contig1_HF	HN|Unigene14253_HN	NF|CL2835.Contig2_NF	Y1|Unigene4127_Y1	Y2|CL9578.Contig1_Y2	Y3|CL11448.Contig1_Y3	Y4|CL13596.Contig1_Y4
Glyma.10G267100	HN	0.3991	DN	18.0238	HF	0.3991	NF	0.0001	Y4	0.0001	Y3	999	Y2	0.0001	Y1	999	DN|CL2938.Contig5_DN	HF|Unigene6325_HF	HN|Unigene2231_HN	NF|CL5494.Contig6_NF	Y1|CL10109.Contig5_Y1	Y2|CL5962.Contig4_Y2	Y3|Unigene12875_Y3	Y4|Unigene9152_Y4
Glyma.13G314500	HN	0.0001	DN	999	HF	0.0001	NF	402.957	Y4	22.4031	Y3	971.988	Y2	0.0001	Y1	999	DN|CL2950.Contig2_DN	HF|CL8878.Contig2_HF	HN|CL5072.Contig2_HN	NF|CL10736.Contig2_NF	Y1|CL1944.Contig1_Y1	Y2|CL6258.Contig2_Y2	Y3|CL11829.Contig1_Y3	Y4|CL3848.Contig2_Y4
Glyma.19G020700	HN	0.0001	DN	0.0001	HF	0.2031	NF	0.0001	Y4	0.0367	Y3	0.0001	Y2	0.0001	Y1	0.0001	DN|CL2953.Contig1_DN	HF|CL5031.Contig3_HF	HN|CL7359.Contig3_HN	NF|CL5762.Contig3_NF	Y1|CL2672.Contig2_Y1	Y2|CL2269.Contig3_Y2	Y3|CL6471.Contig1_Y3	Y4|CL9079.Contig1_Y4
Glyma.16G055900	HN	0.1147	DN	0.1566	HF	0.0001	NF	0.0001	Y4	0.1839	Y3	0.346	Y2	0.0001	Y1	0.1404	DN|CL2967.Contig1_DN	HF|CL12242.Contig1_HF	HN|CL12206.Contig1_HN	NF|CL4963.Contig1_NF	Y1|Unigene17174_Y1	Y2|CL10282.Contig2_Y2	Y3|Unigene15214_Y3	Y4|CL12606.Contig1_Y4
Glyma.13G250000	HN	31.7805	DN	27.1338	HF	217.864	NF	26.8398	Y4	143.46	Y3	132.264	Y2	43.1114	Y1	999	DN|CL2973.Contig2_DN	HF|Unigene14155_HF	HN|CL8439.Contig2_HN	NF|CL12145.Contig1_NF	Y1|CL4190.Contig2_Y1	Y2|Unigene2659_Y2	Y3|CL8574.Contig1_Y3	Y4|CL11232.Contig1_Y4
Glyma.03G253300	HN	0.0001	DN	0.3234	HF	0.0001	NF	1.2882	Y4	0.0001	Y3	0.0001	Y2	0.0001	Y1	0.5171	DN|CL298.Contig3_DN	HF|CL9728.Contig3_HF	HN|CL9930.Contig1_HN	NF|CL9492.Contig1_NF	Y1|CL10125.Contig2_Y1	Y2|CL9485.Contig1_Y2	Y3|CL7669.Contig1_Y3	Y4|CL13283.Contig1_Y4
Glyma.16G021300	HN	0.0001	DN	0.0001	HF	0.2992	NF	0.0001	Y4	0.0001	Y3	0.0001	Y2	0.0001	Y1	0.153	DN|CL2982.Contig2_DN	HF|CL1562.Contig2_HF	HN|CL9651.Contig1_HN	NF|CL12455.Contig1_NF	Y1|CL12383.Contig1_Y1	Y2|CL6632.Contig1_Y2	Y3|CL9377.Contig2_Y3	Y4|CL8075.Contig1_Y4
Glyma.15G271700	HN	0.0197	DN	0.0001	HF	0.0001	NF	0.0001	Y4	0.0004	Y3	0.0001	Y2	0.0001	Y1	0.0001	DN|CL2986.Contig1_DN	HF|CL9764.Contig1_HF	HN|CL5472.Contig2_HN	NF|CL8268.Contig1_NF	Y1|CL2900.Contig1_Y1	Y2|CL9838.Contig1_Y2	Y3|CL8009.Contig1_Y3	Y4|CL9396.Contig1_Y4
Glyma.12G008400	HN	0.0001	DN	0.0001	HF	0.0001	NF	0.0001	Y4	0.0001	Y3	0.0001	Y2	0.0001	Y1	0.0001	DN|CL2997.Contig1_DN	HF|CL5631.Contig1_HF	HN|CL9168.Contig1_HN	NF|CL12895.Contig1_NF	Y1|CL12030.Contig1_Y1	Y2|CL1728.Contig1_Y2	Y3|CL13842.Contig1_Y3	Y4|Unigene16554_Y4
Glyma.04G231800	HN	0.963	DN	0.0001	HF	0.0001	NF	0.0001	Y4	0.0001	Y3	0.0001	Y2	0.145	Y1	0.0299	DN|CL2999.Contig1_DN	HF|CL12417.Contig1_HF	HN|CL9104.Contig2_HN	NF|CL12169.Contig2_NF	Y1|CL5604.Contig1_Y1	Y2|CL3814.Contig2_Y2	Y3|CL10547.Contig2_Y3	Y4|CL13470.Contig1_Y4
Glyma.05G184100	HN	0.1593	DN	0.0331	HF	0.0675	NF	0.1889	Y4	0.1119	Y3	36.7086	Y2	0.0001	Y1	0.0001	DN|CL3006.Contig5_DN	HF|CL196.Contig5_HF	HN|CL6785.Contig3_HN	NF|CL8103.Contig1_NF	Y1|CL11827.Contig3_Y1	Y2|CL112.Contig3_Y2	Y3|CL10014.Contig1_Y3	Y4|CL4099.Contig2_Y4
Glyma.19G041200	HN	26.2266	DN	2.58	HF	23.7737	NF	37.1269	Y4	0.0001	Y3	0.0001	Y2	18.2975	Y1	0.0001	DN|CL3015.Contig1_DN	HF|Unigene4351_HF	HN|Unigene8061_HN	NF|Unigene14377_NF	Y1|Unigene7350_Y1	Y2|Unigene5941_Y2	Y3|CL7525.Contig1_Y3	Y4|Unigene522_Y4
Glyma.12G046800	HN	167.328	DN	6.3011	HF	0.0001	NF	0.5367	Y4	999	Y3	0.715	Y2	0.0001	Y1	0.3535	DN|CL3025.Contig1_DN	HF|CL5958.Contig2_HF	HN|CL14036.Contig2_HN	NF|CL12087.Contig2_NF	Y1|CL5211.Contig3_Y1	Y2|CL9414.Contig2_Y2	Y3|CL4396.Contig2_Y3	Y4|CL4955.Contig1_Y4
Glyma.11G121900	HN	999	DN	379.97	HF	0.0001	NF	0.0001	Y4	225.064	Y3	242.977	Y2	0.0001	Y1	341.187	DN|CL3025.Contig2_DN	HF|CL5958.Contig1_HF	HN|CL14036.Contig1_HN	NF|CL12087.Contig1_NF	Y1|CL5211.Contig2_Y1	Y2|CL9414.Contig1_Y2	Y3|CL4396.Contig1_Y3	Y4|CL4955.Contig2_Y4
Glyma.16G045000	HN	0.0001	DN	3.988	HF	0.0001	NF	0.0001	Y4	0.0001	Y3	0.0001	Y2	0.1954	Y1	0.0001	DN|CL3046.Contig1_DN	HF|CL5574.Contig1_HF	HN|CL9606.Contig3_HN	NF|Unigene14572_NF	Y1|CL4221.Contig2_Y1	Y2|Unigene5841_Y2	Y3|Unigene8379_Y3	Y4|CL4958.Contig2_Y4
Glyma.19G011500	HN	0.0001	DN	0.0001	HF	0.0001	NF	0.0001	Y4	0.0001	Y3	0.0001	Y2	0.0001	Y1	0.0001	DN|CL3052.Contig11_DN	HF|Unigene7058_HF	HN|CL820.Contig11_HN	NF|Unigene9308_NF	Y1|CL9943.Contig2_Y1	Y2|Unigene11678_Y2	Y3|CL13065.Contig4_Y3	Y4|Unigene13542_Y4
Glyma.06G296300	HN	0.0001	DN	0.0001	HF	256.223	NF	0.0001	Y4	0.0001	Y3	0.0001	Y2	0.0001	Y1	0.0001	DN|CL3054.Contig1_DN	HF|CL10906.Contig1_HF	HN|CL14118.Contig1_HN	NF|CL7049.Contig1_NF	Y1|CL4201.Contig1_Y1	Y2|CL5219.Contig2_Y2	Y3|CL12684.Contig1_Y3	Y4|CL7093.Contig1_Y4
Glyma.09G131100	HN	0.0001	DN	0.0024	HF	0.0001	NF	0.0001	Y4	0.0157	Y3	0.0001	Y2	0.0001	Y1	0.102	DN|CL3058.Contig4_DN	HF|Unigene10267_HF	HN|Unigene6588_HN	NF|CL401.Contig4_NF	Y1|CL5912.Contig3_Y1	Y2|CL4000.Contig2_Y2	Y3|CL924.Contig1_Y3	Y4|CL2039.Contig1_Y4
Glyma.12G087800	HN	0.0001	DN	999	HF	0.0399	NF	0.0001	Y4	0.0001	Y3	0.0702	Y2	0.3027	Y1	0.0494	DN|CL3065.Contig1_DN	HF|CL13263.Contig2_HF	HN|CL5560.Contig2_HN	NF|CL2011.Contig1_NF	Y1|CL13288.Contig1_Y1	Y2|CL3323.Contig3_Y2	Y3|CL11277.Contig2_Y3	Y4|Unigene14566_Y4
Glyma.04G135400	HN	0.0001	DN	0.0001	HF	0.0001	NF	0.2238	Y4	0.0001	Y3	0.0001	Y2	0.0001	Y1	0.4456	DN|CL3075.Contig5_DN	HF|CL11977.Contig2_HF	HN|CL7707.Contig1_HN	NF|CL7213.Contig3_NF	Y1|CL11473.Contig1_Y1	Y2|CL542.Contig7_Y2	Y3|CL952.Contig17_Y3	Y4|CL2867.Contig3_Y4
Glyma.09G257500	HN	999	DN	0.573	HF	10.49	NF	999	Y4	0.0001	Y3	999	Y2	0.0001	Y1	0.0001	DN|CL3078.Contig2_DN	HF|CL11188.Contig1_HF	HN|CL4345.Contig2_HN	NF|CL8882.Contig4_NF	Y1|CL7663.Contig1_Y1	Y2|Unigene8375_Y2	Y3|CL2387.Contig1_Y3	Y4|CL1482.Contig3_Y4
Glyma.08G137000	HN	31.2337	DN	34.8555	HF	3.0634	NF	3.0635	Y4	36.239	Y3	33.8132	Y2	37.8246	Y1	31.7243	DN|CL3092.Contig1_DN	HF|Unigene17956_HF	HN|CL4965.Contig1_HN	NF|CL12412.Contig1_NF	Y1|Unigene4223_Y1	Y2|CL5195.Contig2_Y2	Y3|CL6476.Contig1_Y3	Y4|CL5679.Contig1_Y4
Glyma.15G077100	HN	0.1146	DN	0.0001	HF	1.0747	NF	0.0001	Y4	0.0001	Y3	0.2716	Y2	0.4499	Y1	0.1376	DN|CL31.Contig3_DN	HF|CL7062.Contig1_HF	HN|CL5168.Contig3_HN	NF|CL12353.Contig2_NF	Y1|Unigene7198_Y1	Y2|Unigene4063_Y2	Y3|CL4894.Contig2_Y3	Y4|CL7550.Contig4_Y4
Glyma.07G146500	HN	0.0001	DN	0.0001	HF	0.0001	NF	0.0001	Y4	0.0001	Y3	0.0001	Y2	0.0001	Y1	0.0001	DN|CL3102.Contig2_DN	HF|Unigene17621_HF	HN|CL3279.Contig2_HN	NF|CL6419.Contig2_NF	Y1|CL13143.Contig2_Y1	Y2|CL13076.Contig1_Y2	Y3|CL12968.Contig2_Y3	Y4|CL9014.Contig1_Y4
Glyma.03G032000	HN	0.0892	DN	0.1769	HF	0.4231	NF	0.6003	Y4	15.7391	Y3	15.6535	Y2	0.1563	Y1	0.3094	DN|CL3109.Contig1_DN	HF|Unigene10188_HF	HN|Unigene14372_HN	NF|Unigene12244_NF	Y1|Unigene4051_Y1	Y2|Unigene5927_Y2	Y3|Unigene833_Y3	Y4|Unigene16544_Y4
Glyma.10G000600	HN	0.0001	DN	0.0001	HF	0.0001	NF	0.0001	Y4	0.0001	Y3	0.0001	Y2	0.0001	Y1	0.0001	DN|CL3113.Contig1_DN	HF|CL9696.Contig1_HF	HN|CL3466.Contig3_HN	NF|CL11604.Contig2_NF	Y1|CL11142.Contig1_Y1	Y2|CL1985.Contig3_Y2	Y3|CL5820.Contig1_Y3	Y4|CL11052.Contig2_Y4
Glyma.06G042700	HN	0.0001	DN	0.0001	HF	0.149	NF	0.0001	Y4	0.1544	Y3	3.664	Y2	0.0001	Y1	0.0001	DN|CL3118.Contig4_DN	HF|CL9056.Contig1_HF	HN|CL6447.Contig2_HN	NF|CL1268.Contig4_NF	Y1|CL8523.Contig4_Y1	Y2|Unigene5951_Y2	Y3|CL6701.Contig2_Y3	Y4|CL3039.Contig4_Y4
Glyma.17G238900	HN	0.1492	DN	0.0001	HF	0.0001	NF	0.0001	Y4	0.0001	Y3	0.0001	Y2	0.0001	Y1	0.0001	DN|CL3118.Contig5_DN	HF|Unigene708_HF	HN|CL6447.Contig3_HN	NF|Unigene17949_NF	Y1|CL8523.Contig2_Y1	Y2|Unigene7637_Y2	Y3|Unigene6676_Y3	Y4|Unigene11133_Y4
Glyma.05G026600	HN	0.0001	DN	0.4011	HF	1.2014	NF	0.0001	Y4	0.0001	Y3	0.0001	Y2	0.0001	Y1	0.0001	DN|CL3120.Contig3_DN	HF|CL7699.Contig1_HF	HN|CL5234.Contig1_HN	NF|CL8812.Contig1_NF	Y1|CL7693.Contig1_Y1	Y2|Unigene11414_Y2	Y3|CL4077.Contig2_Y3	Y4|CL8920.Contig1_Y4
Glyma.02G055900	HN	0.0001	DN	0.0001	HF	0.0001	NF	0.0001	Y4	0.0001	Y3	0.0001	Y2	0.0001	Y1	0.0001	DN|CL3121.Contig2_DN	HF|Unigene18167_HF	HN|Unigene18041_HN	NF|Unigene12538_NF	Y1|Unigene2662_Y1	Y2|Unigene2716_Y2	Y3|Unigene5573_Y3	Y4|Unigene16474_Y4
Glyma.11G042500	HN	0.119	DN	14.2025	HF	0.0573	NF	0.1726	Y4	0.0723	Y3	0.3575	Y2	0.0001	Y1	1.391	DN|CL3150.Contig1_DN	HF|CL10575.Contig1_HF	HN|Unigene705_HN	NF|CL9105.Contig1_NF	Y1|CL2090.Contig1_Y1	Y2|CL11671.Contig2_Y2	Y3|CL4264.Contig1_Y3	Y4|CL11163.Contig1_Y4
Glyma.08G362500	HN	999	DN	0.0001	HF	999	NF	0.5735	Y4	0.0001	Y3	0.0001	Y2	0.0001	Y1	999	DN|CL3165.Contig3_DN	HF|Unigene18770_HF	HN|CL2421.Contig8_HN	NF|Unigene26217_NF	Y1|Unigene10930_Y1	Y2|CL4491.Contig14_Y2	Y3|CL2607.Contig3_Y3	Y4|CL3427.Contig12_Y4
Glyma.07G097700	HN	601.561	DN	0.2564	HF	0.0001	NF	0.0001	Y4	0.0001	Y3	673.03	Y2	0.2577	Y1	0.515	DN|CL3168.Contig5_DN	HF|CL1436.Contig6_HF	HN|CL3983.Contig4_HN	NF|CL4255.Contig5_NF	Y1|CL12153.Contig2_Y1	Y2|CL4872.Contig4_Y2	Y3|CL457.Contig3_Y3	Y4|CL2431.Contig2_Y4
Glyma.04G118700	HN	0.0001	DN	0.0001	HF	296.951	NF	0.0001	Y4	999	Y3	0.0001	Y2	60.5425	Y1	999	DN|CL3169.Contig1_DN	HF|CL10563.Contig2_HF	HN|CL10759.Contig2_HN	NF|CL6239.Contig2_NF	Y1|CL7396.Contig1_Y1	Y2|CL966.Contig2_Y2	Y3|CL3284.Contig2_Y3	Y4|CL272.Contig2_Y4
Glyma.05G105400	HN	0.0444	DN	0.0001	HF	0.0001	NF	0.0001	Y4	0.0001	Y3	0.0001	Y2	0.0001	Y1	0.0001	DN|CL3171.Contig3_DN	HF|CL5590.Contig1_HF	HN|CL11292.Contig3_HN	NF|CL7684.Contig1_NF	Y1|CL6097.Contig3_Y1	Y2|CL8051.Contig1_Y2	Y3|CL7681.Contig3_Y3	Y4|CL4648.Contig1_Y4
Glyma.18G221000	HN	0.0001	DN	0.8394	HF	0.42	NF	0.4203	Y4	1.2677	Y3	0.3059	Y2	0.0001	Y1	0.1067	DN|CL3179.Contig1_DN	HF|Unigene31890_HF	HN|CL8907.Contig1_HN	NF|Unigene19688_NF	Y1|CL11742.Contig1_Y1	Y2|CL5736.Contig1_Y2	Y3|Unigene22086_Y3	Y4|CL5397.Contig1_Y4
Glyma.02G279700	HN	0.0001	DN	0.0001	HF	0.0001	NF	0.0001	Y4	0.0001	Y3	0.0001	Y2	0.0001	Y1	0.0001	DN|CL3187.Contig1_DN	HF|CL9678.Contig1_HF	HN|CL10325.Contig2_HN	NF|CL13054.Contig1_NF	Y1|CL13191.Contig1_Y1	Y2|CL12971.Contig1_Y2	Y3|CL2097.Contig1_Y3	Y4|CL3638.Contig1_Y4
Glyma.11G014700	HN	0.0001	DN	0.0001	HF	0.0001	NF	0.0001	Y4	0.0001	Y3	0.103	Y2	0.0001	Y1	0.0001	DN|CL3192.Contig1_DN	HF|CL2450.Contig3_HF	HN|CL12584.Contig2_HN	NF|CL9288.Contig1_NF	Y1|CL7573.Contig3_Y1	Y2|CL8557.Contig2_Y2	Y3|CL11352.Contig2_Y3	Y4|CL12334.Contig2_Y4
Glyma.11G007900	HN	0.1901	DN	0.3838	HF	999	NF	0.0001	Y4	0.0001	Y3	0.0001	Y2	0.3129	Y1	0.0001	DN|CL3193.Contig3_DN	HF|Unigene1117_HF	HN|Unigene341_HN	NF|Unigene6580_NF	Y1|Unigene7892_Y1	Y2|Unigene14829_Y2	Y3|Unigene13080_Y3	Y4|Unigene2451_Y4
Glyma.08G206400	HN	0.0001	DN	0.0001	HF	0.0001	NF	0.0001	Y4	0.0001	Y3	0.0001	Y2	0.0001	Y1	0.0001	DN|CL3195.Contig1_DN	HF|CL4550.Contig2_HF	HN|CL11854.Contig2_HN	NF|CL8155.Contig2_NF	Y1|CL3758.Contig2_Y1	Y2|CL3699.Contig2_Y2	Y3|CL4941.Contig2_Y3	Y4|CL9438.Contig3_Y4
Glyma.08G206500	HN	0.1363	DN	0.1363	HF	0.0001	NF	0.0001	Y4	0.0001	Y3	0.0001	Y2	0.1373	Y1	0.0001	DN|CL3195.Contig2_DN	HF|CL4550.Contig1_HF	HN|CL11854.Contig1_HN	NF|CL8155.Contig1_NF	Y1|CL3758.Contig1_Y1	Y2|CL3699.Contig1_Y2	Y3|CL4941.Contig1_Y3	Y4|CL9438.Contig2_Y4
Glyma.09G130400	HN	0.0323	DN	0.048	HF	0.04	NF	0.0302	Y4	0.0373	Y3	0.0364	Y2	0.0357	Y1	0.0357	DN|CL3198.Contig1_DN	HF|CL6864.Contig3_HF	HN|CL3884.Contig5_HN	NF|CL5253.Contig1_NF	Y1|CL4004.Contig3_Y1	Y2|CL10369.Contig1_Y2	Y3|CL11217.Contig1_Y3	Y4|CL5482.Contig2_Y4
Glyma.13G122000	HN	0.0001	DN	0.4827	HF	0.0001	NF	2.3269	Y4	1.2622	Y3	0.0001	Y2	999	Y1	0.0001	DN|CL3202.Contig2_DN	HF|Unigene8982_HF	HN|Unigene2871_HN	NF|Unigene4835_NF	Y1|Unigene14453_Y1	Y2|Unigene10044_Y2	Y3|Unigene1134_Y3	Y4|Unigene9323_Y4
Glyma.13G356000	HN	0.0001	DN	0.0001	HF	0.0001	NF	0.0001	Y4	0.0001	Y3	0.0001	Y2	0.0001	Y1	0.0001	DN|CL3203.Contig3_DN	HF|CL10581.Contig4_HF	HN|CL6321.Contig2_HN	NF|Unigene4166_NF	Y1|Unigene3747_Y1	Y2|CL3410.Contig1_Y2	Y3|Unigene2196_Y3	Y4|CL5548.Contig3_Y4
Glyma.20G111800	HN	0.0001	DN	0.0001	HF	0.3211	NF	0.0001	Y4	0.1542	Y3	0.0001	Y2	0.0001	Y1	0.2472	DN|CL3216.Contig1_DN	HF|CL9871.Contig1_HF	HN|CL11820.Contig1_HN	NF|CL9782.Contig3_NF	Y1|CL9179.Contig2_Y1	Y2|CL3220.Contig3_Y2	Y3|CL11133.Contig2_Y3	Y4|CL3410.Contig2_Y4
Glyma.08G051800	HN	0.0001	DN	0.0001	HF	0.0001	NF	0.0001	Y4	0.0568	Y3	0.0001	Y2	0.0895	Y1	0.1505	DN|CL3219.Contig2_DN	HF|CL3231.Contig7_HF	HN|CL4076.Contig3_HN	NF|CL6310.Contig2_NF	Y1|CL1921.Contig6_Y1	Y2|CL2892.Contig2_Y2	Y3|CL7506.Contig6_Y3	Y4|Unigene9431_Y4
Glyma.04G058800	HN	0.0001	DN	0.0001	HF	0.0001	NF	0.0001	Y4	0.0001	Y3	0.0001	Y2	0.2962	Y1	999	DN|CL3221.Contig1_DN	HF|CL4144.Contig3_HF	HN|CL13881.Contig2_HN	NF|CL9206.Contig2_NF	Y1|CL8998.Contig2_Y1	Y2|CL8158.Contig2_Y2	Y3|CL12258.Contig4_Y3	Y4|CL5559.Contig1_Y4
Glyma.03G082800	HN	0.0001	DN	0.0001	HF	0.0001	NF	0.0001	Y4	0.0001	Y3	0.0001	Y2	0.0001	Y1	0.0117	DN|CL3222.Contig3_DN	HF|Unigene11890_HF	HN|Unigene17805_HN	NF|Unigene485_NF	Y1|CL6150.Contig1_Y1	Y2|Unigene12923_Y2	Y3|Unigene13564_Y3	Y4|CL10636.Contig1_Y4
Glyma.05G180500	HN	0.0001	DN	0.0001	HF	0.0001	NF	0.0001	Y4	999	Y3	0.0001	Y2	0.0001	Y1	0.0001	DN|CL3228.Contig13_DN	HF|CL5116.Contig4_HF	HN|Unigene17227_HN	NF|CL1644.Contig3_NF	Y1|CL1328.Contig1_Y1	Y2|Unigene4162_Y2	Y3|Unigene6757_Y3	Y4|CL6644.Contig3_Y4
Glyma.01G080400	HN	0.0001	DN	0.0001	HF	0.0004	NF	0.0001	Y4	0.0692	Y3	0.0001	Y2	0.0001	Y1	0.0001	DN|CL3247.Contig1_DN	HF|CL8074.Contig1_HF	HN|CL10271.Contig1_HN	NF|CL5126.Contig1_NF	Y1|CL2445.Contig1_Y1	Y2|Unigene7958_Y2	Y3|Unigene11718_Y3	Y4|CL11286.Contig1_Y4
Glyma.18G132100	HN	0.0001	DN	0.4044	HF	0.0001	NF	0.0001	Y4	0.4044	Y3	11.0117	Y2	0.0001	Y1	1.2131	DN|CL3249.Contig1_DN	HF|CL10428.Contig1_HF	HN|CL2413.Contig2_HN	NF|CL3122.Contig1_NF	Y1|CL737.Contig1_Y1	Y2|Unigene8152_Y2	Y3|CL10866.Contig1_Y3	Y4|CL12486.Contig1_Y4
Glyma.18G039500	HN	0.066	DN	37.7622	HF	0.0646	NF	0.0001	Y4	345.962	Y3	0.0267	Y2	0.066	Y1	0.0001	DN|CL3269.Contig2_DN	HF|CL7532.Contig2_HF	HN|CL5341.Contig1_HN	NF|CL6770.Contig1_NF	Y1|CL5579.Contig1_Y1	Y2|CL352.Contig3_Y2	Y3|Unigene24666_Y3	Y4|CL4668.Contig1_Y4
Glyma.08G325000	HN	30.7551	DN	24.9527	HF	28.7373	NF	25.8401	Y4	24.9611	Y3	26.0579	Y2	0.0001	Y1	33.3842	DN|CL3283.Contig1_DN	HF|CL10686.Contig1_HF	HN|CL2880.Contig3_HN	NF|CL10194.Contig2_NF	Y1|CL7801.Contig1_Y1	Y2|Unigene16601_Y2	Y3|CL5585.Contig2_Y3	Y4|CL7056.Contig1_Y4
Glyma.17G020700	HN	0.0001	DN	0.0001	HF	0.0001	NF	0.0001	Y4	0.0001	Y3	0.0001	Y2	0.0001	Y1	0.0001	DN|CL3288.Contig1_DN	HF|CL10897.Contig1_HF	HN|CL11603.Contig1_HN	NF|CL10945.Contig1_NF	Y1|Unigene16471_Y1	Y2|CL8521.Contig1_Y2	Y3|CL13411.Contig1_Y3	Y4|CL12382.Contig1_Y4
Glyma.16G145200	HN	218.554	DN	0.0001	HF	0.0001	NF	999	Y4	0.0001	Y3	999	Y2	27.6182	Y1	999	DN|CL3289.Contig1_DN	HF|CL8468.Contig1_HF	HN|CL2466.Contig1_HN	NF|CL4731.Contig4_NF	Y1|CL1070.Contig1_Y1	Y2|CL10293.Contig3_Y2	Y3|CL6306.Contig1_Y3	Y4|Unigene3961_Y4
Glyma.05G200000	HN	0.0001	DN	0.0001	HF	0.0001	NF	0.0001	Y4	0.0001	Y3	0.8604	Y2	0.0001	Y1	0.0001	DN|CL3294.Contig1_DN	HF|CL5594.Contig1_HF	HN|CL2622.Contig5_HN	NF|CL7519.Contig1_NF	Y1|CL2408.Contig6_Y1	Y2|CL4877.Contig4_Y2	Y3|CL2024.Contig1_Y3	Y4|CL649.Contig2_Y4
Glyma.13G237400	HN	0.0001	DN	0.0001	HF	0.0832	NF	0.0001	Y4	0.0001	Y3	0.0001	Y2	0.0001	Y1	0.0001	DN|CL3295.Contig1_DN	HF|Unigene2692_HF	HN|CL11566.Contig1_HN	NF|CL5969.Contig1_NF	Y1|CL6.Contig1_Y1	Y2|CL8546.Contig2_Y2	Y3|CL6618.Contig1_Y3	Y4|Unigene9516_Y4
Glyma.19G149400	HN	304.905	DN	1.2289	HF	42.1998	NF	999	Y4	277.593	Y3	255.22	Y2	0.0001	Y1	279.997	DN|CL3312.Contig2_DN	HF|Unigene17840_HF	HN|CL8916.Contig1_HN	NF|Unigene4869_NF	Y1|Unigene4323_Y1	Y2|Unigene2655_Y2	Y3|Unigene15098_Y3	Y4|Unigene12976_Y4
Glyma.05G240100	HN	0.0501	DN	0.0001	HF	0.0001	NF	0.0001	Y4	0.0847	Y3	0.0001	Y2	0.0001	Y1	0.0001	DN|CL3314.Contig1_DN	HF|CL1565.Contig3_HF	HN|CL12671.Contig3_HN	NF|CL11253.Contig3_NF	Y1|CL13536.Contig2_Y1	Y2|CL5587.Contig3_Y2	Y3|CL1699.Contig2_Y3	Y4|Unigene3000_Y4
Glyma.08G092700	HN	0.0001	DN	999	HF	0.0001	NF	0.0001	Y4	5.3201	Y3	0.0001	Y2	999	Y1	0.0001	DN|CL3330.Contig4_DN	HF|CL11713.Contig1_HF	HN|CL2743.Contig3_HN	NF|CL9012.Contig3_NF	Y1|CL8420.Contig1_Y1	Y2|CL7866.Contig1_Y2	Y3|CL8862.Contig3_Y3	Y4|CL6580.Contig2_Y4
Glyma.14G093200	HN	762.693	DN	987.908	HF	841.573	NF	800.669	Y4	797.071	Y3	999	Y2	795.085	Y1	999	DN|CL3351.Contig4_DN	HF|Unigene2924_HF	HN|Unigene2970_HN	NF|CL1115.Contig4_NF	Y1|Unigene6339_Y1	Y2|Unigene4553_Y2	Y3|CL12094.Contig1_Y3	Y4|Unigene976_Y4
Glyma.09G240100	HN	999	DN	0.1849	HF	999	NF	0.0001	Y4	999	Y3	948.509	Y2	0.0001	Y1	0.0001	DN|CL3363.Contig3_DN	HF|CL13719.Contig2_HF	HN|Unigene13949_HN	NF|CL13918.Contig2_NF	Y1|CL6240.Contig1_Y1	Y2|CL2903.Contig2_Y2	Y3|CL8819.Contig2_Y3	Y4|CL11897.Contig2_Y4
Glyma.02G054400	HN	0.0001	DN	1.1516	HF	0.0001	NF	0.0001	Y4	0.0001	Y3	5.9907	Y2	0.232	Y1	0.342	DN|CL3372.Contig1_DN	HF|CL8922.Contig1_HF	HN|CL11391.Contig2_HN	NF|CL846.Contig2_NF	Y1|CL7532.Contig2_Y1	Y2|CL11198.Contig3_Y2	Y3|CL9369.Contig2_Y3	Y4|CL12387.Contig2_Y4
Glyma.16G134800	HN	0.0001	DN	0.0001	HF	0.0001	NF	0.0001	Y4	1.2647	Y3	0.0001	Y2	0.1093	Y1	0.0001	DN|CL3372.Contig2_DN	HF|CL8922.Contig2_HF	HN|CL11391.Contig3_HN	NF|CL846.Contig3_NF	Y1|CL7532.Contig1_Y1	Y2|CL11198.Contig2_Y2	Y3|CL9369.Contig1_Y3	Y4|CL12387.Contig1_Y4
Glyma.09G204800	HN	383.059	DN	408.796	HF	340.62	NF	338.435	Y4	326.895	Y3	404.788	Y2	345.541	Y1	313.879	DN|CL3377.Contig2_DN	HF|CL9037.Contig2_HF	HN|CL10534.Contig2_HN	NF|CL14413.Contig2_NF	Y1|CL12779.Contig2_Y1	Y2|CL12755.Contig2_Y2	Y3|CL12292.Contig2_Y3	Y4|CL11190.Contig2_Y4
Glyma.07G101400	HN	0.0001	DN	0.0001	HF	0.0001	NF	0.0001	Y4	0.0001	Y3	0.0595	Y2	0.0001	Y1	0.0001	DN|CL3378.Contig2_DN	HF|CL10373.Contig3_HF	HN|CL10804.Contig3_HN	NF|CL11089.Contig3_NF	Y1|CL4600.Contig1_Y1	Y2|CL9654.Contig1_Y2	Y3|CL8031.Contig1_Y3	Y4|CL7370.Contig2_Y4
Glyma.15G100500	HN	0.0464	DN	0.0001	HF	0.0286	NF	0.0001	Y4	0.0001	Y3	0.0001	Y2	0.0001	Y1	0.0344	DN|CL3382.Contig1_DN	HF|Unigene8724_HF	HN|Unigene18161_HN	NF|CL2883.Contig2_NF	Y1|Unigene14940_Y1	Y2|Unigene1219_Y2	Y3|Unigene943_Y3	Y4|CL6838.Contig7_Y4
Glyma.14G174900	HN	0.0001	DN	0.0001	HF	0.0001	NF	0.0001	Y4	0.0001	Y3	0.3465	Y2	0.0564	Y1	0.3464	DN|CL3385.Contig1_DN	HF|Unigene7055_HF	HN|Unigene18203_HN	NF|Unigene11024_NF	Y1|Unigene14887_Y1	Y2|CL7279.Contig1_Y2	Y3|CL2955.Contig2_Y3	Y4|Unigene4779_Y4
Glyma.04G178100	HN	0.0001	DN	0.0001	HF	0.0001	NF	0.0001	Y4	0.0001	Y3	0.0001	Y2	0.0001	Y1	0.0001	DN|CL3410.Contig2_DN	HF|CL1258.Contig2_HF	HN|CL10235.Contig3_HN	NF|CL3869.Contig2_NF	Y1|CL1294.Contig2_Y1	Y2|CL8766.Contig2_Y2	Y3|CL2976.Contig3_Y3	Y4|CL12640.Contig1_Y4
Glyma.08G355400	HN	0.0001	DN	0.0001	HF	0.0001	NF	1.0995	Y4	0.0001	Y3	0.0001	Y2	0.0001	Y1	1.0995	DN|CL3412.Contig1_DN	HF|Unigene18058_HF	HN|Unigene18099_HN	NF|Unigene8435_NF	Y1|Unigene5962_Y1	Y2|Unigene6048_Y2	Y3|Unigene13341_Y3	Y4|Unigene5919_Y4
Glyma.11G090400	HN	0.0001	DN	514.292	HF	0.0001	NF	999	Y4	999	Y3	0.0001	Y2	0.0001	Y1	0.0001	DN|CL342.Contig2_DN	HF|CL8095.Contig2_HF	HN|CL11449.Contig2_HN	NF|CL3750.Contig4_NF	Y1|CL4257.Contig2_Y1	Y2|CL9426.Contig2_Y2	Y3|CL7584.Contig1_Y3	Y4|CL2637.Contig3_Y4
Glyma.08G328700	HN	0.0001	DN	0.0001	HF	0.0001	NF	0.0001	Y4	0.0001	Y3	0.0001	Y2	0.0001	Y1	0.2183	DN|CL3424.Contig1_DN	HF|CL11919.Contig2_HF	HN|CL11399.Contig2_HN	NF|CL13232.Contig1_NF	Y1|CL11768.Contig1_Y1	Y2|CL10921.Contig2_Y2	Y3|CL5069.Contig3_Y3	Y4|CL6378.Contig1_Y4
Glyma.02G197600	HN	0.0001	DN	0.0001	HF	0.0001	NF	0.0001	Y4	0.0001	Y3	0.0001	Y2	0.0001	Y1	0.0001	DN|CL343.Contig1_DN	HF|Unigene17878_HF	HN|CL11956.Contig1_HN	NF|CL10360.Contig1_NF	Y1|CL2974.Contig1_Y1	Y2|CL11859.Contig2_Y2	Y3|CL13072.Contig1_Y3	Y4|Unigene13079_Y4
Glyma.10G080000	HN	583.836	DN	603.823	HF	0.0001	NF	0.0001	Y4	0.0001	Y3	0.0001	Y2	0.0001	Y1	680.177	DN|CL343.Contig2_DN	HF|CL5234.Contig2_HF	HN|CL11956.Contig4_HN	NF|CL10360.Contig4_NF	Y1|CL2974.Contig3_Y1	Y2|CL11859.Contig3_Y2	Y3|CL13072.Contig3_Y3	Y4|CL13009.Contig2_Y4
Glyma.07G139200	HN	0.0001	DN	0.0001	HF	0.0001	NF	0.0001	Y4	0.0001	Y3	0.0001	Y2	0.0001	Y1	0.3304	DN|CL344.Contig2_DN	HF|CL5824.Contig1_HF	HN|Unigene10412_HN	NF|Unigene8570_NF	Y1|CL13000.Contig1_Y1	Y2|CL7041.Contig1_Y2	Y3|CL9206.Contig2_Y3	Y4|CL12696.Contig1_Y4
Glyma.04G036800	HN	0.074	DN	0.0001	HF	0.0001	NF	0.0001	Y4	0.0001	Y3	0.0001	Y2	0.0342	Y1	0.0001	DN|CL3453.Contig1_DN	HF|CL3340.Contig1_HF	HN|CL13292.Contig2_HN	NF|CL7717.Contig2_NF	Y1|CL3974.Contig2_Y1	Y2|CL7001.Contig4_Y2	Y3|CL8570.Contig1_Y3	Y4|CL7138.Contig1_Y4
Glyma.13G214600	HN	0.0001	DN	0.0001	HF	0.0001	NF	0.0001	Y4	0.0001	Y3	0.0001	Y2	0.0001	Y1	0.0001	DN|CL3454.Contig2_DN	HF|Unigene6508_HF	HN|Unigene17921_HN	NF|Unigene2653_NF	Y1|Unigene7763_Y1	Y2|Unigene6184_Y2	Y3|Unigene5442_Y3	Y4|Unigene7721_Y4
Glyma.05G190700	HN	2.5958	DN	0.1291	HF	0.1526	NF	0.1361	Y4	0.3431	Y3	999	Y2	0.2008	Y1	0.6041	DN|CL3468.Contig2_DN	HF|Unigene8228_HF	HN|Unigene4181_HN	NF|Unigene6175_NF	Y1|Unigene3766_Y1	Y2|CL4667.Contig2_Y2	Y3|Unigene9759_Y3	Y4|Unigene9096_Y4
Glyma.20G243400	HN	5.454	DN	0.0001	HF	0.0001	NF	0.9958	Y4	0.0001	Y3	4.5939	Y2	0.0001	Y1	0.0001	DN|CL347.Contig1_DN	HF|CL1954.Contig1_HF	HN|CL4631.Contig1_HN	NF|CL9791.Contig2_NF	Y1|Unigene12990_Y1	Y2|CL3188.Contig1_Y2	Y3|Unigene10211_Y3	Y4|Unigene4378_Y4
Glyma.07G237600	HN	0.0001	DN	0.0001	HF	0.0001	NF	0.0001	Y4	0.0001	Y3	0.0001	Y2	0.0001	Y1	0.0001	DN|CL3470.Contig1_DN	HF|CL13742.Contig2_HF	HN|CL13807.Contig1_HN	NF|Unigene4158_NF	Y1|Unigene8823_Y1	Y2|Unigene14379_Y2	Y3|CL14005.Contig2_Y3	Y4|CL10973.Contig2_Y4
Glyma.11G153800	HN	0.0001	DN	0.0001	HF	999	NF	0.0001	Y4	703.034	Y3	0.0001	Y2	0.0001	Y1	0.0001	DN|CL3471.Contig8_DN	HF|CL3778.Contig1_HF	HN|Unigene8334_HN	NF|Unigene17856_NF	Y1|Unigene2514_Y1	Y2|CL861.Contig4_Y2	Y3|Unigene14721_Y3	Y4|Unigene4580_Y4
Glyma.07G150800	HN	0.0001	DN	0.0001	HF	0.0001	NF	0.0001	Y4	0.0001	Y3	0.0001	Y2	0.0001	Y1	0.0814	DN|CL3472.Contig6_DN	HF|CL4119.Contig5_HF	HN|CL4703.Contig3_HN	NF|CL4952.Contig4_NF	Y1|CL4234.Contig2_Y1	Y2|CL7409.Contig2_Y2	Y3|CL13758.Contig1_Y3	Y4|CL6383.Contig5_Y4
Glyma.05G207000	HN	159.451	DN	200.012	HF	0.0001	NF	0.4954	Y4	999	Y3	999	Y2	0.4956	Y1	171.566	DN|CL3474.Contig1_DN	HF|CL8715.Contig2_HF	HN|CL13428.Contig1_HN	NF|CL6033.Contig2_NF	Y1|CL9119.Contig1_Y1	Y2|CL11347.Contig2_Y2	Y3|CL6520.Contig1_Y3	Y4|CL2768.Contig1_Y4
Glyma.18G028400	HN	0.0001	DN	0.0001	HF	0.0001	NF	0.0001	Y4	0.0001	Y3	0.0001	Y2	0.0001	Y1	0.0001	DN|CL3477.Contig1_DN	HF|CL9196.Contig2_HF	HN|CL11274.Contig1_HN	NF|CL13636.Contig1_NF	Y1|CL4709.Contig2_Y1	Y2|CL3215.Contig1_Y2	Y3|CL5581.Contig1_Y3	Y4|CL12589.Contig1_Y4
Glyma.17G128300	HN	2.3678	DN	1.7246	HF	0.0001	NF	0.0001	Y4	0.0001	Y3	1.7906	Y2	0.0001	Y1	0.1051	DN|CL3484.Contig2_DN	HF|CL3859.Contig3_HF	HN|CL8175.Contig1_HN	NF|CL5334.Contig3_NF	Y1|CL5316.Contig4_Y1	Y2|CL371.Contig4_Y2	Y3|CL10274.Contig2_Y3	Y4|CL2859.Contig1_Y4
Glyma.05G046100	HN	0.0001	DN	0.0001	HF	0.0001	NF	0.0001	Y4	0.0001	Y3	0.0001	Y2	0.0001	Y1	0.0001	DN|CL3484.Contig4_DN	HF|CL3859.Contig2_HF	HN|CL8175.Contig2_HN	NF|CL5334.Contig2_NF	Y1|CL5316.Contig1_Y1	Y2|CL371.Contig2_Y2	Y3|CL10274.Contig3_Y3	Y4|CL2859.Contig4_Y4
Glyma.18G044100	HN	0.0001	DN	0.0001	HF	0.0001	NF	0.0001	Y4	0.0001	Y3	0.0001	Y2	0.0001	Y1	0.0001	DN|CL3485.Contig2_DN	HF|Unigene10023_HF	HN|Unigene10242_HN	NF|CL7411.Contig1_NF	Y1|Unigene7520_Y1	Y2|Unigene5807_Y2	Y3|Unigene447_Y3	Y4|Unigene5838_Y4
Glyma.08G122400	HN	0.0001	DN	232.719	HF	0.0001	NF	0.0001	Y4	0.0001	Y3	0.0001	Y2	0.0001	Y1	998.967	DN|CL3488.Contig2_DN	HF|Unigene9849_HF	HN|Unigene6047_HN	NF|Unigene6140_NF	Y1|Unigene16039_Y1	Y2|Unigene16428_Y2	Y3|CL13068.Contig3_Y3	Y4|Unigene5707_Y4
Glyma.13G081600	HN	1.0655	DN	999	HF	999	NF	0.0001	Y4	0.0001	Y3	0.0001	Y2	0.0001	Y1	0.0001	DN|CL3493.Contig2_DN	HF|Unigene6838_HF	HN|Unigene956_HN	NF|CL6009.Contig1_NF	Y1|Unigene3875_Y1	Y2|Unigene9855_Y2	Y3|CL5662.Contig1_Y3	Y4|Unigene5305_Y4
Glyma.09G045200	HN	0.0001	DN	0.0001	HF	0.0001	NF	0.0001	Y4	0.0001	Y3	0.0001	Y2	0.719	Y1	0.0001	DN|CL3499.Contig4_DN	HF|CL10092.Contig1_HF	HN|CL1834.Contig2_HN	NF|CL129.Contig2_NF	Y1|CL13001.Contig2_Y1	Y2|Unigene680_Y2	Y3|CL1456.Contig1_Y3	Y4|Unigene16751_Y4
Glyma.17G098700	HN	0.0001	DN	630.394	HF	0.0001	NF	0.0001	Y4	0.0001	Y3	0.0001	Y2	999	Y1	0.0001	DN|CL3506.Contig2_DN	HF|CL6500.Contig4_HF	HN|CL9384.Contig2_HN	NF|CL2254.Contig4_NF	Y1|CL5970.Contig2_Y1	Y2|CL9263.Contig2_Y2	Y3|CL8416.Contig1_Y3	Y4|CL10079.Contig4_Y4
Glyma.05G085200	HN	0.0001	DN	0.0001	HF	0.0001	NF	0.0001	Y4	0.0001	Y3	0.5197	Y2	0.0001	Y1	0.0001	DN|CL3530.Contig1_DN	HF|CL10525.Contig1_HF	HN|CL9779.Contig1_HN	NF|CL5050.Contig3_NF	Y1|CL4033.Contig1_Y1	Y2|CL11838.Contig2_Y2	Y3|Unigene11534_Y3	Y4|CL9907.Contig3_Y4
Glyma.11G102400	HN	0.0001	DN	0.0001	HF	0.0001	NF	0.0001	Y4	0.0001	Y3	0.0001	Y2	0.1651	Y1	0.0001	DN|CL3533.Contig3_DN	HF|CL5565.Contig3_HF	HN|CL13134.Contig2_HN	NF|CL10060.Contig1_NF	Y1|CL7581.Contig3_Y1	Y2|CL12859.Contig1_Y2	Y3|CL13098.Contig2_Y3	Y4|CL13060.Contig1_Y4
Glyma.06G143700	HN	0.0001	DN	0.0001	HF	0.0001	NF	0.0001	Y4	0.0001	Y3	841.32	Y2	0.0001	Y1	986.371	DN|CL3546.Contig1_DN	HF|CL5797.Contig1_HF	HN|CL4614.Contig1_HN	NF|CL11366.Contig2_NF	Y1|CL7701.Contig1_Y1	Y2|CL2885.Contig2_Y2	Y3|CL2813.Contig1_Y3	Y4|CL7419.Contig2_Y4
Glyma.03G127300	HN	0.0976	DN	0.16	HF	0.0331	NF	0.0916	Y4	0.063	Y3	0.038	Y2	0.305	Y1	0.0233	DN|CL3555.Contig1_DN	HF|CL13343.Contig1_HF	HN|Unigene987_HN	NF|Unigene6625_NF	Y1|CL9594.Contig2_Y1	Y2|Unigene13038_Y2	Y3|Unigene13202_Y3	Y4|Unigene7611_Y4
Glyma.16G067800	HN	1.0675	DN	999	HF	0.0001	NF	0.0001	Y4	1.0677	Y3	0.3966	Y2	0.9609	Y1	999	DN|CL3561.Contig6_DN	HF|CL2414.Contig4_HF	HN|CL1674.Contig7_HN	NF|CL3202.Contig3_NF	Y1|CL508.Contig1_Y1	Y2|CL4194.Contig7_Y2	Y3|Unigene168_Y3	Y4|CL301.Contig10_Y4
Glyma.05G154000	HN	0.0001	DN	0.2375	HF	0.0001	NF	0.2481	Y4	0.0001	Y3	0.0001	Y2	0.1244	Y1	0.0001	DN|CL3563.Contig2_DN	HF|CL8536.Contig2_HF	HN|CL6794.Contig1_HN	NF|Unigene10407_NF	Y1|CL2966.Contig1_Y1	Y2|CL10264.Contig1_Y2	Y3|CL7354.Contig1_Y3	Y4|Unigene4951_Y4
Glyma.17G155700	HN	0.0001	DN	0.0001	HF	0.4523	NF	0.0001	Y4	0.0001	Y3	0.0001	Y2	0.0001	Y1	0.0001	DN|CL3565.Contig3_DN	HF|CL5987.Contig2_HF	HN|Unigene17512_HN	NF|CL1133.Contig2_NF	Y1|Unigene10780_Y1	Y2|Unigene13818_Y2	Y3|CL9357.Contig2_Y3	Y4|CL11907.Contig1_Y4
Glyma.07G221900	HN	0.0001	DN	0.0001	HF	0.0001	NF	0.0001	Y4	0.0001	Y3	0.0001	Y2	0.0001	Y1	0.0001	DN|CL3567.Contig1_DN	HF|CL7835.Contig2_HF	HN|Unigene6504_HN	NF|CL5743.Contig1_NF	Y1|CL6711.Contig1_Y1	Y2|CL3482.Contig1_Y2	Y3|CL3252.Contig1_Y3	Y4|CL2113.Contig1_Y4
Glyma.13G172000	HN	0.0001	DN	0.0001	HF	0.0001	NF	0.0001	Y4	0.0001	Y3	0.0001	Y2	624.125	Y1	0.0001	DN|CL3574.Contig1_DN	HF|CL8726.Contig3_HF	HN|CL2593.Contig4_HN	NF|CL4754.Contig4_NF	Y1|CL8117.Contig4_Y1	Y2|CL4207.Contig4_Y2	Y3|CL1218.Contig3_Y3	Y4|CL4297.Contig4_Y4
Glyma.15G080000	HN	0.0001	DN	0.3695	HF	0.373	NF	0.3749	Y4	0.3687	Y3	999	Y2	0.1236	Y1	999	DN|CL3574.Contig3_DN	HF|CL8726.Contig2_HF	HN|CL2593.Contig5_HN	NF|CL4754.Contig2_NF	Y1|CL8117.Contig1_Y1	Y2|CL4207.Contig3_Y2	Y3|CL1218.Contig2_Y3	Y4|CL4297.Contig3_Y4
Glyma.07G261500	HN	0.0001	DN	0.0001	HF	0.0001	NF	0.0001	Y4	0.0001	Y3	0.0001	Y2	0.0001	Y1	0.0038	DN|CL3578.Contig3_DN	HF|Unigene4394_HF	HN|CL6788.Contig3_HN	NF|CL8397.Contig1_NF	Y1|CL8383.Contig1_Y1	Y2|CL11411.Contig3_Y2	Y3|CL2851.Contig1_Y3	Y4|CL10048.Contig1_Y4
Glyma.13G310400	HN	0.0001	DN	0.0001	HF	0.0001	NF	0.0001	Y4	0.0001	Y3	0.0001	Y2	0.0001	Y1	0.0001	DN|CL3580.Contig3_DN	HF|Unigene12238_HF	HN|Unigene16306_HN	NF|Unigene8458_NF	Y1|Unigene772_Y1	Y2|CL11948.Contig2_Y2	Y3|CL4808.Contig4_Y3	Y4|CL3735.Contig3_Y4
Glyma.12G210800	HN	0.0001	DN	0.0001	HF	0.0001	NF	0.0001	Y4	0.0001	Y3	0.0001	Y2	0.0001	Y1	0.0001	DN|CL359.Contig2_DN	HF|Unigene15943_HF	HN|CL11117.Contig2_HN	NF|Unigene12514_NF	Y1|Unigene10947_Y1	Y2|CL12374.Contig1_Y2	Y3|Unigene3616_Y3	Y4|Unigene14543_Y4
Glyma.13G150900	HN	0.0001	DN	0.0001	HF	0.0001	NF	0.0001	Y4	0.0001	Y3	0.0001	Y2	0.0001	Y1	0.0001	DN|CL3590.Contig2_DN	HF|Unigene6579_HF	HN|Unigene791_HN	NF|CL483.Contig1_NF	Y1|CL6568.Contig1_Y1	Y2|CL784.Contig1_Y2	Y3|Unigene10308_Y3	Y4|CL12311.Contig1_Y4
Glyma.01G109500	HN	0.0001	DN	0.0001	HF	49.9091	NF	42.0131	Y4	47.5569	Y3	50.6994	Y2	0.0001	Y1	0.0001	DN|CL3594.Contig3_DN	HF|CL11446.Contig2_HF	HN|CL9526.Contig1_HN	NF|CL8422.Contig2_NF	Y1|CL9225.Contig2_Y1	Y2|CL8691.Contig1_Y2	Y3|CL13390.Contig2_Y3	Y4|CL5002.Contig1_Y4
Glyma.18G230500	HN	0.0001	DN	71.2972	HF	72.4054	NF	0.2877	Y4	0.0001	Y3	72.5715	Y2	76.7968	Y1	75.6184	DN|CL3602.Contig2_DN	HF|CL2125.Contig1_HF	HN|CL9296.Contig2_HN	NF|CL12649.Contig1_NF	Y1|Unigene10677_Y1	Y2|CL3424.Contig1_Y2	Y3|CL1981.Contig4_Y3	Y4|CL5945.Contig1_Y4
Glyma.09G143000	HN	0.0001	DN	0.0001	HF	0.0001	NF	0.0001	Y4	0.0001	Y3	0.7612	Y2	0.0001	Y1	0.0001	DN|CL3614.Contig1_DN	HF|Unigene1343_HF	HN|CL10561.Contig1_HN	NF|Unigene2625_NF	Y1|CL2902.Contig4_Y1	Y2|CL13151.Contig2_Y2	Y3|CL12601.Contig1_Y3	Y4|Unigene2994_Y4
Glyma.02G052900	HN	0.0001	DN	0.0001	HF	0.0001	NF	0.0001	Y4	0.0001	Y3	0.0001	Y2	0.0001	Y1	0.0001	DN|CL363.Contig1_DN	HF|CL9775.Contig1_HF	HN|Unigene18025_HN	NF|CL13672.Contig1_NF	Y1|Unigene2497_Y1	Y2|CL215.Contig2_Y2	Y3|Unigene8678_Y3	Y4|CL5518.Contig2_Y4
Glyma.10G041900	HN	0.0001	DN	999	HF	0.0001	NF	149.681	Y4	0.0001	Y3	412.346	Y2	500.672	Y1	0.0001	DN|CL3634.Contig3_DN	HF|CL6172.Contig3_HF	HN|CL4257.Contig3_HN	NF|CL81.Contig1_NF	Y1|CL18.Contig2_Y1	Y2|CL11155.Contig2_Y2	Y3|CL1030.Contig2_Y3	Y4|CL2699.Contig3_Y4
Glyma.15G248000	HN	0.0001	DN	0.4479	HF	0.0001	NF	0.0001	Y4	0.0001	Y3	0.4479	Y2	0.0001	Y1	0.0001	DN|CL3635.Contig1_DN	HF|CL3437.Contig1_HF	HN|CL9986.Contig1_HN	NF|CL13926.Contig2_NF	Y1|CL11528.Contig2_Y1	Y2|CL5253.Contig1_Y2	Y3|CL12885.Contig1_Y3	Y4|CL4566.Contig1_Y4
Glyma.13G260000	HN	0.0001	DN	0.0001	HF	0.6114	NF	0.0001	Y4	0.0001	Y3	0.0001	Y2	0.0001	Y1	0.3038	DN|CL3635.Contig2_DN	HF|CL3437.Contig2_HF	HN|CL9986.Contig2_HN	NF|CL13926.Contig1_NF	Y1|CL11528.Contig1_Y1	Y2|CL5253.Contig2_Y2	Y3|CL12885.Contig2_Y3	Y4|CL4566.Contig2_Y4
Glyma.08G079200	HN	334.09	DN	557.272	HF	457.322	NF	436.987	Y4	351.594	Y3	0.0001	Y2	506.172	Y1	0.0001	DN|CL3637.Contig1_DN	HF|Unigene922_HF	HN|Unigene745_HN	NF|Unigene6499_NF	Y1|Unigene12706_Y1	Y2|CL11797.Contig1_Y2	Y3|CL6139.Contig2_Y3	Y4|Unigene5814_Y4
Glyma.08G079100	HN	39.8992	DN	39.7148	HF	37.8349	NF	45.3703	Y4	39.1692	Y3	38.8546	Y2	26.8915	Y1	0.785	DN|CL3637.Contig2_DN	HF|Unigene10782_HF	HN|Unigene8495_HN	NF|Unigene8372_NF	Y1|Unigene9736_Y1	Y2|CL11797.Contig2_Y2	Y3|CL6139.Contig1_Y3	Y4|Unigene16620_Y4
Glyma.10G268900	HN	0.0001	DN	0.0001	HF	0.0001	NF	0.0001	Y4	0.0001	Y3	0.0001	Y2	0.0001	Y1	0.0001	DN|CL3659.Contig2_DN	HF|CL12768.Contig3_HF	HN|CL5134.Contig2_HN	NF|CL2317.Contig3_NF	Y1|CL3452.Contig1_Y1	Y2|CL1567.Contig1_Y2	Y3|CL13704.Contig1_Y3	Y4|CL9190.Contig1_Y4
Glyma.15G113700	HN	169.49	DN	0.0001	HF	0.0001	NF	0.0001	Y4	999	Y3	43.1417	Y2	0.225	Y1	0.0001	DN|CL3662.Contig2_DN	HF|CL13165.Contig1_HF	HN|CL6618.Contig2_HN	NF|CL12837.Contig2_NF	Y1|CL10563.Contig2_Y1	Y2|CL7436.Contig2_Y2	Y3|CL4717.Contig3_Y3	Y4|CL553.Contig3_Y4
Glyma.09G186700	HN	999	DN	0.0001	HF	0.0001	NF	0.0001	Y4	0.0001	Y3	0.0001	Y2	0.0001	Y1	0.0001	DN|CL3678.Contig1_DN	HF|CL7381.Contig1_HF	HN|CL1341.Contig3_HN	NF|CL6457.Contig1_NF	Y1|CL1531.Contig1_Y1	Y2|CL1656.Contig3_Y2	Y3|CL8557.Contig1_Y3	Y4|CL4520.Contig2_Y4
Glyma.19G123600	HN	0.0001	DN	0.0001	HF	0.2352	NF	0.0001	Y4	0.0001	Y3	0.0001	Y2	0.0001	Y1	0.0001	DN|CL3692.Contig2_DN	HF|Unigene600_HF	HN|CL2116.Contig2_HN	NF|Unigene629_NF	Y1|Unigene16329_Y1	Y2|CL10838.Contig3_Y2	Y3|CL555.Contig1_Y3	Y4|CL6353.Contig2_Y4
Glyma.08G281400	HN	0.0001	DN	0.0001	HF	0.0001	NF	0.0001	Y4	0.0001	Y3	0.0001	Y2	0.0001	Y1	0.0001	DN|CL3696.Contig2_DN	HF|CL13474.Contig3_HF	HN|CL11228.Contig2_HN	NF|CL7553.Contig2_NF	Y1|CL1596.Contig3_Y1	Y2|CL11508.Contig2_Y2	Y3|CL4316.Contig2_Y3	Y4|CL2502.Contig3_Y4
Glyma.01G202000	HN	0.0001	DN	0.0001	HF	0.0001	NF	0.0001	Y4	0.0001	Y3	0.0001	Y2	0.0001	Y1	0.0001	DN|CL3701.Contig6_DN	HF|CL893.Contig1_HF	HN|Unigene1135_HN	NF|CL9597.Contig3_NF	Y1|CL8566.Contig5_Y1	Y2|CL9555.Contig1_Y2	Y3|CL6051.Contig6_Y3	Y4|CL4100.Contig3_Y4
Glyma.01G099100	HN	0.0001	DN	0.0001	HF	0.0001	NF	0.0001	Y4	0.0761	Y3	0.0001	Y2	0.0001	Y1	0.0001	DN|CL3711.Contig1_DN	HF|Unigene2790_HF	HN|CL9132.Contig3_HN	NF|CL10009.Contig1_NF	Y1|CL1677.Contig1_Y1	Y2|CL589.Contig2_Y2	Y3|CL10376.Contig2_Y3	Y4|Unigene641_Y4
Glyma.20G009300	HN	0.0001	DN	0.0001	HF	0.0001	NF	0.0001	Y4	0.0001	Y3	0.0001	Y2	0.0001	Y1	0.0001	DN|CL3717.Contig1_DN	HF|Unigene12063_HF	HN|Unigene2589_HN	NF|CL2978.Contig2_NF	Y1|Unigene11216_Y1	Y2|Unigene511_Y2	Y3|Unigene549_Y3	Y4|Unigene11068_Y4
Glyma.12G086800	HN	49.8458	DN	0.0001	HF	0.0001	NF	52.6481	Y4	0.0001	Y3	0.0001	Y2	0.0001	Y1	0.0001	DN|CL3725.Contig1_DN	HF|CL2760.Contig2_HF	HN|CL13878.Contig1_HN	NF|CL196.Contig1_NF	Y1|CL11288.Contig1_Y1	Y2|CL5677.Contig2_Y2	Y3|CL404.Contig1_Y3	Y4|CL12903.Contig3_Y4
Glyma.13G180500	HN	6.8556	DN	7.136	HF	7.1803	NF	0.4082	Y4	7.7775	Y3	6.8501	Y2	7.961	Y1	0.269	DN|CL3739.Contig2_DN	HF|Unigene20815_HF	HN|Unigene27364_HN	NF|CL11437.Contig2_NF	Y1|CL11413.Contig1_Y1	Y2|CL2819.Contig2_Y2	Y3|Unigene26089_Y3	Y4|Unigene17487_Y4
Glyma.01G220600	HN	13.0176	DN	0.0233	HF	0.0001	NF	0.0001	Y4	0.0001	Y3	0.0001	Y2	0.0001	Y1	0.0001	DN|CL374.Contig2_DN	HF|CL3571.Contig4_HF	HN|Unigene14179_HN	NF|CL266.Contig14_NF	Y1|CL13095.Contig5_Y1	Y2|Unigene7454_Y2	Y3|CL1349.Contig3_Y3	Y4|CL610.Contig5_Y4
Glyma.03G078700	HN	0.0001	DN	0.0001	HF	0.0001	NF	0.0001	Y4	0.0001	Y3	0.0001	Y2	0.0001	Y1	0.0001	DN|CL374.Contig3_DN	HF|CL3571.Contig1_HF	HN|Unigene16108_HN	NF|Unigene16288_NF	Y1|CL13648.Contig2_Y1	Y2|Unigene886_Y2	Y3|Unigene2387_Y3	Y4|Unigene4386_Y4
Glyma.08G015300	HN	0.0001	DN	0.0001	HF	0.0001	NF	0.0001	Y4	0.0001	Y3	0.0001	Y2	0.2289	Y1	0.0001	DN|CL374.Contig4_DN	HF|CL3571.Contig2_HF	HN|CL4005.Contig3_HN	NF|CL266.Contig9_NF	Y1|CL13095.Contig3_Y1	Y2|CL2941.Contig6_Y2	Y3|Unigene7156_Y3	Y4|CL610.Contig6_Y4
Glyma.08G239000	HN	0.0001	DN	0.0001	HF	910.783	NF	60.8621	Y4	0.0001	Y3	0.0001	Y2	0.0001	Y1	0.0001	DN|CL3742.Contig1_DN	HF|Unigene14009_HF	HN|CL9403.Contig1_HN	NF|CL3714.Contig1_NF	Y1|CL10986.Contig1_Y1	Y2|Unigene1805_Y2	Y3|Unigene2240_Y3	Y4|CL4218.Contig1_Y4
Glyma.02G248900	HN	0.0001	DN	0.0001	HF	0.0001	NF	0.0001	Y4	0.0001	Y3	0.0001	Y2	0.0001	Y1	0.0001	DN|CL3754.Contig1_DN	HF|CL8830.Contig1_HF	HN|CL7551.Contig2_HN	NF|CL10080.Contig2_NF	Y1|CL11348.Contig3_Y1	Y2|CL7413.Contig2_Y2	Y3|CL5302.Contig2_Y3	Y4|CL11741.Contig2_Y4
Glyma.20G019700	HN	0.0001	DN	0.0001	HF	0.0001	NF	0.0001	Y4	0.0001	Y3	0.0001	Y2	0.0001	Y1	0.0001	DN|CL3756.Contig3_DN	HF|CL7785.Contig1_HF	HN|CL11538.Contig1_HN	NF|CL4120.Contig1_NF	Y1|Unigene954_Y1	Y2|Unigene15000_Y2	Y3|Unigene13286_Y3	Y4|CL5922.Contig2_Y4
Glyma.19G053400	HN	0.0001	DN	0.0001	HF	0.0001	NF	0.0001	Y4	0.0001	Y3	0.0001	Y2	0.0001	Y1	0.0001	DN|CL3763.Contig1_DN	HF|Unigene6268_HF	HN|CL3028.Contig3_HN	NF|CL13476.Contig1_NF	Y1|Unigene16043_Y1	Y2|Unigene704_Y2	Y3|CL11910.Contig2_Y3	Y4|CL9703.Contig1_Y4
Glyma.18G255400	HN	83.1948	DN	318.862	HF	0.0001	NF	126.036	Y4	441.042	Y3	0.0001	Y2	0.0001	Y1	90.9658	DN|CL377.Contig3_DN	HF|CL7512.Contig4_HF	HN|CL1581.Contig2_HN	NF|CL14289.Contig1_NF	Y1|Unigene12754_Y1	Y2|CL1908.Contig4_Y2	Y3|CL1062.Contig4_Y3	Y4|CL1169.Contig5_Y4
Glyma.11G010700	HN	0.0001	DN	0.0001	HF	0.0001	NF	0.0001	Y4	0.0001	Y3	0.0001	Y2	999	Y1	0.0001	DN|CL3788.Contig4_DN	HF|CL12070.Contig2_HF	HN|Unigene6793_HN	NF|CL9242.Contig2_NF	Y1|Unigene602_Y1	Y2|CL9187.Contig2_Y2	Y3|CL12032.Contig1_Y3	Y4|CL8010.Contig1_Y4
Glyma.03G261600	HN	0.0001	DN	0.0001	HF	0.0001	NF	0.2335	Y4	0.0001	Y3	0.0439	Y2	0.0001	Y1	0.0001	DN|CL3801.Contig3_DN	HF|CL4597.Contig1_HF	HN|CL3528.Contig1_HN	NF|CL498.Contig1_NF	Y1|CL13572.Contig1_Y1	Y2|CL4050.Contig3_Y2	Y3|CL10734.Contig1_Y3	Y4|CL5011.Contig1_Y4
Glyma.19G015500	HN	999	DN	0.0001	HF	0.0001	NF	0.0001	Y4	0.0001	Y3	0.0001	Y2	0.0001	Y1	446.973	DN|CL3822.Contig1_DN	HF|CL10254.Contig1_HF	HN|CL8404.Contig1_HN	NF|CL9838.Contig1_NF	Y1|CL10895.Contig1_Y1	Y2|CL3189.Contig1_Y2	Y3|CL2281.Contig1_Y3	Y4|CL12290.Contig1_Y4
Glyma.15G043300	HN	0.0001	DN	999	HF	0.0001	NF	0.0001	Y4	0.0001	Y3	0.0001	Y2	0.0001	Y1	0.0001	DN|CL3827.Contig1_DN	HF|CL13395.Contig2_HF	HN|CL13008.Contig2_HN	NF|CL10521.Contig1_NF	Y1|CL5636.Contig3_Y1	Y2|CL7836.Contig3_Y2	Y3|CL11001.Contig2_Y3	Y4|CL11287.Contig2_Y4
Glyma.13G330900	HN	0.0001	DN	0.0001	HF	0.0001	NF	0.0001	Y4	0.0001	Y3	0.0001	Y2	0.0001	Y1	0.0001	DN|CL3827.Contig2_DN	HF|CL13395.Contig1_HF	HN|CL13008.Contig1_HN	NF|CL10521.Contig2_NF	Y1|CL5636.Contig2_Y1	Y2|CL7836.Contig1_Y2	Y3|CL11001.Contig1_Y3	Y4|CL11287.Contig1_Y4
Glyma.05G108800	HN	0.0001	DN	0.0001	HF	191.312	NF	0.0001	Y4	16.088	Y3	999	Y2	999	Y1	0.0001	DN|CL3848.Contig1_DN	HF|CL5492.Contig1_HF	HN|CL1122.Contig1_HN	NF|CL11093.Contig1_NF	Y1|CL3916.Contig2_Y1	Y2|CL2373.Contig2_Y2	Y3|CL8029.Contig1_Y3	Y4|CL9462.Contig2_Y4
Glyma.13G366800	HN	0.0001	DN	0.0001	HF	0.0001	NF	0.0001	Y4	0.0001	Y3	0.0001	Y2	0.0001	Y1	0.0001	DN|CL3852.Contig4_DN	HF|CL4841.Contig5_HF	HN|CL3591.Contig3_HN	NF|CL6300.Contig5_NF	Y1|CL5868.Contig3_Y1	Y2|CL4333.Contig3_Y2	Y3|CL5551.Contig1_Y3	Y4|CL7512.Contig1_Y4
Glyma.19G112200	HN	0.0001	DN	0.101	HF	0.0001	NF	0.0001	Y4	28.1552	Y3	0.1429	Y2	0.1841	Y1	0.0001	DN|CL3865.Contig4_DN	HF|CL2781.Contig5_HF	HN|CL2159.Contig4_HN	NF|CL8987.Contig2_NF	Y1|CL3509.Contig2_Y1	Y2|CL866.Contig1_Y2	Y3|CL8544.Contig1_Y3	Y4|CL11313.Contig2_Y4
Glyma.02G064900	HN	0.0001	DN	0.2791	HF	0.0001	NF	0.0001	Y4	0.0001	Y3	0.0001	Y2	0.0001	Y1	0.0001	DN|CL3867.Contig2_DN	HF|CL9222.Contig1_HF	HN|CL8435.Contig1_HN	NF|CL10734.Contig2_NF	Y1|CL9603.Contig2_Y1	Y2|CL12670.Contig2_Y2	Y3|CL4283.Contig1_Y3	Y4|CL857.Contig2_Y4
Glyma.11G009300	HN	0.0001	DN	0.0001	HF	999	NF	0.0001	Y4	0.0001	Y3	999	Y2	0.0001	Y1	0.0001	DN|CL3885.Contig1_DN	HF|CL8013.Contig1_HF	HN|CL12805.Contig3_HN	NF|CL9613.Contig1_NF	Y1|CL950.Contig3_Y1	Y2|CL11484.Contig2_Y2	Y3|CL4651.Contig3_Y3	Y4|CL11789.Contig3_Y4
Glyma.06G143100	HN	0.0001	DN	0.0001	HF	0.0001	NF	0.0001	Y4	0.0001	Y3	0.0001	Y2	0.0001	Y1	0.0001	DN|CL3886.Contig2_DN	HF|CL10171.Contig1_HF	HN|CL12729.Contig4_HN	NF|CL12879.Contig1_NF	Y1|CL3023.Contig1_Y1	Y2|CL12346.Contig3_Y2	Y3|CL10564.Contig3_Y3	Y4|CL12452.Contig3_Y4
Glyma.07G150300	HN	0.0001	DN	0.0001	HF	0.0001	NF	0.0046	Y4	0.0001	Y3	0.0471	Y2	0.0001	Y1	0.0001	DN|CL3895.Contig1_DN	HF|CL1965.Contig1_HF	HN|CL9649.Contig3_HN	NF|CL2795.Contig2_NF	Y1|CL2125.Contig4_Y1	Y2|CL2072.Contig4_Y2	Y3|CL872.Contig1_Y3	Y4|CL2225.Contig3_Y4
Glyma.01G218000	HN	2.1065	DN	8.425	HF	8.5915	NF	1.5845	Y4	8.5798	Y3	8.5954	Y2	999	Y1	0.0001	DN|CL3896.Contig1_DN	HF|Unigene17770_HF	HN|CL10027.Contig2_HN	NF|CL10968.Contig1_NF	Y1|CL13026.Contig2_Y1	Y2|CL5330.Contig1_Y2	Y3|CL12060.Contig2_Y3	Y4|CL13523.Contig2_Y4
Glyma.13G289400	HN	0.0001	DN	0.0001	HF	0.0001	NF	0.0001	Y4	0.0001	Y3	0.0001	Y2	0.0001	Y1	0.0922	DN|CL3898.Contig4_DN	HF|Unigene15714_HF	HN|CL7808.Contig2_HN	NF|CL4854.Contig2_NF	Y1|CL11559.Contig3_Y1	Y2|Unigene4516_Y2	Y3|CL845.Contig2_Y3	Y4|CL7584.Contig2_Y4
Glyma.02G125100	HN	205.408	DN	241.376	HF	0.0001	NF	0.0001	Y4	0.0001	Y3	0.0001	Y2	0.0001	Y1	0.0001	DN|CL3899.Contig6_DN	HF|CL4223.Contig6_HF	HN|CL4248.Contig10_HN	NF|CL9167.Contig3_NF	Y1|CL3862.Contig4_Y1	Y2|CL6203.Contig6_Y2	Y3|CL4761.Contig4_Y3	Y4|CL2675.Contig4_Y4
Glyma.09G189700	HN	0.0001	DN	0.0001	HF	0.0001	NF	0.0001	Y4	0.0414	Y3	0.0001	Y2	0.0001	Y1	0.0001	DN|CL39.Contig1_DN	HF|CL11502.Contig1_HF	HN|CL6920.Contig3_HN	NF|CL2407.Contig1_NF	Y1|CL10030.Contig1_Y1	Y2|CL4820.Contig2_Y2	Y3|CL839.Contig2_Y3	Y4|CL8752.Contig1_Y4
Glyma.07G087200	HN	0.0001	DN	0.0001	HF	0.0001	NF	999	Y4	0.0001	Y3	0.0001	Y2	0.0001	Y1	0.0001	DN|CL39.Contig2_DN	HF|CL11502.Contig2_HF	HN|CL6920.Contig2_HN	NF|CL2407.Contig2_NF	Y1|CL10030.Contig2_Y1	Y2|CL4820.Contig1_Y2	Y3|CL839.Contig1_Y3	Y4|CL8752.Contig2_Y4
Glyma.11G029300	HN	0.0001	DN	4.0462	HF	0.0001	NF	0.0001	Y4	0.5398	Y3	0.0001	Y2	0.0001	Y1	0.5398	DN|CL3901.Contig3_DN	HF|CL10552.Contig2_HF	HN|CL1054.Contig5_HN	NF|CL9607.Contig5_NF	Y1|CL7713.Contig3_Y1	Y2|CL9356.Contig3_Y2	Y3|CL3496.Contig3_Y3	Y4|CL5074.Contig4_Y4
Glyma.07G123500	HN	0.0001	DN	0.0001	HF	0.0001	NF	999	Y4	0.3129	Y3	0.3161	Y2	0.0001	Y1	0.0001	DN|CL3910.Contig3_DN	HF|CL2320.Contig3_HF	HN|CL8576.Contig1_HN	NF|CL6058.Contig3_NF	Y1|CL9496.Contig2_Y1	Y2|CL7980.Contig1_Y2	Y3|CL6517.Contig3_Y3	Y4|CL2722.Contig2_Y4
Glyma.20G014100	HN	0.2069	DN	0.5171	HF	0.1219	NF	0.0001	Y4	0.2808	Y3	387.018	Y2	0.0709	Y1	129.138	DN|CL3928.Contig2_DN	HF|CL2660.Contig2_HF	HN|CL12823.Contig2_HN	NF|CL6001.Contig2_NF	Y1|CL9268.Contig1_Y1	Y2|CL4190.Contig3_Y2	Y3|CL5349.Contig3_Y3	Y4|CL13195.Contig2_Y4
Glyma.11G109300	HN	0.0001	DN	0.0001	HF	0.0001	NF	0.0001	Y4	0.0001	Y3	0.0001	Y2	0.0001	Y1	0.0001	DN|CL3932.Contig8_DN	HF|CL1936.Contig3_HF	HN|CL12111.Contig4_HN	NF|CL10027.Contig2_NF	Y1|CL6036.Contig10_Y1	Y2|CL9717.Contig1_Y2	Y3|CL12229.Contig2_Y3	Y4|CL2115.Contig2_Y4
Glyma.13G194000	HN	0.0001	DN	0.0001	HF	0.0001	NF	0.0001	Y4	999	Y3	0.0001	Y2	0.5089	Y1	0.0001	DN|CL3945.Contig1_DN	HF|Unigene2833_HF	HN|CL9990.Contig1_HN	NF|CL12656.Contig1_NF	Y1|CL10361.Contig2_Y1	Y2|Unigene525_Y2	Y3|CL8958.Contig1_Y3	Y4|Unigene2650_Y4
Glyma.14G176300	HN	0.0001	DN	0.0001	HF	0.0001	NF	0.0001	Y4	0.0001	Y3	0.0001	Y2	0.1353	Y1	0.0001	DN|CL3949.Contig2_DN	HF|CL7948.Contig2_HF	HN|CL11347.Contig3_HN	NF|CL1827.Contig2_NF	Y1|Unigene14395_Y1	Y2|CL7482.Contig4_Y2	Y3|CL4564.Contig3_Y3	Y4|CL10307.Contig1_Y4
Glyma.06G102100	HN	0.1444	DN	0.0977	HF	0.0001	NF	0.0001	Y4	0.2963	Y3	0.0828	Y2	0.4451	Y1	0.0001	DN|CL3949.Contig4_DN	HF|CL7948.Contig1_HF	HN|Unigene13495_HN	NF|CL1827.Contig1_NF	Y1|Unigene11315_Y1	Y2|CL7482.Contig3_Y2	Y3|CL4564.Contig1_Y3	Y4|CL10307.Contig2_Y4
Glyma.02G087700	HN	0.496	DN	0.0001	HF	0.0001	NF	0.0001	Y4	0.0001	Y3	0.0001	Y2	0.2482	Y1	0.0001	DN|CL3952.Contig1_DN	HF|CL10675.Contig4_HF	HN|CL11180.Contig3_HN	NF|CL11082.Contig4_NF	Y1|CL9299.Contig3_Y1	Y2|Unigene3847_Y2	Y3|CL4430.Contig3_Y3	Y4|Unigene3698_Y4
Glyma.18G278100	HN	0.0001	DN	0.0001	HF	0.0001	NF	0.0001	Y4	0.0001	Y3	0.0001	Y2	999	Y1	0.0001	DN|CL3961.Contig2_DN	HF|CL9171.Contig3_HF	HN|CL10329.Contig3_HN	NF|CL298.Contig2_NF	Y1|CL6172.Contig3_Y1	Y2|CL11308.Contig1_Y2	Y3|CL7126.Contig1_Y3	Y4|CL2575.Contig3_Y4
Glyma.10G144700	HN	28.4562	DN	0.0001	HF	0.0001	NF	0.0001	Y4	0.0001	Y3	0.0001	Y2	0.0001	Y1	0.0001	DN|CL3968.Contig1_DN	HF|CL6709.Contig2_HF	HN|CL11954.Contig2_HN	NF|CL9217.Contig1_NF	Y1|CL9642.Contig2_Y1	Y2|CL3782.Contig1_Y2	Y3|Unigene8611_Y3	Y4|CL8785.Contig1_Y4
Glyma.20G093700	HN	694.229	DN	794.805	HF	789.737	NF	759.501	Y4	787.856	Y3	823.156	Y2	828.622	Y1	856.931	DN|CL3968.Contig2_DN	HF|CL6709.Contig1_HF	HN|CL11954.Contig1_HN	NF|CL9217.Contig2_NF	Y1|CL9642.Contig1_Y1	Y2|CL3782.Contig2_Y2	Y3|Unigene999_Y3	Y4|CL8785.Contig2_Y4
Glyma.06G104900	HN	18.686	DN	999	HF	0.3401	NF	0.0001	Y4	0.2875	Y3	0.0001	Y2	721.505	Y1	805.366	DN|CL3984.Contig2_DN	HF|CL11857.Contig1_HF	HN|CL5668.Contig1_HN	NF|CL9115.Contig2_NF	Y1|CL13034.Contig2_Y1	Y2|Unigene31064_Y2	Y3|CL13804.Contig2_Y3	Y4|CL9293.Contig2_Y4
Glyma.20G156400	HN	0.0001	DN	0.0001	HF	0.0001	NF	0.0001	Y4	0.0001	Y3	0.0001	Y2	0.0001	Y1	2.1696	DN|CL3987.Contig12_DN	HF|Unigene10002_HF	HN|CL7865.Contig4_HN	NF|CL4096.Contig2_NF	Y1|Unigene5659_Y1	Y2|Unigene7574_Y2	Y3|CL12675.Contig2_Y3	Y4|CL1327.Contig3_Y4
Glyma.13G164000	HN	0.1893	DN	427.168	HF	0.0001	NF	999	Y4	0.0001	Y3	0.2847	Y2	0.0001	Y1	999	DN|CL3990.Contig1_DN	HF|CL7980.Contig1_HF	HN|Unigene17738_HN	NF|Unigene962_NF	Y1|Unigene10967_Y1	Y2|Unigene16621_Y2	Y3|Unigene3703_Y3	Y4|Unigene5927_Y4
Glyma.14G004100	HN	0.5521	DN	0.1449	HF	999	NF	0.0001	Y4	0.0001	Y3	0.9206	Y2	0.0001	Y1	0.1821	DN|CL4010.Contig2_DN	HF|Unigene17395_HF	HN|Unigene16014_HN	NF|Unigene4433_NF	Y1|CL1332.Contig2_Y1	Y2|Unigene6101_Y2	Y3|Unigene6600_Y3	Y4|CL6980.Contig1_Y4
Glyma.11G145000	HN	0.0001	DN	0.0001	HF	0.0001	NF	0.0357	Y4	0.0001	Y3	0.0001	Y2	0.0119	Y1	0.0304	DN|CL4011.Contig1_DN	HF|CL13074.Contig2_HF	HN|CL59.Contig2_HN	NF|CL10018.Contig1_NF	Y1|CL11173.Contig2_Y1	Y2|CL9623.Contig1_Y2	Y3|CL8108.Contig2_Y3	Y4|CL7453.Contig1_Y4
Glyma.09G195100	HN	0.0001	DN	0.0001	HF	0.3155	NF	0.4743	Y4	0.0001	Y3	0.0001	Y2	999	Y1	0.3158	DN|CL4012.Contig5_DN	HF|CL2899.Contig3_HF	HN|CL3729.Contig5_HN	NF|CL13191.Contig3_NF	Y1|CL5476.Contig4_Y1	Y2|CL2353.Contig4_Y2	Y3|CL5880.Contig3_Y3	Y4|CL4884.Contig4_Y4
Glyma.15G025500	HN	0.0001	DN	0.0001	HF	0.0001	NF	0.0001	Y4	0.0001	Y3	0.0001	Y2	0.0001	Y1	0.0001	DN|CL4017.Contig1_DN	HF|CL11472.Contig1_HF	HN|CL3603.Contig2_HN	NF|CL521.Contig2_NF	Y1|Unigene24312_Y1	Y2|CL3905.Contig5_Y2	Y3|CL9419.Contig3_Y3	Y4|CL6179.Contig1_Y4
Glyma.11G164400	HN	823.627	DN	0.0001	HF	999	NF	0.0001	Y4	0.8127	Y3	999	Y2	763.609	Y1	0.0001	DN|CL4018.Contig2_DN	HF|CL7768.Contig3_HF	HN|CL4770.Contig1_HN	NF|CL10336.Contig2_NF	Y1|Unigene5953_Y1	Y2|Unigene13299_Y2	Y3|CL7891.Contig1_Y3	Y4|CL9574.Contig2_Y4
Glyma.13G358800	HN	0.0001	DN	0.0001	HF	0.0001	NF	0.0001	Y4	0.3314	Y3	0.082	Y2	0.7056	Y1	0.1817	DN|CL4020.Contig4_DN	HF|Unigene6079_HF	HN|CL1187.Contig1_HN	NF|CL5026.Contig3_NF	Y1|CL9009.Contig3_Y1	Y2|Unigene14611_Y2	Y3|CL5952.Contig3_Y3	Y4|CL60.Contig4_Y4
Glyma.06G297500	HN	0.0001	DN	0.0001	HF	0.0001	NF	0.0001	Y4	0.0001	Y3	0.0001	Y2	0.0001	Y1	0.0001	DN|CL4031.Contig3_DN	HF|CL12145.Contig2_HF	HN|CL9458.Contig3_HN	NF|CL3141.Contig1_NF	Y1|CL8114.Contig3_Y1	Y2|CL3148.Contig3_Y2	Y3|CL8322.Contig3_Y3	Y4|CL8418.Contig2_Y4
Glyma.02G120500	HN	0.0001	DN	0.0001	HF	0.053	NF	0.0001	Y4	0.0001	Y3	0.0001	Y2	0.0001	Y1	0.0001	DN|CL4037.Contig1_DN	HF|CL10815.Contig2_HF	HN|CL6526.Contig1_HN	NF|CL11969.Contig2_NF	Y1|CL1118.Contig2_Y1	Y2|CL6483.Contig1_Y2	Y3|CL13111.Contig1_Y3	Y4|CL4473.Contig1_Y4
Glyma.01G062300	HN	0.0001	DN	0.0273	HF	0.0001	NF	0.0516	Y4	0.0001	Y3	0.0001	Y2	0.0001	Y1	0.0001	DN|CL4037.Contig2_DN	HF|CL10815.Contig1_HF	HN|CL6526.Contig2_HN	NF|CL11969.Contig1_NF	Y1|CL1118.Contig1_Y1	Y2|CL6483.Contig2_Y2	Y3|CL13111.Contig2_Y3	Y4|CL4473.Contig2_Y4
Glyma.03G100000	HN	0.0001	DN	0.0001	HF	0.0001	NF	0.0001	Y4	0.0001	Y3	0.3715	Y2	0.0001	Y1	0.2486	DN|CL9826.Contig2_DN	HF|CL12691.Contig1_HF	HN|CL8283.Contig3_HN	NF|CL13753.Contig1_NF	Y1|CL5204.Contig2_Y1	Y2|CL11318.Contig1_Y2	Y3|CL12761.Contig2_Y3	Y4|CL8854.Contig4_Y4
Glyma.03G080200	HN	0.0001	DN	0.0001	HF	0.0001	NF	0.0001	Y4	0.0001	Y3	0.0001	Y2	0.0001	Y1	0.0001	DN|CL4052.Contig1_DN	HF|Unigene12148_HF	HN|CL10270.Contig3_HN	NF|CL11887.Contig2_NF	Y1|CL5134.Contig3_Y1	Y2|CL3959.Contig3_Y2	Y3|CL8074.Contig1_Y3	Y4|CL12715.Contig3_Y4
Glyma.09G230700	HN	0.0001	DN	0.0001	HF	0.6458	NF	0.0001	Y4	0.0001	Y3	0.183	Y2	999	Y1	0.0001	DN|CL4061.Contig6_DN	HF|CL5376.Contig7_HF	HN|CL10613.Contig3_HN	NF|CL7164.Contig2_NF	Y1|CL1838.Contig3_Y1	Y2|CL7901.Contig1_Y2	Y3|CL456.Contig2_Y3	Y4|CL11433.Contig3_Y4
Glyma.18G029500	HN	0.0001	DN	0.3401	HF	0.0001	NF	0.0001	Y4	0.0001	Y3	0.0001	Y2	0.0001	Y1	0.0001	DN|CL4065.Contig1_DN	HF|CL11974.Contig2_HF	HN|CL8198.Contig1_HN	NF|CL8401.Contig2_NF	Y1|CL10898.Contig2_Y1	Y2|CL11185.Contig2_Y2	Y3|CL7340.Contig2_Y3	Y4|CL6000.Contig1_Y4
Glyma.14G061600	HN	0.0001	DN	0.0001	HF	0.0001	NF	0.0001	Y4	0.0001	Y3	0.0001	Y2	0.0001	Y1	0.0001	DN|CL4065.Contig2_DN	HF|CL11974.Contig1_HF	HN|CL8198.Contig2_HN	NF|CL8401.Contig1_NF	Y1|CL10898.Contig1_Y1	Y2|CL11185.Contig1_Y2	Y3|CL7340.Contig1_Y3	Y4|CL6000.Contig2_Y4
Glyma.11G087400	HN	0.0001	DN	0.0001	HF	217.447	NF	0.0001	Y4	0.0001	Y3	120.399	Y2	999	Y1	209.938	DN|CL4074.Contig1_DN	HF|CL5926.Contig1_HF	HN|CL11826.Contig1_HN	NF|CL8121.Contig2_NF	Y1|CL10251.Contig2_Y1	Y2|CL4306.Contig1_Y2	Y3|CL3591.Contig2_Y3	Y4|CL11147.Contig1_Y4
Glyma.02G040100	HN	0.0001	DN	28.7554	HF	43.599	NF	0.0757	Y4	0.0001	Y3	0.0001	Y2	0.0001	Y1	0.0001	DN|CL4075.Contig3_DN	HF|CL7789.Contig1_HF	HN|Unigene17397_HN	NF|CL7457.Contig3_NF	Y1|CL2070.Contig4_Y1	Y2|CL5775.Contig7_Y2	Y3|CL11160.Contig2_Y3	Y4|Unigene32_Y4
Glyma.18G145400	HN	999	DN	0.0001	HF	0.0001	NF	0.0001	Y4	0.0001	Y3	0.0001	Y2	0.0001	Y1	0.0001	DN|CL4075.Contig4_DN	HF|CL6817.Contig1_HF	HN|CL7074.Contig1_HN	NF|CL7457.Contig1_NF	Y1|CL2070.Contig5_Y1	Y2|CL5775.Contig2_Y2	Y3|CL11160.Contig3_Y3	Y4|Unigene15139_Y4
Glyma.19G260500	HN	0.111	DN	0.1146	HF	0.0976	NF	0.1145	Y4	0.0887	Y3	0.0001	Y2	0.0001	Y1	0.1434	DN|CL4077.Contig4_DN	HF|CL3858.Contig3_HF	HN|CL6155.Contig3_HN	NF|Unigene16325_NF	Y1|CL274.Contig4_Y1	Y2|CL7909.Contig3_Y2	Y3|CL10960.Contig1_Y3	Y4|CL9126.Contig3_Y4
Glyma.10G056000	HN	0.0001	DN	0.0001	HF	0.0001	NF	0.0001	Y4	0.0001	Y3	0.0001	Y2	0.0001	Y1	0.0001	DN|CL4079.Contig2_DN	HF|CL2986.Contig1_HF	HN|CL14361.Contig1_HN	NF|CL7989.Contig1_NF	Y1|CL10447.Contig2_Y1	Y2|CL10744.Contig2_Y2	Y3|CL13273.Contig1_Y3	Y4|CL10233.Contig1_Y4
Glyma.08G104600	HN	0.0001	DN	0.0001	HF	0.0001	NF	0.0001	Y4	9.1328	Y3	0.1505	Y2	0.0001	Y1	0.3004	DN|CL4083.Contig1_DN	HF|CL12688.Contig2_HF	HN|CL8850.Contig1_HN	NF|CL11259.Contig2_NF	Y1|CL11997.Contig1_Y1	Y2|CL8072.Contig4_Y2	Y3|CL6514.Contig1_Y3	Y4|Unigene13165_Y4
Glyma.06G185300	HN	0.0001	DN	0.0001	HF	454.89	NF	0.0001	Y4	0.0001	Y3	0.0001	Y2	0.0001	Y1	0.0001	DN|CL4088.Contig1_DN	HF|CL891.Contig2_HF	HN|CL6203.Contig1_HN	NF|Unigene8412_NF	Y1|CL7738.Contig1_Y1	Y2|CL12355.Contig2_Y2	Y3|CL10620.Contig1_Y3	Y4|CL2995.Contig1_Y4
Glyma.02G088200	HN	0.0001	DN	0.2213	HF	0.0001	NF	714.639	Y4	0.123	Y3	0.3723	Y2	0.0001	Y1	0.1845	DN|CL4100.Contig7_DN	HF|CL4763.Contig13_HF	HN|CL5662.Contig6_HN	NF|CL3324.Contig1_NF	Y1|CL1468.Contig3_Y1	Y2|CL2152.Contig3_Y2	Y3|CL2133.Contig7_Y3	Y4|CL2707.Contig6_Y4
Glyma.03G231700	HN	0.0001	DN	0.0001	HF	0.0001	NF	126.307	Y4	0.0001	Y3	83.4417	Y2	0.0001	Y1	0.0001	DN|CL4102.Contig6_DN	HF|CL8172.Contig4_HF	HN|CL2518.Contig7_HN	NF|CL4060.Contig4_NF	Y1|CL3256.Contig4_Y1	Y2|CL3399.Contig5_Y2	Y3|CL8259.Contig3_Y3	Y4|CL5971.Contig3_Y4
Glyma.10G207800	HN	0.0001	DN	0.0001	HF	0.042	NF	0.0001	Y4	0.0001	Y3	0.0001	Y2	0.0001	Y1	0.0001	DN|CL4106.Contig1_DN	HF|CL7281.Contig1_HF	HN|CL13413.Contig2_HN	NF|CL8376.Contig1_NF	Y1|CL10070.Contig3_Y1	Y2|CL9787.Contig2_Y2	Y3|CL1174.Contig1_Y3	Y4|CL2980.Contig1_Y4
Glyma.15G141900	HN	0.0001	DN	0.0001	HF	0.0001	NF	0.0001	Y4	0.0001	Y3	999	Y2	0.0001	Y1	999	DN|CL411.Contig1_DN	HF|CL610.Contig2_HF	HN|CL3059.Contig1_HN	NF|CL7198.Contig1_NF	Y1|CL10501.Contig2_Y1	Y2|CL2631.Contig1_Y2	Y3|CL3266.Contig1_Y3	Y4|CL12393.Contig1_Y4
Glyma.19G062300	HN	0.0001	DN	203.305	HF	414.665	NF	313.517	Y4	0.0001	Y3	0.0001	Y2	0.0001	Y1	999	DN|CL4121.Contig2_DN	HF|CL3210.Contig1_HF	HN|CL7034.Contig1_HN	NF|CL5543.Contig2_NF	Y1|CL4675.Contig2_Y1	Y2|CL7669.Contig2_Y2	Y3|CL14031.Contig2_Y3	Y4|CL7936.Contig1_Y4
Glyma.07G015900	HN	0.1966	DN	0.2197	HF	24.7471	NF	2.571	Y4	0.3654	Y3	0.2855	Y2	0.0001	Y1	0.125	DN|CL4122.Contig1_DN	HF|CL11313.Contig2_HF	HN|CL11796.Contig1_HN	NF|CL6458.Contig2_NF	Y1|CL11346.Contig1_Y1	Y2|CL10932.Contig1_Y2	Y3|CL12676.Contig1_Y3	Y4|CL12570.Contig1_Y4
Glyma.11G067900	HN	0.0001	DN	0.0001	HF	0.0001	NF	0.0001	Y4	0.0001	Y3	0.0001	Y2	490.606	Y1	348.664	DN|CL4126.Contig1_DN	HF|Unigene33075_HF	HN|Unigene35083_HN	NF|Unigene20061_NF	Y1|Unigene13504_Y1	Y2|Unigene31469_Y2	Y3|Unigene22162_Y3	Y4|Unigene17488_Y4
Glyma.04G199700	HN	0.2242	DN	0.0001	HF	0.0001	NF	0.0001	Y4	0.0001	Y3	0.0001	Y2	0.4224	Y1	0.0001	DN|CL4134.Contig2_DN	HF|CL5471.Contig3_HF	HN|CL13779.Contig2_HN	NF|CL8297.Contig2_NF	Y1|CL8793.Contig2_Y1	Y2|CL6352.Contig2_Y2	Y3|Unigene14725_Y3	Y4|CL13564.Contig2_Y4
Glyma.07G252000	HN	9.3169	DN	0.0001	HF	226.342	NF	24.9157	Y4	0.5291	Y3	37.3726	Y2	35.9417	Y1	999	DN|CL4135.Contig1_DN	HF|Unigene12334_HF	HN|CL12329.Contig1_HN	NF|Unigene12437_NF	Y1|Unigene14709_Y1	Y2|CL7805.Contig1_Y2	Y3|CL6270.Contig3_Y3	Y4|Unigene16691_Y4
Glyma.16G128200	HN	471.875	DN	0.0001	HF	0.0001	NF	0.0001	Y4	0.0001	Y3	337.437	Y2	676.773	Y1	999	DN|CL4137.Contig3_DN	HF|CL4529.Contig2_HF	HN|CL2078.Contig1_HN	NF|CL4377.Contig5_NF	Y1|CL1524.Contig3_Y1	Y2|Unigene15107_Y2	Y3|CL10870.Contig1_Y3	Y4|CL13556.Contig1_Y4
Glyma.12G061300	HN	0.0001	DN	999	HF	0.0001	NF	0.0001	Y4	0.0001	Y3	0.0001	Y2	1.3008	Y1	0.1428	DN|CL4138.Contig5_DN	HF|CL12948.Contig3_HF	HN|CL6003.Contig3_HN	NF|CL4523.Contig1_NF	Y1|CL1109.Contig5_Y1	Y2|CL13189.Contig1_Y2	Y3|CL2867.Contig5_Y3	Y4|CL11044.Contig5_Y4
Glyma.03G221900	HN	0.0001	DN	0.0001	HF	0.0059	NF	0.0001	Y4	0.0118	Y3	0.0001	Y2	0.0001	Y1	0.0001	DN|CL414.Contig1_DN	HF|Unigene19483_HF	HN|CL12870.Contig2_HN	NF|CL7927.Contig1_NF	Y1|Unigene28707_Y1	Y2|Unigene28083_Y2	Y3|CL13032.Contig2_Y3	Y4|Unigene29529_Y4
Glyma.06G185200	HN	0.0001	DN	0.1869	HF	0.2818	NF	0.0001	Y4	0.0001	Y3	0.0001	Y2	0.0001	Y1	0.0001	DN|CL4146.Contig4_DN	HF|CL13354.Contig1_HF	HN|CL11972.Contig2_HN	NF|CL5003.Contig5_NF	Y1|CL7645.Contig2_Y1	Y2|CL9192.Contig3_Y2	Y3|CL8731.Contig2_Y3	Y4|CL2953.Contig2_Y4
Glyma.10G160700	HN	0.3365	DN	0.8943	HF	0.3436	NF	0.3723	Y4	0.3745	Y3	0.1457	Y2	0.1613	Y1	0.3	DN|CL415.Contig2_DN	HF|CL4670.Contig3_HF	HN|CL4190.Contig2_HN	NF|Unigene8176_NF	Y1|CL1241.Contig1_Y1	Y2|CL1852.Contig1_Y2	Y3|CL11456.Contig1_Y3	Y4|Unigene16413_Y4
Glyma.14G041700	HN	237.094	DN	999	HF	0.0001	NF	0.1458	Y4	0.0001	Y3	0.1458	Y2	0.0001	Y1	110.326	DN|CL4157.Contig2_DN	HF|CL698.Contig1_HF	HN|CL11353.Contig2_HN	NF|CL2765.Contig1_NF	Y1|CL11249.Contig1_Y1	Y2|CL5723.Contig1_Y2	Y3|CL5525.Contig1_Y3	Y4|Unigene5648_Y4
Glyma.06G055100	HN	0.0001	DN	0.0001	HF	0.0001	NF	0.0001	Y4	0.0001	Y3	0.0001	Y2	0.3433	Y1	0.0001	DN|CL4159.Contig1_DN	HF|Unigene8546_HF	HN|CL11722.Contig1_HN	NF|Unigene14340_NF	Y1|Unigene9500_Y1	Y2|Unigene11336_Y2	Y3|Unigene13425_Y3	Y4|Unigene803_Y4
Glyma.09G250600	HN	0.0001	DN	0.0001	HF	0.0001	NF	0.0001	Y4	0.0001	Y3	0.0001	Y2	0.0001	Y1	0.0001	DN|CL4160.Contig2_DN	HF|CL4116.Contig2_HF	HN|CL3345.Contig1_HN	NF|CL7206.Contig2_NF	Y1|CL11515.Contig3_Y1	Y2|CL11283.Contig3_Y2	Y3|CL6450.Contig1_Y3	Y4|CL9831.Contig3_Y4
Glyma.10G019700	HN	0.0001	DN	0.0001	HF	0.0086	NF	0.0522	Y4	0.0001	Y3	0.0001	Y2	0.0001	Y1	0.0645	DN|CL4163.Contig2_DN	HF|CL5441.Contig2_HF	HN|CL12096.Contig2_HN	NF|CL12622.Contig2_NF	Y1|CL13293.Contig2_Y1	Y2|CL11947.Contig2_Y2	Y3|CL1980.Contig2_Y3	Y4|CL5645.Contig2_Y4
Glyma.20G177600	HN	0.1181	DN	0.1771	HF	0.0881	NF	0.7113	Y4	0.0001	Y3	0.0618	Y2	0.0867	Y1	0.2444	DN|CL4169.Contig1_DN	HF|Unigene17783_HF	HN|Unigene13999_HN	NF|Unigene12101_NF	Y1|Unigene3969_Y1	Y2|Unigene9701_Y2	Y3|Unigene3715_Y3	Y4|Unigene16528_Y4
Glyma.13G328500	HN	0.0001	DN	0.0001	HF	0.0001	NF	0.1197	Y4	0.0001	Y3	0.0001	Y2	0.0001	Y1	0.0001	DN|CL4169.Contig4_DN	HF|Unigene9964_HF	HN|Unigene2642_HN	NF|CL6769.Contig1_NF	Y1|Unigene4443_Y1	Y2|Unigene14752_Y2	Y3|Unigene8345_Y3	Y4|Unigene5792_Y4
Glyma.13G126400	HN	163.879	DN	0.0001	HF	0.0001	NF	0.0001	Y4	0.8204	Y3	0.0001	Y2	0.0001	Y1	999	DN|CL4170.Contig7_DN	HF|CL6732.Contig1_HF	HN|CL5323.Contig3_HN	NF|CL6579.Contig2_NF	Y1|CL11150.Contig2_Y1	Y2|CL4347.Contig3_Y2	Y3|CL11860.Contig2_Y3	Y4|CL1742.Contig1_Y4
Glyma.05G180800	HN	0.0001	DN	0.1671	HF	999	NF	0.0001	Y4	0.0001	Y3	0.0001	Y2	0.0834	Y1	999	DN|CL4172.Contig2_DN	HF|Unigene10872_HF	HN|Unigene16247_HN	NF|Unigene14502_NF	Y1|Unigene11396_Y1	Y2|Unigene6268_Y2	Y3|CL5799.Contig1_Y3	Y4|Unigene36489_Y4
Glyma.06G076900	HN	0.0001	DN	0.0001	HF	0.0001	NF	999	Y4	0.0001	Y3	0.0001	Y2	0.0001	Y1	0.0001	DN|CL4177.Contig3_DN	HF|Unigene11104_HF	HN|CL8784.Contig1_HN	NF|Unigene18158_NF	Y1|CL12068.Contig1_Y1	Y2|Unigene14004_Y2	Y3|CL3391.Contig1_Y3	Y4|CL2939.Contig2_Y4
Glyma.03G091500	HN	0.0001	DN	0.0128	HF	0.0001	NF	0.0001	Y4	0.0001	Y3	0.0001	Y2	0.0001	Y1	0.0001	DN|CL4185.Contig2_DN	HF|Unigene8201_HF	HN|CL8547.Contig1_HN	NF|CL7632.Contig1_NF	Y1|CL9399.Contig2_Y1	Y2|CL2723.Contig2_Y2	Y3|CL995.Contig1_Y3	Y4|Unigene5823_Y4
Glyma.03G112800	HN	0.3648	DN	4.1146	HF	4.1122	NF	3.0961	Y4	2.6805	Y3	0.1809	Y2	5.1973	Y1	0.1821	DN|CL4190.Contig1_DN	HF|CL13314.Contig1_HF	HN|CL11217.Contig1_HN	NF|CL7741.Contig1_NF	Y1|CL12736.Contig1_Y1	Y2|CL9621.Contig2_Y2	Y3|CL6425.Contig1_Y3	Y4|CL8525.Contig1_Y4
Glyma.08G053600	HN	298.084	DN	803.466	HF	731.246	NF	246.471	Y4	999	Y3	433.662	Y2	291.747	Y1	441.292	DN|CL4192.Contig2_DN	HF|CL3585.Contig2_HF	HN|CL9523.Contig2_HN	NF|CL14073.Contig1_NF	Y1|CL12024.Contig1_Y1	Y2|CL4544.Contig2_Y2	Y3|CL3567.Contig1_Y3	Y4|CL13580.Contig1_Y4
Glyma.U018000	HN	0.0001	DN	0.0001	HF	0.0001	NF	0.0001	Y4	0.0184	Y3	0.0001	Y2	0.0925	Y1	0.0001	DN|CL4200.Contig1_DN	HF|Unigene34404_HF	HN|CL9550.Contig2_HN	NF|Unigene19601_NF	Y1|Unigene25734_Y1	Y2|Unigene31569_Y2	Y3|Unigene21926_Y3	Y4|Unigene34599_Y4
Glyma.08G034500	HN	0.0001	DN	0.0001	HF	1.3675	NF	999	Y4	0.0001	Y3	0.0001	Y2	0.0001	Y1	0.0001	DN|CL4210.Contig1_DN	HF|CL232.Contig4_HF	HN|Unigene651_HN	NF|Unigene4379_NF	Y1|CL9530.Contig2_Y1	Y2|CL1346.Contig1_Y2	Y3|CL5533.Contig2_Y3	Y4|Unigene14595_Y4
Glyma.13G106000	HN	211.11	DN	202.733	HF	0.0001	NF	199.606	Y4	0.0001	Y3	164.785	Y2	202.375	Y1	0.0001	DN|CL4211.Contig1_DN	HF|CL10519.Contig3_HF	HN|CL7699.Contig2_HN	NF|CL13534.Contig2_NF	Y1|CL4902.Contig2_Y1	Y2|CL9470.Contig2_Y2	Y3|CL2405.Contig4_Y3	Y4|CL10100.Contig1_Y4
Glyma.09G003700	HN	0.2064	DN	0.1653	HF	1.4582	NF	2.8582	Y4	3.7508	Y3	0.0001	Y2	0.0001	Y1	0.0001	DN|CL4215.Contig1_DN	HF|Unigene16143_HF	HN|CL10901.Contig2_HN	NF|CL8747.Contig1_NF	Y1|CL5945.Contig2_Y1	Y2|Unigene3991_Y2	Y3|CL11335.Contig2_Y3	Y4|CL12475.Contig2_Y4
Glyma.07G114600	HN	111.072	DN	111.893	HF	0.0001	NF	93.241	Y4	91.2669	Y3	0.0823	Y2	104.828	Y1	101.831	DN|CL422.Contig3_DN	HF|Unigene4259_HF	HN|CL4792.Contig2_HN	NF|CL3638.Contig7_NF	Y1|CL3442.Contig1_Y1	Y2|Unigene12787_Y2	Y3|CL7448.Contig2_Y3	Y4|CL4393.Contig4_Y4
Glyma.09G136600	HN	0.493	DN	0.2357	HF	0.3003	NF	0.0001	Y4	197.557	Y3	0.353	Y2	999	Y1	0.2993	DN|CL4223.Contig2_DN	HF|Unigene13856_HF	HN|CL13591.Contig1_HN	NF|CL12502.Contig1_NF	Y1|CL11233.Contig3_Y1	Y2|Unigene16614_Y2	Y3|CL1804.Contig2_Y3	Y4|Unigene11056_Y4
Glyma.16G026000	HN	0.0001	DN	1.0572	HF	999	NF	0.0001	Y4	999	Y3	999	Y2	1.4131	Y1	999	DN|CL4230.Contig1_DN	HF|CL9347.Contig2_HF	HN|Unigene12252_HN	NF|Unigene10045_NF	Y1|Unigene10954_Y1	Y2|Unigene489_Y2	Y3|Unigene3599_Y3	Y4|Unigene4797_Y4
Glyma.07G021900	HN	0.0001	DN	0.0001	HF	0.0001	NF	0.0001	Y4	0.0001	Y3	0.0001	Y2	0.0001	Y1	0.0001	DN|CL4239.Contig1_DN	HF|CL13541.Contig2_HF	HN|Unigene12292_HN	NF|CL10114.Contig1_NF	Y1|CL5302.Contig1_Y1	Y2|CL11469.Contig1_Y2	Y3|CL3660.Contig1_Y3	Y4|CL12662.Contig1_Y4
Glyma.13G145900	HN	0.0001	DN	0.0001	HF	0.0001	NF	0.0001	Y4	0.0001	Y3	0.0001	Y2	0.0001	Y1	0.0001	DN|CL4247.Contig2_DN	HF|Unigene2553_HF	HN|CL12416.Contig2_HN	NF|Unigene13927_NF	Y1|Unigene2054_Y1	Y2|CL2969.Contig1_Y2	Y3|CL9828.Contig1_Y3	Y4|CL9009.Contig3_Y4
Glyma.19G045500	HN	129.323	DN	210.973	HF	638.361	NF	0.0001	Y4	999	Y3	737.227	Y2	271.221	Y1	939.486	DN|CL4259.Contig1_DN	HF|Unigene8474_HF	HN|Unigene4683_HN	NF|Unigene12370_NF	Y1|Unigene12853_Y1	Y2|Unigene9772_Y2	Y3|Unigene14863_Y3	Y4|Unigene16419_Y4
Glyma.18G024600	HN	999	DN	161.493	HF	81.3721	NF	0.0001	Y4	341.782	Y3	401.649	Y2	999	Y1	999	DN|CL4261.Contig2_DN	HF|CL13669.Contig2_HF	HN|CL11367.Contig1_HN	NF|CL9157.Contig2_NF	Y1|CL7204.Contig1_Y1	Y2|CL9549.Contig2_Y2	Y3|CL6651.Contig1_Y3	Y4|CL9394.Contig1_Y4
Glyma.19G217800	HN	0.5317	DN	0.3974	HF	0.0001	NF	83.5897	Y4	0.5556	Y3	20.6866	Y2	1.2045	Y1	0.1955	DN|CL4276.Contig2_DN	HF|CL13943.Contig2_HF	HN|CL3759.Contig7_HN	NF|CL3352.Contig3_NF	Y1|CL10687.Contig3_Y1	Y2|CL84.Contig3_Y2	Y3|CL11658.Contig4_Y3	Y4|CL4242.Contig3_Y4
Glyma.03G220800	HN	0.0001	DN	0.0001	HF	0.0001	NF	0.0001	Y4	0.0001	Y3	0.0001	Y2	0.0001	Y1	0.0001	DN|CL4276.Contig3_DN	HF|CL13943.Contig1_HF	HN|CL3759.Contig2_HN	NF|CL3352.Contig4_NF	Y1|CL10687.Contig6_Y1	Y2|CL84.Contig2_Y2	Y3|CL11658.Contig2_Y3	Y4|CL4242.Contig1_Y4
Glyma.07G073900	HN	0.0001	DN	0.0001	HF	0.0001	NF	0.0001	Y4	0.0001	Y3	0.0001	Y2	999	Y1	999	DN|CL4287.Contig1_DN	HF|CL11569.Contig2_HF	HN|CL7141.Contig1_HN	NF|Unigene2692_NF	Y1|CL6976.Contig1_Y1	Y2|CL12500.Contig2_Y2	Y3|Unigene7425_Y3	Y4|CL4748.Contig1_Y4
Glyma.18G229700	HN	0.0001	DN	0.0001	HF	0.0837	NF	0.0001	Y4	0.0001	Y3	0.0001	Y2	0.0001	Y1	0.0001	DN|CL4287.Contig2_DN	HF|CL11569.Contig1_HF	HN|CL7141.Contig2_HN	NF|CL9890.Contig1_NF	Y1|CL6976.Contig2_Y1	Y2|CL12500.Contig1_Y2	Y3|CL13536.Contig1_Y3	Y4|CL4748.Contig2_Y4
Glyma.08G235000	HN	0.0001	DN	0.0001	HF	0.0001	NF	0.0001	Y4	0.0001	Y3	0.0001	Y2	0.0001	Y1	0.0001	DN|CL4291.Contig2_DN	HF|CL13430.Contig2_HF	HN|Unigene15837_HN	NF|CL9643.Contig2_NF	Y1|CL1721.Contig2_Y1	Y2|Unigene5960_Y2	Y3|CL9024.Contig3_Y3	Y4|CL12372.Contig1_Y4
Glyma.15G262600	HN	0.0001	DN	0.0001	HF	0.0001	NF	221.271	Y4	0.0001	Y3	0.0001	Y2	560.959	Y1	0.08	DN|CL4291.Contig3_DN	HF|CL13430.Contig1_HF	HN|CL12560.Contig2_HN	NF|CL9643.Contig1_NF	Y1|CL1721.Contig3_Y1	Y2|Unigene2732_Y2	Y3|CL9024.Contig2_Y3	Y4|CL12372.Contig2_Y4
Glyma.20G236900	HN	0.0001	DN	0.0001	HF	87.3865	NF	96.982	Y4	192.618	Y3	175.892	Y2	6.6221	Y1	103.287	DN|CL4299.Contig1_DN	HF|CL12431.Contig1_HF	HN|CL9544.Contig1_HN	NF|CL5285.Contig2_NF	Y1|CL4073.Contig1_Y1	Y2|CL7002.Contig3_Y2	Y3|CL9952.Contig2_Y3	Y4|CL2928.Contig2_Y4
Glyma.06G086400	HN	40.2966	DN	0.0001	HF	0.0001	NF	0.145	Y4	0.0001	Y3	0.0001	Y2	0.2911	Y1	0.0001	DN|CL4311.Contig8_DN	HF|CL11794.Contig2_HF	HN|CL2350.Contig3_HN	NF|CL2963.Contig2_NF	Y1|Unigene5317_Y1	Y2|CL12209.Contig2_Y2	Y3|CL6620.Contig2_Y3	Y4|CL8149.Contig1_Y4
Glyma.06G166800	HN	0.1929	DN	0.0001	HF	0.1275	NF	0.3883	Y4	0.0001	Y3	0.1921	Y2	0.0001	Y1	0.3887	DN|CL4322.Contig2_DN	HF|Unigene15247_HF	HN|Unigene4725_HN	NF|Unigene12486_NF	Y1|CL3904.Contig2_Y1	Y2|Unigene2662_Y2	Y3|Unigene3937_Y3	Y4|CL9807.Contig2_Y4
Glyma.02G240900	HN	0.0001	DN	0.0001	HF	0.0001	NF	0.0001	Y4	52.179	Y3	0.0001	Y2	0.0001	Y1	0.0001	DN|CL4323.Contig3_DN	HF|CL9198.Contig3_HF	HN|CL6246.Contig3_HN	NF|CL7411.Contig4_NF	Y1|CL1471.Contig3_Y1	Y2|CL4223.Contig3_Y2	Y3|CL7501.Contig3_Y3	Y4|CL1685.Contig4_Y4
Glyma.01G213800	HN	0.5188	DN	0.0001	HF	0.0001	NF	0.6214	Y4	1.3367	Y3	16.7079	Y2	0.7133	Y1	0.0001	DN|CL4345.Contig2_DN	HF|Unigene6121_HF	HN|CL12359.Contig1_HN	NF|Unigene17605_NF	Y1|CL6088.Contig1_Y1	Y2|Unigene447_Y2	Y3|CL13794.Contig2_Y3	Y4|CL12922.Contig2_Y4
Glyma.19G258500	HN	0.0001	DN	0.0001	HF	0.0001	NF	259.466	Y4	439.147	Y3	907.87	Y2	259.325	Y1	407.666	DN|CL4357.Contig1_DN	HF|CL3394.Contig2_HF	HN|CL6888.Contig2_HN	NF|CL6117.Contig1_NF	Y1|CL11631.Contig2_Y1	Y2|CL8933.Contig2_Y2	Y3|CL451.Contig1_Y3	Y4|CL3926.Contig1_Y4
Glyma.16G016300	HN	0.0467	DN	0.0001	HF	0.0001	NF	0.0001	Y4	0.0001	Y3	0.0001	Y2	0.0001	Y1	0.0001	DN|CL4361.Contig4_DN	HF|Unigene7238_HF	HN|CL1553.Contig3_HN	NF|CL564.Contig2_NF	Y1|Unigene6501_Y1	Y2|CL4739.Contig1_Y2	Y3|CL8242.Contig4_Y3	Y4|CL10881.Contig3_Y4
Glyma.02G141700	HN	0.0001	DN	0.0001	HF	0.0001	NF	0.0001	Y4	0.0001	Y3	0.0001	Y2	1.0792	Y1	0.0001	DN|CL4362.Contig1_DN	HF|CL5854.Contig1_HF	HN|CL13037.Contig2_HN	NF|CL4964.Contig2_NF	Y1|CL1498.Contig1_Y1	Y2|CL29.Contig1_Y2	Y3|CL2924.Contig2_Y3	Y4|CL5101.Contig2_Y4
Glyma.19G077100	HN	0.0001	DN	0.0001	HF	0.0001	NF	0.0001	Y4	0.0001	Y3	0.0001	Y2	0.0001	Y1	0.0001	DN|CL4368.Contig3_DN	HF|CL6058.Contig2_HF	HN|CL10178.Contig3_HN	NF|CL3061.Contig1_NF	Y1|CL12718.Contig3_Y1	Y2|Unigene2614_Y2	Y3|CL5989.Contig2_Y3	Y4|CL10827.Contig1_Y4
Glyma.17G155900	HN	0.0001	DN	0.0001	HF	0.0001	NF	0.0001	Y4	0.0001	Y3	0.0001	Y2	0.0001	Y1	0.0001	DN|CL4369.Contig2_DN	HF|CL1444.Contig4_HF	HN|CL14129.Contig2_HN	NF|CL2880.Contig3_NF	Y1|CL12001.Contig2_Y1	Y2|CL4424.Contig2_Y2	Y3|Unigene8906_Y3	Y4|CL9195.Contig2_Y4
Glyma.02G288700	HN	0.0001	DN	0.3494	HF	0.0001	NF	0.0001	Y4	19.7443	Y3	0.3272	Y2	0.0001	Y1	0.0001	DN|CL4378.Contig1_DN	HF|CL576.Contig3_HF	HN|CL8704.Contig4_HN	NF|Unigene11198_NF	Y1|CL7578.Contig2_Y1	Y2|CL2311.Contig2_Y2	Y3|Unigene7406_Y3	Y4|Unigene8073_Y4
Glyma.13G244000	HN	0.0001	DN	0.0001	HF	0.2067	NF	0.0001	Y4	0.0001	Y3	999	Y2	0.0001	Y1	0.0001	DN|CL4389.Contig1_DN	HF|CL2085.Contig3_HF	HN|CL13869.Contig2_HN	NF|CL8515.Contig2_NF	Y1|CL180.Contig1_Y1	Y2|CL6245.Contig3_Y2	Y3|CL4338.Contig1_Y3	Y4|CL7235.Contig1_Y4
Glyma.02G107500	HN	0.219	DN	0.0001	HF	0.0001	NF	0.0001	Y4	0.0001	Y3	0.2586	Y2	0.1706	Y1	0.0001	DN|CL4394.Contig3_DN	HF|CL11372.Contig3_HF	HN|CL1519.Contig3_HN	NF|CL281.Contig5_NF	Y1|CL2578.Contig4_Y1	Y2|CL11875.Contig1_Y2	Y3|CL7008.Contig2_Y3	Y4|Unigene16668_Y4
Glyma.07G129600	HN	0.1506	DN	0.0001	HF	0.0001	NF	999	Y4	0.0996	Y3	0.0001	Y2	0.0001	Y1	0.0001	DN|CL4411.Contig2_DN	HF|CL11526.Contig2_HF	HN|CL12924.Contig2_HN	NF|CL5557.Contig2_NF	Y1|CL11796.Contig2_Y1	Y2|Unigene474_Y2	Y3|Unigene3755_Y3	Y4|CL10615.Contig2_Y4
Glyma.20G215700	HN	0.4012	DN	0.0001	HF	0.0001	NF	8.374	Y4	3.1075	Y3	0.0001	Y2	7.1145	Y1	5.4352	DN|CL4414.Contig1_DN	HF|CL8877.Contig1_HF	HN|CL3229.Contig4_HN	NF|CL4347.Contig1_NF	Y1|CL9871.Contig3_Y1	Y2|CL10103.Contig6_Y2	Y3|CL9386.Contig1_Y3	Y4|CL3659.Contig1_Y4
Glyma.11G019000	HN	0.0001	DN	0.0001	HF	0.0001	NF	0.0001	Y4	2.5352	Y3	0.9313	Y2	0.0001	Y1	0.0825	DN|CL4414.Contig2_DN	HF|CL8877.Contig4_HF	HN|CL3229.Contig1_HN	NF|CL4347.Contig2_NF	Y1|CL9871.Contig2_Y1	Y2|CL10103.Contig5_Y2	Y3|CL9386.Contig2_Y3	Y4|CL3659.Contig4_Y4
Glyma.01G224100	HN	0.0001	DN	0.2539	HF	0.0001	NF	0.0001	Y4	0.0001	Y3	0.0001	Y2	0.0001	Y1	0.0001	DN|CL4414.Contig5_DN	HF|CL8877.Contig2_HF	HN|CL3229.Contig5_HN	NF|CL4347.Contig4_NF	Y1|CL9871.Contig4_Y1	Y2|CL10103.Contig1_Y2	Y3|CL9386.Contig4_Y3	Y4|CL3659.Contig3_Y4
Glyma.05G198900	HN	0.0001	DN	0.5665	HF	0.0001	NF	0.5665	Y4	0.0001	Y3	0.0001	Y2	15.114	Y1	0.0001	DN|CL4415.Contig1_DN	HF|CL11560.Contig2_HF	HN|Unigene32069_HN	NF|Unigene26841_NF	Y1|Unigene27246_Y1	Y2|Unigene27737_Y2	Y3|CL10603.Contig1_Y3	Y4|Unigene28433_Y4
Glyma.07G241400	HN	0.0001	DN	0.0001	HF	0.0001	NF	0.0001	Y4	0.0001	Y3	0.0001	Y2	0.0001	Y1	0.0001	DN|CL4417.Contig3_DN	HF|CL12313.Contig3_HF	HN|CL6899.Contig2_HN	NF|CL7378.Contig2_NF	Y1|CL6758.Contig2_Y1	Y2|Unigene31727_Y2	Y3|CL9388.Contig2_Y3	Y4|CL3221.Contig2_Y4
Glyma.15G065700	HN	31.6031	DN	0.0001	HF	999	NF	0.0001	Y4	0.0001	Y3	0.0001	Y2	0.0001	Y1	0.0001	DN|CL4419.Contig1_DN	HF|CL8022.Contig2_HF	HN|CL8932.Contig3_HN	NF|CL636.Contig1_NF	Y1|CL6428.Contig3_Y1	Y2|CL4633.Contig1_Y2	Y3|CL11684.Contig1_Y3	Y4|CL8238.Contig1_Y4
Glyma.07G225600	HN	0.0001	DN	0.0001	HF	0.0001	NF	0.0001	Y4	0.0001	Y3	0.0001	Y2	0.0001	Y1	0.0001	DN|CL4426.Contig2_DN	HF|CL2518.Contig2_HF	HN|Unigene17507_HN	NF|Unigene6357_NF	Y1|Unigene651_Y1	Y2|Unigene2569_Y2	Y3|Unigene2475_Y3	Y4|Unigene13174_Y4
Glyma.14G177100	HN	0.0001	DN	89.9691	HF	0.0001	NF	0.3808	Y4	404.36	Y3	4.7815	Y2	449.743	Y1	999	DN|CL4428.Contig2_DN	HF|CL9847.Contig2_HF	HN|CL323.Contig1_HN	NF|CL9901.Contig1_NF	Y1|CL9572.Contig1_Y1	Y2|CL11201.Contig2_Y2	Y3|Unigene11771_Y3	Y4|CL9499.Contig1_Y4
Glyma.18G286400	HN	0.1611	DN	0.0001	HF	0.0154	NF	0.0001	Y4	0.0699	Y3	0.0065	Y2	0.0001	Y1	0.0157	DN|CL4431.Contig1_DN	HF|CL12721.Contig1_HF	HN|CL13533.Contig1_HN	NF|CL4167.Contig2_NF	Y1|CL12501.Contig2_Y1	Y2|CL12418.Contig1_Y2	Y3|CL3968.Contig2_Y3	Y4|CL7217.Contig1_Y4
Glyma.02G095000	HN	0.0001	DN	0.0001	HF	0.0982	NF	0.2452	Y4	0.0001	Y3	0.0001	Y2	0.0001	Y1	0.0001	DN|CL4431.Contig2_DN	HF|CL12721.Contig2_HF	HN|CL13533.Contig2_HN	NF|CL4167.Contig1_NF	Y1|CL12501.Contig1_Y1	Y2|CL12418.Contig2_Y2	Y3|CL3968.Contig1_Y3	Y4|CL7217.Contig2_Y4
Glyma.08G206100	HN	140.732	DN	133.916	HF	135.18	NF	1.1897	Y4	145.464	Y3	142.574	Y2	1.1897	Y1	153.341	DN|CL4433.Contig1_DN	HF|Unigene2717_HF	HN|Unigene16068_HN	NF|CL12669.Contig2_NF	Y1|CL13091.Contig2_Y1	Y2|Unigene9676_Y2	Y3|CL654.Contig1_Y3	Y4|Unigene16480_Y4
Glyma.08G308800	HN	0.0001	DN	0.0001	HF	0.2928	NF	0.0001	Y4	0.0001	Y3	62.8935	Y2	999	Y1	0.0001	DN|CL4435.Contig3_DN	HF|CL12586.Contig1_HF	HN|CL12871.Contig1_HN	NF|CL3393.Contig3_NF	Y1|CL2474.Contig5_Y1	Y2|CL1324.Contig4_Y2	Y3|CL12904.Contig3_Y3	Y4|CL4149.Contig4_Y4
Glyma.05G235900	HN	0.0001	DN	0.2878	HF	0.0001	NF	0.0001	Y4	0.0001	Y3	0.0001	Y2	0.2874	Y1	0.0001	DN|CL4438.Contig4_DN	HF|Unigene16325_HF	HN|Unigene377_HN	NF|CL9851.Contig1_NF	Y1|Unigene722_Y1	Y2|CL10175.Contig1_Y2	Y3|CL11180.Contig2_Y3	Y4|CL12203.Contig1_Y4
Glyma.19G091200	HN	0.0001	DN	0.0001	HF	0.0001	NF	0.0001	Y4	0.0001	Y3	0.0001	Y2	0.0001	Y1	0.0001	DN|CL4439.Contig4_DN	HF|CL1237.Contig5_HF	HN|Unigene2926_HN	NF|CL3870.Contig1_NF	Y1|CL4977.Contig8_Y1	Y2|CL3266.Contig5_Y2	Y3|CL4645.Contig4_Y3	Y4|CL8401.Contig2_Y4
Glyma.19G033200	HN	0.0001	DN	0.0001	HF	0.0001	NF	999	Y4	0.0001	Y3	0.0001	Y2	390.484	Y1	0.0001	DN|CL4468.Contig3_DN	HF|CL7072.Contig3_HF	HN|CL1920.Contig4_HN	NF|CL8661.Contig3_NF	Y1|CL3405.Contig4_Y1	Y2|CL10748.Contig3_Y2	Y3|CL13556.Contig3_Y3	Y4|CL5006.Contig4_Y4
Glyma.04G077700	HN	999	DN	0.0001	HF	110.329	NF	0.0001	Y4	999	Y3	0.0001	Y2	0.0001	Y1	0.0001	DN|CL4469.Contig1_DN	HF|CL9898.Contig1_HF	HN|CL11308.Contig1_HN	NF|CL10749.Contig1_NF	Y1|CL11865.Contig1_Y1	Y2|CL68.Contig1_Y2	Y3|CL1351.Contig1_Y3	Y4|CL2123.Contig1_Y4
Glyma.04G227300	HN	999	DN	0.0001	HF	0.0001	NF	304.096	Y4	239.631	Y3	0.0001	Y2	0.0001	Y1	290.263	DN|CL447.Contig5_DN	HF|Unigene12073_HF	HN|CL5467.Contig6_HN	NF|Unigene12324_NF	Y1|CL4461.Contig4_Y1	Y2|CL10339.Contig1_Y2	Y3|Unigene11863_Y3	Y4|CL784.Contig4_Y4
Glyma.14G050600	HN	1.0053	DN	0.1096	HF	0.1105	NF	11.7383	Y4	0.1394	Y3	0.2392	Y2	0.2192	Y1	0.6675	DN|CL4482.Contig2_DN	HF|CL11530.Contig1_HF	HN|Unigene4559_HN	NF|Unigene6816_NF	Y1|Unigene809_Y1	Y2|Unigene4465_Y2	Y3|CL8807.Contig1_Y3	Y4|CL8041.Contig1_Y4
Glyma.10G008000	HN	0.0001	DN	83.7071	HF	184.008	NF	82.6213	Y4	0.0001	Y3	999	Y2	84.2983	Y1	0.0001	DN|CL4492.Contig3_DN	HF|CL1141.Contig2_HF	HN|CL8543.Contig2_HN	NF|CL12275.Contig2_NF	Y1|CL10905.Contig1_Y1	Y2|CL3553.Contig2_Y2	Y3|CL8511.Contig2_Y3	Y4|CL10050.Contig2_Y4
Glyma.10G157000	HN	194.616	DN	0.0001	HF	20.6282	NF	216.15	Y4	0.0001	Y3	75.9231	Y2	74.3941	Y1	95.8457	DN|CL4505.Contig1_DN	HF|CL3181.Contig1_HF	HN|CL11276.Contig1_HN	NF|CL9619.Contig1_NF	Y1|CL4364.Contig1_Y1	Y2|Unigene783_Y2	Y3|CL2047.Contig4_Y3	Y4|CL900.Contig1_Y4
Glyma.20G216200	HN	189.766	DN	0.0001	HF	191.369	NF	0.0001	Y4	256.33	Y3	1.5995	Y2	0.0001	Y1	0.0001	DN|CL4521.Contig1_DN	HF|CL7215.Contig2_HF	HN|CL5214.Contig1_HN	NF|CL4140.Contig1_NF	Y1|CL2832.Contig2_Y1	Y2|CL5512.Contig2_Y2	Y3|CL5320.Contig1_Y3	Y4|CL11757.Contig2_Y4
Glyma.10G174200	HN	0.0001	DN	0.0001	HF	0.0001	NF	0.4682	Y4	0.0001	Y3	0.0001	Y2	812.773	Y1	0.0001	DN|CL4521.Contig2_DN	HF|CL7215.Contig1_HF	HN|CL5214.Contig2_HN	NF|CL4140.Contig2_NF	Y1|CL2832.Contig1_Y1	Y2|CL5512.Contig1_Y2	Y3|CL5320.Contig2_Y3	Y4|CL11757.Contig1_Y4
Glyma.13G218100	HN	0.0001	DN	0.1198	HF	0.0001	NF	0.0001	Y4	0.0001	Y3	0.0001	Y2	0.0001	Y1	0.0001	DN|CL4522.Contig1_DN	HF|CL5646.Contig1_HF	HN|CL6058.Contig1_HN	NF|CL3614.Contig1_NF	Y1|CL12396.Contig1_Y1	Y2|CL12789.Contig2_Y2	Y3|CL13335.Contig2_Y3	Y4|CL10311.Contig1_Y4
Glyma.05G216700	HN	0.0001	DN	0.0001	HF	0.0001	NF	0.0001	Y4	0.0001	Y3	0.0001	Y2	0.0001	Y1	0.0001	DN|CL4530.Contig2_DN	HF|CL11433.Contig3_HF	HN|CL2132.Contig2_HN	NF|CL9354.Contig1_NF	Y1|CL5903.Contig3_Y1	Y2|CL4391.Contig2_Y2	Y3|CL69.Contig3_Y3	Y4|CL3309.Contig1_Y4
Glyma.06G192800	HN	21.1489	DN	0.0001	HF	0.2576	NF	85.0782	Y4	40.0526	Y3	641.495	Y2	0.0001	Y1	24.4563	DN|CL4532.Contig1_DN	HF|CL12127.Contig1_HF	HN|CL13085.Contig1_HN	NF|CL12081.Contig1_NF	Y1|CL894.Contig1_Y1	Y2|CL3010.Contig1_Y2	Y3|CL12207.Contig1_Y3	Y4|Unigene15020_Y4
Glyma.04G077900	HN	0.0001	DN	0.0001	HF	0.0001	NF	180.072	Y4	999	Y3	999	Y2	999	Y1	0.0001	DN|CL4535.Contig3_DN	HF|CL9147.Contig1_HF	HN|CL4255.Contig1_HN	NF|CL7199.Contig3_NF	Y1|CL13465.Contig2_Y1	Y2|CL2479.Contig2_Y2	Y3|CL5251.Contig1_Y3	Y4|CL9250.Contig1_Y4
Glyma.16G179100	HN	0.0001	DN	0.0001	HF	0.0001	NF	0.0001	Y4	0.9649	Y3	2.6917	Y2	0.1346	Y1	999	DN|CL4547.Contig1_DN	HF|CL6851.Contig5_HF	HN|CL12263.Contig2_HN	NF|CL12022.Contig3_NF	Y1|CL10456.Contig2_Y1	Y2|CL2102.Contig1_Y2	Y3|CL1545.Contig2_Y3	Y4|CL10337.Contig2_Y4
Glyma.06G032000	HN	0.0001	DN	360.936	HF	309.918	NF	999	Y4	72.6775	Y3	0.0001	Y2	182.501	Y1	0.0001	DN|CL4549.Contig2_DN	HF|CL291.Contig3_HF	HN|CL11605.Contig2_HN	NF|CL13794.Contig2_NF	Y1|Unigene3932_Y1	Y2|CL11972.Contig2_Y2	Y3|CL8364.Contig3_Y3	Y4|CL13193.Contig1_Y4
Glyma.10G203400	HN	0.0001	DN	0.0001	HF	0.0001	NF	0.0001	Y4	0.0001	Y3	0.0001	Y2	999	Y1	0.0001	DN|CL4569.Contig2_DN	HF|Unigene7339_HF	HN|CL6706.Contig1_HN	NF|CL985.Contig1_NF	Y1|CL10620.Contig2_Y1	Y2|Unigene3379_Y2	Y3|Unigene23015_Y3	Y4|Unigene11824_Y4
Glyma.07G173800	HN	0.0001	DN	0.0014	HF	0.0001	NF	0.0001	Y4	0.0001	Y3	0.0001	Y2	0.0001	Y1	0.3297	DN|CL4570.Contig2_DN	HF|Unigene8557_HF	HN|Unigene4499_HN	NF|Unigene8137_NF	Y1|Unigene2337_Y1	Y2|Unigene16578_Y2	Y3|Unigene3883_Y3	Y4|Unigene4070_Y4
Glyma.01G106500	HN	0.0001	DN	0.0001	HF	0.0001	NF	999	Y4	0.0001	Y3	0.0001	Y2	999	Y1	0.0001	DN|CL4584.Contig5_DN	HF|CL1322.Contig3_HF	HN|CL3842.Contig2_HN	NF|CL706.Contig4_NF	Y1|CL2927.Contig4_Y1	Y2|CL3487.Contig2_Y2	Y3|CL5701.Contig3_Y3	Y4|CL9155.Contig3_Y4
Glyma.15G105100	HN	0.0001	DN	0.0644	HF	20.2595	NF	0.0001	Y4	18.8549	Y3	0.0001	Y2	0.0001	Y1	0.0332	DN|CL4594.Contig2_DN	HF|CL5951.Contig4_HF	HN|CL9574.Contig2_HN	NF|Unigene2251_NF	Y1|Unigene15770_Y1	Y2|CL189.Contig1_Y2	Y3|CL2695.Contig1_Y3	Y4|CL4375.Contig5_Y4
Glyma.08G337400	HN	1.4122	DN	999	HF	0.0001	NF	0.0001	Y4	0.0001	Y3	54.9354	Y2	0.2347	Y1	125.94	DN|CL460.Contig1_DN	HF|CL1877.Contig7_HF	HN|CL3499.Contig1_HN	NF|CL3945.Contig3_NF	Y1|CL4180.Contig5_Y1	Y2|CL3592.Contig4_Y2	Y3|CL2896.Contig2_Y3	Y4|CL10326.Contig1_Y4
Glyma.15G055100	HN	197.736	DN	303.147	HF	999	NF	418.413	Y4	453.358	Y3	252.445	Y2	130.526	Y1	186.117	DN|CL4610.Contig3_DN	HF|CL2602.Contig1_HF	HN|CL13363.Contig1_HN	NF|CL2646.Contig1_NF	Y1|CL4687.Contig1_Y1	Y2|CL8772.Contig3_Y2	Y3|CL14102.Contig1_Y3	Y4|CL930.Contig2_Y4
Glyma.07G166800	HN	0.0001	DN	0.0555	HF	0.0001	NF	0.279	Y4	0.0001	Y3	999	Y2	0.0001	Y1	0.1813	DN|CL4614.Contig4_DN	HF|CL5591.Contig1_HF	HN|CL9761.Contig1_HN	NF|CL11053.Contig2_NF	Y1|CL9958.Contig1_Y1	Y2|CL10642.Contig1_Y2	Y3|CL9996.Contig1_Y3	Y4|CL11615.Contig1_Y4
Glyma.03G150100	HN	0.0001	DN	0.0001	HF	6.1836	NF	0.974	Y4	0.0001	Y3	0.6481	Y2	0.0001	Y1	1.2991	DN|CL4618.Contig1_DN	HF|Unigene5650_HF	HN|Unigene13123_HN	NF|Unigene9122_NF	Y1|Unigene13691_Y1	Y2|Unigene6942_Y2	Y3|Unigene12091_Y3	Y4|Unigene2748_Y4
Glyma.20G095300	HN	0.0001	DN	0.0001	HF	0.0001	NF	0.0001	Y4	0.0001	Y3	0.0996	Y2	0.0126	Y1	0.0001	DN|CL462.Contig1_DN	HF|CL13081.Contig1_HF	HN|CL3005.Contig3_HN	NF|CL41.Contig1_NF	Y1|CL9258.Contig1_Y1	Y2|CL7675.Contig1_Y2	Y3|CL13429.Contig2_Y3	Y4|CL11093.Contig1_Y4
Glyma.15G040100	HN	0.0001	DN	0.0001	HF	0.0001	NF	0.0001	Y4	999	Y3	0.0001	Y2	0.0001	Y1	0.6148	DN|CL4621.Contig1_DN	HF|Unigene17729_HF	HN|CL10465.Contig1_HN	NF|CL9579.Contig3_NF	Y1|Unigene399_Y1	Y2|CL11647.Contig1_Y2	Y3|Unigene15039_Y3	Y4|Unigene541_Y4
Glyma.06G187600	HN	8.161	DN	0.0001	HF	0.0001	NF	0.0908	Y4	0.0001	Y3	0.0603	Y2	0.0001	Y1	0.0001	DN|CL4624.Contig2_DN	HF|CL8304.Contig2_HF	HN|CL4747.Contig3_HN	NF|CL2113.Contig2_NF	Y1|CL886.Contig8_Y1	Y2|CL3149.Contig6_Y2	Y3|CL7396.Contig2_Y3	Y4|Unigene4078_Y4
Glyma.11G127800	HN	291.08	DN	0.0001	HF	0.0001	NF	0.0001	Y4	0.0001	Y3	0.2419	Y2	0.0001	Y1	17.1369	DN|CL4625.Contig2_DN	HF|CL12535.Contig1_HF	HN|CL9249.Contig2_HN	NF|Unigene957_NF	Y1|CL12517.Contig2_Y1	Y2|CL9501.Contig2_Y2	Y3|CL13483.Contig1_Y3	Y4|CL7440.Contig1_Y4
Glyma.08G266400	HN	706.376	DN	315.66	HF	123.718	NF	0.0001	Y4	0.0001	Y3	999	Y2	6.8173	Y1	0.0001	DN|CL4629.Contig5_DN	HF|CL3433.Contig4_HF	HN|CL12314.Contig2_HN	NF|CL3226.Contig2_NF	Y1|CL4458.Contig4_Y1	Y2|CL10758.Contig1_Y2	Y3|CL5096.Contig3_Y3	Y4|CL9960.Contig4_Y4
Glyma.06G221200	HN	0.0001	DN	0.0334	HF	0.0001	NF	0.0001	Y4	0.0001	Y3	0.0001	Y2	0.0001	Y1	0.0001	DN|CL4633.Contig3_DN	HF|CL2696.Contig3_HF	HN|CL1134.Contig2_HN	NF|CL8389.Contig1_NF	Y1|CL11107.Contig1_Y1	Y2|CL12217.Contig3_Y2	Y3|CL13405.Contig2_Y3	Y4|CL6781.Contig1_Y4
Glyma.02G148400	HN	78.0806	DN	0.0001	HF	0.0001	NF	0.0001	Y4	999	Y3	190.861	Y2	0.0001	Y1	0.3042	DN|CL4643.Contig2_DN	HF|CL1164.Contig1_HF	HN|CL1427.Contig2_HN	NF|CL2455.Contig3_NF	Y1|CL4239.Contig2_Y1	Y2|CL7123.Contig1_Y2	Y3|CL12686.Contig1_Y3	Y4|CL23.Contig4_Y4
Glyma.02G148300	HN	0.0001	DN	0.0001	HF	0.0001	NF	0.0001	Y4	0.0001	Y3	0.0001	Y2	0.0001	Y1	0.0001	DN|CL4643.Contig3_DN	HF|CL1164.Contig2_HF	HN|CL1427.Contig3_HN	NF|Unigene14569_NF	Y1|CL4239.Contig7_Y1	Y2|Unigene4188_Y2	Y3|Unigene4270_Y3	Y4|CL23.Contig1_Y4
Glyma.11G048100	HN	0.0368	DN	0.0131	HF	0.0083	NF	0.0001	Y4	0.0001	Y3	0.0001	Y2	0.0104	Y1	0.0001	DN|CL4658.Contig1_DN	HF|CL5403.Contig1_HF	HN|CL4271.Contig1_HN	NF|CL7420.Contig2_NF	Y1|CL6395.Contig1_Y1	Y2|CL9244.Contig2_Y2	Y3|CL2653.Contig1_Y3	Y4|CL10346.Contig1_Y4
Glyma.01G193800	HN	0.0559	DN	0.0001	HF	0.0001	NF	0.0001	Y4	0.0001	Y3	0.0001	Y2	0.0001	Y1	0.0001	DN|CL4658.Contig2_DN	HF|CL5403.Contig2_HF	HN|CL4271.Contig2_HN	NF|CL7420.Contig1_NF	Y1|CL6395.Contig2_Y1	Y2|CL9244.Contig1_Y2	Y3|CL2653.Contig2_Y3	Y4|CL10346.Contig2_Y4
Glyma.09G205400	HN	0.0001	DN	0.0001	HF	0.0001	NF	0.0001	Y4	0.0001	Y3	0.0001	Y2	0.0001	Y1	0.0001	DN|CL4659.Contig1_DN	HF|Unigene620_HF	HN|Unigene8575_HN	NF|Unigene15961_NF	Y1|Unigene14365_Y1	Y2|Unigene14718_Y2	Y3|Unigene9888_Y3	Y4|CL13102.Contig2_Y4
Glyma.20G085900	HN	0.0031	DN	0.0206	HF	0.0001	NF	0.0001	Y4	0.0001	Y3	0.0001	Y2	0.0001	Y1	0.0053	DN|CL4665.Contig1_DN	HF|CL10147.Contig1_HF	HN|CL13071.Contig1_HN	NF|CL11329.Contig2_NF	Y1|CL8748.Contig2_Y1	Y2|CL5269.Contig1_Y2	Y3|CL4515.Contig1_Y3	Y4|CL12912.Contig2_Y4
Glyma.07G208800	HN	0.0001	DN	0.0001	HF	0.0001	NF	0.0001	Y4	0.0001	Y3	0.0001	Y2	0.0001	Y1	999	DN|CL4668.Contig2_DN	HF|CL9521.Contig2_HF	HN|Unigene2294_HN	NF|Unigene8126_NF	Y1|CL9403.Contig1_Y1	Y2|Unigene2456_Y2	Y3|CL12559.Contig2_Y3	Y4|Unigene4438_Y4
Glyma.16G010000	HN	999	DN	576.64	HF	0.0001	NF	0.9949	Y4	0.0001	Y3	999	Y2	0.5263	Y1	0.0001	DN|CL4670.Contig1_DN	HF|CL9797.Contig3_HF	HN|CL3683.Contig2_HN	NF|CL7308.Contig2_NF	Y1|CL1885.Contig2_Y1	Y2|CL4419.Contig1_Y2	Y3|CL4315.Contig3_Y3	Y4|CL10994.Contig2_Y4
Glyma.19G246100	HN	0.0001	DN	0.0001	HF	0.0001	NF	0.0759	Y4	0.0001	Y3	999	Y2	149.162	Y1	999	DN|CL4678.Contig1_DN	HF|CL7093.Contig1_HF	HN|Unigene894_HN	NF|Unigene12194_NF	Y1|Unigene11033_Y1	Y2|CL12359.Contig1_Y2	Y3|Unigene512_Y3	Y4|CL13756.Contig1_Y4
Glyma.03G104000	HN	0.4901	DN	33.1187	HF	56.8999	NF	31.3315	Y4	50.5142	Y3	33.1518	Y2	0.0001	Y1	28.5882	DN|CL4685.Contig2_DN	HF|CL12265.Contig1_HF	HN|Unigene10206_HN	NF|CL13974.Contig1_NF	Y1|CL11835.Contig1_Y1	Y2|Unigene5758_Y2	Y3|CL8040.Contig1_Y3	Y4|CL11221.Contig2_Y4
Glyma.18G114900	HN	0.0001	DN	0.0001	HF	0.0001	NF	0.4039	Y4	0.0001	Y3	0.0001	Y2	0.0001	Y1	0.0001	DN|CL4689.Contig2_DN	HF|CL795.Contig1_HF	HN|CL1554.Contig8_HN	NF|CL4706.Contig6_NF	Y1|CL8073.Contig3_Y1	Y2|Unigene3759_Y2	Y3|CL2116.Contig1_Y3	Y4|CL2156.Contig5_Y4
Glyma.13G349900	HN	0.0115	DN	0.0001	HF	0.0001	NF	0.0001	Y4	0.0001	Y3	0.0001	Y2	0.0001	Y1	0.0001	DN|CL4693.Contig2_DN	HF|CL6784.Contig2_HF	HN|CL12643.Contig2_HN	NF|CL10350.Contig1_NF	Y1|CL11149.Contig1_Y1	Y2|CL12560.Contig2_Y2	Y3|CL1904.Contig1_Y3	Y4|CL3971.Contig2_Y4
Glyma.04G030900	HN	0.0001	DN	0.0001	HF	0.0001	NF	0.0001	Y4	0.0001	Y3	0.0001	Y2	0.0001	Y1	0.0001	DN|CL4696.Contig1_DN	HF|Unigene7057_HF	HN|Unigene16227_HN	NF|Unigene4928_NF	Y1|CL8723.Contig2_Y1	Y2|Unigene10334_Y2	Y3|CL11581.Contig3_Y3	Y4|CL6428.Contig2_Y4
Glyma.20G113200	HN	0.3834	DN	0.383	HF	0.1908	NF	0.1908	Y4	0.0626	Y3	0.0001	Y2	0.2812	Y1	0.3756	DN|CL471.Contig3_DN	HF|CL11407.Contig1_HF	HN|CL9924.Contig1_HN	NF|CL4018.Contig1_NF	Y1|CL1313.Contig1_Y1	Y2|CL12465.Contig3_Y2	Y3|CL9502.Contig2_Y3	Y4|CL5215.Contig1_Y4
Glyma.08G194000	HN	0.0001	DN	0.4357	HF	999	NF	0.9359	Y4	0.0001	Y3	0.0001	Y2	0.0001	Y1	0.0001	DN|CL4717.Contig2_DN	HF|CL5736.Contig1_HF	HN|CL890.Contig1_HN	NF|CL3651.Contig2_NF	Y1|CL517.Contig1_Y1	Y2|CL2231.Contig4_Y2	Y3|CL10346.Contig3_Y3	Y4|CL6905.Contig2_Y4
Glyma.20G249300	HN	0.1233	DN	0.0001	HF	0.1564	NF	0.1564	Y4	0.1565	Y3	0.1233	Y2	0.0764	Y1	0.1143	DN|CL4719.Contig2_DN	HF|CL3658.Contig2_HF	HN|CL11046.Contig2_HN	NF|CL7152.Contig2_NF	Y1|CL10738.Contig2_Y1	Y2|CL10471.Contig2_Y2	Y3|CL700.Contig2_Y3	Y4|CL9239.Contig2_Y4
Glyma.12G190200	HN	81.698	DN	93.0098	HF	59.0845	NF	0.0001	Y4	60.1509	Y3	112.587	Y2	40.8881	Y1	84.0799	DN|CL473.Contig1_DN	HF|Unigene4797_HF	HN|Unigene10521_HN	NF|CL2467.Contig1_NF	Y1|CL3819.Contig1_Y1	Y2|CL7238.Contig1_Y2	Y3|Unigene8722_Y3	Y4|CL6317.Contig1_Y4
Glyma.16G022900	HN	999	DN	0.341	HF	0.0001	NF	0.1721	Y4	0.171	Y3	0.1136	Y2	0.6925	Y1	0.3426	DN|CL4736.Contig1_DN	HF|CL12683.Contig4_HF	HN|CL12860.Contig1_HN	NF|CL9432.Contig2_NF	Y1|CL7695.Contig4_Y1	Y2|CL7400.Contig1_Y2	Y3|CL2167.Contig4_Y3	Y4|CL6006.Contig1_Y4
Glyma.19G240400	HN	0.0001	DN	0.0001	HF	0.0001	NF	0.0001	Y4	0.0001	Y3	0.0001	Y2	0.0001	Y1	0.0001	DN|CL474.Contig1_DN	HF|CL11680.Contig1_HF	HN|Unigene13896_HN	NF|CL12276.Contig2_NF	Y1|CL10815.Contig1_Y1	Y2|CL6533.Contig1_Y2	Y3|CL2935.Contig2_Y3	Y4|CL2401.Contig4_Y4
Glyma.13G219400	HN	0.0001	DN	0.0001	HF	0.0001	NF	0.0001	Y4	0.0001	Y3	0.0001	Y2	0.0001	Y1	0.0001	DN|CL4741.Contig2_DN	HF|Unigene4404_HF	HN|Unigene2870_HN	NF|Unigene14372_NF	Y1|Unigene2408_Y1	Y2|CL8400.Contig1_Y2	Y3|Unigene13271_Y3	Y4|Unigene4150_Y4
Glyma.01G077000	HN	0.0001	DN	999	HF	0.0001	NF	0.0001	Y4	0.0001	Y3	0.0001	Y2	0.0001	Y1	0.0001	DN|CL4742.Contig1_DN	HF|CL10078.Contig1_HF	HN|CL10512.Contig1_HN	NF|CL10875.Contig1_NF	Y1|CL8679.Contig1_Y1	Y2|CL4637.Contig2_Y2	Y3|Unigene4248_Y3	Y4|CL10633.Contig1_Y4
Glyma.02G269600	HN	120.749	DN	0.0001	HF	646.78	NF	0.0001	Y4	0.0001	Y3	0.0001	Y2	999	Y1	999	DN|CL4747.Contig1_DN	HF|Unigene8268_HF	HN|CL9602.Contig1_HN	NF|CL13190.Contig2_NF	Y1|Unigene7567_Y1	Y2|Unigene9432_Y2	Y3|Unigene8752_Y3	Y4|Unigene10958_Y4
Glyma.03G251900	HN	0.0001	DN	0.0001	HF	0.0001	NF	0.0001	Y4	3.8751	Y3	20.1857	Y2	0.0001	Y1	0.0001	DN|CL4750.Contig1_DN	HF|CL2610.Contig2_HF	HN|CL6997.Contig1_HN	NF|CL12487.Contig1_NF	Y1|CL9383.Contig1_Y1	Y2|CL5548.Contig1_Y2	Y3|CL10412.Contig1_Y3	Y4|CL9388.Contig1_Y4
Glyma.06G044600	HN	0.0001	DN	0.0001	HF	0.0001	NF	0.0001	Y4	0.2065	Y3	0.2058	Y2	0.4192	Y1	0.0001	DN|CL4761.Contig1_DN	HF|Unigene16101_HF	HN|Unigene12382_HN	NF|CL9240.Contig1_NF	Y1|Unigene2554_Y1	Y2|CL9919.Contig2_Y2	Y3|CL13389.Contig1_Y3	Y4|CL13318.Contig1_Y4
Glyma.09G285600	HN	0.0396	DN	0.0349	HF	0.033	NF	0.0001	Y4	0.0343	Y3	0.0001	Y2	0.0335	Y1	0.0526	DN|CL4762.Contig4_DN	HF|CL13202.Contig1_HF	HN|CL12190.Contig1_HN	NF|CL7892.Contig3_NF	Y1|CL9899.Contig3_Y1	Y2|CL10824.Contig1_Y2	Y3|CL4697.Contig1_Y3	Y4|CL6130.Contig3_Y4
Glyma.06G317800	HN	0.5361	DN	343.744	HF	0.0001	NF	0.3119	Y4	0.0001	Y3	0.1016	Y2	999	Y1	0.1033	DN|CL4767.Contig1_DN	HF|CL6097.Contig3_HF	HN|CL12284.Contig1_HN	NF|CL10907.Contig1_NF	Y1|CL5289.Contig2_Y1	Y2|CL11892.Contig2_Y2	Y3|CL10000.Contig2_Y3	Y4|CL1267.Contig2_Y4
Glyma.04G157500	HN	0.843	DN	0.0001	HF	0.5457	NF	0.0001	Y4	0.6493	Y3	0.7575	Y2	0.4746	Y1	0.3361	DN|CL477.Contig1_DN	HF|CL2303.Contig1_HF	HN|CL8174.Contig2_HN	NF|CL9585.Contig1_NF	Y1|CL12515.Contig1_Y1	Y2|CL7460.Contig1_Y2	Y3|CL12069.Contig2_Y3	Y4|Unigene11661_Y4
Glyma.18G294900	HN	0.0001	DN	0.0001	HF	0.0001	NF	0.0001	Y4	0.0781	Y3	0.0001	Y2	0.1556	Y1	999	DN|CL4770.Contig2_DN	HF|CL12594.Contig1_HF	HN|CL5790.Contig2_HN	NF|Unigene4607_NF	Y1|CL10658.Contig1_Y1	Y2|CL11857.Contig2_Y2	Y3|CL10096.Contig2_Y3	Y4|CL9151.Contig2_Y4
Glyma.04G072300	HN	0.0001	DN	0.0001	HF	0.0001	NF	12.4011	Y4	0.0001	Y3	0.0001	Y2	0.446	Y1	0.0001	DN|CL4771.Contig2_DN	HF|CL569.Contig3_HF	HN|CL3168.Contig2_HN	NF|CL1408.Contig4_NF	Y1|CL1130.Contig6_Y1	Y2|CL8083.Contig1_Y2	Y3|CL6365.Contig3_Y3	Y4|CL3578.Contig6_Y4
Glyma.09G050900	HN	363.664	DN	0.2272	HF	0.0001	NF	999	Y4	0.1887	Y3	0.0001	Y2	93.445	Y1	0.8289	DN|CL4778.Contig3_DN	HF|CL9759.Contig1_HF	HN|Unigene13628_HN	NF|CL405.Contig1_NF	Y1|CL1508.Contig2_Y1	Y2|CL8980.Contig3_Y2	Y3|CL12946.Contig1_Y3	Y4|CL11955.Contig3_Y4
Glyma.07G130900	HN	7.2912	DN	0.0697	HF	1.7769	NF	0.0001	Y4	0.0001	Y3	0.0001	Y2	0.0001	Y1	0.0697	DN|CL4779.Contig4_DN	HF|CL367.Contig4_HF	HN|Unigene13745_HN	NF|CL622.Contig3_NF	Y1|CL5304.Contig2_Y1	Y2|Unigene5765_Y2	Y3|CL1862.Contig3_Y3	Y4|CL9090.Contig5_Y4
Glyma.14G187700	HN	543.274	DN	474.655	HF	363.733	NF	873.291	Y4	0.0001	Y3	975.941	Y2	172.123	Y1	273.628	DN|CL4783.Contig1_DN	HF|CL11587.Contig1_HF	HN|CL12912.Contig1_HN	NF|CL9076.Contig1_NF	Y1|Unigene14702_Y1	Y2|CL7135.Contig1_Y2	Y3|Unigene8737_Y3	Y4|CL4235.Contig1_Y4
Glyma.04G078300	HN	0.0001	DN	0.0001	HF	0.0001	NF	0.0001	Y4	0.0001	Y3	0.0001	Y2	0.0001	Y1	0.0001	DN|CL479.Contig2_DN	HF|CL13802.Contig2_HF	HN|Unigene10388_HN	NF|CL8074.Contig5_NF	Y1|CL5659.Contig2_Y1	Y2|Unigene6102_Y2	Y3|Unigene8510_Y3	Y4|Unigene15403_Y4
Glyma.18G153800	HN	0.1077	DN	0.0001	HF	0.0001	NF	0.0001	Y4	0.0001	Y3	0.0001	Y2	0.0001	Y1	0.0001	DN|CL4813.Contig1_DN	HF|Unigene4240_HF	HN|CL9728.Contig1_HN	NF|Unigene8331_NF	Y1|Unigene11164_Y1	Y2|Unigene14739_Y2	Y3|Unigene504_Y3	Y4|CL11202.Contig2_Y4
Glyma.19G000100	HN	0.0001	DN	0.0001	HF	0.1801	NF	0.0001	Y4	0.0001	Y3	0.0001	Y2	0.3564	Y1	0.1801	DN|CL4816.Contig1_DN	HF|Unigene4592_HF	HN|Unigene4622_HN	NF|Unigene18072_NF	Y1|Unigene4401_Y1	Y2|Unigene9924_Y2	Y3|Unigene12378_Y3	Y4|Unigene16717_Y4
Glyma.03G261500	HN	0.0001	DN	0.0001	HF	999	NF	0.335	Y4	0.0001	Y3	0.0001	Y2	439.132	Y1	0.0001	DN|CL482.Contig1_DN	HF|CL7792.Contig4_HF	HN|CL7233.Contig3_HN	NF|CL5704.Contig3_NF	Y1|CL12439.Contig2_Y1	Y2|CL1661.Contig5_Y2	Y3|CL1343.Contig1_Y3	Y4|CL5565.Contig1_Y4
Glyma.12G091100	HN	0.0001	DN	0.0001	HF	0.0001	NF	0.0001	Y4	0.0001	Y3	0.0001	Y2	0.0001	Y1	0.0001	DN|CL4823.Contig1_DN	HF|CL5716.Contig3_HF	HN|CL11734.Contig2_HN	NF|CL9055.Contig1_NF	Y1|CL7264.Contig2_Y1	Y2|CL8948.Contig3_Y2	Y3|CL12415.Contig2_Y3	Y4|CL10424.Contig1_Y4
Glyma.11G182100	HN	0.0001	DN	0.0001	HF	0.0001	NF	0.0001	Y4	0.4295	Y3	0.0001	Y2	7.9922	Y1	999	DN|CL4823.Contig2_DN	HF|CL5716.Contig2_HF	HN|CL11734.Contig3_HN	NF|CL9055.Contig2_NF	Y1|CL7264.Contig3_Y1	Y2|CL8948.Contig2_Y2	Y3|CL12415.Contig1_Y3	Y4|CL10424.Contig3_Y4
Glyma.19G232700	HN	72.0969	DN	153.947	HF	164.573	NF	206.952	Y4	132.794	Y3	162.056	Y2	143.857	Y1	0.0001	DN|CL4826.Contig1_DN	HF|CL11455.Contig1_HF	HN|CL10418.Contig2_HN	NF|CL1457.Contig1_NF	Y1|CL13295.Contig1_Y1	Y2|CL9074.Contig1_Y2	Y3|CL9699.Contig2_Y3	Y4|CL5683.Contig1_Y4
Glyma.03G235000	HN	0.0001	DN	4.5668	HF	0.0001	NF	0.0001	Y4	3.2764	Y3	4.2048	Y2	4.5814	Y1	0.0001	DN|CL4826.Contig2_DN	HF|CL11455.Contig2_HF	HN|CL10418.Contig1_HN	NF|CL1457.Contig2_NF	Y1|CL13295.Contig2_Y1	Y2|CL9074.Contig2_Y2	Y3|CL9699.Contig1_Y3	Y4|CL5683.Contig2_Y4
Glyma.01G180400	HN	0.0001	DN	0.0001	HF	0.0001	NF	0.0001	Y4	0.3927	Y3	0.0001	Y2	0.0001	Y1	0.0001	DN|CL4835.Contig2_DN	HF|CL4482.Contig1_HF	HN|Unigene3059_HN	NF|CL10600.Contig3_NF	Y1|CL4713.Contig5_Y1	Y2|Unigene8480_Y2	Y3|Unigene9006_Y3	Y4|CL1694.Contig2_Y4
Glyma.02G060800	HN	0.0001	DN	0.0001	HF	999	NF	0.0001	Y4	999	Y3	999	Y2	999	Y1	0.0001	DN|CL4835.Contig4_DN	HF|Unigene5165_HF	HN|CL4978.Contig4_HN	NF|CL10600.Contig6_NF	Y1|CL4713.Contig3_Y1	Y2|CL3417.Contig2_Y2	Y3|CL7419.Contig3_Y3	Y4|Unigene33368_Y4
Glyma.19G227900	HN	0.0001	DN	0.0001	HF	0.0001	NF	0.0001	Y4	0.0001	Y3	0.0001	Y2	0.0001	Y1	0.0001	DN|CL4848.Contig3_DN	HF|CL2045.Contig5_HF	HN|CL13586.Contig2_HN	NF|CL8573.Contig4_NF	Y1|CL7279.Contig1_Y1	Y2|CL7513.Contig2_Y2	Y3|CL12844.Contig2_Y3	Y4|CL3484.Contig3_Y4
Glyma.05G189900	HN	0.0001	DN	0.0001	HF	0.0001	NF	0.0001	Y4	0.0001	Y3	0.0001	Y2	0.3669	Y1	0.0001	DN|CL485.Contig2_DN	HF|CL12564.Contig1_HF	HN|CL11468.Contig1_HN	NF|CL3101.Contig1_NF	Y1|CL10282.Contig1_Y1	Y2|CL10725.Contig1_Y2	Y3|Unigene13457_Y3	Y4|CL214.Contig1_Y4
Glyma.08G073500	HN	0.0001	DN	0.0001	HF	96.7684	NF	0.0001	Y4	0.0001	Y3	0.4827	Y2	999	Y1	0.0001	DN|CL4853.Contig1_DN	HF|CL2377.Contig1_HF	HN|CL4204.Contig3_HN	NF|CL7938.Contig5_NF	Y1|CL8753.Contig1_Y1	Y2|CL4072.Contig2_Y2	Y3|CL9385.Contig2_Y3	Y4|CL5535.Contig2_Y4
Glyma.13G350400	HN	0.0001	DN	0.0001	HF	0.0001	NF	0.0001	Y4	0.0001	Y3	0.0282	Y2	0.0166	Y1	0.0001	DN|CL4865.Contig1_DN	HF|Unigene14823_HF	HN|Unigene20478_HN	NF|CL7399.Contig1_NF	Y1|Unigene18359_Y1	Y2|CL11850.Contig2_Y2	Y3|Unigene36216_Y3	Y4|CL12726.Contig1_Y4
Glyma.06G115300	HN	0.7139	DN	0.2866	HF	0.4383	NF	0.2866	Y4	0.1558	Y3	999	Y2	402.422	Y1	999	DN|CL4870.Contig3_DN	HF|CL772.Contig3_HF	HN|CL10104.Contig6_HN	NF|CL8802.Contig5_NF	Y1|CL7424.Contig5_Y1	Y2|CL221.Contig2_Y2	Y3|CL6816.Contig3_Y3	Y4|CL8562.Contig3_Y4
Glyma.11G180500	HN	0.0001	DN	0.0001	HF	0.0001	NF	0.0001	Y4	379.803	Y3	118.135	Y2	0.0001	Y1	579.725	DN|CL4875.Contig3_DN	HF|CL6929.Contig2_HF	HN|CL7528.Contig1_HN	NF|CL3784.Contig1_NF	Y1|Unigene5408_Y1	Y2|CL102.Contig2_Y2	Y3|CL7850.Contig4_Y3	Y4|CL1956.Contig1_Y4
Glyma.07G042000	HN	0.0001	DN	0.0001	HF	0.0001	NF	6.6634	Y4	1.7977	Y3	0.0001	Y2	0.0001	Y1	0.0001	DN|CL4882.Contig1_DN	HF|CL6160.Contig1_HF	HN|CL1571.Contig1_HN	NF|CL7948.Contig1_NF	Y1|CL3473.Contig1_Y1	Y2|CL9033.Contig1_Y2	Y3|CL9698.Contig1_Y3	Y4|CL8495.Contig1_Y4
Glyma.12G219500	HN	1.98	DN	0.0001	HF	3.8083	NF	0.0001	Y4	1.5725	Y3	0.0001	Y2	11.4337	Y1	0.0001	DN|CL4896.Contig3_DN	HF|CL3397.Contig2_HF	HN|CL11216.Contig2_HN	NF|CL1676.Contig2_NF	Y1|CL11238.Contig2_Y1	Y2|CL440.Contig2_Y2	Y3|CL2821.Contig2_Y3	Y4|CL12479.Contig1_Y4
Glyma.11G014100	HN	0.0001	DN	0.0001	HF	0.0001	NF	0.0001	Y4	0.0001	Y3	0.0001	Y2	0.0001	Y1	0.0001	DN|CL490.Contig2_DN	HF|Unigene3022_HF	HN|CL1887.Contig3_HN	NF|Unigene4251_NF	Y1|CL5074.Contig3_Y1	Y2|CL5460.Contig3_Y2	Y3|CL4375.Contig3_Y3	Y4|Unigene16510_Y4
Glyma.04G239900	HN	0.0001	DN	0.0001	HF	0.0001	NF	0.0001	Y4	0.0001	Y3	0.0672	Y2	0.0001	Y1	0.1031	DN|CL4903.Contig1_DN	HF|CL6090.Contig1_HF	HN|CL6125.Contig1_HN	NF|Unigene8293_NF	Y1|Unigene25200_Y1	Y2|Unigene6510_Y2	Y3|CL13144.Contig1_Y3	Y4|Unigene8024_Y4
Glyma.17G248300	HN	0.2126	DN	42.4144	HF	44.657	NF	42.5656	Y4	0.0001	Y3	0.4753	Y2	39.2062	Y1	0.3466	DN|CL4914.Contig1_DN	HF|CL4912.Contig2_HF	HN|CL7662.Contig2_HN	NF|CL6179.Contig5_NF	Y1|CL9336.Contig1_Y1	Y2|CL11964.Contig2_Y2	Y3|CL8145.Contig2_Y3	Y4|CL8937.Contig1_Y4
Glyma.14G077300	HN	65.9029	DN	0.3549	HF	62.7996	NF	68.2647	Y4	65.1564	Y3	66.0013	Y2	0.175	Y1	69.9029	DN|CL4914.Contig2_DN	HF|CL4912.Contig1_HF	HN|CL7662.Contig1_HN	NF|CL6179.Contig1_NF	Y1|CL9336.Contig3_Y1	Y2|CL11964.Contig3_Y2	Y3|CL8145.Contig1_Y3	Y4|CL8937.Contig2_Y4
Glyma.18G237700	HN	0.0001	DN	0.0001	HF	0.0001	NF	999	Y4	0.535	Y3	999	Y2	197.906	Y1	0.0001	DN|CL4915.Contig3_DN	HF|CL11921.Contig2_HF	HN|Unigene17685_HN	NF|CL2054.Contig7_NF	Y1|CL6696.Contig4_Y1	Y2|CL8760.Contig4_Y2	Y3|Unigene11397_Y3	Y4|CL12328.Contig2_Y4
Glyma.06G126100	HN	0.0001	DN	0.0001	HF	0.0001	NF	0.0001	Y4	0.0001	Y3	0.0001	Y2	0.0001	Y1	0.0001	DN|CL4932.Contig1_DN	HF|CL1093.Contig1_HF	HN|CL4727.Contig2_HN	NF|CL856.Contig1_NF	Y1|CL11160.Contig2_Y1	Y2|Unigene16590_Y2	Y3|CL6547.Contig1_Y3	Y4|CL5145.Contig2_Y4
Glyma.03G167300	HN	0.0001	DN	0.0001	HF	0.0001	NF	0.0001	Y4	0.0001	Y3	0.1799	Y2	0.0001	Y1	0.0173	DN|CL4946.Contig1_DN	HF|CL7457.Contig2_HF	HN|CL7660.Contig1_HN	NF|CL5928.Contig2_NF	Y1|CL4209.Contig2_Y1	Y2|CL7005.Contig2_Y2	Y3|CL10584.Contig1_Y3	Y4|CL11601.Contig2_Y4
Glyma.13G284700	HN	0.6923	DN	0.0001	HF	3.0104	NF	0.4181	Y4	0.0001	Y3	0.417	Y2	0.0001	Y1	0.9767	DN|CL4952.Contig3_DN	HF|CL6555.Contig2_HF	HN|CL7964.Contig1_HN	NF|CL9128.Contig1_NF	Y1|CL3687.Contig1_Y1	Y2|CL9284.Contig1_Y2	Y3|CL9874.Contig1_Y3	Y4|CL11813.Contig2_Y4
Glyma.02G072600	HN	0.0001	DN	1.9358	HF	0.0001	NF	0.0001	Y4	14.6633	Y3	18.5368	Y2	132.041	Y1	0.0001	DN|CL4953.Contig3_DN	HF|Unigene14266_HF	HN|CL893.Contig1_HN	NF|CL2731.Contig1_NF	Y1|CL8620.Contig2_Y1	Y2|CL10074.Contig1_Y2	Y3|CL1860.Contig1_Y3	Y4|CL557.Contig1_Y4
Glyma.17G075900	HN	0.0001	DN	0.0001	HF	0.0001	NF	0.0001	Y4	0.0001	Y3	999	Y2	0.0001	Y1	999	DN|CL4957.Contig2_DN	HF|CL13574.Contig1_HF	HN|CL10781.Contig1_HN	NF|CL10289.Contig1_NF	Y1|CL3614.Contig1_Y1	Y2|CL3033.Contig1_Y2	Y3|CL7656.Contig1_Y3	Y4|CL8817.Contig2_Y4
Glyma.03G083700	HN	0.0001	DN	0.0001	HF	0.0001	NF	0.0001	Y4	0.0001	Y3	0.0001	Y2	0.0001	Y1	0.0001	DN|CL4976.Contig2_DN	HF|Unigene14986_HF	HN|Unigene5557_HN	NF|CL1627.Contig2_NF	Y1|Unigene4687_Y1	Y2|Unigene1243_Y2	Y3|CL12086.Contig1_Y3	Y4|Unigene6591_Y4
Glyma.18G298600	HN	202.354	DN	0.0001	HF	0.0001	NF	0.0001	Y4	297.097	Y3	142.039	Y2	0.0001	Y1	999	DN|CL4984.Contig2_DN	HF|Unigene12070_HF	HN|Unigene15950_HN	NF|CL4559.Contig2_NF	Y1|Unigene11171_Y1	Y2|Unigene9671_Y2	Y3|Unigene8526_Y3	Y4|CL10997.Contig1_Y4
Glyma.08G104200	HN	0.0001	DN	1.0834	HF	0.0001	NF	1.0834	Y4	324.941	Y3	999	Y2	0.3599	Y1	0.0001	DN|CL4986.Contig2_DN	HF|CL5754.Contig2_HF	HN|CL8383.Contig2_HN	NF|Unigene17787_NF	Y1|CL11554.Contig2_Y1	Y2|CL6461.Contig2_Y2	Y3|CL8645.Contig2_Y3	Y4|CL13528.Contig1_Y4
Glyma.01G080500	HN	0.0001	DN	0.0001	HF	0.0001	NF	999	Y4	0.0001	Y3	999	Y2	0.0001	Y1	13.2071	DN|CL4991.Contig2_DN	HF|CL12018.Contig2_HF	HN|CL7962.Contig2_HN	NF|Unigene6344_NF	Y1|CL13027.Contig1_Y1	Y2|CL2206.Contig3_Y2	Y3|CL13698.Contig1_Y3	Y4|CL12854.Contig1_Y4
Glyma.13G294400	HN	0.4616	DN	999	HF	0.0001	NF	770.417	Y4	0.3996	Y3	0.0001	Y2	387.498	Y1	157.814	DN|CL5004.Contig2_DN	HF|CL3259.Contig1_HF	HN|Unigene13644_HN	NF|CL4388.Contig4_NF	Y1|CL6231.Contig1_Y1	Y2|CL7485.Contig2_Y2	Y3|CL5347.Contig2_Y3	Y4|CL4688.Contig3_Y4
Glyma.06G125800	HN	0.0658	DN	0.1834	HF	0.0001	NF	0.3712	Y4	0.0001	Y3	0.0818	Y2	0.1847	Y1	0.2183	DN|CL5006.Contig2_DN	HF|Unigene18489_HF	HN|Unigene5139_HN	NF|Unigene10955_NF	Y1|Unigene12794_Y1	Y2|CL2591.Contig3_Y2	Y3|Unigene4254_Y3	Y4|CL206.Contig1_Y4
Glyma.11G106400	HN	0.0447	DN	0.0001	HF	0.0001	NF	0.0186	Y4	0.0001	Y3	0.0001	Y2	0.0001	Y1	0.0001	DN|CL5011.Contig5_DN	HF|CL7611.Contig1_HF	HN|CL7794.Contig1_HN	NF|CL6195.Contig2_NF	Y1|CL105.Contig5_Y1	Y2|CL10550.Contig2_Y2	Y3|CL4476.Contig6_Y3	Y4|CL3605.Contig6_Y4
Glyma.16G132100	HN	0.0001	DN	0.0001	HF	0.0001	NF	0.0001	Y4	0.0001	Y3	0.0001	Y2	0.0001	Y1	0.2713	DN|CL5014.Contig3_DN	HF|CL12282.Contig3_HF	HN|CL2702.Contig6_HN	NF|Unigene6308_NF	Y1|CL5565.Contig1_Y1	Y2|CL6901.Contig2_Y2	Y3|CL432.Contig2_Y3	Y4|Unigene5450_Y4
Glyma.02G159200	HN	0.0001	DN	0.0001	HF	0.0001	NF	0.0001	Y4	0.0001	Y3	0.0001	Y2	0.4031	Y1	0.0001	DN|CL5027.Contig1_DN	HF|Unigene17711_HF	HN|Unigene18110_HN	NF|CL7737.Contig1_NF	Y1|CL12561.Contig1_Y1	Y2|Unigene4024_Y2	Y3|CL8035.Contig1_Y3	Y4|Unigene5855_Y4
Glyma.11G154400	HN	0.0001	DN	0.0001	HF	0.0001	NF	0.0001	Y4	0.0001	Y3	0.0001	Y2	0.0001	Y1	0.0001	DN|CL5038.Contig1_DN	HF|CL400.Contig1_HF	HN|CL3676.Contig1_HN	NF|CL11385.Contig1_NF	Y1|CL3170.Contig1_Y1	Y2|CL2347.Contig1_Y2	Y3|CL6264.Contig1_Y3	Y4|CL8040.Contig2_Y4
Glyma.09G002900	HN	0.0001	DN	0.0144	HF	0.0001	NF	0.0001	Y4	0.0001	Y3	0.0463	Y2	0.0001	Y1	0.0187	DN|CL5047.Contig1_DN	HF|CL10722.Contig1_HF	HN|Unigene575_HN	NF|CL5038.Contig1_NF	Y1|CL6073.Contig4_Y1	Y2|CL12752.Contig2_Y2	Y3|CL5543.Contig1_Y3	Y4|CL10352.Contig3_Y4
Glyma.12G069100	HN	0.1082	DN	0.0001	HF	0.422	NF	0.0001	Y4	0.3178	Y3	2.9765	Y2	0.0001	Y1	0.0525	DN|CL5051.Contig1_DN	HF|CL6534.Contig3_HF	HN|CL3841.Contig2_HN	NF|CL2660.Contig1_NF	Y1|CL4487.Contig4_Y1	Y2|CL13110.Contig2_Y2	Y3|CL6553.Contig3_Y3	Y4|CL5296.Contig4_Y4
Glyma.11G148000	HN	969.408	DN	0.0001	HF	0.7207	NF	0.0001	Y4	999	Y3	0.0001	Y2	999	Y1	0.0001	DN|CL5051.Contig3_DN	HF|CL6534.Contig5_HF	HN|CL3841.Contig4_HN	NF|CL2660.Contig3_NF	Y1|CL4487.Contig5_Y1	Y2|CL13110.Contig5_Y2	Y3|CL6553.Contig4_Y3	Y4|CL5296.Contig3_Y4
Glyma.18G191000	HN	0.0001	DN	0.0001	HF	0.0001	NF	999	Y4	0.0001	Y3	0.0001	Y2	999	Y1	999	DN|CL5057.Contig1_DN	HF|Unigene10232_HF	HN|CL7675.Contig1_HN	NF|CL11118.Contig3_NF	Y1|Unigene740_Y1	Y2|Unigene16818_Y2	Y3|Unigene13298_Y3	Y4|CL7965.Contig1_Y4
Glyma.07G141000	HN	0.0001	DN	0.6215	HF	0.0001	NF	0.0001	Y4	0.6671	Y3	0.0001	Y2	0.7117	Y1	0.3558	DN|CL5057.Contig3_DN	HF|CL10270.Contig2_HF	HN|CL7675.Contig4_HN	NF|CL11118.Contig1_NF	Y1|CL2387.Contig3_Y1	Y2|CL5517.Contig2_Y2	Y3|CL11125.Contig2_Y3	Y4|CL7965.Contig2_Y4
Glyma.08G239500	HN	0.0001	DN	0.0001	HF	0.0001	NF	999	Y4	0.0001	Y3	500.251	Y2	0.0001	Y1	506.954	DN|CL5058.Contig1_DN	HF|CL5148.Contig1_HF	HN|CL13273.Contig2_HN	NF|CL4633.Contig1_NF	Y1|CL10953.Contig1_Y1	Y2|CL11565.Contig1_Y2	Y3|CL3753.Contig1_Y3	Y4|CL12010.Contig1_Y4
Glyma.15G051700	HN	0.0001	DN	426.082	HF	0.0001	NF	584.612	Y4	0.0001	Y3	0.0001	Y2	0.0001	Y1	0.0001	DN|CL5059.Contig4_DN	HF|CL6148.Contig2_HF	HN|CL9935.Contig3_HN	NF|CL193.Contig7_NF	Y1|CL10513.Contig6_Y1	Y2|CL6042.Contig4_Y2	Y3|CL6495.Contig4_Y3	Y4|CL3038.Contig4_Y4
Glyma.13G007400	HN	999	DN	0.0001	HF	0.0001	NF	0.0001	Y4	0.0001	Y3	0.0001	Y2	0.0001	Y1	0.0001	DN|CL506.Contig6_DN	HF|Unigene12065_HF	HN|Unigene15708_HN	NF|Unigene13722_NF	Y1|CL2476.Contig7_Y1	Y2|Unigene2193_Y2	Y3|CL2804.Contig4_Y3	Y4|Unigene9316_Y4
Glyma.03G196900	HN	0.0001	DN	0.015	HF	0.0001	NF	0.0001	Y4	0.0001	Y3	0.0001	Y2	0.0001	Y1	0.0001	DN|CL5061.Contig1_DN	HF|CL9245.Contig1_HF	HN|CL3120.Contig1_HN	NF|CL12720.Contig1_NF	Y1|Unigene4338_Y1	Y2|CL2745.Contig1_Y2	Y3|CL9280.Contig1_Y3	Y4|CL7388.Contig1_Y4
Glyma.U029900	HN	0.0001	DN	0.0001	HF	0.0001	NF	0.0001	Y4	0.0001	Y3	999	Y2	0.0001	Y1	999	DN|CL508.Contig2_DN	HF|CL10890.Contig3_HF	HN|CL2245.Contig6_HN	NF|Unigene599_NF	Y1|CL2532.Contig3_Y1	Y2|CL381.Contig3_Y2	Y3|CL10124.Contig2_Y3	Y4|CL7950.Contig1_Y4
Glyma.05G142000	HN	999	DN	0.0001	HF	0.0001	NF	999	Y4	0.3415	Y3	0.0001	Y2	999	Y1	0.0001	DN|CL5084.Contig3_DN	HF|CL199.Contig2_HF	HN|CL2595.Contig7_HN	NF|CL1050.Contig13_NF	Y1|Unigene15570_Y1	Y2|Unigene9540_Y2	Y3|Unigene1756_Y3	Y4|Unigene9393_Y4
Glyma.16G155500	HN	2.6141	DN	0.7058	HF	2.1741	NF	0.0001	Y4	0.0001	Y3	2.9197	Y2	4.2152	Y1	0.0001	DN|CL5085.Contig2_DN	HF|Unigene16050_HF	HN|Unigene8382_HN	NF|Unigene4638_NF	Y1|Unigene9482_Y1	Y2|Unigene4275_Y2	Y3|Unigene8716_Y3	Y4|Unigene754_Y4
Glyma.06G035100	HN	0.0001	DN	331.061	HF	0.0001	NF	0.0001	Y4	0.0001	Y3	0.0001	Y2	0.0001	Y1	3.1865	DN|CL5086.Contig1_DN	HF|CL9740.Contig2_HF	HN|CL5787.Contig2_HN	NF|CL12035.Contig2_NF	Y1|CL68.Contig2_Y1	Y2|CL1752.Contig2_Y2	Y3|CL11281.Contig2_Y3	Y4|CL2454.Contig2_Y4
Glyma.04G035200	HN	315.116	DN	435.265	HF	999	NF	88.9151	Y4	0.0001	Y3	0.0001	Y2	0.0001	Y1	0.0001	DN|CL5086.Contig2_DN	HF|CL9740.Contig1_HF	HN|CL5787.Contig1_HN	NF|CL12035.Contig1_NF	Y1|CL68.Contig1_Y1	Y2|CL1752.Contig1_Y2	Y3|CL11281.Contig1_Y3	Y4|CL2454.Contig1_Y4
Glyma.11G006600	HN	0.0001	DN	0.0001	HF	0.0001	NF	0.0001	Y4	0.0001	Y3	0.0001	Y2	0.0682	Y1	0.0001	DN|CL5097.Contig1_DN	HF|Unigene15573_HF	HN|CL3827.Contig2_HN	NF|CL9623.Contig3_NF	Y1|CL302.Contig1_Y1	Y2|CL6527.Contig2_Y2	Y3|CL6556.Contig4_Y3	Y4|CL680.Contig3_Y4
Glyma.10G245200	HN	0.0001	DN	0.0001	HF	0.0001	NF	0.0001	Y4	0.0184	Y3	0.0001	Y2	0.0001	Y1	0.0001	DN|CL5097.Contig4_DN	HF|CL1416.Contig2_HF	HN|CL3827.Contig1_HN	NF|CL9623.Contig2_NF	Y1|CL302.Contig7_Y1	Y2|CL9052.Contig1_Y2	Y3|Unigene8711_Y3	Y4|Unigene7892_Y4
Glyma.18G007100	HN	0.0001	DN	31.9136	HF	3.489	NF	0.0001	Y4	999	Y3	0.0001	Y2	0.0001	Y1	66.5517	DN|CL5103.Contig2_DN	HF|CL13421.Contig2_HF	HN|CL850.Contig1_HN	NF|CL11860.Contig2_NF	Y1|CL5551.Contig2_Y1	Y2|Unigene4110_Y2	Y3|CL6720.Contig2_Y3	Y4|CL10511.Contig1_Y4
Glyma.03G056500	HN	0.0001	DN	0.0001	HF	0.0001	NF	0.0001	Y4	0.0001	Y3	0.7758	Y2	0.0001	Y1	0.0001	DN|CL5110.Contig2_DN	HF|CL4015.Contig1_HF	HN|CL6639.Contig3_HN	NF|CL4355.Contig1_NF	Y1|CL9818.Contig2_Y1	Y2|CL9657.Contig2_Y2	Y3|CL434.Contig2_Y3	Y4|CL7817.Contig3_Y4
Glyma.20G231200	HN	0.0001	DN	0.0001	HF	550.126	NF	999	Y4	0.0001	Y3	999	Y2	0.0001	Y1	0.0001	DN|CL5112.Contig1_DN	HF|CL2318.Contig1_HF	HN|CL5828.Contig1_HN	NF|CL6678.Contig4_NF	Y1|CL5138.Contig1_Y1	Y2|Unigene11613_Y2	Y3|Unigene13261_Y3	Y4|CL13189.Contig1_Y4
Glyma.10G293900	HN	0.0001	DN	0.0001	HF	0.0001	NF	0.0001	Y4	0.0001	Y3	0.0001	Y2	0.0001	Y1	0.0001	DN|CL5114.Contig1_DN	HF|CL2770.Contig1_HF	HN|Unigene6277_HN	NF|Unigene12463_NF	Y1|Unigene2569_Y1	Y2|CL12378.Contig1_Y2	Y3|CL300.Contig2_Y3	Y4|Unigene2615_Y4
Glyma.19G118800	HN	0.0001	DN	0.2366	HF	0.0858	NF	0.0001	Y4	0.0001	Y3	0.2272	Y2	0.0001	Y1	0.2269	DN|CL5115.Contig4_DN	HF|CL625.Contig1_HF	HN|CL2447.Contig3_HN	NF|CL10832.Contig2_NF	Y1|CL2135.Contig2_Y1	Y2|CL5842.Contig2_Y2	Y3|CL6682.Contig2_Y3	Y4|CL6762.Contig4_Y4
Glyma.10G156500	HN	0.1134	DN	0.0001	HF	0.0001	NF	0.0001	Y4	17.5599	Y3	0.6854	Y2	0.0001	Y1	0.0001	DN|CL5121.Contig4_DN	HF|CL857.Contig4_HF	HN|CL4817.Contig2_HN	NF|CL3929.Contig4_NF	Y1|CL2187.Contig1_Y1	Y2|CL4276.Contig3_Y2	Y3|CL3221.Contig4_Y3	Y4|CL5921.Contig3_Y4
Glyma.12G085100	HN	0.3026	DN	0.0001	HF	0.0001	NF	0.0001	Y4	0.15	Y3	0.0001	Y2	0.0001	Y1	0.0001	DN|CL5122.Contig4_DN	HF|CL11244.Contig3_HF	HN|CL6225.Contig3_HN	NF|CL11495.Contig4_NF	Y1|CL10688.Contig1_Y1	Y2|CL844.Contig3_Y2	Y3|CL8232.Contig2_Y3	Y4|CL9878.Contig1_Y4
[truncated: 3,473 more rows]
