# Supplementary material for: Transcriptomic comparison reveals genetic variation potentially underlying seed developmental evolution of soybeans
Source: J Exp Bot. 2018 Aug 3;69(21):5089–104. doi: 10.1093/jxb/ery291 (PMC6184420; doi:10.1093/jxb/ery291)
Supplement: Supplementary Data S6 [file ery291_suppl_data_s6.xlsx]

## Sheet: C1
Dataset S6 Annotation of genes in the 12 gene expression clusters.
Gene_id	KEGG Orthology	GO Component	GO Function	GO Process	Annotation
Glyma.07G021000	K09285|1|2e-167|586|gmx:100807781|AP2-like factor, ANT lineage	-	-	-	AP2-like ethylene-responsive transcription factor At1g16060-like isoform X2
Glyma.08G220800	K09285|1|2e-157|553|gmx:100807781|AP2-like factor, ANT lineage	-	-	-	AP2-like ethylene-responsive transcription factor At1g16060-like isoform X2
Glyma.03G136100	K09285|1|8e-167|585|gmx:100814117|AP2-like factor, ANT lineage	GO:0005634//nucleus	GO:0003700//sequence-specific DNA binding transcription factor activity	GO:0006355//regulation of transcription, DNA-dependent	AP2-like ethylene-responsive transcription factor At2g41710-like isoform X2
Glyma.03G177500	K09284|1|0.0|941|gmx:100808212|AP2-like factor, euAP2 lineage	GO:0005634//nucleus	GO:0003677//DNA binding	GO:0006355//regulation of transcription, DNA-dependent	ethylene-responsive transcription factor RAP2-7-like
Glyma.19G178200	K09284|1|0.0|936|gmx:100797238|AP2-like factor, euAP2 lineage	GO:0005634//nucleus	GO:0003677//DNA binding	GO:0006355//regulation of transcription, DNA-dependent	ethylene-responsive transcription factor RAP2-7-like
Glyma.05G091200	K09284|1|0.0|1095|gmx:100794096|AP2-like factor, euAP2 lineage	GO:0005634//nucleus	GO:0003677//DNA binding	GO:0006355//regulation of transcription, DNA-dependent	floral homeotic protein APETALA 2-like isoform X2
Glyma.11G053800	K09284|1|0.0|913|gmx:100801975|AP2-like factor, euAP2 lineage	GO:0005634//nucleus	GO:0003700//sequence-specific DNA binding transcription factor activity	GO:0006355//regulation of transcription, DNA-dependent	floral homeotic protein APETALA 2-like isoform X2
Glyma.17G170300	K09284|1|0.0|1094|gmx:100792442|AP2-like factor, euAP2 lineage	GO:0005634//nucleus	GO:0003700//sequence-specific DNA binding transcription factor activity	GO:0006355//regulation of transcription, DNA-dependent	floral homeotic protein APETALA 2-like isoform X2
Glyma.01G188400	K09284|1|0.0|988|gmx:100801975|AP2-like factor, euAP2 lineage	GO:0005634//nucleus	GO:0003700//sequence-specific DNA binding transcription factor activity	GO:0006351//transcription, DNA-dependent	floral homeotic protein APETALA 2-like isoform X3
Glyma.13G325200	K14486|1|2e-80|299|ppp:PHYPADRAFT_127229|auxin response factor	GO:0005634//nucleus	GO:0003677//DNA binding	GO:0006355//regulation of transcription, DNA-dependent	auxin response factor 18-like
Glyma.10G053500	K14486|1|2e-74|279|pop:POPTR_589324|auxin response factor	-	-	-	auxin response factor 18-like isoform X1
Glyma.13G140600	K14486|1|4e-74|277|pop:POPTR_589324|auxin response factor	-	-	-	auxin response factor 18-like isoform X1
Glyma.07G130400	K14486|1|0.0|944|pop:POPTR_589324|auxin response factor	GO:0005634//nucleus	GO:0003677//DNA binding	GO:0006355//regulation of transcription, DNA-dependent	auxin response factor 19-like
Glyma.01G002100	K14486|1|0.0|863|pop:POPTR_589324|auxin response factor	GO:0005634//nucleus	GO:0003677//DNA binding	GO:0006355//regulation of transcription, DNA-dependent	auxin response factor 19-like isoform X1
Glyma.08G027800	K14486|1|0.0|869|pop:POPTR_589324|auxin response factor	-	GO:0005488//binding	GO:0009725//response to hormone stimulus	auxin response factor 19-like isoform X1
Glyma.07G272800	K14486|1|0.0|1167|gmx:100793224|auxin response factor	GO:0005634//nucleus	GO:0003677//DNA binding	GO:0006355//regulation of transcription, DNA-dependent	auxin response factor 1-like
Glyma.12G164100	K14486|1|0.0|1364|gmx:100793224|auxin response factor	GO:0005634//nucleus	GO:0003677//DNA binding	GO:0006355//regulation of transcription, DNA-dependent	auxin response factor 1-like
Glyma.16G000300	K14486|1|0.0|1362|gmx:100819023|auxin response factor	GO:0005634//nucleus	GO:0003677//DNA binding	GO:0006355//regulation of transcription, DNA-dependent	auxin response factor 1-like isoform X1
Glyma.04G200600	K14486|1|4e-154|543|mtr:MTR_2g005240|auxin response factor	GO:0005634//nucleus	GO:0003677//DNA binding	GO:0010047//fruit dehiscence	auxin response factor 2-like
Glyma.06G164900	K14486|1|5e-153|540|mtr:MTR_2g005240|auxin response factor	GO:0005634//nucleus	GO:0003677//DNA binding	GO:0010047//fruit dehiscence	auxin response factor 2-like
Glyma.05G200800	K14486|1|1e-156|551|mtr:MTR_2g005240|auxin response factor	GO:0005634//nucleus	GO:0003677//DNA binding	GO:0006355//regulation of transcription, DNA-dependent	auxin response factor 2-like isoform X1
Glyma.13G234200	K14486|1|0.0|1496|gmx:100789906|auxin response factor	GO:0005634//nucleus	GO:0003677//DNA binding	GO:0009725//response to hormone stimulus	auxin response factor 3-like
Glyma.15G078800	K14486|1|0.0|1303|gmx:100789906|auxin response factor	GO:0005634//nucleus	GO:0003677//DNA binding	GO:0009725//response to hormone stimulus	auxin response factor 3-like
Glyma.02G281700	K14486|1|0.0|681|pop:POPTR_589324|auxin response factor	-	-	-	auxin response factor 6-like
Glyma.05G143800	K14486|1|9e-37|153|aly:ARALYDRAFT_472210|auxin response factor	GO:0005634//nucleus	GO:0003677//DNA binding	GO:0006355//regulation of transcription, DNA-dependent	auxin response factor 6-like
Glyma.08G100100	K14486|1|0.0|683|pop:POPTR_589324|auxin response factor	GO:0005634//nucleus	GO:0003677//DNA binding	GO:0006355//regulation of transcription, DNA-dependent	auxin response factor 6-like isoform X2
Glyma.11G204200	K14486|1|2e-170|598|gmx:100790289|auxin response factor	GO:0005634//nucleus	GO:0003677//DNA binding	GO:0006355//regulation of transcription, DNA-dependent	auxin response factor 8-like
Glyma.04G062500	K14491|1|0.0|1320|gmx:100793913|two-component response regulator ARR-B family	-	GO:0005488//binding	GO:0007165//signal transduction	two-component response regulator ARR12
Glyma.09G098600	K14491|1|0.0|1236|gmx:100807822|two-component response regulator ARR-B family	-	GO:0005488//binding	GO:0050794//regulation of cellular process	two-component response regulator ARR12 isoform X1
Glyma.17G076000	K14491|1|0.0|757|gmx:100776075|two-component response regulator ARR-B family	-	-	GO:0050794//regulation of cellular process	two-component response regulator ARR18-like isoform X2
Glyma.07G171200	K14491|1|0.0|1056|gmx:100817125|two-component response regulator ARR-B family	-	GO:0005488//binding	GO:0007165//signal transduction	two-component response regulator ARR1-like isoform X1
Glyma.07G243300	K14491|1|0.0|1353|gmx:100814930|two-component response regulator ARR-B family	-	GO:0000156//phosphorelay response regulator activity	GO:0000160//two-component signal transduction system (phosphorelay)	two-component response regulator ARR2-like
Glyma.17G030600	K14491|1|0.0|1292|gmx:100814930|two-component response regulator ARR-B family	-	GO:0000156//phosphorelay response regulator activity	GO:0000160//two-component signal transduction system (phosphorelay)	two-component response regulator ARR2-like
Glyma.15G145200	K14491|1|0.0|1008|gmx:100814930|two-component response regulator ARR-B family	-	GO:0000156//phosphorelay response regulator activity	GO:0000160//two-component signal transduction system (phosphorelay)	two-component response regulator ARR2-like isoform X1
Glyma.01G200800	K14491|1|2e-22|106|aly:ARALYDRAFT_474061|two-component response regulator ARR-B family	-	GO:0003677//DNA binding	GO:0035556//intracellular signal transduction	two-component response regulator-like APRR2-like isoform X1
Glyma.15G067900	K09287|1|2e-11|70.5|aly:ARALYDRAFT_476011|RAV-like factor	GO:0005634//nucleus	GO:0003677//DNA binding	GO:0006355//regulation of transcription, DNA-dependent	B3 domain-containing protein Os07g0563300-like
Glyma.18G052100	K09287|1|7e-13|75.1|aly:ARALYDRAFT_484335|RAV-like factor	-	-	GO:0050789//regulation of biological process	B3 domain-containing transcription repressor VAL1-like isoform X5
Glyma.03G035200	K09287|1|7e-13|75.1|pop:POPTR_566667|RAV-like factor	GO:0005634//nucleus	GO:0008270//zinc ion binding	GO:0048580	B3 domain-containing transcription repressor VAL2-like isoform X1
Glyma.04G257000	K14328|1|0.0|1039|gmx:100801152|regulator of nonsense transcripts 3	-	-	-	regulator of nonsense transcripts UPF3-like isoform X1
Glyma.04G026300	-	GO:0005634//nucleus	GO:0003700//sequence-specific DNA binding transcription factor activity	GO:0006355//regulation of transcription, DNA-dependent	uncharacterized protein LOC100783502 isoform X1
Glyma.06G026100	-	GO:0005634//nucleus	GO:0003700//sequence-specific DNA binding transcription factor activity	GO:0006355//regulation of transcription, DNA-dependent	uncharacterized protein LOC100809369 isoform X1
Glyma.11G064300	K14503|1|2e-129|461|vvi:100249673|brassinosteroid resistant 1/2	GO:0005773//vacuole	-	-	BES1/BZR1 homolog protein 2-like
Glyma.09G260100	K01177|1|0.0|763|vvi:100255167|beta-amylase [EC:3.2.1.2]	-	GO:0016161//beta-amylase activity	GO:0000272//polysaccharide catabolic process	beta-amylase 7-like
Glyma.18G232400	K01177|1|0.0|783|rcu:RCOM_1615230|beta-amylase [EC:3.2.1.2]	-	GO:0016161//beta-amylase activity	GO:0000272//polysaccharide catabolic process	beta-amylase 7-like
Glyma.09G217000	K01177|1|8e-175|612|rcu:RCOM_1615230|beta-amylase [EC:3.2.1.2]	-	GO:0016161//beta-amylase activity	GO:0000272//polysaccharide catabolic process	beta-amylase 8-like
Glyma.01G151800	K01177|1|5e-170|597|rcu:RCOM_1615230|beta-amylase [EC:3.2.1.2]	-	GO:0016161//beta-amylase activity	GO:0000272//polysaccharide catabolic process	beta-amylase 8-like isoform X1
Glyma.17G248900	K14503|1|9e-125|445|rcu:RCOM_1593760|brassinosteroid resistant 1/2	GO:0005829//cytosol	GO:0003677//DNA binding	GO:0006355//regulation of transcription, DNA-dependent	protein BRASSIZOLE-RESISTANT 1-like
Glyma.20G088600	-	-	GO:0046983//protein dimerization activity	-	transcription factor bHLH104-like
Glyma.12G055400	K12126|1|8e-08|57.8|aly:ARALYDRAFT_471048|phytochrome-interacting factor 3	-	-	-	transcription factor bHLH122-like isoform X1
Glyma.06G260000	-	-	-	-	transcription factor bHLH123-like
Glyma.12G141700	-	-	-	-	transcription factor bHLH123-like
Glyma.13G284400	-	-	-	-	transcription factor bHLH123-like isoform X1
Glyma.12G216800	-	-	-	-	transcription factor bHLH123-like isoform X2
Glyma.10G241400	-	-	-	-	transcription factor bHLH126-like isoform X2
Glyma.10G173500	-	-	-	-	transcription factor bHLH155-like isoform X1
Glyma.03G105000	K13422|1|1e-10|66.2|aly:ARALYDRAFT_890840|transcription factor MYC2	-	-	-	transcription factor bHLH18-like isoform X2
Glyma.13G120700	K13422|1|4e-54|211|pop:POPTR_836925|transcription factor MYC2	-	-	-	transcription factor bHLH3-like
Glyma.10G034300	K13422|1|1e-49|196|ath:AT1G32640|transcription factor MYC2	-	-	-	transcription factor bHLH3-like isoform X1
Glyma.02G174800	K12126|1|5e-11|68.2|aly:ARALYDRAFT_471048|phytochrome-interacting factor 3;K01115|3|1e-09|63.9|vcn:VOLCADRAFT_99471|phospholipase D [EC:3.1.4.4]	-	GO:0046983//protein dimerization activity	-	transcription factor bHLH48-like
Glyma.03G141200	K12126|1|9e-07|53.5|aly:ARALYDRAFT_471048|phytochrome-interacting factor 3	-	GO:0046983//protein dimerization activity	-	transcription factor bHLH48-like
Glyma.10G093600	K12126|1|2e-12|72.4|aly:ARALYDRAFT_471048|phytochrome-interacting factor 3;K01115|3|2e-10|51.6|vcn:VOLCADRAFT_99471|phospholipase D [EC:3.1.4.4]	-	GO:0046983//protein dimerization activity	-	transcription factor bHLH48-like isoform X1
Glyma.01G068600	K12126|1|2e-12|73.2|ath:AT1G09530|phytochrome-interacting factor 3;K10863|3|8e-06|51.2|aly:ARALYDRAFT_486946|aprataxin [EC:3.-.-.-]	-	-	-	transcription factor bHLH49-like isoform X2
Glyma.16G087300	K12126|1|2e-14|79.7|ath:AT1G09530|phytochrome-interacting factor 3;K13422|3|5e-08|58.5|pop:POPTR_836925|transcription factor MYC2	-	-	-	transcription factor bHLH62-like
Glyma.09G098300	K12126|1|2e-14|79.3|aly:ARALYDRAFT_471048|phytochrome-interacting factor 3;K10863|3|5e-10|64.3|ath:AT5G01310|aprataxin [EC:3.-.-.-];K13422|5|2e-07|55.5|ath:AT1G32640|transcription factor MYC2	-	-	-	transcription factor bHLH66-like
Glyma.01G039200	K12126|1|5e-13|73.9|ath:AT1G09530|phytochrome-interacting factor 3;K10863|3|6e-06|50.4|aly:ARALYDRAFT_486946|aprataxin [EC:3.-.-.-]	-	-	-	transcription factor bHLH79-like
Glyma.06G188100	K01115|1|2e-17|88.6|vcn:VOLCADRAFT_99471|phospholipase D [EC:3.1.4.4]	-	-	-	transcription factor bHLH79-like isoform X1
Glyma.06G092000	K13422|1|3e-11|68.6|gmx:100790854|transcription factor MYC2	-	GO:0046983//protein dimerization activity	-	transcription factor bHLH93-like
Glyma.08G252800	K12126|1|1e-08|59.7|aly:ARALYDRAFT_471048|phytochrome-interacting factor 3;K13422|3|2e-07|55.5|gmx:100790168|transcription factor MYC2	-	GO:0046983//protein dimerization activity	-	transcription factor BIM1-like
Glyma.05G017800	K13422|1|2e-09|63.5|mtr:MTR_5g030430|transcription factor MYC2	-	-	-	transcription factor BIM1-like isoform X1
Glyma.01G093400	K13422|1|1e-17|90.1|gmx:100790854|transcription factor MYC2	-	-	-	transcription factor FAMA-like
Glyma.02G129100	K13422|1|5e-16|84.7|mtr:MTR_8g067280|transcription factor MYC2	-	-	-	transcription factor FAMA-like isoform X1
Glyma.08G014900	K13422|1|2e-27|123|pop:POPTR_676550|transcription factor MYC2	-	-	-	transcription factor GLABRA 3-like
Glyma.08G156000	K10863|1|2e-16|85.9|aly:ARALYDRAFT_486946|aprataxin [EC:3.-.-.-];K12126|3|8e-09|60.5|ath:AT1G09530|phytochrome-interacting factor 3;K13422|5|9e-06|50.4|mtr:MTR_8g067280|transcription factor MYC2	-	-	-	transcription factor HEC3-like
Glyma.13G286700	-	-	GO:0046983//protein dimerization activity	-	transcription factor ILR3-like isoform 1
Glyma.10G042800	K12126|1|1e-42|173|aly:ARALYDRAFT_471048|phytochrome-interacting factor 3;K13422|3|1e-11|70.1|osa:4349484|transcription factor MYC2	-	-	-	transcription factor PIF1-like isoform X1
Glyma.13G130100	K12126|1|7e-44|177|aly:ARALYDRAFT_471048|phytochrome-interacting factor 3;K13422|3|1e-10|67.4|bdi:100836477|transcription factor MYC2	-	-	-	transcription factor PIF1-like isoform X1
Glyma.03G225000	K12126|1|2e-29|129|ath:AT1G09530|phytochrome-interacting factor 3;K13422|3|5e-09|61.6|rcu:RCOM_0864470|transcription factor MYC2	-	-	-	transcription factor PIF3-like
Glyma.04G178700	K00383|1|5e-34|144|gmx:100810005|glutathione reductase (NADPH) [EC:1.8.1.7];K12180|2|7e-26|92.8|gmx:100801739|COP9 signalosome complex subunit 7	-	-	-	transcription factor PIF3-like
Glyma.19G222000	K12126|1|2e-24|112|ath:AT1G09530|phytochrome-interacting factor 3;K13422|3|5e-09|61.6|bdi:100836477|transcription factor MYC2	-	-	-	transcription factor PIF3-like
Glyma.06G199600	K12126|1|2e-23|109|aly:ARALYDRAFT_471048|phytochrome-interacting factor 3;K13422|3|4e-10|65.1|rcu:RCOM_0864470|transcription factor MYC2	-	-	-	transcription factor UNE10-like isoform X2
Glyma.10G031600	K12126|1|8e-14|77.0|aly:ARALYDRAFT_471048|phytochrome-interacting factor 3;K10863|3|8e-09|60.5|ath:AT5G01310|aprataxin [EC:3.-.-.-];K13422|5|3e-06|51.2|bdi:100836477|transcription factor MYC2	-	GO:0046983//protein dimerization activity	GO:0009567//double fertilization forming a zygote and endosperm	transcription factor UNE12
Glyma.02G142800	K12126|1|6e-13|73.6|aly:ARALYDRAFT_471048|phytochrome-interacting factor 3;K10863|3|5e-09|60.5|ath:AT5G01310|aprataxin [EC:3.-.-.-];K13422|5|2e-06|51.6|rcu:RCOM_0864470|transcription factor MYC2	-	GO:0046983//protein dimerization activity	-	transcription factor UNE12-like
Glyma.03G158500	K12126|1|8e-14|77.0|aly:ARALYDRAFT_471048|phytochrome-interacting factor 3;K10863|3|8e-09|60.5|ath:AT5G01310|aprataxin [EC:3.-.-.-];K13422|5|5e-06|51.2|rcu:RCOM_0864470|transcription factor MYC2	-	GO:0046983//protein dimerization activity	GO:0009567//double fertilization forming a zygote and endosperm	transcription factor UNE12-like
Glyma.19G160900	K12126|1|2e-15|82.8|aly:ARALYDRAFT_471048|phytochrome-interacting factor 3;K10863|3|9e-09|60.5|ath:AT5G01310|aprataxin [EC:3.-.-.-];K13422|5|6e-06|51.2|rcu:RCOM_0864470|transcription factor MYC2	-	GO:0046983//protein dimerization activity	GO:0009567//double fertilization forming a zygote and endosperm	transcription factor UNE12-like isoform X1
Glyma.04G176900	K12126|1|4e-12|71.2|aly:ARALYDRAFT_471048|phytochrome-interacting factor 3;K10863|3|8e-07|53.5|aly:ARALYDRAFT_486946|aprataxin [EC:3.-.-.-]	-	-	-	bHLH
Glyma.18G210700	-	-	-	-	bHLH
Glyma.05G031800	K12126|1|1e-11|69.3|aly:ARALYDRAFT_471048|phytochrome-interacting factor 3	-	-	-	bHLH
Glyma.06G165000	K13422|1|2e-17|89.4|mtr:MTR_8g067280|transcription factor MYC2	-	GO:0046983//protein dimerization activity	-	bHLH
Glyma.08G239500	K10863|1|2e-08|58.2|ath:AT5G01310|aprataxin [EC:3.-.-.-];K12126|2|2e-08|57.8|ath:AT1G09530|phytochrome-interacting factor 3	-	-	-	bHLH
Glyma.12G024400	-	-	-	-	bHLH
Glyma.18G275400	K13422|1|1e-07|56.2|mtr:MTR_5g030430|transcription factor MYC2;K12126|3|1e-07|56.2|ath:AT1G09530|phytochrome-interacting factor 3	-	GO:0046983//protein dimerization activity	-	bHLH
Glyma.11G108100	-	-	GO:0003700//sequence-specific DNA binding transcription factor activity	GO:0006355//regulation of transcription, DNA-dependent	bZIP transcription factor bZIP121 isoform X1
Glyma.12G033000	-	-	GO:0003700//sequence-specific DNA binding transcription factor activity	GO:0006355//regulation of transcription, DNA-dependent	bZIP transcription factor bZIP122 isoform X1
Glyma.11G110400	K09060|1|2e-06|53.1|mtr:MTR_8g077950|plant G-box-binding factor;K14432|3|6e-06|51.6|sbi:SORBI_08g003760|ABA responsive element binding factor	-	GO:0003700//sequence-specific DNA binding transcription factor activity	GO:0006355//regulation of transcription, DNA-dependent	probable transcription factor PosF21
Glyma.12G036400	K09060|1|3e-07|55.8|mtr:MTR_8g077950|plant G-box-binding factor;K14432|2|5e-07|55.1|gmx:100101890|ABA responsive element binding factor;K14486|3|5e-06|51.6|ath:AT5G20730|auxin response factor	-	GO:0003700//sequence-specific DNA binding transcription factor activity	GO:0006355//regulation of transcription, DNA-dependent	probable transcription factor PosF21
Glyma.09G208500	K09060|1|0.0|852|gmx:778122|plant G-box-binding factor	GO:0005634//nucleus	GO:0003700//sequence-specific DNA binding transcription factor activity	GO:0006355//regulation of transcription, DNA-dependent	transcription factor HBP-1a
Glyma.16G095200	K09060|1|0.0|643|gmx:778122|plant G-box-binding factor	GO:0005634//nucleus	GO:0003700//sequence-specific DNA binding transcription factor activity	GO:0006355//regulation of transcription, DNA-dependent	transcription factor HBP-1a
Glyma.01G013600	K09060|1|0.0|659|gmx:778122|plant G-box-binding factor	GO:0005634//nucleus	GO:0003700//sequence-specific DNA binding transcription factor activity	GO:0006355//regulation of transcription, DNA-dependent	transcription factor HBP-1a isoform X2
Glyma.13G193700	K14431|1|0.0|869|gmx:778190|transcription factor TGA	-	GO:0003700//sequence-specific DNA binding transcription factor activity	GO:0006355//regulation of transcription, DNA-dependent	transcription factor HBP-1b(c1) isoform X1
Glyma.06G107300	K14431|1|1e-115|415|pop:POPTR_716556|transcription factor TGA	-	GO:0003677//DNA binding	GO:0006952//defense response	transcription factor TGA3-like
Glyma.12G208400	-	-	-	-	transcription factor bZIP58
Glyma.13G075000	K14432|1|9e-134|475|gmx:100798549|ABA responsive element binding factor	-	GO:0003700//sequence-specific DNA binding transcription factor activity	GO:0006355//regulation of transcription, DNA-dependent	ABSCISIC ACID-INSENSITIVE 5-like protein 3-like isoform X2
Glyma.07G213100	K14432|1|0.0|827|gmx:100776600|ABA responsive element binding factor	-	GO:0043565//sequence-specific DNA binding	GO:0006355//regulation of transcription, DNA-dependent	ABSCISIC ACID-INSENSITIVE 5-like protein 7-like
Glyma.19G252600	K09060|1|0.0|855|gmx:100781875|plant G-box-binding factor	GO:0005737//cytoplasm	GO:0043565//sequence-specific DNA binding	GO:0050896//response to stimulus	common plant regulatory factor 1-like isoform X1
Glyma.10G223800	K14432|1|8e-127|451|gmx:100808917|ABA responsive element binding factor	-	-	-	G-box-binding factor 4-like isoform X1
Glyma.13G085100	K14431|1|2e-121|434|vvi:100255706|transcription factor TGA	-	GO:0003677//DNA binding	GO:0006952//defense response	bZIP
Glyma.10G296200	K14431|1|2e-175|613|rcu:RCOM_1451970|transcription factor TGA	-	GO:0003700//sequence-specific DNA binding transcription factor activity	GO:0006355//regulation of transcription, DNA-dependent	bZIP
Glyma.10G162100	K04371|1|4e-13|74.7|vvi:100254083|extracellular signal-regulated kinase 1/2 [EC:2.7.11.24];K09060|2|5e-11|67.8|osa:4339653|plant G-box-binding factor	-	GO:0003700//sequence-specific DNA binding transcription factor activity	GO:0006355//regulation of transcription, DNA-dependent	bZIP
Glyma.17G158900	K04371|1|1e-12|70.9|vvi:100254083|extracellular signal-regulated kinase 1/2 [EC:2.7.11.24];K09060|2|2e-11|66.6|pop:POPTR_1111598|plant G-box-binding factor	-	-	-	bZIP
Glyma.03G228100	K13103|1|2e-10|65.5|rcu:RCOM_1517460|tuftelin-interacting protein 11	-	-	-	G patch domain-containing protein 8
Glyma.19G225400	K13103|1|4e-10|64.7|rcu:RCOM_1517460|tuftelin-interacting protein 11	-	-	-	G patch domain-containing protein 8-like
Glyma.04G191900	K11446|1|6e-46|185|ota:Ot08g01100|histone demethylase JARID1 [EC:1.14.11.-]	-	-	GO:0044763	lysine-specific demethylase REF6-like
Glyma.10G209600	K11446|1|1e-41|171|smo:SELMODRAFT_956|histone demethylase JARID1 [EC:1.14.11.-]	-	-	-	C2H2
Glyma.04G130300	K11308|1|0.0|896|gmx:100819116|histone acetyltransferase MYST1 [EC:2.3.1.48]	-	-	-	C2H2
Glyma.06G316400	K11308|1|0.0|898|gmx:100819168|histone acetyltransferase MYST1 [EC:2.3.1.48]	-	-	-	C2H2
Glyma.17G239900	K01051|1|3e-10|64.7|gmx:100776781|pectinesterase [EC:3.1.1.11];K01115|5|3e-10|64.7|vcn:VOLCADRAFT_99471|phospholipase D [EC:3.1.4.4]	-	-	-	C2H2
Glyma.20G161000	-	-	-	-	C2H2
Glyma.10G233400	-	-	-	-	C2H2
Glyma.02G250100	-	-	-	-	C2H2
Glyma.08G126300	K09191|1|1e-15|82.8|pop:POPTR_287860|general transcription factor IIIA	GO:0005622//intracellular	GO:0008270//zinc ion binding	-	C2H2
Glyma.05G167900	K09191|1|2e-16|85.9|pop:POPTR_287860|general transcription factor IIIA	GO:0005622//intracellular	GO:0008270//zinc ion binding	-	C2H2
Glyma.02G058400	K14306|1|6e-07|55.1|vvi:100265039|nuclear pore complex protein Nup62	-	GO:0005488//binding	-	zinc finger protein JACKDAW-like
Glyma.02G058500	K14306|1|3e-07|55.1|vvi:100265039|nuclear pore complex protein Nup62	-	GO:0005488//binding	-	zinc finger protein JACKDAW-like
Glyma.09G170200	K03509|1|4e-06|52.0|vcn:VOLCADRAFT_116690|DNA polymerase eta subunit [EC:2.7.7.7]	GO:0005622//intracellular	GO:0008270//zinc ion binding	-	zinc finger protein MAGPIE-like
Glyma.10G153200	-	-	-	-	zinc finger protein MAGPIE-like
Glyma.20G235100	-	-	-	-	zinc finger protein MAGPIE-like
Glyma.19G234500	-	-	-	-	zinc finger protein NUTCRACKER-like
Glyma.15G054200	K14709|1|6e-10|65.1|vcn:VOLCADRAFT_104214|solute carrier family 39 (zinc transporter), member 1/2/3	-	-	-	C2H2
Glyma.15G076800	K11323|1|2e-37|156|vcn:VOLCADRAFT_121342|histone arginine demethylase JMJD6 [EC:1.14.11.-]	-	-	-	protein FRIGIDA-ESSENTIAL 1-like
Glyma.13G236800	K11323|1|3e-40|166|vcn:VOLCADRAFT_121342|histone arginine demethylase JMJD6 [EC:1.14.11.-]	-	-	-	uncharacterized protein YFR016C-like isoform X1
Glyma.01G095100	K06640|1|2e-06|52.8|vcn:VOLCADRAFT_88866|serine/threonine-protein kinase ATR [EC:2.7.11.1];K03026|2|5e-06|51.6|ppp:PHYPADRAFT_161188|DNA-directed RNA polymerase III subunit RPC4;K12890|5|6e-06|51.2|cre:CHLREDRAFT_195849|splicing factor, arginine/serine-rich 1/9	-	GO:0008270//zinc ion binding	-	zinc finger CCCH domain-containing protein 12-like isoform X1
Glyma.11G109000	K14321|1|0.0|633|gmx:100814339|nucleoporin-like protein 2	-	-	-	zinc finger CCCH domain-containing protein 16 isoform X2
Glyma.12G016400	K14321|1|0.0|769|gmx:100814339|nucleoporin-like protein 2	-	-	-	zinc finger CCCH domain-containing protein 16-like
Glyma.08G091000	K13181|1|5e-06|52.0|osa:4352218|ATP-dependent RNA helicase DDX27 [EC:3.6.4.13]	-	-	-	zinc finger CCCH domain-containing protein 17-like
Glyma.02G267500	K08852|1|3e-16|85.5|vcn:VOLCADRAFT_107956|serine/threonine-protein kinase/endoribonuclease IRE1 [EC:2.7.11.1 3.1.26.-];K13152|4|5e-06|51.6|ppp:PHYPADRAFT_160016|U11/U12 small nuclear ribonucleoprotein 20 kDa protein	-	GO:0008270//zinc ion binding	-	zinc finger CCCH domain-containing protein 3 isoformX1
Glyma.02G153600	K08852|1|3e-16|84.7|vcn:VOLCADRAFT_107956|serine/threonine-protein kinase/endoribonuclease IRE1 [EC:2.7.11.1 3.1.26.-]	-	GO:0008270//zinc ion binding	-	zinc finger CCCH domain-containing protein 32-like
Glyma.15G095500	K08852|1|8e-16|83.6|vcn:VOLCADRAFT_107956|serine/threonine-protein kinase/endoribonuclease IRE1 [EC:2.7.11.1 3.1.26.-];K03006|4|1e-07|56.6|cre:CHLREDRAFT_196948|DNA-directed RNA polymerase II subunit RPB1 [EC:2.7.7.6]	-	GO:0008270//zinc ion binding	-	zinc finger CCCH domain-containing protein 34-like
Glyma.08G232700	K01115|1|1e-20|100|vcn:VOLCADRAFT_99471|phospholipase D [EC:3.1.4.4]	-	GO:0005488//binding	-	zinc finger CCCH domain-containing protein 37-like
Glyma.15G217400	K01115|1|2e-19|96.3|vcn:VOLCADRAFT_99471|phospholipase D [EC:3.1.4.4]	-	GO:0005488//binding	-	zinc finger CCCH domain-containing protein 37-like
Glyma.06G152200	K13107|1|1e-09|63.9|bdi:100832621|RNA-binding motif protein, X-linked 2	-	-	-	zinc finger CCCH domain-containing protein 38-like isoform X1
Glyma.04G214200	K13107|1|1e-10|67.8|bdi:100832621|RNA-binding motif protein, X-linked 2	-	-	-	zinc finger CCCH domain-containing protein 38-like isoform X2
Glyma.14G050000	K08852|1|1e-13|76.3|vcn:VOLCADRAFT_107956|serine/threonine-protein kinase/endoribonuclease IRE1 [EC:2.7.11.1 3.1.26.-];K13152|4|4e-06|51.2|ppp:PHYPADRAFT_160016|U11/U12 small nuclear ribonucleoprotein 20 kDa protein	-	GO:0008270//zinc ion binding	-	zinc finger CCCH domain-containing protein 3-like isoform X1
Glyma.04G192100	K08852|1|6e-21|101|vcn:VOLCADRAFT_107956|serine/threonine-protein kinase/endoribonuclease IRE1 [EC:2.7.11.1 3.1.26.-];K03295|4|1e-17|90.5|ath:AT2G04620|cation efflux system protein, CDF family	-	GO:0005488//binding	-	zinc finger CCCH domain-containing protein 43-like
Glyma.06G173700	K08852|1|3e-20|98.6|vcn:VOLCADRAFT_107956|serine/threonine-protein kinase/endoribonuclease IRE1 [EC:2.7.11.1 3.1.26.-];K14692|4|8e-15|80.5|smo:SELMODRAFT_453384|solute carrier family 30 (zinc transporter), member 5	-	GO:0005488//binding	-	zinc finger CCCH domain-containing protein 43-like
Glyma.07G250000	K08852|1|9e-16|84.0|vcn:VOLCADRAFT_107956|serine/threonine-protein kinase/endoribonuclease IRE1 [EC:2.7.11.1 3.1.26.-]	-	GO:0005488//binding	-	zinc finger CCCH domain-containing protein 58-like
Glyma.17G054700	K13107|1|5e-07|54.7|bdi:100832621|RNA-binding motif protein, X-linked 2	-	GO:0008270//zinc ion binding	GO:0008152//metabolic process	zinc finger CCCH domain-containing protein 64-like
Glyma.20G219100	K08852|1|4e-19|95.5|vcn:VOLCADRAFT_107956|serine/threonine-protein kinase/endoribonuclease IRE1 [EC:2.7.11.1 3.1.26.-]	-	GO:0008270//zinc ion binding	-	zinc finger CCCH domain-containing protein ZFN-like isoform X1
Glyma.02G173900	K13210|1|4e-09|60.8|ppp:PHYPADRAFT_80579|far upstream element-binding protein	-	GO:0008270//zinc ion binding	-	C3H
Glyma.20G247500	K13210|1|2e-06|52.4|rcu:RCOM_0798130|far upstream element-binding protein	-	-	-	C3H
Glyma.05G117000	-	-	-	-	calmodulin-binding transcription activator 2-like
Glyma.08G072100	-	-	-	-	calmodulin-binding transcription activator 2-like
Glyma.15G053600	K06694|1|1e-07|58.2|ath:AT2G03430|26S proteasome non-ATPase regulatory subunit 10	-	-	-	calmodulin-binding transcription activator 2-like
Glyma.08G178900	K06694|1|6e-08|58.9|bdi:100820844|26S proteasome non-ATPase regulatory subunit 10	-	-	-	calmodulin-binding transcription activator 2-like isoform X1
Glyma.05G148300	-	-	-	-	calmodulin-binding transcription activator 4 isoform X1
Glyma.18G005100	-	-	-	-	calmodulin-binding transcription activator 4-like
Glyma.11G251900	K12271|1|6e-06|52.0|ppp:PHYPADRAFT_15522|signal recognition particle 43 kDa protein	-	-	-	calmodulin-binding transcription activator 4-like isoform X2
Glyma.15G143400	-	-	-	-	calmodulin-binding transcription activator 5-like
Glyma.17G031900	-	-	-	-	calmodulin-binding transcription activator 5-like isoform X1
Glyma.20G115600	K12135|1|7e-10|63.9|ath:AT5G15840|zinc finger protein CONSTANS	-	-	-	zinc finger protein CONSTANS-LIKE 6-like
Glyma.03G209800	K12135|1|8e-19|94.4|aly:ARALYDRAFT_488429|zinc finger protein CONSTANS;K12130|4|3e-07|55.8|zma:100285170|pseudo-response regulator 5	GO:0005622//intracellular	GO:0008270//zinc ion binding	-	CO-like
Glyma.19G099700	K12135|1|2e-14|79.0|ath:AT5G15840|zinc finger protein CONSTANS;K14306|5|3e-07|54.7|bdi:100835393|nuclear pore complex protein Nup62	-	-	-	CO-like
Glyma.19G207100	K12135|1|5e-30|130|aly:ARALYDRAFT_488429|zinc finger protein CONSTANS;K12130|3|3e-07|54.7|zma:100285170|pseudo-response regulator 5;K12128|4|5e-07|54.3|aly:ARALYDRAFT_483843|pseudo-response regulator 9	GO:0005622//intracellular	GO:0008270//zinc ion binding	-	CO-like
Glyma.08G037400	-	-	-	-	protein tesmin/TSO1-like CXC 5-like
Glyma.05G229900	-	-	-	-	protein tesmin/TSO1-like CXC 5-like isoform X1
Glyma.09G191600	-	-	-	-	protein tesmin/TSO1-like CXC 5-like isoform X1
Glyma.17G255100	K12135|1|1e-15|82.8|aly:ARALYDRAFT_488429|zinc finger protein CONSTANS	-	-	-	probable salt tolerance-like protein At1g75540-like
Glyma.04G027000	K12135|1|9e-16|83.2|aly:ARALYDRAFT_488429|zinc finger protein CONSTANS	-	-	-	probable salt tolerance-like protein At1g75540-like isoform X1
Glyma.15G075800	-	-	-	-	dof zinc finger protein DOF2.4-like
Glyma.04G239500	-	-	-	-	dof zinc finger protein DOF3.5
Glyma.05G158200	-	-	-	-	Dof
Glyma.13G177600	-	-	GO:0003677//DNA binding	GO:0006355//regulation of transcription, DNA-dependent	Dof
Glyma.17G081800	K14306|1|2e-06|52.8|bdi:100835393|nuclear pore complex protein Nup62;K01051|2|6e-06|51.2|gmx:100776781|pectinesterase [EC:3.1.1.11];K14317|3|7e-06|50.8|olu:OSTLU_15396|nuclear pore complex protein Nup214	-	GO:0003677//DNA binding	GO:0006355//regulation of transcription, DNA-dependent	Dof
Glyma.02G198700	K04682|1|1e-84|313|smo:SELMODRAFT_445661|E2F transcription factor 4/5	-	-	-	transcription factor E2FA-like
Glyma.11G180100	K04682|1|8e-86|316|smo:SELMODRAFT_445661|E2F transcription factor 4/5	GO:0005667//transcription factor complex	GO:0003677//DNA binding	GO:0006355//regulation of transcription, DNA-dependent	transcription factor E2FB-like
Glyma.12G093400	K04682|1|5e-78|290|smo:SELMODRAFT_445661|E2F transcription factor 4/5	GO:0005667//transcription factor complex	GO:0003677//DNA binding	GO:0006355//regulation of transcription, DNA-dependent	transcription factor E2FB-like isoform X1
Glyma.11G010800	K04683|1|1e-146|518|pop:POPTR_576733|transcription factor Dp-1	-	-	-	transcription factor-like protein DPB-like isoform X1
Glyma.13G342500	K14514|1|3e-115|414|rcu:RCOM_0656830|ethylene-insensitive protein 3	GO:0005634//nucleus	GO:0003700//sequence-specific DNA binding transcription factor activity	GO:0006355//regulation of transcription, DNA-dependent	ETHYLENE INSENSITIVE 3-like 3 protein-like isoform X1
Glyma.03G094700	K09286|1|2e-32|138|pop:POPTR_571923|EREBP-like factor	-	-	-	ethylene-responsive transcription factor CRF4-like
Glyma.13G151900	K09286|1|2e-33|141|ath:AT4G25490|EREBP-like factor	-	-	GO:0006351//transcription, DNA-dependent	ethylene-responsive transcription factor ERF024-like
Glyma.03G017300	K09286|1|1e-22|105|gmx:100796898|EREBP-like factor	-	-	GO:0006351//transcription, DNA-dependent	ethylene-responsive transcription factor ERF086-like
Glyma.04G067200	K09286|1|4e-19|94.0|pop:POPTR_571923|EREBP-like factor	GO:0005634//nucleus	GO:0003700//sequence-specific DNA binding transcription factor activity	GO:0006355//regulation of transcription, DNA-dependent	ethylene-responsive transcription factor SHINE 2-like
Glyma.03G112600	K09286|1|3e-15|79.0|ath:AT4G17500|EREBP-like factor;K14517|2|1e-14|77.0|ath:AT5G47220|ethylene-responsive transcription factor 2	-	-	-	ERF
Glyma.20G053500	-	-	-	-	protein FAR1-RELATED SEQUENCE 3-like isoform X1
Glyma.01G000600	-	-	-	-	protein FAR1-RELATED SEQUENCE 5-like
Glyma.04G111200	K13412|1|8e-18|90.9|rcu:RCOM_0904730|calcium-dependent protein kinase [EC:2.7.11.1]	-	-	-	protein FAR1-RELATED SEQUENCE 5-like
Glyma.06G323400	-	-	-	-	protein FAR1-RELATED SEQUENCE 5-like
Glyma.14G000400	-	-	-	-	protein FAR1-RELATED SEQUENCE 5-like
Glyma.07G224700	-	-	-	-	protein FAR1-RELATED SEQUENCE 6-like
Glyma.09G019300	-	-	-	-	protein FAR1-RELATED SEQUENCE 6-like isoform X1
Glyma.15G002100	-	-	-	-	protein FAR1-RELATED SEQUENCE 6-like isoform X5
Glyma.05G072100	-	-	-	-	protein FAR1-RELATED SEQUENCE 7-like isoform X1
Glyma.06G314300	-	GO:0005634//nucleus	GO:0008270//zinc ion binding	GO:0009585//red, far-red light phototransduction	protein FAR-RED ELONGATED HYPOCOTYL 3-like
Glyma.04G124300	-	GO:0005634//nucleus	GO:0008270//zinc ion binding	GO:0009585//red, far-red light phototransduction	protein FAR-RED ELONGATED HYPOCOTYL 3-like isoform X1
Glyma.09G001300	-	-	-	-	protein FAR-RED ELONGATED HYPOCOTYL 3-like isoform X1
Glyma.01G014800	K14491|1|3e-08|58.2|smo:SELMODRAFT_442188|two-component response regulator ARR-B family	-	GO:0005488//binding	-	probable transcription factor KAN2-like
Glyma.09G207300	K14491|1|6e-08|57.8|bdi:100846210|two-component response regulator ARR-B family	-	GO:0003677//DNA binding	-	probable transcription factor KAN2-like
Glyma.14G079000	K14491|1|5e-08|57.8|aly:ARALYDRAFT_486765|two-component response regulator ARR-B family	-	GO:0005488//binding	-	probable transcription factor KAN4-like
Glyma.03G123400	K14491|1|3e-22|105|smo:SELMODRAFT_418787|two-component response regulator ARR-B family	-	GO:0005488//binding	-	transcription factor LUX-like
Glyma.19G127000	K14491|1|1e-23|110|smo:SELMODRAFT_418787|two-component response regulator ARR-B family	-	GO:0005488//binding	-	transcription factor LUX-like
Glyma.03G003500	K14491|1|1e-06|38.9|sbi:SORBI_05g004150|two-component response regulator ARR-B family;K13606|3|2e-06|39.3|bdi:100846349|chlorophyll(ide) b reductase [EC:1.1.1.294]	-	GO:0003677//DNA binding	GO:0006508//proteolysis	protein PHR1-LIKE 1-like isoform X1
Glyma.03G166400	K14491|1|2e-11|70.1|ath:AT3G62670|two-component response regulator ARR-B family	-	GO:0003677//DNA binding	-	protein PHR1-LIKE 1-like isoform X1
Glyma.09G113000	K14491|1|5e-11|67.8|rcu:RCOM_0053570|two-component response regulator ARR-B family	-	-	-	protein PHR1-LIKE 1-like isoform X1
Glyma.19G167500	K14491|1|3e-11|69.3|pop:POPTR_742301|two-component response regulator ARR-B family	-	GO:0003677//DNA binding	-	protein PHR1-LIKE 1-like isoform X1
Glyma.12G206600	K14491|1|6e-20|97.8|ota:Ot16g01320|two-component response regulator ARR-B family	-	GO:0005488//binding	-	transcription activator GLK1-like
Glyma.14G211900	K14491|1|3e-08|58.9|sbi:SORBI_01g019980|two-component response regulator ARR-B family	-	-	-	transcription repressor KAN1-like
Glyma.18G043000	K14491|1|2e-10|66.6|smo:SELMODRAFT_442188|two-component response regulator ARR-B family	-	-	-	transcription repressor KAN1-like isoform X3
Glyma.05G081700	K14491|1|1e-07|54.3|ota:Ot16g01320|two-component response regulator ARR-B family	-	-	-	two-component response regulator-like APRR2-like isoform X2
Glyma.07G229800	K14491|1|2e-11|69.3|mtr:MTR_2g034960|two-component response regulator ARR-B family	-	GO:0005488//binding	-	uncharacterized protein LOC100776601
Glyma.09G017400	K14491|1|6e-13|73.9|ath:AT5G58080|two-component response regulator ARR-B family	-	GO:0003677//DNA binding	-	uncharacterized protein LOC100784511 isoform X2
Glyma.02G070900	K14491|1|3e-14|79.0|gmx:100814930|two-component response regulator ARR-B family	-	-	-	uncharacterized protein LOC100786282 isoform X1
Glyma.05G011500	K14491|1|2e-13|75.9|mtr:MTR_4g131580|two-component response regulator ARR-B family	-	GO:0005488//binding	-	uncharacterized protein LOC100807925
Glyma.03G143500	K14491|1|2e-08|58.9|aly:ARALYDRAFT_474061|two-component response regulator ARR-B family	-	-	-	uncharacterized protein LOC102668008
Glyma.17G192800	-	-	GO:0005488//binding	-	GATA transcription factor 12-like
Glyma.04G096300	K12127|1|4e-09|62.0|vvi:100258790|pseudo-response regulator 1;K12130|4|3e-08|58.9|sbi:SORBI_05g003660|pseudo-response regulator 5;K12129|5|9e-08|57.4|vvi:100246836|pseudo-response regulator 7	-	-	-	GATA transcription factor 24-like isoformX1
Glyma.02G215600	K12129|1|2e-11|68.9|vvi:100246836|pseudo-response regulator 7;K12128|2|1e-09|62.8|aly:ARALYDRAFT_483843|pseudo-response regulator 9;K12127|3|2e-09|62.4|vvi:100258790|pseudo-response regulator 1	-	-	-	GATA transcription factor 25-like
Glyma.14G182800	K12129|1|2e-11|68.6|vvi:100246836|pseudo-response regulator 7;K12127|2|2e-09|62.0|vvi:100258790|pseudo-response regulator 1	-	GO:0005488//binding	-	GATA transcription factor 25-like
Glyma.04G096200	K12128|1|1e-09|63.2|ath:AT2G46790|pseudo-response regulator 9;K12127|3|2e-08|58.9|sbi:SORBI_04g026190|pseudo-response regulator 1	-	-	-	GATA transcription factor 28-like isoform X1
Glyma.01G073100	-	-	-	-	GATA transcription factor 9-like
Glyma.06G097900	K12128|1|4e-10|64.7|ath:AT2G46790|pseudo-response regulator 9;K12127|3|2e-08|59.3|sbi:SORBI_04g026190|pseudo-response regulator 1;K12129|5|2e-08|58.9|zma:100280240|pseudo-response regulator 7	-	-	-	GATA
Glyma.01G169400	-	-	GO:0005488//binding	-	GATA
Glyma.05G088300	K03243|1|4e-09|61.2|sbi:SORBI_09g030590|translation initiation factor 5B;K13171|2|2e-08|58.5|mtr:MTR_4g064740|serine/arginine repetitive matrix protein 1;K14325|4|4e-08|57.8|osa:4325394|RNA-binding protein with serine-rich domain 1	-	-	-	GeBP
Glyma.13G251000	K11294|1|1e-12|73.2|zma:100273020|nucleolin	-	-	-	GeBP
Glyma.11G138600	K14494|1|8e-48|191|rcu:RCOM_0826140|DELLA protein	-	-	GO:0006355//regulation of transcription, DNA-dependent	scarecrow-like protein 14-like
Glyma.12G062200	K14494|1|3e-48|192|rcu:RCOM_0826140|DELLA protein	-	-	GO:0006355//regulation of transcription, DNA-dependent	scarecrow-like protein 14-like
Glyma.11G138400	K14494|1|3e-47|189|ppp:PHYPADRAFT_235432|DELLA protein	-	-	GO:0006355//regulation of transcription, DNA-dependent	scarecrow-like protein 14-like isoform X1
Glyma.11G138500	K14494|1|1e-44|179|vvi:100253268|DELLA protein	-	-	GO:0006351//transcription, DNA-dependent	scarecrow-like protein 14-like isoform X1
Glyma.13G337300	K14494|1|7e-36|150|ppp:PHYPADRAFT_235432|DELLA protein	-	-	-	scarecrow-like protein 14-like isoform X1
Glyma.04G138900	K14494|1|9e-50|196|vvi:100232937|DELLA protein	-	-	GO:0006355//regulation of transcription, DNA-dependent	scarecrow-like protein 3-like
Glyma.11G096000	K14494|1|8e-54|210|smo:SELMODRAFT_437369|DELLA protein	GO:0005634//nucleus	-	GO:0009739//response to gibberellin stimulus	scarecrow-like protein 3-like isoform X1
Glyma.11G092000	K14494|1|4e-41|167|aly:ARALYDRAFT_477591|DELLA protein	GO:0005634//nucleus	GO:0003700//sequence-specific DNA binding transcription factor activity	GO:0006355//regulation of transcription, DNA-dependent	scarecrow-like protein 4-like
Glyma.12G018100	K14494|1|2e-46|185|aly:ARALYDRAFT_477591|DELLA protein	-	-	GO:0006355//regulation of transcription, DNA-dependent	scarecrow-like protein 4-like
Glyma.07G133100	K14494|1|1e-45|183|ppp:PHYPADRAFT_235432|DELLA protein	-	-	GO:0006351//transcription, DNA-dependent	scarecrow-like protein 9-like isoform X2
Glyma.18G182500	K14494|1|3e-45|182|ppp:PHYPADRAFT_235432|DELLA protein	-	-	GO:0006351//transcription, DNA-dependent	scarecrow-like protein 9-like isoform X2
Glyma.13G337400	K14494|1|1e-44|117|pop:POPTR_645273|DELLA protein	-	-	GO:0006351//transcription, DNA-dependent	GRAS
Glyma.19G192700	-	-	-	-	growth-regulating factor 3-like
Glyma.03G211500	-	-	-	-	homeobox protein LUMINIDEPENDENS-like
Glyma.19G208700	-	-	-	-	homeobox protein LUMINIDEPENDENS-like
Glyma.12G158000	-	-	GO:0003677//DNA binding	-	protein SAWADEE HOMEODOMAIN HOMOLOG 2-like isoform X1
Glyma.13G235300	K12811|1|1e-12|75.1|rcu:RCOM_0075460|ATP-dependent RNA helicase DDX46/PRP5 [EC:3.6.4.13];K03243|5|3e-11|70.1|sbi:SORBI_09g030590|translation initiation factor 5B	GO:0005634//nucleus	GO:0003700//sequence-specific DNA binding transcription factor activity	GO:0006355//regulation of transcription, DNA-dependent	HB-other
Glyma.13G175200	K12811|1|4e-11|70.1|vvi:100262258|ATP-dependent RNA helicase DDX46/PRP5 [EC:3.6.4.13]	GO:0005634//nucleus	GO:0003700//sequence-specific DNA binding transcription factor activity	GO:0006355//regulation of transcription, DNA-dependent	HB-other
Glyma.06G288900	K11984|1|6e-13|75.9|ppp:PHYPADRAFT_233757|U4/U6.U5 tri-snRNP-associated protein 1	-	GO:0003677//DNA binding	-	HB-other
Glyma.14G034300	K09338|1|3e-07|55.8|ath:AT1G17920|homeobox-leucine zipper protein	-	-	-	HB-other
Glyma.02G280300	K09338|1|4e-07|55.5|ath:AT1G17920|homeobox-leucine zipper protein	-	-	-	HB-other
Glyma.07G201200	K04508|1|9e-12|72.4|aly:ARALYDRAFT_919976|transducin (beta)-like 1;K12811|3|4e-11|70.5|pop:POPTR_1070855|ATP-dependent RNA helicase DDX46/PRP5 [EC:3.6.4.13]	GO:0005634//nucleus	GO:0003700//sequence-specific DNA binding transcription factor activity	GO:0006355//regulation of transcription, DNA-dependent	HB-other
Glyma.04G174500	K09338|1|6e-15|79.3|ath:AT3G01470|homeobox-leucine zipper protein	-	GO:0043565//sequence-specific DNA binding	GO:0006351//transcription, DNA-dependent	HB-other
Glyma.10G260400	K11657|1|5e-103|374|zma:542440|remodeling and spacing factor 1;K11294|3|1e-07|57.8|bdi:100838448|nucleolin	-	-	-	pathogenesis-related homeodomain protein isoform X1
Glyma.09G059700	K11657|1|4e-65|248|zma:542440|remodeling and spacing factor 1	-	GO:0005488//binding	-	pathogenesis-related homeodomain protein-like
Glyma.17G059400	K11657|1|3e-66|252|zma:542440|remodeling and spacing factor 1	GO:0005622//intracellular	GO:0046872//metal ion binding	-	pathogenesis-related homeodomain protein-like
Glyma.13G100500	K11657|1|3e-64|245|zma:542440|remodeling and spacing factor 1;K11984|2|1e-06|53.9|ath:AT5G16780|U4/U6.U5 tri-snRNP-associated protein 1	-	GO:0005488//binding	-	pathogenesis-related homeodomain protein-like isoform X1
Glyma.15G166200	K11657|1|3e-66|251|zma:542440|remodeling and spacing factor 1	-	GO:0005488//binding	-	pathogenesis-related homeodomain protein-like isoform X1
Glyma.03G016600	K09338|1|0.0|986|aly:ARALYDRAFT_324546|homeobox-leucine zipper protein	GO:0005634//nucleus	GO:0043565//sequence-specific DNA binding	GO:0048364//root development	homeobox-leucine zipper protein ANTHOCYANINLESS 2-like isoform X2
Glyma.07G076800	K09338|1|0.0|1045|aly:ARALYDRAFT_324546|homeobox-leucine zipper protein	GO:0005634//nucleus	GO:0043565//sequence-specific DNA binding	GO:0048364//root development	homeobox-leucine zipper protein ANTHOCYANINLESS 2-like isoform X2
Glyma.07G016500	K09338|1|0.0|1435|aly:ARALYDRAFT_314555|homeobox-leucine zipper protein	GO:0005634//nucleus	GO:0003700//sequence-specific DNA binding transcription factor activity	GO:0006355//regulation of transcription, DNA-dependent	homeobox-leucine zipper protein ATHB-15-like
Glyma.08G201900	K09338|1|0.0|1435|aly:ARALYDRAFT_314555|homeobox-leucine zipper protein	GO:0005634//nucleus	GO:0003700//sequence-specific DNA binding transcription factor activity	GO:0006355//regulation of transcription, DNA-dependent	homeobox-leucine zipper protein ATHB-15-like
Glyma.05G175600	K09338|1|1e-63|241|ath:AT2G22430|homeobox-leucine zipper protein	GO:0005634//nucleus	GO:0003700//sequence-specific DNA binding transcription factor activity	GO:0006355//regulation of transcription, DNA-dependent	homeobox-leucine zipper protein ATHB-6-like
Glyma.11G242200	K09338|1|5e-64|244|ath:AT2G22430|homeobox-leucine zipper protein	-	GO:0043565//sequence-specific DNA binding	GO:0006351//transcription, DNA-dependent	homeobox-leucine zipper protein ATHB-6-like
Glyma.18G014900	K09338|1|7e-72|270|ath:AT2G22430|homeobox-leucine zipper protein	-	GO:0043565//sequence-specific DNA binding	GO:0006351//transcription, DNA-dependent	homeobox-leucine zipper protein ATHB-6-like
Glyma.15G016500	K09338|1|0.0|942|ath:AT1G79840|homeobox-leucine zipper protein	GO:0005634//nucleus	GO:0003700//sequence-specific DNA binding transcription factor activity	GO:0006355//regulation of transcription, DNA-dependent	homeobox-leucine zipper protein GLABRA 2-like
Glyma.05G109500	K09338|1|2e-77|288|ath:AT4G37790|homeobox-leucine zipper protein	-	GO:0003677//DNA binding	GO:0006351//transcription, DNA-dependent	homeobox-leucine zipper protein HAT22
Glyma.03G114300	K09338|1|3e-89|327|ath:AT3G60390|homeobox-leucine zipper protein	GO:0005634//nucleus	GO:0003677//DNA binding	GO:0050896//response to stimulus	homeobox-leucine zipper protein HAT3-like
Glyma.13G169900	K09338|1|4e-80|297|ath:AT3G01470|homeobox-leucine zipper protein	-	-	-	homeobox-leucine zipper protein HAT5-like
Glyma.13G308200	K09338|1|0.0|1085|ath:AT4G04890|homeobox-leucine zipper protein	-	-	-	homeobox-leucine zipper protein HDG2 isoform X1
Glyma.08G148800	K09338|1|3e-73|274|ath:AT5G06710|homeobox-leucine zipper protein	-	GO:0003677//DNA binding	GO:0006351//transcription, DNA-dependent	homeobox-leucine zipper protein HOX11-like
Glyma.01G233000	-	-	GO:0003677//DNA binding	-	heat stress transcription factor A-1b-like
Glyma.11G009800	-	-	GO:0003677//DNA binding	-	heat stress transcription factor A-1b-like
Glyma.07G009500	K13945|1|3e-19|94.7|aly:ARALYDRAFT_486271|LOB domain-containing protein 29;K01955|3|5e-19|94.0|vvi:100262205|carbamoyl-phosphate synthase large subunit [EC:6.3.5.5];K13944|4|1e-18|92.4|rcu:RCOM_0993260|LOB domain-containing protein 16	-	-	-	LOB domain-containing protein 22-like
Glyma.08G192600	K13944|1|8e-22|103|rcu:RCOM_0993260|LOB domain-containing protein 16;K13945|2|2e-19|95.5|aly:ARALYDRAFT_486271|LOB domain-containing protein 29;K01955|4|8e-19|93.2|vvi:100262205|carbamoyl-phosphate synthase large subunit [EC:6.3.5.5]	-	-	-	LOB domain-containing protein 22-like
Glyma.16G084000	K01955|1|2e-09|61.6|vvi:100262205|carbamoyl-phosphate synthase large subunit [EC:6.3.5.5];K13944|2|1e-08|58.5|vvi:100261792|LOB domain-containing protein 16;K13945|5|3e-07|54.3|aly:ARALYDRAFT_486271|LOB domain-containing protein 29	-	-	GO:0010199//organ boundary specification between lateral organs and the meristem	uncharacterized protein LOC100807744 isoform X1
Glyma.07G196200	-	-	-	-	protein LOL2
Glyma.14G168700	K09265|1|1e-38|159|ppp:PHYPADRAFT_209690|MADS-box transcription factor, other eukaryote;K09264|2|4e-23|107|vvi:100232867|MADS-box transcription factor, plant	-	GO:0005488//binding	GO:0006351//transcription, DNA-dependent	MADS-box transcription factor 1
Glyma.10G240900	K09264|1|5e-49|193|sbi:SORBI_04g031750|MADS-box transcription factor, plant	GO:0005634//nucleus	GO:0003700//sequence-specific DNA binding transcription factor activity	GO:0006355//regulation of transcription, DNA-dependent	MADS-box transcription factor 17-like isoform X3
Glyma.09G149000	K09264|1|5e-50|196|osa:4330328|MADS-box transcription factor, plant	-	-	-	MADS-box transcription factor 6-like isoform X1
Glyma.17G081200	K09264|1|4e-75|280|gmx:100784742|MADS-box transcription factor, plant	-	-	-	agamous-like MADS-box protein AGL8-like isoform X1
Glyma.04G245500	K09264|1|2e-82|292|gmx:100499997|MADS-box transcription factor, plant	-	-	-	MIKC_MADS
Glyma.06G117600	K09264|1|8e-81|290|gmx:100499997|MADS-box transcription factor, plant	-	-	-	MIKC_MADS
Glyma.16G200700	K09264|1|5e-52|203|rcu:RCOM_1612950|MADS-box transcription factor, plant	-	-	-	uncharacterized protein LOC100779279 isoform X1
Glyma.20G034000	K09265|1|3e-22|104|ppp:PHYPADRAFT_209690|MADS-box transcription factor, other eukaryote;K09264|2|5e-13|74.3|rcu:RCOM_0562020|MADS-box transcription factor, plant	-	-	-	agamous-like MADS-box protein AGL15-like
Glyma.11G214600	K09264|1|2e-09|61.2|vvi:100233029|MADS-box transcription factor, plant	GO:0005634//nucleus	GO:0003677//DNA binding	GO:0006355//regulation of transcription, DNA-dependent	agamous-like MADS-box protein AGL80-like
Glyma.01G112700	-	-	GO:0005488//binding	-	transcription factor DIVARICATA-like isoform X1
Glyma.07G141100	K09422|1|2e-50|197|vvi:100265568|myb proto-oncogene protein, plant	-	-	-	transcription factor MYB113-like
Glyma.01G207600	K09422|1|8e-59|224|pop:POPTR_799718|myb proto-oncogene protein, plant	-	GO:0005488//binding	-	transcription factor MYB32-like
Glyma.04G101900	K09422|1|6e-129|459|pop:POPTR_559105|myb proto-oncogene protein, plant	-	GO:0005488//binding	-	transcription factor MYB39-like
Glyma.08G163200	K09422|1|0.0|678|gmx:100791209|myb proto-oncogene protein, plant	-	GO:0005488//binding	-	transcription factor MYB86-like
Glyma.03G078000	K12133|1|4e-06|51.6|ath:AT1G01060|LATE ELONGATED HYPOCOTYL;K12134|2|8e-06|50.4|ath:AT2G46830|circadian clock associated 1	GO:0005634//nucleus	GO:0003677//DNA binding	-	MYB transcription factor MYB51
Glyma.04G170100	K09422|1|2e-108|391|vvi:100257755|myb proto-oncogene protein, plant	-	-	-	transcription factor MYBJ2
Glyma.10G165900	K12860|1|0.0|1797|gmx:100801352|pre-mRNA-splicing factor CDC5/CEF1	-	GO:0003682//chromatin binding	GO:0051301//cell division	cell division cycle 5-like protein-like isoform X1
Glyma.15G259400	K09422|1|4e-72|270|rcu:RCOM_1574830|myb proto-oncogene protein, plant	-	-	GO:0009753//response to jasmonic acid stimulus	LOW QUALITY PROTEIN
Glyma.14G063400	K09422|1|1e-106|385|vvi:100240975|myb proto-oncogene protein, plant	-	-	-	myb-related protein 306-like
Glyma.09G001500	K09422|1|4e-74|276|vvi:100256500|myb proto-oncogene protein, plant	-	-	-	myb-related protein 340-like
Glyma.19G214900	K09422|1|2e-66|251|vvi:100260656|myb proto-oncogene protein, plant	-	-	-	myb-related protein P-like
Glyma.18G071600	K09422|1|2e-150|530|vvi:100265285|myb proto-oncogene protein, plant	-	GO:0003677//DNA binding	-	MYB
Glyma.10G212600	-	GO:0005634//nucleus	GO:0003677//DNA binding	-	MYB
Glyma.20G178500	-	GO:0005634//nucleus	GO:0003677//DNA binding	-	MYB
Glyma.07G100700	K09422|1|1e-178|625|vvi:100268025|myb proto-oncogene protein, plant	-	-	-	MYB
Glyma.09G178000	K09422|1|0.0|640|vvi:100268025|myb proto-oncogene protein, plant	-	-	-	MYB
Glyma.17G144100	-	-	GO:0003677//DNA binding	GO:0046686//response to cadmium ion	MYB transcription factor MYB180 isoform X1
Glyma.20G162800	K12134|1|8e-27|120|aly:ARALYDRAFT_904154|circadian clock associated 1;K12133|2|2e-26|119|ath:AT1G01060|LATE ELONGATED HYPOCOTYL	-	GO:0003677//DNA binding	-	transcription factor ASG4 isoform X1
Glyma.05G062300	-	-	GO:0003677//DNA binding	GO:0046686//response to cadmium ion	MYB transcription factor MYB93
Glyma.09G131400	K12133|1|4e-27|120|ath:AT1G01060|LATE ELONGATED HYPOCOTYL;K12134|2|1e-26|118|aly:ARALYDRAFT_904154|circadian clock associated 1	-	GO:0003677//DNA binding	-	MYB transcription factor MYB136
Glyma.17G094400	-	-	GO:0003677//DNA binding	-	MYB transcription factor MYB173
Glyma.17G160500	K09422|1|1e-153|541|gmx:100779583|myb proto-oncogene protein, plant	GO:0000786//nucleosome	GO:0003677//DNA binding	GO:0006334//nucleosome assembly	MYB transcription factor MYB85
Glyma.09G257700	K01115|1|4e-09|62.4|bdi:100821936|phospholipase D [EC:3.1.4.4]	-	-	-	AT-rich interactive domain-containing protein 1-like isoform X1
Glyma.18G234900	-	-	-	-	AT-rich interactive domain-containing protein 1-like isoform X1
Glyma.13G197800	K11984|1|2e-10|66.6|vvi:100266959|U4/U6.U5 tri-snRNP-associated protein 1;K12811|2|5e-10|65.1|mtr:MTR_2g007000|ATP-dependent RNA helicase DDX46/PRP5 [EC:3.6.4.13]	-	-	-	histone-lysine N-methyltransferase, H3 lysine-79 specific-like isoform X1
Glyma.18G156000	K08869|1|1e-52|207|gmx:100789079|aarF domain-containing kinase	-	-	-	interaptin-like isoform X1
Glyma.15G269600	K03514|1|1e-08|60.8|cre:CHLREDRAFT_17066|DNA polymerase sigma subunit [EC:2.7.7.7];K14325|3|3e-08|59.3|osa:4325394|RNA-binding protein with serine-rich domain 1;K13171|4|3e-08|59.3|rcu:RCOM_0733150|serine/arginine repetitive matrix protein 1;K03026|5|5e-08|58.9|ppp:PHYPADRAFT_161188|DNA-directed RNA polymerase III subunit RPC4	-	GO:0005488//binding	-	lateral sigling target protein 2 homolog
Glyma.15G236400	K11323|1|6e-11|68.2|vcn:VOLCADRAFT_121342|histone arginine demethylase JMJD6 [EC:1.14.11.-]	-	-	-	neurofilament medium polypeptide-like
Glyma.20G234500	-	-	-	-	protein ALWAYS EARLY 2-like isoform X3
Glyma.17G024600	-	-	-	-	protein ALWAYS EARLY 3-like isoform X2
Glyma.04G012600	-	GO:0005634//nucleus	GO:0003677//DNA binding	-	protein RADIALIS-like 6-like isoform X1
Glyma.07G074300	K15168|1|4e-09|61.2|ppp:PHYPADRAFT_170131|mediator of RNA polymerase II transcription subunit 25	-	-	GO:0008152//metabolic process	putative mediator of R polymerase II transcription subunit 12-like
Glyma.11G118900	K11649|1|0.0|1845|gmx:100786881|SWI/SNF related-matrix-associated actin-dependent regulator of chromatin subfamily C	GO:0005634//nucleus	GO:0003677//DNA binding	-	SWI/SNF complex subunit SWI3D-like isoform X1
Glyma.03G221500	K11324|1|0.0|860|gmx:100808220|DNA methyltransferase 1-associated protein 1	GO:0035267//NuA4 histone acetyltransferase complex	GO:0003677//DNA binding	GO:0043967//histone H4 acetylation	SWR1-complex protein 4 isoform X2
Glyma.19G218500	K11324|1|0.0|837|gmx:100818926|DNA methyltransferase 1-associated protein 1	GO:0035267//NuA4 histone acetyltransferase complex	GO:0003677//DNA binding	GO:0043967//histone H4 acetylation	SWR1-complex protein 4-like isoform X2
Glyma.07G007200	K09422|1|1e-122|437|gmx:778177|myb proto-oncogene protein, plant	GO:0000786//nucleosome	GO:0003677//DNA binding	GO:0006334//nucleosome assembly	telomere repeat-binding factor 4 isoform X1
Glyma.11G138700	-	-	-	-	telomere repeat-binding protein 1-like isoform X1
Glyma.13G337100	-	-	-	-	telomere repeat-binding protein 5-like isoform X1
Glyma.12G062300	-	-	-	-	telomere repeat-binding protein 5-like isoform X3
Glyma.13G128500	K13172|1|7e-16|85.1|rcu:RCOM_0798440|serine/arginine repetitive matrix protein 2;K11984|5|9e-16|84.7|ppp:PHYPADRAFT_233757|U4/U6.U5 tri-snRNP-associated protein 1	-	-	-	transcriptiol regulator ATRX homolog isoform X1
Glyma.06G031400	-	GO:0005634//nucleus	GO:0003677//DNA binding	-	MYB_related
Glyma.01G228200	K15198|1|0.0|1778|gmx:100792788|transcription factor TFIIIB component B''	-	-	-	MYB_related
Glyma.07G192000	-	-	-	-	MYB_related
Glyma.11G010900	K15198|1|0.0|1544|gmx:100792788|transcription factor TFIIIB component B''	-	-	-	MYB_related
Glyma.20G185200	K15198|1|7e-180|628|gmx:100792788|transcription factor TFIIIB component B''	-	-	-	MYB_related
Glyma.13G144600	K09422|1|4e-06|51.2|rcu:RCOM_0654820|myb proto-oncogene protein, plant	-	-	-	MYB_related
Glyma.04G004700	-	-	-	-	MYB_related
Glyma.05G032200	-	-	GO:0003677//DNA binding	-	MYB_related
Glyma.08G189900	K09422|1|2e-136|483|gmx:778177|myb proto-oncogene protein, plant	GO:0000786//nucleosome	GO:0003677//DNA binding	GO:0006334//nucleosome assembly	MYB_related
Glyma.13G038100	K09422|1|4e-46|149|vvi:100248153|myb proto-oncogene protein, plant	-	GO:0003677//DNA binding	-	MYB_related
Glyma.07G048000	-	-	-	-	C domain-containing protein 69-like
Glyma.06G152900	-	-	GO:0003677//DNA binding	GO:0006355//regulation of transcription, DNA-dependent	C domain-containing protein 74 isoform X1
Glyma.04G213300	-	-	GO:0003677//DNA binding	GO:0006355//regulation of transcription, DNA-dependent	C domain-containing protein 74-like
Glyma.10G197600	-	-	-	-	C domain-containing protein 78-like
Glyma.20G192300	K15174|1|3e-06|52.8|pop:POPTR_751858|RNA polymerase II-associated factor 1;K12200|2|8e-06|51.2|smo:SELMODRAFT_151925|programmed cell death 6-interacting protein	-	-	-	C domain-containing protein 78-like
Glyma.05G191300	-	-	-	-	C domain-containing protein 78-like isoform X1
Glyma.10G197500	-	-	-	-	C domain-containing protein 7-like
Glyma.20G192500	-	-	-	-	C domain-containing protein 7-like isoform X2 [Cicer arietinum]
Glyma.08G041500	-	-	-	-	protein CUP-SHAPED COTYLEDON 1-like
Glyma.02G240500	-	-	-	-	protein FEZ-like
Glyma.07G271100	-	-	-	-	protein FEZ-like
Glyma.14G210000	-	-	-	-	protein FEZ-like
Glyma.05G225100	-	-	GO:0003677//DNA binding	GO:0006355//regulation of transcription, DNA-dependent	C
Glyma.01G005500	-	-	GO:0003677//DNA binding	GO:0006355//regulation of transcription, DNA-dependent	C
Glyma.08G031900	-	-	GO:0003677//DNA binding	GO:0006355//regulation of transcription, DNA-dependent	C
Glyma.11G212400	-	-	GO:0003677//DNA binding	GO:0006355//regulation of transcription, DNA-dependent	C
Glyma.18G043900	-	-	GO:0003677//DNA binding	GO:0006355//regulation of transcription, DNA-dependent	C
Glyma.11G230200	K15683|1|0.0|1780|gmx:100788262|NF-X1-type zinc finger protein NFXL1	GO:0005634//nucleus	GO:0003700//sequence-specific DNA binding transcription factor activity	GO:0006355//regulation of transcription, DNA-dependent	NF-X1-type zinc finger protein NFXL2-like
Glyma.18G027000	K15683|1|0.0|1868|gmx:100788262|NF-X1-type zinc finger protein NFXL1	GO:0005634//nucleus	GO:0003700//sequence-specific DNA binding transcription factor activity	GO:0006355//regulation of transcription, DNA-dependent	NF-X1-type zinc finger protein NFXL2-like
Glyma.03G091700	K08065|1|2e-54|213|gmx:100813169|nuclear transcription Y subunit beta;K13289|2|2e-40|117|mtr:MTR_4g021500|cathepsin A (carboxypeptidase C) [EC:3.4.16.5]	GO:0005634//nucleus	GO:0004185//serine-type carboxypeptidase activity	GO:0006355//regulation of transcription, DNA-dependent	nuclear transcription factor Y subunit B-2-like
Glyma.09G158400	K15437|1|4e-33|140|gmx:100779769|aminoacyl tRNA synthase complex-interacting multifunctional protein 1;K08065|3|8e-16|82.8|smo:SELMODRAFT_450037|nuclear transcription Y subunit beta	-	-	-	nuclear transcription factor Y subunit B-2-like isoform X1
Glyma.08G001300	K08065|1|3e-44|176|gmx:100813169|nuclear transcription Y subunit beta;K02326|4|5e-09|59.3|smo:SELMODRAFT_115079|DNA polymerase epsilon subunit 3 [EC:2.7.7.7]	GO:0005634//nucleus	GO:0043565//sequence-specific DNA binding	GO:0006355//regulation of transcription, DNA-dependent	nuclear transcription factor Y subunit B-7-like
Glyma.04G196200	K01115|1|5e-12|67.8|vcn:VOLCADRAFT_99471|phospholipase D [EC:3.1.4.4]	GO:0016602//CCAAT-binding factor complex	GO:0043565//sequence-specific DNA binding	GO:0006355//regulation of transcription, DNA-dependent	nuclear transcription factor Y subunit C-1-like isoform 1
Glyma.06G311400	K03004|1|1e-06|52.8|sbi:SORBI_03g003610|DNA-directed RNA polymerase I subunit RPA43	GO:0005622//intracellular	GO:0005488//binding	-	dr1-associated corepressor homolog
Glyma.18G007100	K03004|1|6e-21|99.4|sbi:SORBI_03g003610|DNA-directed RNA polymerase I subunit RPA43;K03506|4|6e-06|49.7|olu:OSTLU_19031|DNA polymerase epsilon subunit 4 [EC:2.7.7.7]	GO:0005634//nucleus	GO:0003700//sequence-specific DNA binding transcription factor activity	GO:0006355//regulation of transcription, DNA-dependent	dr1-associated corepressor homolog
Glyma.13G189400	K03004|1|6e-06|50.8|sbi:SORBI_03g003610|DNA-directed RNA polymerase I subunit RPA43	-	-	-	NF-YC
Glyma.15G227300	K10865|1|9e-06|49.7|smo:SELMODRAFT_451578|double-strand break repair protein MRE11	-	-	-	NF-YC
Glyma.06G017800	-	-	-	-	protein NLP4-like isoform X3
Glyma.04G017400	-	-	-	-	protein NLP4-like isoform X7
Glyma.16G182400	-	-	-	-	protein NLP7-like
Glyma.20G160200	-	-	-	GO:0010035//response to inorganic substance	protein NLP7-like isoform X1
Glyma.13G237400	-	GO:0005634//nucleus	GO:0003677//DNA binding	-	squamosa promoter-binding protein 1-like isoform X1
Glyma.02G008600	-	GO:0005634//nucleus	GO:0003677//DNA binding	-	squamosa promoter-binding-like protein 12-like
Glyma.09G082000	-	-	-	-	squamosa promoter-binding-like protein 12-like
Glyma.10G009200	-	GO:0005634//nucleus	GO:0003677//DNA binding	-	squamosa promoter-binding-like protein 12-like
Glyma.15G190200	-	-	-	-	squamosa promoter-binding-like protein 12-like
Glyma.04G197100	-	-	-	-	squamosa promoter-binding-like protein 13B-like isoform X1
Glyma.06G168600	-	-	-	-	squamosa promoter-binding-like protein 13B-like isoform X1
Glyma.07G159300	-	-	-	-	squamosa promoter-binding-like protein 14-like isoform X2
Glyma.13G213400	-	-	-	-	squamosa promoter-binding-like protein 7-like
Glyma.15G099400	-	-	-	-	squamosa promoter-binding-like protein 7-like isoform X1
Glyma.03G117500	-	GO:0005634//nucleus	GO:0003677//DNA binding	-	squamosa promoter-binding-like protein 8-like
Glyma.03G143100	-	-	-	-	squamosa promoter-binding-like protein 9-like isoform X2
Glyma.13G177400	-	-	-	-	SBP
Glyma.14G034800	-	-	-	-	SRS
Glyma.15G235000	-	-	-	-	SRS
Glyma.17G150800	-	-	-	-	SRS
Glyma.15G211900	-	-	-	-	STAT
Glyma.12G176400	-	-	-	-	TALE
Glyma.11G196300	-	-	-	-	TALE
Glyma.01G214800	-	GO:0005634//nucleus	GO:0003700//sequence-specific DNA binding transcription factor activity	GO:0006355//regulation of transcription, DNA-dependent	TALE
Glyma.17G215500	-	-	GO:0003677//DNA binding	-	TALE
Glyma.06G065200	K15382|1|4e-07|37.7|cme:CMF105C|solute carrier family 50 (sugar transporter)	-	GO:0003677//DNA binding	-	TALE
Glyma.08G284300	-	GO:0005634//nucleus	GO:0043565//sequence-specific DNA binding	GO:0006355//regulation of transcription, DNA-dependent	TALE
Glyma.13G157300	-	-	-	-	TALE
Glyma.19G228300	-	GO:0005634//nucleus	GO:0003677//DNA binding	GO:0006355//regulation of transcription, DNA-dependent	TALE
Glyma.19G044400	-	-	-	-	transcription factor DICHOTOMA-like
Glyma.04G170600	K14709|1|9e-10|48.5|vcn:VOLCADRAFT_104214|solute carrier family 39 (zinc transporter), member 1/2/3;K01115|5|3e-09|62.0|vcn:VOLCADRAFT_99471|phospholipase D [EC:3.1.4.4]	-	-	-	transcription factor TCP14-like
Glyma.09G284500	K01115|1|1e-14|80.9|vcn:VOLCADRAFT_99471|phospholipase D [EC:3.1.4.4]	GO:0005634//nucleus	GO:0003700//sequence-specific DNA binding transcription factor activity	GO:0006355//regulation of transcription, DNA-dependent	transcription factor TCP7-like isoform X1
Glyma.16G167600	K01051|1|8e-07|54.7|gmx:100776781|pectinesterase [EC:3.1.1.11];K01115|2|1e-06|53.9|vcn:VOLCADRAFT_99471|phospholipase D [EC:3.1.4.4]	-	-	-	trihelix transcription factor GT-2-like
Glyma.20G166600	K01115|1|2e-08|48.9|vcn:VOLCADRAFT_99471|phospholipase D [EC:3.1.4.4];K01051|5|4e-06|52.4|gmx:100776781|pectinesterase [EC:3.1.1.11]	-	-	-	trihelix transcription factor GT-2-like
Glyma.20G166800	K03243|1|3e-06|52.8|vcn:VOLCADRAFT_121350|translation initiation factor 5B	-	-	-	trihelix transcription factor GT-2-like
Glyma.01G150500	K12811|1|4e-06|51.2|pop:POPTR_1070855|ATP-dependent RNA helicase DDX46/PRP5 [EC:3.6.4.13]	-	GO:0003682//chromatin binding	-	trihelix transcription factor GT-3b-like
Glyma.10G066800	-	-	-	-	trihelix transcription factor PTL-like isoform X1
Glyma.15G014200	K11323|1|2e-08|59.3|vcn:VOLCADRAFT_121342|histone arginine demethylase JMJD6 [EC:1.14.11.-]	-	-	-	caldesmon-like
Glyma.03G081500	K14782|1|1e-07|55.8|vvi:100249550|protein AATF/BFR2;K11323|2|2e-07|55.1|vcn:VOLCADRAFT_121342|histone arginine demethylase JMJD6 [EC:1.14.11.-]	-	-	-	serine/threonine-protein kise rio2-like isoform X1
Glyma.04G194600	K07021|1|1e-156|552|olu:OSTLU_2719|;K14403|2|8e-07|55.1|ota:Ot09g02240|cleavage and polyadenylation specificity factor subunit 3 [EC:3.1.27.-];K13148|3|1e-06|54.7|pop:POPTR_231714|integrator complex subunit 11 [EC:3.1.27.-]	-	GO:0046872//metal ion binding	-	Trihelix
Glyma.13G195800	-	-	-	-	Trihelix
Glyma.12G210900	K14709|1|2e-12|72.4|vcn:VOLCADRAFT_104214|solute carrier family 39 (zinc transporter), member 1/2/3;K14325|5|1e-11|69.3|ath:AT1G16610|RNA-binding protein with serine-rich domain 1	-	-	-	Trihelix
Glyma.15G082900	K14325|1|4e-07|48.1|ppp:PHYPADRAFT_105411|RNA-binding protein with serine-rich domain 1;K15174|5|1e-06|52.0|sbi:SORBI_07g003820|RNA polymerase II-associated factor 1	-	-	-	Trihelix
Glyma.09G188900	-	-	-	-	Trihelix
Glyma.08G051800	K01115|1|2e-14|79.3|vcn:VOLCADRAFT_99471|phospholipase D [EC:3.1.4.4]	-	-	-	Trihelix
Glyma.15G033800	-	-	-	-	Trihelix
Glyma.10G065100	K09903|1|1e-80|299|ppp:PHYPADRAFT_60371|uridylate kinase [EC:2.7.4.22]	GO:0005737//cytoplasm	GO:0003677//DNA binding	GO:0008652//cellular amino acid biosynthetic process	Trihelix
Glyma.13G290500	K14325|1|7e-10|63.5|sbi:SORBI_03g046480|RNA-binding protein with serine-rich domain 1;K13171|4|3e-08|58.2|aly:ARALYDRAFT_901882|serine/arginine repetitive matrix protein 1;K01051|5|4e-08|57.8|gmx:100776781|pectinesterase [EC:3.1.1.11]	-	-	-	Trihelix
Glyma.20G189000	K09903|1|2e-70|264|ppp:PHYPADRAFT_60371|uridylate kinase [EC:2.7.4.22]	-	GO:0016740//transferase activity	GO:0044237//cellular metabolic process	Trihelix
Glyma.09G245300	K01115|1|5e-16|84.7|vcn:VOLCADRAFT_99471|phospholipase D [EC:3.1.4.4];K14709|5|2e-12|72.8|vcn:VOLCADRAFT_104214|solute carrier family 39 (zinc transporter), member 1/2/3	-	-	-	Trihelix
Glyma.06G285800	-	-	-	-	transcription factor VOZ1-like isoform X1
Glyma.02G020400	-	GO:0009508//plastid chromosome	GO:0042162//telomeric DNA binding	GO:0006952//defense response	single-stranded D-binding protein WHY1, chloroplastic-like isoform X1
Glyma.20G017600	-	-	-	-	WUSCHEL-related homeobox 1-like isoform X1
Glyma.11G227800	-	GO:0005634//nucleus	GO:0003700//sequence-specific DNA binding transcription factor activity	GO:0006355//regulation of transcription, DNA-dependent	WUSCHEL-related homeobox 5-like isoform X2
Glyma.18G288000	-	-	-	-	WUSCHEL-related homeobox 8
Glyma.06G320700	K13424|1|9e-90|330|vvi:100243352|WRKY transcription factor 33	-	-	-	probable WRKY transcription factor 2
Glyma.08G325800	K13424|1|7e-81|300|rcu:RCOM_0664190|WRKY transcription factor 33	-	GO:0003700//sequence-specific DNA binding transcription factor activity	GO:0006355//regulation of transcription, DNA-dependent	probable WRKY transcription factor 20 isoform X1
Glyma.02G297400	K13424|1|9e-84|310|vvi:100243352|WRKY transcription factor 33	-	GO:0003700//sequence-specific DNA binding transcription factor activity	GO:0006355//regulation of transcription, DNA-dependent	probable WRKY transcription factor 20-like isoform X1
Glyma.18G081200	K13424|1|6e-81|301|rcu:RCOM_0664190|WRKY transcription factor 33	-	GO:0003700//sequence-specific DNA binding transcription factor activity	GO:0006355//regulation of transcription, DNA-dependent	probable WRKY transcription factor 20-like isoform X1
Glyma.16G176700	K13425|1|8e-48|188|vvi:100256849|WRKY transcription factor 22;K13426|2|1e-42|171|pop:POPTR_646672|WRKY transcription factor 29	-	-	-	probable WRKY transcription factor 27-like
Glyma.04G115500	K13424|1|1e-92|340|vvi:100243352|WRKY transcription factor 33	-	-	-	probable WRKY transcription factor 2-like isoform X1
Glyma.17G074000	K13424|1|7e-47|187|zma:100281558|WRKY transcription factor 33	-	-	-	probable WRKY transcription factor 32
Glyma.12G152600	K13424|1|7e-44|177|vvi:100243352|WRKY transcription factor 33	-	-	-	probable WRKY transcription factor 32 isoform X1
Glyma.02G203800	K13424|1|4e-48|191|vvi:100243352|WRKY transcription factor 33	-	-	-	probable WRKY transcription factor 32-like
Glyma.03G220100	K13425|1|8e-30|129|ath:AT4G01250|WRKY transcription factor 22	-	-	-	probable WRKY transcription factor 35
Glyma.07G227200	K13424|1|6e-70|264|rcu:RCOM_0664190|WRKY transcription factor 33	-	-	-	probable WRKY transcription factor 3-like
Glyma.18G263400	K13424|1|4e-78|290|pop:POPTR_663578|WRKY transcription factor 33	-	GO:0003700//sequence-specific DNA binding transcription factor activity	GO:0006355//regulation of transcription, DNA-dependent	probable WRKY transcription factor 3-like
Glyma.20G028000	K13424|1|4e-70|264|rcu:RCOM_0664190|WRKY transcription factor 33	-	-	-	probable WRKY transcription factor 3-like
Glyma.15G186300	K13424|1|2e-17|89.4|pop:POPTR_577093|WRKY transcription factor 33	-	-	-	probable WRKY transcription factor 42-like
Glyma.10G138300	K13424|1|3e-23|108|pop:POPTR_577093|WRKY transcription factor 33	-	-	-	probable WRKY transcription factor 47 isoform X2
Glyma.19G221700	K13424|1|2e-25|115|pop:POPTR_577093|WRKY transcription factor 33	-	-	-	probable WRKY transcription factor 47-like isoform X1
Glyma.09G034300	K13424|1|1e-30|133|osa:4327518|WRKY transcription factor 33	-	-	-	probable WRKY transcription factor 48
Glyma.02G112100	K13424|1|5e-74|277|pop:POPTR_663578|WRKY transcription factor 33	-	-	-	probable WRKY transcription factor 4-like
Glyma.08G118200	K13425|1|4e-33|140|vvi:100256849|WRKY transcription factor 22	-	GO:0003700//sequence-specific DNA binding transcription factor activity	GO:0006355//regulation of transcription, DNA-dependent	probable WRKY transcription factor 65 isoform X1
Glyma.05G029000	K13424|1|2e-23|109|zma:100281558|WRKY transcription factor 33	-	-	-	probable WRKY transcription factor 72-like
Glyma.17G097900	K13424|1|2e-23|109|zma:100281558|WRKY transcription factor 33	-	-	-	probable WRKY transcription factor 72-like
Glyma.06G168400	K13424|1|4e-22|102|pop:POPTR_663578|WRKY transcription factor 33;K13423|5|8e-22|101|aly:ARALYDRAFT_481938|WRKY transcription factor 25	-	GO:0043565//sequence-specific DNA binding	GO:0006355//regulation of transcription, DNA-dependent	probable WRKY transcription factor 75-like
Glyma.14G006800	K13424|1|4e-62|238|rcu:RCOM_0664190|WRKY transcription factor 33	-	-	-	WRKY transcription factor 1-like
Glyma.04G223200	K13426|1|6e-15|80.9|vvi:100251862|WRKY transcription factor 29;K13424|2|2e-14|79.3|zma:100281160|WRKY transcription factor 33;K13425|4|2e-14|79.0|pop:POPTR_755334|WRKY transcription factor 22	-	-	-	WRKY transcription factor 55-like isoform X2
Glyma.18G092200	K13424|1|1e-23|109|pop:POPTR_577093|WRKY transcription factor 33	-	-	-	WRKY transcription factor 6-like
Glyma.05G165800	K13459|1|8e-32|138|vvi:100254298|disease resistance protein RPS2	-	-	-	disease resistance protein At4g27190-like isoform X1
Glyma.14G016200	K13424|1|8e-82|303|vvi:100243352|WRKY transcription factor 33	-	GO:0003700//sequence-specific DNA binding transcription factor activity	GO:0006355//regulation of transcription, DNA-dependent	zinc-finger type D-binding protein isoform X2
Glyma.06G219800	K13424|1|1e-45|183|rcu:RCOM_0849600|WRKY transcription factor 33	-	-	-	WRKY
Glyma.17G057100	K13425|1|3e-28|124|rcu:RCOM_1616660|WRKY transcription factor 22	-	GO:0043565//sequence-specific DNA binding	GO:0006355//regulation of transcription, DNA-dependent	WRKY
Glyma.09G238400	K15174|1|7e-10|63.5|rcu:RCOM_1489440|RNA polymerase II-associated factor 1;K01115|3|3e-09|61.6|vcn:VOLCADRAFT_99471|phospholipase D [EC:3.1.4.4]	-	-	-	transcription factor HB29-like
Glyma.13G062900	K14325|1|2e-07|55.8|mtr:MTR_2g069490|RNA-binding protein with serine-rich domain 1;K13171|2|4e-07|55.1|aly:ARALYDRAFT_901882|serine/arginine repetitive matrix protein 1	-	-	-	transcription factor HB29-like
Glyma.18G259300	K01115|1|1e-07|56.6|vcn:VOLCADRAFT_99471|phospholipase D [EC:3.1.4.4];K14325|3|2e-07|55.8|osa:4325394|RNA-binding protein with serine-rich domain 1;K15174|4|3e-07|55.1|gmx:100797526|RNA polymerase II-associated factor 1	-	-	-	transcription factor HB29-like
Glyma.01G174200	-	-	-	-	ZF-HD homeobox protein At4g24660-like
Glyma.09G238700	-	-	-	GO:0009739//response to gibberellin stimulus	ZF-HD
Glyma.20G232200	K03514|1|4e-12|72.0|cre:CHLREDRAFT_17066|DNA polymerase sigma subunit [EC:2.7.7.7];K07213|2|7e-10|64.7|mtr:MTR_1g092670|copper chaperone	-	-	-	CAR1 transcription factor-like isoform X1
Glyma.04G146000	K03136|1|0.0|899|gmx:100799341|transcription initiation factor TFIIE subunit alpha	-	GO:0043565//sequence-specific DNA binding	GO:0006367//transcription initiation from RNA polymerase II promoter	general transcription factor IIE subunit 1 isoform X1
Glyma.06G210400	K03136|1|0.0|749|gmx:100779773|transcription initiation factor TFIIE subunit alpha	-	GO:0043565//sequence-specific DNA binding	GO:0006367//transcription initiation from RNA polymerase II promoter	general transcription factor IIE subunit 1-like
Glyma.05G083300	K03139|1|4e-110|396|gmx:100790941|transcription initiation factor TFIIF subunit beta [EC:3.6.4.12]	GO:0005674//transcription factor TFIIF complex	GO:0003743//translation initiation factor activity	GO:0006413//translational initiation	general transcription factor IIF subunit 2-like
Glyma.07G195500	K03144|1|0.0|716|gmx:100777843|transcription initiation factor TFIIH subunit 4	GO:0000439//core TFIIH complex	GO:0004003//ATP-dependent DNA helicase activity	GO:0006289//nucleotide-excision repair	general transcription factor IIH subunit 4-like isoform X1
Glyma.13G180800	K03144|1|0.0|677|gmx:100777843|transcription initiation factor TFIIH subunit 4	GO:0000439//core TFIIH complex	GO:0004003//ATP-dependent DNA helicase activity	GO:0006289//nucleotide-excision repair	general transcription factor IIH subunit 4-like isoform X1
Glyma.07G085500	K08653|1|0.0|1564|gmx:100819188|membrane-bound transcription factor site-1 protease [EC:3.4.21.112]	-	-	-	membrane-bound transcription factor site-1 protease
Glyma.09G191400	K08653|1|0.0|1769|gmx:100797547|membrane-bound transcription factor site-1 protease [EC:3.4.21.112]	-	GO:0004252//serine-type endopeptidase activity	GO:0006508//proteolysis	membrane-bound transcription factor site-1 protease-like isoform X2
Glyma.09G223000	K15168|1|2e-12|72.8|ath:AT1G25540|mediator of RNA polymerase II transcription subunit 25;K14486|5|5e-10|64.7|ath:AT5G20730|auxin response factor	-	-	-	probable basic-leucine zipper transcription factor Q-like
Glyma.20G197500	K03141|1|0.0|773|gmx:100776016|transcription initiation factor TFIIH subunit 1	GO:0000439//core TFIIH complex	-	GO:0006351//transcription, DNA-dependent	probable R polymerase II transcription factor B subunit 1-1-like
Glyma.10G193000	K03141|1|0.0|1001|gmx:100811780|transcription initiation factor TFIIH subunit 1	-	-	GO:0044260	probable R polymerase II transcription factor B subunit 1-3-like isoform X3
Glyma.07G047300	-	-	-	-	transcription factor 25-like
Glyma.16G015800	-	-	-	-	transcription factor 25-like
Glyma.07G238300	-	-	-	-	transcription factor bHLH147-like
Glyma.06G058600	-	-	-	-	transcription factor btd-like
Glyma.12G156700	K04682|1|8e-12|68.2|smo:SELMODRAFT_445661|E2F transcription factor 4/5	-	-	-	transcription factor E2FA-like
Glyma.08G264100	K11684|1|7e-27|120|sbi:SORBI_03g001920|bromodomain-containing factor 1;K06062|3|2e-12|72.4|cme:CMM151C|histone acetyltransferase [EC:2.3.1.48]	-	-	-	transcription factor GTE1
Glyma.04G193800	K11684|1|5e-52|205|sbi:SORBI_03g001920|bromodomain-containing factor 1;K06062|3|5e-12|72.4|mtr:MTR_8g062330|histone acetyltransferase [EC:2.3.1.48]	-	-	-	transcription factor GTE10-like
Glyma.06G172300	K11684|1|4e-49|195|sbi:SORBI_03g001920|bromodomain-containing factor 1;K06062|3|9e-14|78.2|cme:CMM151C|histone acetyltransferase [EC:2.3.1.48];K11723|4|2e-11|70.5|ath:AT5G55040|bromodomain-containing protein 7/9;K03243|5|3e-11|69.7|cre:CHLREDRAFT_141272|translation initiation factor 5B	-	-	-	transcription factor GTE10-like isoform X3
Glyma.15G089700	K11684|1|3e-27|122|sbi:SORBI_03g001920|bromodomain-containing factor 1;K06062|3|3e-12|72.4|mtr:MTR_8g062330|histone acetyltransferase [EC:2.3.1.48];K11723|4|3e-12|72.4|rcu:RCOM_1302750|bromodomain-containing protein 7/9	-	GO:0016740//transferase activity	-	transcription factor GTE12-like
Glyma.13G222500	K11684|1|1e-27|123|sbi:SORBI_03g001920|bromodomain-containing factor 1;K11723|3|1e-12|73.9|gmx:100799455|bromodomain-containing protein 7/9	-	GO:0016740//transferase activity	-	transcription factor GTE12-like isoform X1
Glyma.06G284000	K11684|1|1e-92|340|sbi:SORBI_03g001920|bromodomain-containing factor 1;K06062|3|2e-09|63.9|cme:CMM151C|histone acetyltransferase [EC:2.3.1.48];K11294|4|3e-09|63.2|bdi:100838448|nucleolin;K14572|5|6e-09|62.4|vcn:VOLCADRAFT_121252|midasin	-	-	-	transcription factor GTE4-like
Glyma.12G122100	K11684|1|2e-91|336|sbi:SORBI_03g001920|bromodomain-containing factor 1;K06062|3|8e-11|68.2|cme:CMM151C|histone acetyltransferase [EC:2.3.1.48];K11723|4|5e-10|65.5|rcu:RCOM_1302750|bromodomain-containing protein 7/9;K14709|5|2e-09|63.5|vcn:VOLCADRAFT_104214|solute carrier family 39 (zinc transporter), member 1/2/3	-	-	-	transcription factor GTE4-like
Glyma.12G209100	K11684|1|4e-97|354|sbi:SORBI_03g001920|bromodomain-containing factor 1;K06062|3|3e-09|62.8|cme:CMM151C|histone acetyltransferase [EC:2.3.1.48];K11723|4|8e-09|61.6|vvi:100267501|bromodomain-containing protein 7/9	-	-	-	transcription factor GTE4-like
Glyma.13G292200	K11684|1|3e-95|348|sbi:SORBI_03g001920|bromodomain-containing factor 1;K06062|3|3e-09|63.5|cme:CMM151C|histone acetyltransferase [EC:2.3.1.48];K11723|4|1e-08|61.2|vvi:100267501|bromodomain-containing protein 7/9	-	-	-	transcription factor GTE4-like isoform X2
Glyma.13G254500	K11684|1|2e-66|252|sbi:SORBI_03g001920|bromodomain-containing factor 1;K06062|3|3e-09|62.8|cme:CMM151C|histone acetyltransferase [EC:2.3.1.48];K11723|4|6e-09|61.6|gmx:100799455|bromodomain-containing protein 7/9	-	-	-	transcription factor GTE7-like
Glyma.15G060300	K11684|1|2e-66|253|sbi:SORBI_03g001920|bromodomain-containing factor 1;K06062|3|1e-10|67.4|cme:CMM151C|histone acetyltransferase [EC:2.3.1.48];K11723|4|4e-10|65.9|ppp:PHYPADRAFT_170771|bromodomain-containing protein 7/9	-	-	-	transcription factor GTE7-like
Glyma.16G062200	K11684|1|2e-46|186|sbi:SORBI_03g001920|bromodomain-containing factor 1;K06062|3|2e-12|73.6|bdi:100824513|histone acetyltransferase [EC:2.3.1.48]	-	-	-	transcription factor GTE8-like isoform X1
Glyma.19G084600	K11684|1|4e-44|179|sbi:SORBI_03g001920|bromodomain-containing factor 1;K06062|3|1e-11|71.2|bdi:100824513|histone acetyltransferase [EC:2.3.1.48];K11723|4|6e-11|68.9|ath:AT5G55040|bromodomain-containing protein 7/9	-	-	-	transcription factor GTE8-like isoform X1
Glyma.05G245400	K09060|1|1e-31|136|gmx:778122|plant G-box-binding factor	GO:0005634//nucleus	GO:0003700//sequence-specific DNA binding transcription factor activity	GO:0006355//regulation of transcription, DNA-dependent	transcription factor HBP-1a isoform X2
Glyma.16G035400	K15196|1|0.0|1208|gmx:100817609|transcription factor IIIB 90 kDa subunit	-	-	-	transcription factor IIIB 90 kDa subunit-like isoform X1
Glyma.19G117700	K15196|1|0.0|1136|gmx:100817609|transcription factor IIIB 90 kDa subunit	-	-	-	transcription factor IIIB 90 kDa subunit-like isoform X2
Glyma.12G094500	-	-	-	-	transcription factor LHW-like
Glyma.12G188600	K12811|1|3e-06|53.1|rcu:RCOM_0075460|ATP-dependent RNA helicase DDX46/PRP5 [EC:3.6.4.13];K11984|3|8e-06|52.0|ppp:PHYPADRAFT_233757|U4/U6.U5 tri-snRNP-associated protein 1	-	-	-	transcription factor LHW-like isoform X1
Glyma.07G225200	-	-	-	-	transcription factor Pur-alpha 1 isoform 1
Glyma.02G212200	-	-	-	-	transcription factor SAC51-like
Glyma.11G239100	-	-	-	-	putative BZIP transcription factor bZIP134
Glyma.16G071300	-	-	GO:0003677//DNA binding	-	MYB transcription factor MYB183
Glyma.16G206700	-	-	-	-	auxin response factor 18-like
Glyma.13G140500	K14486|1|1e-08|58.9|zma:100285977|auxin response factor	GO:0005634//nucleus	GO:0003677//DNA binding	GO:0006355//regulation of transcription, DNA-dependent	auxin response factor 18-like isoform X1
Glyma.15G211100	K02206|1|3e-71|267|vvi:100262312|cyclin-dependent kinase 2 [EC:2.7.11.22]	-	GO:0016772//transferase activity, transferring phosphorus-containing groups	-	cell division control protein 2 homolog
Glyma.08G220700	K07760|1|6e-16|80.5|ath:AT3G54180|cyclin-dependent kinase [EC:2.7.11.22];K02206|2|1e-09|59.7|vcn:VOLCADRAFT_127504|cyclin-dependent kinase 2 [EC:2.7.11.22];K00924|3|7e-09|57.0|ath:AT1G20930|[EC:2.7.1.-];K08830|4|9e-09|56.6|vcn:VOLCADRAFT_58667|renal tumor antigen [EC:2.7.11.22]	GO:0000307//cyclin-dependent protein kinase holoenzyme complex	GO:0004713//protein tyrosine kinase activity	GO:0051726//regulation of cell cycle	cell division control protein 2 homolog C-like isoform X1
Glyma.08G186800	K14571|1|0.0|1558|gmx:100809594|ribosome biogenesis ATPase	-	GO:0017111//nucleoside-triphosphatase activity	GO:0051301//cell division	cell division control protein 48 homolog C-like isoform X1
Glyma.15G046200	K14571|1|3e-127|453|gmx:100809594|ribosome biogenesis ATPase	-	-	-	cell division control protein 48 homolog C-like, partial
Glyma.18G279500	K03350|1|0.0|1454|gmx:100801615|anaphase-promoting complex subunit 3	GO:0009504//cell plate	-	GO:0007276//gamete generation	cell division cycle protein 27 homolog B-like
Glyma.10G057100	K13525|1|0.0|1608|gmx:100806067|transitional endoplasmic reticulum ATPase	GO:0005618//cell wall	GO:0042802//identical protein binding	GO:0051301//cell division	cell division cycle protein 48 homolog
Glyma.11G194900	K13525|1|0.0|1500|gmx:547850|transitional endoplasmic reticulum ATPase	GO:0005618//cell wall	GO:0042802//identical protein binding	GO:0007049//cell cycle	cell division cycle protein 48 homolog
Glyma.12G177100	K13525|1|0.0|1603|gmx:100783508|transitional endoplasmic reticulum ATPase	GO:0005886//plasma membrane	GO:0005524//ATP binding	GO:0007049//cell cycle	cell division cycle protein 48 homolog
Glyma.19G183400	K13525|1|0.0|1600|gmx:100814141|transitional endoplasmic reticulum ATPase	-	GO:0008568//microtubule-severing ATPase activity	-	cell division cycle protein 48 homolog
Glyma.03G015600	K03110|1|0.0|719|gmx:100791073|fused signal recognition particle receptor	GO:0009507//chloroplast	GO:0017111//nucleoside-triphosphatase activity	GO:0009772//photosynthetic electron transport in photosystem II	cell division protein FtsY homolog, chloroplastic-like isoform X1
Glyma.18G159000	K15161|1|5e-143|506|gmx:100784345|cyclin C	GO:0016591//DNA-directed RNA polymerase II, holoenzyme	GO:0019901//protein kinase binding	GO:0006355//regulation of transcription, DNA-dependent	cyclin-C1-2-like isoformX1
Glyma.02G276000	K08819|1|0.0|1093|gmx:100795971|cyclin-dependent kinase 12/13 [EC:2.7.11.22 2.7.11.23]	-	GO:0008353//RNA polymerase II carboxy-terminal domain kinase activity	GO:0006468//protein phosphorylation	cyclin-dependent kise C-2-like
Glyma.14G039900	K08819|1|0.0|875|gmx:100795971|cyclin-dependent kinase 12/13 [EC:2.7.11.22 2.7.11.23]	-	GO:0005524//ATP binding	GO:0006468//protein phosphorylation	cyclin-dependent kise C-2-like
Glyma.05G195300	K02208|1|0.0|888|gmx:100807993|cyclin-dependent kinase 8/11 [EC:2.7.11.22 2.7.11.23]	-	GO:0005524//ATP binding	GO:0006468//protein phosphorylation	cyclin-dependent kise E-1
Glyma.08G002900	K02208|1|0.0|945|gmx:100807993|cyclin-dependent kinase 8/11 [EC:2.7.11.22 2.7.11.23]	-	-	-	cyclin-dependent kise E-1-like
Glyma.04G207900	K02208|1|0.0|948|gmx:100813433|cyclin-dependent kinase 8/11 [EC:2.7.11.22 2.7.11.23]	-	GO:0005524//ATP binding	GO:0006468//protein phosphorylation	cyclin-dependent kise E-1-like isoform X1
Glyma.08G037300	K02202|1|6e-48|190|ppp:PHYPADRAFT_161163|cyclin-dependent kinase 7 [EC:2.7.11.22 2.7.11.23];K02206|5|4e-46|184|aly:ARALYDRAFT_485229|cyclin-dependent kinase 2 [EC:2.7.11.22]	-	GO:0004674//protein serine/threonine kinase activity	GO:0009987//cellular process	cyclin-dependent kise F-1-like isoform X1
Glyma.08G240900	K08824|1|4e-07|53.9|cre:CHLREDRAFT_99469|cyclin-dependent kinase-like [EC:2.7.11.22];K02202|2|1e-06|52.0|aly:ARALYDRAFT_475772|cyclin-dependent kinase 7 [EC:2.7.11.22 2.7.11.23];K08818|3|2e-06|51.6|aly:ARALYDRAFT_919626|cell division cycle 2-like [EC:2.7.11.22];K08819|4|2e-06|51.6|sbi:SORBI_09g019250|cyclin-dependent kinase 12/13 [EC:2.7.11.22 2.7.11.23]	-	-	-	cyclin-dependent kise F-1-like isoform X1
Glyma.16G074300	K08829|1|0.0|756|gmx:100810150|male germ cell-associated kinase [EC:2.7.11.22]	-	GO:0005524//ATP binding	GO:0006468//protein phosphorylation	cyclin-dependent kise F-4-like
Glyma.16G104600	K08829|1|0.0|770|gmx:100810150|male germ cell-associated kinase [EC:2.7.11.22]	-	GO:0005524//ATP binding	GO:0006468//protein phosphorylation	cyclin-dependent kise F-4-like
Glyma.01G149000	K08829|1|0.0|919|gmx:100810150|male germ cell-associated kinase [EC:2.7.11.22]	-	GO:0005524//ATP binding	GO:0006468//protein phosphorylation	cyclin-dependent kise F-4-like isoform X2
Glyma.05G046000	K08818|1|2e-154|545|osa:4336224|cell division cycle 2-like [EC:2.7.11.22]	-	GO:0004674//protein serine/threonine kinase activity	GO:0009987//cellular process	cyclin-dependent kise G-2 isoform X1
Glyma.05G046200	K08818|1|4e-69|258|vvi:100246062|cell division cycle 2-like [EC:2.7.11.22]	-	GO:0016772//transferase activity, transferring phosphorus-containing groups	-	cyclin-dependent kise G-2 isoform X1
Glyma.03G088200	K08818|1|3e-79|207|gmx:100792524|cell division cycle 2-like [EC:2.7.11.22]	GO:0005829//cytosol	GO:0008353//RNA polymerase II carboxy-terminal domain kinase activity	GO:0006468//protein phosphorylation	cyclin-dependent kise G-2-like isoform X1
Glyma.05G145800	K08818|1|0.0|1505|gmx:100792524|cell division cycle 2-like [EC:2.7.11.22]	GO:0005829//cytosol	GO:0008353//RNA polymerase II carboxy-terminal domain kinase activity	GO:0006468//protein phosphorylation	cyclin-dependent kise G-2-like isoform X1
Glyma.08G102600	K08818|1|0.0|1501|gmx:100812800|cell division cycle 2-like [EC:2.7.11.22]	GO:0005829//cytosol	GO:0008353//RNA polymerase II carboxy-terminal domain kinase activity	GO:0006468//protein phosphorylation	cyclin-dependent kise G-2-like isoform X1
Glyma.11G248500	K08818|1|0.0|908|gmx:100792524|cell division cycle 2-like [EC:2.7.11.22]	-	GO:0008353//RNA polymerase II carboxy-terminal domain kinase activity	GO:0006468//protein phosphorylation	cyclin-dependent kise G-2-like isoform X1
Glyma.18G008700	K08818|1|0.0|872|gmx:100792524|cell division cycle 2-like [EC:2.7.11.22]	-	GO:0004674//protein serine/threonine kinase activity	-	cyclin-dependent kise G-2-like isoform X1
Glyma.18G170800	K01115|1|2e-07|55.5|vcn:VOLCADRAFT_99471|phospholipase D [EC:3.1.4.4];K14709|3|7e-06|50.4|vcn:VOLCADRAFT_104214|solute carrier family 39 (zinc transporter), member 1/2/3;K12604|4|9e-06|50.1|vcn:VOLCADRAFT_108387|CCR4-NOT transcription complex subunit 1	-	-	GO:0009987//cellular process	cyclin-dependent kise inhibitor 3-like
Glyma.20G198800	-	-	-	-	cyclin-dependent kise inhibitor 5-like
Glyma.20G234800	K06634|1|6e-98|311|gmx:547736|cyclin H	GO:0016591//DNA-directed RNA polymerase II, holoenzyme	-	GO:0044238//primary metabolic process	cyclin-H1-1 isoformX1
Glyma.10G158100	K15188|1|2e-38|157|osa:4352229|cyclin T	-	GO:0019901//protein kinase binding	GO:0006396//RNA processing	cyclin-L1-1-like isoform X1
Glyma.10G285600	K12858|1|1e-11|67.8|aly:ARALYDRAFT_902447|ATP-dependent RNA helicase DDX23/PRP28 [EC:3.6.4.13]	-	-	-	cyclin-L1-1-like isoform X1
Glyma.11G004500	K15563|1|9e-100|363|vvi:100249379|protein BUR2;K15188|3|2e-48|192|vvi:100256429|cyclin T	-	-	GO:0080090//regulation of primary metabolic process	cyclin-T1-4-like isoform X2
Glyma.15G258300	K15188|1|0.0|1157|gmx:100802312|cyclin T	-	-	GO:0080090//regulation of primary metabolic process	cyclin-T1-5-like
Glyma.07G223700	K15188|1|0.0|1133|gmx:100803349|cyclin T	-	-	GO:0080090//regulation of primary metabolic process	cyclin-T1-5-like isoform X1
Glyma.20G023500	K15188|1|0.0|1140|gmx:100780279|cyclin T	GO:0005634//nucleus	GO:0019901//protein kinase binding	GO:0080090//regulation of primary metabolic process	cyclin-T1-5-like isoform X1
Glyma.20G023800	K15188|1|0.0|1105|gmx:100780279|cyclin T	-	-	GO:0080090//regulation of primary metabolic process	cyclin-T1-5-like isoform X1
Glyma.02G177700	-	-	GO:0016301//kinase activity	GO:0000079//regulation of cyclin-dependent protein serine/threonine kinase activity	cyclin-U4-1-like isoform X1
Glyma.06G021700	-	GO:0005576//extracellular region	-	GO:0009664//plant-type cell wall organization	expansin-A11-like
Glyma.19G186700	-	GO:0005576//extracellular region	-	GO:0009664//plant-type cell wall organization	expansin-A16-like
Glyma.18G038000	-	GO:0005576//extracellular region	-	GO:0009664//plant-type cell wall organization	expansin-A3-like
Glyma.11G139100	-	GO:0005576//extracellular region	-	GO:0009664//plant-type cell wall organization	expansin-A4-like
Glyma.14G068000	-	GO:0005576//extracellular region	-	GO:0009664//plant-type cell wall organization	expansin-A6-like
Glyma.01G214400	-	GO:0005576//extracellular region	-	GO:0009664//plant-type cell wall organization	expansin-A7-like
Glyma.14G203900	-	GO:0005576//extracellular region	-	GO:0009664//plant-type cell wall organization	expansin-A8
Glyma.17G146900	-	GO:0005576//extracellular region	-	-	expansin-like B1-like
Glyma.13G006000	K15095|1|2e-19|92.0|pop:POPTR_644424|(+)-neomenthol dehydrogenase [EC:1.1.1.208]	-	GO:0016491//oxidoreductase activity	GO:0055114//oxidation-reduction process	(+)-neomenthol dehydrogese-like isoform X1
Glyma.07G167300	K07119|1|5e-32|92.0|vvi:100256090|	-	GO:0016491//oxidoreductase activity	GO:0055114//oxidation-reduction process	(+)-pulegone reductase-like isoform X1
Glyma.13G183600	K04121|1|6e-57|220|vvi:100267397|ent-kaurene synthase [EC:4.2.3.19];K04120|5|4e-52|204|ppp:PHYPADRAFT_107108|ent-copalyl diphosphate synthase [EC:5.5.1.13]	-	GO:0046872//metal ion binding	-	(E,E)-geranyllilool synthase-like
Glyma.18G113700	K08248|1|1e-48|192|gmx:100820069|mandelonitrile lyase [EC:4.1.2.10];K14945|4|4e-35|147|gmx:100816420|protein quaking	-	GO:0003723//RNA binding	GO:0044710	(R)-mandelonitrile lyase-like
Glyma.13G165400	K12852|1|0.0|1974|gmx:100783191|116 kDa U5 small nuclear ribonucleoprotein component	-	GO:0003924//GTPase activity	GO:0006184//GTP catabolic process	116 kDa U5 small nuclear ribonucleoprotein component-like
Glyma.17G105700	K12852|1|0.0|1978|gmx:100782529|116 kDa U5 small nuclear ribonucleoprotein component	-	GO:0003924//GTPase activity	GO:0006184//GTP catabolic process	116 kDa U5 small nuclear ribonucleoprotein component-like
Glyma.15G243400	K15638|1|4e-109|394|ath:AT1G17060|cytochrome P450, family 72, subfamily C, polypeptide 1;K15639|3|4e-105|380|aly:ARALYDRAFT_901457|cytochrome P450, family 734, subfamily A, polypeptide 1 (PHYB activation tagged suppressor 1) [EC:1.14.-.-];K10717|5|4e-88|324|gmx:100812567|cytokinin trans-hydroxylase	-	-	-	11-oxo-beta-amyrin 30-oxidase isoform X1
Glyma.12G074300	K10398|1|0.0|1996|gmx:100805061|kinesin family member 11	-	-	-	125 kDa kinesin-related protein-like
Glyma.U033900	K10398|1|0.0|1875|gmx:100784725|kinesin family member 11	-	-	-	125 kDa kinesin-related protein-like
Glyma.20G208300	-	-	-	-	14 kDa proline-rich protein DC2.15-like
Glyma.05G158100	K06630|1|3e-120|430|rcu:RCOM_0341430|tyrosine 3-monooxygenase/tryptophan 5-monooxygenase activation protein	-	GO:0019904//protein domain specific binding	-	14-3-3 protein SGF14c isoform X4
Glyma.08G115800	K06630|1|1e-122|438|rcu:RCOM_0341430|tyrosine 3-monooxygenase/tryptophan 5-monooxygenase activation protein	-	GO:0019904//protein domain specific binding	-	14-3-3-like protein C-like isoform X1
Glyma.20G025900	K06630|1|5e-143|505|gmx:100815948|tyrosine 3-monooxygenase/tryptophan 5-monooxygenase activation protein	-	GO:0019904//protein domain specific binding	-	14-3-3-like protein GF14 iota-like
Glyma.09G165300	K13993|1|5e-10|63.2|ath:AT5G20970|HSP20 family protein	-	-	-	17.8 kDa class I heat shock protein-like
Glyma.03G139700	K13523|1|7e-177|618|gmx:100812696|lysophosphatidic acid acyltransferase / lysophosphatidylinositol acyltransferase [EC:2.3.1.51 2.3.1.-]	-	GO:0016746//transferase activity, transferring acyl groups	GO:0008152//metabolic process	1-acyl-sn-glycerol-3-phosphate acyltransferase 2 isoform 1
Glyma.15G034100	K13523|1|0.0|772|gmx:100817230|lysophosphatidic acid acyltransferase / lysophosphatidylinositol acyltransferase [EC:2.3.1.51 2.3.1.-]	-	GO:0016746//transferase activity, transferring acyl groups	GO:0008152//metabolic process	1-acyl-sn-glycerol-3-phosphate acyltransferase 3-like isoform X1
Glyma.16G197500	K13229|1|2e-80|297|zma:541977|2,4-dihydroxy-1,4-benzoxazin-3-one-glucoside dioxygenase [EC:1.14.20.2];K06892|2|7e-50|196|pop:POPTR_550478|;K05277|3|9e-39|159|ath:AT4G22880|leucoanthocyanidin dioxygenase [EC:1.14.11.19];K05278|5|8e-38|155|bdi:100831956|flavonol synthase [EC:1.14.11.23]	-	-	-	1-aminocyclopropane-1-carboxylate oxidase homolog 1-like isoform X1
Glyma.13G114800	K00921|1|0.0|3716|gmx:100811146|1-phosphatidylinositol-3-phosphate 5-kinase [EC:2.7.1.150]	-	GO:0043167//ion binding	GO:0046488//phosphatidylinositol metabolic process	1-phosphatidylinositol-3-phosphate 5-kise FAB1B-like isoform X1
Glyma.17G045200	K00921|1|0.0|2497|gmx:100811146|1-phosphatidylinositol-3-phosphate 5-kinase [EC:2.7.1.150]	-	GO:0043167//ion binding	GO:0046488//phosphatidylinositol metabolic process	1-phosphatidylinositol-3-phosphate 5-kise FAB1B-like isoform X1
Glyma.09G270500	K15633|1|0.0|1129|gmx:100794734|2,3-bisphosphoglycerate-independent phosphoglycerate mutase [EC:5.4.2.1]	GO:0005886//plasma membrane	GO:0030145//manganese ion binding	GO:0009409//response to cold	2,3-bisphosphoglycerate-independent phosphoglycerate mutase-like
Glyma.20G158000	K08517|1|1e-112|405|gmx:100807669|vesicle transport protein SEC22	GO:0016020//membrane	-	GO:0006810//transport	25.3 kDa vesicle transport protein-like
Glyma.16G010800	K08517|1|8e-122|435|gmx:100795552|vesicle transport protein SEC22	GO:0016021//integral to membrane	-	GO:0016192//vesicle-mediated transport	25.3 kDa vesicle transport protein-like isoform X1
Glyma.18G186900	K03064|1|1e-90|331|gmx:100788475|26S proteasome regulatory subunit T4	GO:0044424//intracellular part	GO:0005524//ATP binding	-	26S protease regulatory subunit 10B homolog A-like isoform 1
Glyma.03G235200	K03065|1|0.0|775|gmx:100788486|26S proteasome regulatory subunit T5	GO:0005737//cytoplasm	GO:0008233//peptidase activity	GO:0030163//protein catabolic process	26S protease regulatory subunit 6A homolog
Glyma.10G151900	K03065|1|0.0|828|gmx:100788486|26S proteasome regulatory subunit T5	GO:0008540//proteasome regulatory particle, base subcomplex	GO:0008233//peptidase activity	GO:0010498//proteasomal protein catabolic process	26S protease regulatory subunit 6A homolog
Glyma.20G236500	K03065|1|0.0|687|gmx:100788486|26S proteasome regulatory subunit T5	GO:0008540//proteasome regulatory particle, base subcomplex	GO:0008233//peptidase activity	GO:0010498//proteasomal protein catabolic process	26S protease regulatory subunit 6A homolog
Glyma.11G199900	K03063|1|0.0|832|gmx:100819819|26S proteasome regulatory subunit T3	GO:0005737//cytoplasm	GO:0008233//peptidase activity	GO:0030163//protein catabolic process	26S protease regulatory subunit 6B homolog
Glyma.18G050900	K03063|1|0.0|832|gmx:100783650|26S proteasome regulatory subunit T3	GO:0005737//cytoplasm	GO:0008233//peptidase activity	GO:0030163//protein catabolic process	26S protease regulatory subunit 6B homolog
Glyma.07G046700	K03061|1|0.0|632|gmx:100779787|26S proteasome regulatory subunit T1	-	-	-	26S protease regulatory subunit 7-like
Glyma.05G241500	K03032|1|0.0|1940|gmx:100790425|26S proteasome regulatory subunit N2	GO:0005886//plasma membrane	GO:0030234//enzyme regulator activity	GO:0042176//regulation of protein catabolic process	26S proteasome non-ATPase regulatory subunit 1 homolog A-like
Glyma.08G048800	K03032|1|0.0|1958|gmx:100817941|26S proteasome regulatory subunit N2	GO:0005886//plasma membrane	GO:0030234//enzyme regulator activity	GO:0042176//regulation of protein catabolic process	26S proteasome non-ATPase regulatory subunit 1 homolog A-like
Glyma.17G243800	K03030|1|7e-179|625|gmx:100778174|26S proteasome regulatory subunit N11	GO:0000502//proteasome complex	-	GO:0009651//response to salt stress	26S proteasome non-ATPase regulatory subunit 14 homolog
Glyma.16G126300	K03029|1|0.0|753|gmx:100791370|26S proteasome regulatory subunit N10	-	-	-	26S proteasome non-ATPase regulatory subunit 4 homolog isoform 1
Glyma.02G046900	K03029|1|0.0|735|gmx:100791370|26S proteasome regulatory subunit N10	-	-	-	26S proteasome non-ATPase regulatory subunit 4 homolog isoformX1
Glyma.11G227700	K03038|1|1e-173|607|gmx:100790393|26S proteasome regulatory subunit N8	GO:0000502//proteasome complex	-	GO:0009965//leaf morphogenesis	26S proteasome non-ATPase regulatory subunit 7 homolog A-like
Glyma.18G029800	K03038|1|3e-172|603|gmx:100790393|26S proteasome regulatory subunit N8	GO:0000502//proteasome complex	-	GO:0009965//leaf morphogenesis	26S proteasome non-ATPase regulatory subunit 7 homolog A-like
Glyma.03G170600	K03062|1|0.0|877|gmx:100798835|26S proteasome regulatory subunit T2	-	-	-	26S proteasome regulatory subunit 4 homolog A
Glyma.10G069300	-	-	-	-	28 kDa heat- and acid-stable phosphoprotein-like
Glyma.11G094400	K02996|1|0.0|774|gmx:100796918|small subunit ribosomal protein S9	GO:0005622//intracellular	-	-	28S ribosomal protein S9, mitochondrial-like
Glyma.12G020800	K02996|1|0.0|841|gmx:100796918|small subunit ribosomal protein S9	GO:0005622//intracellular	-	-	28S ribosomal protein S9, mitochondrial-like
Glyma.10G295400	K01649|1|0.0|1140|gmx:100788955|2-isopropylmalate synthase [EC:2.3.3.13]	GO:0009941//chloroplast envelope	GO:0003852//2-isopropylmalate synthase activity	GO:0009098//leucine biosynthetic process	2-isopropylmalate synthase 2, chloroplastic-like
Glyma.17G159700	K01649|1|5e-129|458|gmx:100788955|2-isopropylmalate synthase [EC:2.3.3.13]	-	GO:0046912//transferase activity, transferring acyl groups, acyl groups converted into alkyl on transfer	GO:0019752//carboxylic acid metabolic process	2-isopropylmalate synthase 2, chloroplastic-like
Glyma.20G245300	K01649|1|0.0|1228|gmx:100812918|2-isopropylmalate synthase [EC:2.3.3.13]	GO:0009941//chloroplast envelope	GO:0003852//2-isopropylmalate synthase activity	GO:0009098//leucine biosynthetic process	2-isopropylmalate synthase 2, chloroplastic-like
Glyma.18G287400	K00164|1|0.0|2085|gmx:100781680|2-oxoglutarate dehydrogenase E1 component [EC:1.2.4.2]	GO:0005739//mitochondrion	GO:0004591//oxoglutarate dehydrogenase (succinyl-transferring) activity	GO:0046686//response to cadmium ion	2-oxoglutarate dehydrogese, mitochondrial-like isoform X1
Glyma.04G190100	K11294|1|3e-36|151|smo:SELMODRAFT_15428|nucleolin;K14411|5|5e-24|110|vcn:VOLCADRAFT_107445|RNA-binding protein Musashi	-	GO:0097159//organic cyclic compound binding	-	31 kDa ribonucleoprotein, chloroplastic-like
Glyma.02G145800	K02895|1|3e-14|78.2|smo:SELMODRAFT_230291|large subunit ribosomal protein L24	GO:0005840//ribosome	GO:0003735//structural constituent of ribosome	GO:0006412//translation	39S ribosomal protein L24, mitochondrial-like
Glyma.16G031500	-	-	-	-	39S ribosomal protein L46, mitochondrial-like isoform X2
Glyma.07G107800	K07748|1|0.0|1118|gmx:100816854|sterol-4alpha-carboxylate 3-dehydrogenase (decarboxylating) [EC:1.1.1.170]	-	-	-	3beta-hydroxysteroid-dehydrogese/decarboxylase isoform 2-like
Glyma.02G051600	K12637|1|5e-136|483|vvi:100259060|cytochrome P450, family 90, subfamily C, polypeptide 1 (3-epi-6-deoxocathasterone 23-monooxygenase) [EC:1.14.13.112]	-	GO:0046872//metal ion binding	GO:0065008	3-epi-6-deoxocathasterone 23-monooxygese-like isoform X2
Glyma.02G273100	K00021|1|0.0|1092|gmx:100784330|hydroxymethylglutaryl-CoA reductase (NADPH) [EC:1.1.1.34]	GO:0016021//integral to membrane	GO:0004420//hydroxymethylglutaryl-CoA reductase (NADPH) activity	GO:0015936//coenzyme A metabolic process	3-hydroxy-3-methylglutaryl-coenzyme A reductase 1-like
Glyma.16G113000	K00021|1|0.0|898|mtr:MTR_8g072640|hydroxymethylglutaryl-CoA reductase (NADPH) [EC:1.1.1.34]	GO:0016021//integral to membrane	GO:0050661//NADP binding	GO:0008299//isoprenoid biosynthetic process	3-hydroxy-3-methylglutaryl-coenzyme A reductase 3-like
Glyma.04G057800	K15397|1|0.0|1079|gmx:100778487|3-ketoacyl-CoA synthase [EC:2.3.1.-]	GO:0016020//membrane	GO:0016747//transferase activity, transferring acyl groups other than amino-acyl groups	GO:0006633//fatty acid biosynthetic process	3-ketoacyl-CoA synthase 10-like
Glyma.07G064600	K00606|1|0.0|458|gmx:100808841|3-methyl-2-oxobutanoate hydroxymethyltransferase [EC:2.1.2.11]	GO:0009507//chloroplast	GO:0003864//3-methyl-2-oxobutanoate hydroxymethyltransferase activity	GO:0015940//pantothenate biosynthetic process	3-methyl-2-oxobutanoate hydroxymethyltransferase-like
Glyma.01G147100	-	GO:0005777//peroxisome	GO:0004316//3-oxoacyl-[acyl-carrier-protein] reductase (NADPH) activity	GO:0046686//response to cadmium ion	3-oxoacyl-[acyl-carrier-protein] reductase, chloroplastic isoform X1
Glyma.10G200600	K06276|1|0.0|986|gmx:100788780|3-phosphoinositide dependent protein kinase-1 [EC:2.7.11.1]	-	GO:0004697//protein kinase C activity	GO:0006468//protein phosphorylation	3-phosphoinositide-dependent protein kise 2-like
Glyma.20G190000	K06276|1|0.0|717|gmx:100801891|3-phosphoinositide dependent protein kinase-1 [EC:2.7.11.1]	-	GO:0004697//protein kinase C activity	GO:0006468//protein phosphorylation	3-phosphoinositide-dependent protein kise 2-like
Glyma.20G033000	K02951|1|1e-25|113|mtr:MTR_4g006830|small subunit ribosomal protein S12e	GO:0005840//ribosome	GO:0003735//structural constituent of ribosome	GO:0006412//translation	40S ribosomal protein S12-like isoform X1
Glyma.01G241800	K02969|1|2e-42|170|gmx:100803623|small subunit ribosomal protein S20e	GO:0015935//small ribosomal subunit	GO:0003735//structural constituent of ribosome	GO:0006412//translation	40S ribosomal protein S20-2-like, partial
Glyma.08G325000	K02995|1|1e-109|394|gmx:100803006|small subunit ribosomal protein S8e	GO:0005840//ribosome	GO:0003735//structural constituent of ribosome	GO:0006412//translation	40S ribosomal protein S8-like
Glyma.04G219500	K00705|1|0.0|1170|gmx:100785271|4-alpha-glucanotransferase [EC:2.4.1.25]	GO:0009507//chloroplast	GO:0004134//4-alpha-glucanotransferase activity	GO:0005975//carbohydrate metabolic process	4-alpha-glucanotransferase, chloroplastic/amyloplastic-like
Glyma.09G211100	K10526|1|5e-73|273|vvi:100243654|OPC-8:0 CoA ligase 1 [EC:6.2.1.-]	-	-	-	4-coumarate--CoA ligase-like 6-like isoform X1
Glyma.05G075100	K10526|1|1e-100|365|aly:ARALYDRAFT_472278|OPC-8:0 CoA ligase 1 [EC:6.2.1.-]	-	GO:0003824//catalytic activity	-	4-coumarate--CoA ligase-like 9-like
Glyma.06G171900	K10526|1|2e-107|389|rcu:RCOM_1600450|OPC-8:0 CoA ligase 1 [EC:6.2.1.-]	-	GO:0047077	GO:0055114//oxidation-reduction process	4-coumarate--CoA ligase-like 9-like
Glyma.04G194200	K10526|1|4e-135|480|aly:ARALYDRAFT_472278|OPC-8:0 CoA ligase 1 [EC:6.2.1.-]	-	GO:0047077	GO:0055114//oxidation-reduction process	4-coumarate--CoA ligase-like 9-like isoform X1
Glyma.12G173200	K03526|1|0.0|1386|gmx:100819481|(E)-4-hydroxy-3-methylbut-2-enyl-diphosphate synthase [EC:1.17.7.1]	GO:0009536//plastid	GO:0046429//4-hydroxy-3-methylbut-2-en-1-yl diphosphate synthase activity	GO:0016114//terpenoid biosynthetic process	4-hydroxy-3-methylbut-2-en-1-yl diphosphate synthase, chloroplastic-like isoform X1
Glyma.06G276000	K02863|1|7e-36|150|olu:OSTLU_12802|large subunit ribosomal protein L1	GO:0015934//large ribosomal subunit	GO:0003735//structural constituent of ribosome	GO:0006412//translation	50S ribosomal protein L1, chloroplastic-like isoform X1
Glyma.13G155300	K02864|1|7e-90|247|gmx:100791748|large subunit ribosomal protein L10	GO:0005840//ribosome	-	GO:0042254//ribosome biogenesis	50S ribosomal protein L10, chloroplastic-like
Glyma.14G218000	K12619|1|0.0|1969|gmx:100783068|5'-3' exoribonuclease 2 [EC:3.1.13.-]	GO:0005622//intracellular	GO:0004527//exonuclease activity	GO:0006139//nucleobase-containing compound metabolic process	5'-3' exoribonuclease 3-like isoform X1
Glyma.17G257100	K12619|1|0.0|2222|gmx:100783068|5'-3' exoribonuclease 2 [EC:3.1.13.-]	GO:0005634//nucleus	GO:0004534//5'-3' exoribonuclease activity	GO:0006139//nucleobase-containing compound metabolic process	5'-3' exoribonuclease 3-like isoform X1
Glyma.12G093500	K12619|1|0.0|608|mtr:MTR_4g051920|5'-3' exoribonuclease 2 [EC:3.1.13.-]	-	-	-	5'-3' exoribonuclease 3-like, partial
Glyma.03G245000	K12619|1|0.0|1810|gmx:100793385|5'-3' exoribonuclease 2 [EC:3.1.13.-]	GO:0005634//nucleus	GO:0004534//5'-3' exoribonuclease activity	GO:0006139//nucleobase-containing compound metabolic process	5'-3' exoribonuclease 4-like
Glyma.19G242400	K12619|1|0.0|1992|gmx:100793385|5'-3' exoribonuclease 2 [EC:3.1.13.-]	GO:0005634//nucleus	GO:0004534//5'-3' exoribonuclease activity	GO:0006139//nucleobase-containing compound metabolic process	5'-3' exoribonuclease 4-like isoform X1
Glyma.20G228700	K12619|1|0.0|1930|gmx:100817715|5'-3' exoribonuclease 2 [EC:3.1.13.-]	GO:0005634//nucleus	GO:0004534//5'-3' exoribonuclease activity	GO:0006139//nucleobase-containing compound metabolic process	5'-3' exoribonuclease 4-like isoform X1
Glyma.04G101300	K15382|1|2e-07|38.9|cme:CMF105C|solute carrier family 50 (sugar transporter)	-	-	-	5'-adenylylsulfate reductase-like 4-like
Glyma.06G103000	K09584|1|3e-06|52.0|osa:4337858|protein disulfide-isomerase A6 [EC:5.3.4.1];K09580|3|4e-06|51.6|pop:POPTR_801273|protein disulfide-isomerase A1 [EC:5.3.4.1]	-	-	-	5'-adenylylsulfate reductase-like 4-like
Glyma.17G184900	K00549|1|0.0|1391|gmx:547643|5-methyltetrahydropteroyltriglutamate--homocysteine methyltransferase [EC:2.1.1.14]	-	GO:0008270//zinc ion binding	GO:0009086//methionine biosynthetic process	5-methyltetrahydropteroyltriglutamate--homocysteine methyltransferase-like isoform X1
Glyma.04G005900	K01244|1|5e-55|213|rcu:RCOM_0661530|5'-methylthioadenosine nucleosidase [EC:3.2.2.16]	GO:0005886//plasma membrane	GO:0008930//methylthioadenosine nucleosidase activity	GO:0019509//L-methionine salvage from methylthioadenosine	5'-methylthioadenosine/S-adenosylhomocysteine nucleosidase 1-like
Glyma.15G245400	K02882|1|1e-37|155|rcu:RCOM_0632990|large subunit ribosomal protein L18Ae;K01115|2|2e-07|55.1|rcu:RCOM_1613030|phospholipase D [EC:3.1.4.4]	-	-	-	60S ribosomal protein L18a-like protein-like
Glyma.13G136400	K02930|1|0.0|797|gmx:100779764|large subunit ribosomal protein L4e	GO:0005840//ribosome	GO:0003735//structural constituent of ribosome	GO:0006412//translation	60S ribosomal protein L4-like
Glyma.19G178100	K02930|1|0.0|853|gmx:100796712|large subunit ribosomal protein L4e	GO:0005840//ribosome	GO:0003735//structural constituent of ribosome	GO:0006412//translation	60S ribosomal protein L4-like
Glyma.03G177400	K02930|1|0.0|714|gmx:100796712|large subunit ribosomal protein L4e	GO:0005840//ribosome	GO:0003735//structural constituent of ribosome	GO:0006412//translation	60S ribosomal protein L4-like isoform X2
Glyma.07G120100	-	-	GO:0008017//microtubule binding	GO:0000226//microtubule cytoskeleton organization	65-kDa microtubule-associated protein 1 isoform X2
Glyma.15G000100	-	-	-	-	65-kDa microtubule-associated protein 6-like [Cicer arietinum]
Glyma.09G285100	K09291|1|3e-07|56.2|rcu:RCOM_1128370|nucleoprotein TPR	-	GO:0008017//microtubule binding	GO:0000226//microtubule cytoskeleton organization	65-kDa microtubule-associated protein 6-like
Glyma.20G001000	-	-	GO:0008017//microtubule binding	GO:0000226//microtubule cytoskeleton organization	65-kDa microtubule-associated protein 6-like isoform X1
Glyma.08G051900	K14963|1|1e-14|80.9|ppp:PHYPADRAFT_56981|COMPASS component SWD3;K14855|4|1e-14|80.5|bdi:100838384|ribosome assembly protein 4	-	-	-	66 kDa stress protein-like
Glyma.20G126400	K12619|1|2e-27|72.0|osa:4349826|5'-3' exoribonuclease 2 [EC:3.1.13.-];K14855|3|4e-15|82.0|ppp:PHYPADRAFT_160972|ribosome assembly protein 4;K14963|5|4e-14|79.0|mtr:MTR_1g072140|COMPASS component SWD3	-	-	-	66 kDa stress protein-like
Glyma.13G353400	K00850|1|0.0|759|rcu:RCOM_1487750|6-phosphofructokinase [EC:2.7.1.11]	GO:0005945//6-phosphofructokinase complex	GO:0003872//6-phosphofructokinase activity	GO:0006002//fructose 6-phosphate metabolic process	6-phosphofructokise 3-like isoform X1
Glyma.18G145500	K00850|1|0.0|1092|gmx:100793883|6-phosphofructokinase [EC:2.7.1.11]	GO:0005945//6-phosphofructokinase complex	GO:0003872//6-phosphofructokinase activity	GO:0006002//fructose 6-phosphate metabolic process	6-phosphofructokise 5, chloroplastic-like
Glyma.10G195000	-	GO:0005737//cytoplasm	GO:0000287//magnesium ion binding	-	7-methylguanosine phosphate-specific 5'-nucleotidase A-like
Glyma.10G195100	-	-	-	-	7-methylguanosine phosphate-specific 5'-nucleotidase A-like
Glyma.03G136000	K05643|1|7e-101|368|ppp:PHYPADRAFT_221752|ATP-binding cassette, subfamily A (ABC1), member 3	-	GO:0005524//ATP binding	GO:0006200//ATP catabolic process	ABC transporter A family member 1-like isoform X1
Glyma.04G172900	K05643|1|1e-38|160|olu:OSTLU_42103|ATP-binding cassette, subfamily A (ABC1), member 3;K05641|3|4e-38|158|ota:Ot18g01460|ATP-binding cassette, subfamily A (ABC1), member 1	-	-	-	ABC transporter A family member 7-like
Glyma.U001700	K05643|1|2e-19|95.9|ppp:PHYPADRAFT_221752|ATP-binding cassette, subfamily A (ABC1), member 3;K05641|5|2e-11|69.3|ota:Ot18g01460|ATP-binding cassette, subfamily A (ABC1), member 1	-	-	-	ABC transporter A family member 7-like
Glyma.07G081000	K05658|1|3e-75|278|gmx:100809399|ATP-binding cassette, subfamily B (MDR/TAP), member 1	GO:0016021//integral to membrane	GO:0042626//ATPase activity, coupled to transmembrane movement of substances	GO:0055085//transmembrane transport	ABC transporter B family member 15-like
Glyma.16G011000	K05658|1|0.0|2992|gmx:100816700|ATP-binding cassette, subfamily B (MDR/TAP), member 1	GO:0016021//integral to membrane	GO:0042626//ATPase activity, coupled to transmembrane movement of substances	GO:0055085//transmembrane transport	ABC transporter B family member 19-like
Glyma.03G183600	K05658|1|0.0|2537|gmx:100814667|ATP-binding cassette, subfamily B (MDR/TAP), member 1	GO:0016021//integral to membrane	GO:0008559//xenobiotic-transporting ATPase activity	GO:0055085//transmembrane transport	ABC transporter B family member 1-like
Glyma.10G055000	K05658|1|0.0|2383|gmx:100814667|ATP-binding cassette, subfamily B (MDR/TAP), member 1	GO:0016021//integral to membrane	GO:0008559//xenobiotic-transporting ATPase activity	GO:0055085//transmembrane transport	ABC transporter B family member 1-like
Glyma.02G094800	K05658|1|0.0|2749|gmx:100789116|ATP-binding cassette, subfamily B (MDR/TAP), member 1	-	-	-	ABC transporter B family member 20-like
Glyma.10G290800	K05658|1|0.0|2463|gmx:100799399|ATP-binding cassette, subfamily B (MDR/TAP), member 1	-	-	-	ABC transporter B family member 20-like
Glyma.20G239800	K05658|1|0.0|2746|gmx:100799399|ATP-binding cassette, subfamily B (MDR/TAP), member 1	-	-	-	ABC transporter B family member 20-like
Glyma.13G118900	K05658|1|0.0|2041|mtr:MTR_4g124040|ATP-binding cassette, subfamily B (MDR/TAP), member 1	GO:0016021//integral to membrane	GO:0042626//ATPase activity, coupled to transmembrane movement of substances	GO:0055085//transmembrane transport	ABC transporter B family member 21-like
Glyma.08G163300	K08286|1|5e-08|56.6|ath:AT5G47750|protein-serine/threonine kinase [EC:2.7.11.-]	-	GO:0005524//ATP binding	GO:0006468//protein phosphorylation	ABC transporter B family member 25, mitochondrial-like
Glyma.10G073800	K02021|1|0.0|754|pop:POPTR_416282|putative ABC transport system ATP-binding protein	-	GO:0042626//ATPase activity, coupled to transmembrane movement of substances	GO:0009987//cellular process	ABC transporter B family member 29, chloroplastic-like isoform X1
Glyma.18G286600	K05658|1|0.0|2751|gmx:100779000|ATP-binding cassette, subfamily B (MDR/TAP), member 1	-	-	-	ABC transporter B family member 6-like
Glyma.16G172400	K05666|1|4e-142|504|olu:OSTLU_35503|ATP-binding cassette, subfamily C (CFTR/MRP), member 2;K05658|3|1e-56|219|bdi:100833702|ATP-binding cassette, subfamily B (MDR/TAP), member 1	-	-	-	ABC transporter C family member 10-like
Glyma.09G044500	K05666|1|0.0|681|olu:OSTLU_35503|ATP-binding cassette, subfamily C (CFTR/MRP), member 2;K05658|2|1e-71|270|aly:ARALYDRAFT_486718|ATP-binding cassette, subfamily B (MDR/TAP), member 1	GO:0000325//plant-type vacuole	GO:0016491//oxidoreductase activity	GO:0009611//response to wounding	ABC transporter C family member 14-like
Glyma.04G126500	K05666|1|8e-98|356|olu:OSTLU_35503|ATP-binding cassette, subfamily C (CFTR/MRP), member 2;K05663|3|2e-39|162|sbi:SORBI_01g036355|mitochondrial ABC transporter ATM	GO:0016021//integral to membrane	GO:0071992//phytochelatin transmembrane transporter activity	GO:0015700//arsenite transport	ABC transporter C family member 2-like isoform X1
Glyma.08G101500	K05666|1|1e-180|632|olu:OSTLU_35503|ATP-binding cassette, subfamily C (CFTR/MRP), member 2;K05658|2|6e-65|248|bdi:100833702|ATP-binding cassette, subfamily B (MDR/TAP), member 1	GO:0016021//integral to membrane	GO:0042626//ATPase activity, coupled to transmembrane movement of substances	GO:0055085//transmembrane transport	ABC transporter C family member 3-like
Glyma.15G241000	K05666|1|1e-13|74.3|olu:OSTLU_35503|ATP-binding cassette, subfamily C (CFTR/MRP), member 2	GO:0016021//integral to membrane	GO:0042626//ATPase activity, coupled to transmembrane movement of substances	GO:0055085//transmembrane transport	ABC transporter C family member 8-like
Glyma.11G239800	K05677|1|2e-92|340|cme:CMC011C|ATP-binding cassette, subfamily D (ALD), member 3	-	-	-	ABC transporter D family member 1-like isoform X1
Glyma.11G090900	K06174|1|0.0|1132|gmx:100797423|ATP-binding cassette, sub-family E, member 1	-	GO:0051536//iron-sulfur cluster binding	GO:0006200//ATP catabolic process	ABC transporter E family member 2-like
Glyma.11G194700	K06185|1|0.0|1180|gmx:100809491|ATP-binding cassette, subfamily F, member 2	-	GO:0005524//ATP binding	GO:0006200//ATP catabolic process	ABC transporter F family member 1-like
Glyma.13G002500	K06158|1|0.0|1398|gmx:100790412|ATP-binding cassette, subfamily F, member 3	-	GO:0005524//ATP binding	GO:0006200//ATP catabolic process	ABC transporter F family member 3-like
Glyma.20G066600	K06158|1|0.0|1423|gmx:100790412|ATP-binding cassette, subfamily F, member 3	-	GO:0005524//ATP binding	GO:0006200//ATP catabolic process	ABC transporter F family member 3-like
Glyma.03G135300	K05681|1|1e-44|179|cme:CMS467C|ATP-binding cassette, subfamily G (WHITE), member 2;K12843|2|4e-36|150|vvi:100248403|U4/U6 small nuclear ribonucleoprotein PRP3;K02065|4|4e-09|61.2|gmx:100783283|putative ABC transport system ATP-binding protein	-	-	-	ABC transporter G family member 15-like
Glyma.01G091100	K05681|1|2e-89|328|cme:CMS467C|ATP-binding cassette, subfamily G (WHITE), member 2;K12843|2|1e-63|243|vvi:100248403|U4/U6 small nuclear ribonucleoprotein PRP3;K05663|4|2e-18|93.2|ath:AT5G58270|mitochondrial ABC transporter ATM	GO:0016020//membrane	GO:0015416//organic phosphonate transmembrane-transporting ATPase activity	GO:0006200//ATP catabolic process	ABC transporter G family member 21-like
Glyma.02G163200	K05681|1|2e-49|196|cme:CMS467C|ATP-binding cassette, subfamily G (WHITE), member 2;K12843|2|5e-42|172|vvi:100248403|U4/U6 small nuclear ribonucleoprotein PRP3;K02065|4|3e-16|86.3|mtr:MTR_7g079540|putative ABC transport system ATP-binding protein	-	GO:0008559//xenobiotic-transporting ATPase activity	GO:0006200//ATP catabolic process	ABC transporter G family member 24-like isoform X1
Glyma.20G174800	K05681|1|9e-88|323|cme:CMS467C|ATP-binding cassette, subfamily G (WHITE), member 2;K12843|2|1e-68|259|vvi:100248403|U4/U6 small nuclear ribonucleoprotein PRP3;K05658|4|2e-17|89.7|bdi:100833702|ATP-binding cassette, subfamily B (MDR/TAP), member 1	GO:0016020//membrane	GO:0015412//molybdate transmembrane-transporting ATPase activity	GO:0006200//ATP catabolic process	ABC transporter G family member 25-like
Glyma.17G120100	K05681|1|5e-38|159|cme:CMS467C|ATP-binding cassette, subfamily G (WHITE), member 2;K12843|3|7e-36|151|vvi:100248403|U4/U6 small nuclear ribonucleoprotein PRP3	GO:0016020//membrane	GO:0005524//ATP binding	GO:0006200//ATP catabolic process	ABC transporter G family member 32-like isoform 1
Glyma.05G011900	K05681|1|2e-48|157|cme:CMS467C|ATP-binding cassette, subfamily G (WHITE), member 2;K12843|4|5e-37|155|vvi:100248403|U4/U6 small nuclear ribonucleoprotein PRP3	GO:0016020//membrane	GO:0015416//organic phosphonate transmembrane-transporting ATPase activity	GO:0006200//ATP catabolic process	ABC transporter G family member 32-like isoformX1
Glyma.08G201300	K05681|1|1e-47|191|cme:CMS467C|ATP-binding cassette, subfamily G (WHITE), member 2;K12843|3|2e-45|183|vvi:100248403|U4/U6 small nuclear ribonucleoprotein PRP3	-	-	-	ABC transporter G family member 36-like
Glyma.17G215800	-	-	-	-	aberrant root formation protein 4-like isoform X2
Glyma.17G242200	K09843|1|0.0|971|gmx:100815135|(+)-abscisic acid 8'-hydroxylase [EC:1.14.13.93]	-	GO:0020037//heme binding	GO:0055114//oxidation-reduction process	abscisic acid 8'-hydroxylase 4
Glyma.14G082900	K09843|1|0.0|945|gmx:100815135|(+)-abscisic acid 8'-hydroxylase [EC:1.14.13.93]	-	GO:0020037//heme binding	GO:0055114//oxidation-reduction process	abscisic acid 8'-hydroxylase 4-like
Glyma.18G206000	K14496|1|2e-99|360|gmx:100805378|abscisic acid receptor PYR/PYL family	-	-	GO:0009738//abscisic acid mediated signaling pathway	abscisic acid receptor PYL4-like
Glyma.03G066200	K14496|1|1e-109|395|gmx:100809023|abscisic acid receptor PYR/PYL family	-	-	-	abscisic acid receptor PYL8-like isoform X1
Glyma.02G272200	K09842|1|0.0|1910|rcu:RCOM_0951470|abscisic-aldehyde oxidase [EC:1.2.3.14];K11817|3|0.0|1882|pop:POPTR_767106|indole-3-acetaldehyde oxidase [EC:1.2.3.7]	-	GO:0050660//flavin adenine dinucleotide binding	GO:0055114//oxidation-reduction process	abscisic-aldehyde oxidase-like
Glyma.17G031800	K00666|1|1e-149|529|sbi:SORBI_10g012080|fatty-acyl-CoA synthase [EC:6.2.1.-];K01904|3|4e-36|151|sbi:SORBI_03g000610|4-coumarate--CoA ligase [EC:6.2.1.12]	-	GO:0016874//ligase activity	GO:0008152//metabolic process	acetate/butyrate--CoA ligase AAE7, peroxisomal-like
Glyma.04G104900	K11262|1|0.0|4505|gmx:100778658|acetyl-CoA carboxylase / biotin carboxylase [EC:6.4.1.2 6.3.4.14]	-	GO:0046872//metal ion binding	GO:0006633//fatty acid biosynthetic process	acetyl-CoA carboxylase 1-like
Glyma.06G105900	K11262|1|0.0|3518|gmx:100803679|acetyl-CoA carboxylase / biotin carboxylase [EC:6.4.1.2 6.3.4.14]	-	GO:0046872//metal ion binding	GO:0006633//fatty acid biosynthetic process	acetyl-CoA carboxylase 1-like isoform X1
Glyma.04G073800	K00930|1|0.0|660|gmx:100780093|acetylglutamate kinase [EC:2.7.2.8]	GO:0005737//cytoplasm	GO:0003991//acetylglutamate kinase activity	GO:0006526//arginine biosynthetic process	acetylglutamate kise, chloroplastic-like
Glyma.06G074900	K00930|1|0.0|665|gmx:100814183|acetylglutamate kinase [EC:2.7.2.8]	GO:0005737//cytoplasm	GO:0003991//acetylglutamate kinase activity	GO:0006526//arginine biosynthetic process	acetylglutamate kise, chloroplastic-like
Glyma.11G043300	K01438|1|0.0|889|gmx:100814676|acetylornithine deacetylase [EC:3.5.1.16]	-	GO:0016787//hydrolase activity	GO:0008152//metabolic process	acetylornithine deacetylase-like isoform 1
Glyma.02G057800	K11323|1|2e-25|115|vcn:VOLCADRAFT_121342|histone arginine demethylase JMJD6 [EC:1.14.11.-]	-	-	-	acidic leucine-rich nuclear phosphoprotein 32-related protein-like
Glyma.16G140800	K11323|1|5e-26|118|vcn:VOLCADRAFT_121342|histone arginine demethylase JMJD6 [EC:1.14.11.-];K14306|5|6e-25|114|rcu:RCOM_1609340|nuclear pore complex protein Nup62	-	-	-	acidic leucine-rich nuclear phosphoprotein 32-related protein-like
Glyma.17G103500	K01183|1|0.0|634|gmx:100796220|chitinase [EC:3.2.1.14]	-	-	-	acidic mammalian chitise-like
Glyma.01G162800	K01681|1|0.0|1814|gmx:100499625|aconitate hydratase 1 [EC:4.2.1.3]	-	GO:0051539//4 iron, 4 sulfur cluster binding	GO:0008152//metabolic process	aconitate hydratase 1
Glyma.12G193800	K01681|1|0.0|1973|gmx:100794803|aconitate hydratase 1 [EC:4.2.1.3]	-	GO:0051539//4 iron, 4 sulfur cluster binding	GO:0008152//metabolic process	aconitate hydratase 2, mitochondrial-like
Glyma.13G308700	K01681|1|0.0|1766|gmx:100810088|aconitate hydratase 1 [EC:4.2.1.3]	-	GO:0051539//4 iron, 4 sulfur cluster binding	GO:0008152//metabolic process	aconitate hydratase 2, mitochondrial-like
Glyma.06G305700	K01681|1|0.0|1930|gmx:100793264|aconitate hydratase 1 [EC:4.2.1.3]	-	GO:0051539//4 iron, 4 sulfur cluster binding	GO:0008152//metabolic process	aconitate hydratase, cytoplasmic-like
Glyma.11G080600	K01681|1|0.0|1768|gmx:100811955|aconitate hydratase 1 [EC:4.2.1.3]	-	GO:0051539//4 iron, 4 sulfur cluster binding	GO:0008152//metabolic process	aconitate hydratase, cytoplasmic-like
Glyma.02G311300	K03243|1|2e-06|54.3|cre:CHLREDRAFT_141272|translation initiation factor 5B	-	-	-	actin cytoskeleton-regulatory complex protein PAN1-like
Glyma.04G016600	-	-	-	-	actin cytoskeleton-regulatory complex protein PAN1-like
Glyma.14G001200	-	-	-	-	actin cytoskeleton-regulatory complex protein PAN1-like
Glyma.08G278600	K14766|1|1e-64|206|gmx:100802524|nucleolar protein 14	-	GO:0005509//calcium ion binding	GO:0006184//GTP catabolic process	actin cytoskeleton-regulatory complex protein pan1-like isoform X5
Glyma.13G335600	K05692|1|0.0|749|pop:POPTR_561252|actin beta/gamma 1;K10355|3|0.0|742|osa:4333919|actin, other eukaryote	-	-	-	actin-like isoform X1
Glyma.19G095900	K05692|1|5e-97|353|cre:CHLREDRAFT_24392|actin beta/gamma 1;K10355|3|1e-95|349|ath:AT2G42100|actin, other eukaryote	GO:0005885//Arp2/3 protein complex	GO:0005524//ATP binding	GO:0009825//multidimensional cell growth	actin-related protein 2
Glyma.18G103800	K05757|1|0.0|780|gmx:100804478|actin related protein 2/3 complex, subunit 1A/1B	GO:0005737//cytoplasm	GO:0003779//actin binding	GO:0030833//regulation of actin filament polymerization	actin-related protein 2/3 complex subunit 1B-like
Glyma.11G219700	K11672|1|0.0|1462|gmx:100813421|actin-related protein 5	-	-	-	actin-related protein 5-like isoform 1
Glyma.18G037700	K11672|1|0.0|1463|gmx:100808396|actin-related protein 5	-	-	-	actin-related protein 5-like isoform X1
Glyma.02G248700	K11672|1|0.0|1302|gmx:100808396|actin-related protein 5	-	-	-	actin-related protein 5-like isoformX1
Glyma.20G202700	K11673|1|0.0|1203|gmx:100788484|actin-related protein 8	-	-	-	actin-related protein 9-like isoform X3
Glyma.04G045100	-	-	GO:0097159//organic cyclic compound binding	-	activating sigl cointegrator 1 complex subunit 2-like
Glyma.06G045600	-	-	GO:0097159//organic cyclic compound binding	-	activating sigl cointegrator 1 complex subunit 2-like isoform X1
Glyma.06G202500	K01529|1|0.0|2719|rcu:RCOM_1469910|[EC:3.6.1.-]	-	GO:0003676//nucleic acid binding	-	activating sigl cointegrator 1 complex subunit 3 isoform X1
Glyma.10G001100	K01303|1|0.0|1543|gmx:100803600|acylaminoacyl-peptidase [EC:3.4.19.1]	-	-	-	acylamino-acid-releasing enzyme-like isoform X2
Glyma.15G150900	K00249|1|0.0|1583|gmx:100778771|acyl-CoA dehydrogenase [EC:1.3.99.3]	GO:0005829//cytosol	GO:0050660//flavin adenine dinucleotide binding	GO:0048767//root hair elongation	acyl-CoA dehydrogese family member 10-like
Glyma.04G233600	K06694|1|5e-15|81.3|sbi:SORBI_01g007540|26S proteasome non-ATPase regulatory subunit 10	GO:0009505//plant-type cell wall	GO:0032791//lead ion binding	GO:0006629//lipid metabolic process	acyl-CoA-binding domain-containing protein 1-like
Glyma.06G131200	K06694|1|4e-15|81.6|sbi:SORBI_01g007540|26S proteasome non-ATPase regulatory subunit 10	-	-	-	acyl-CoA-binding domain-containing protein 1-like
Glyma.07G250400	K15450|1|1e-20|100|gmx:100816336|tRNA wybutosine-synthesizing protein 3 [EC:2.1.1.-]	-	-	-	acyl-CoA-binding domain-containing protein 4-like
Glyma.17G024000	K15450|1|2e-19|96.7|gmx:100816336|tRNA wybutosine-synthesizing protein 3 [EC:2.1.1.-]	-	-	-	acyl-CoA-binding domain-containing protein 4-like
Glyma.15G096200	K15450|1|1e-19|97.1|pop:POPTR_831045|tRNA wybutosine-synthesizing protein 3 [EC:2.1.1.-]	-	-	-	acyl-CoA-binding domain-containing protein 4-like isoform X1
Glyma.20G191900	K15450|1|2e-19|95.9|ppp:PHYPADRAFT_149655|tRNA wybutosine-synthesizing protein 3 [EC:2.1.1.-];K12115|4|5e-18|91.3|pop:POPTR_809263|clock-associated PAS protein ZTL	GO:0005634//nucleus	-	-	acyl-CoA-binding domain-containing protein 4-like isoform X1
Glyma.20G235500	K15450|1|2e-18|92.8|smo:SELMODRAFT_418563|tRNA wybutosine-synthesizing protein 3 [EC:2.1.1.-];K02999|5|3e-16|85.9|bdi:100821444|DNA-directed RNA polymerase I subunit RPA1 [EC:2.7.7.6]	-	GO:0000062//fatty-acyl-CoA binding	-	acyl-CoA-binding domain-containing protein 4-like isoform X1
Glyma.20G187700	K02999|1|2e-100|365|bdi:100821444|DNA-directed RNA polymerase I subunit RPA1 [EC:2.7.7.6];K14966|4|9e-35|147|vcn:VOLCADRAFT_121332|host cell factor;K15450|5|3e-23|108|ppp:PHYPADRAFT_149655|tRNA wybutosine-synthesizing protein 3 [EC:2.1.1.-]	-	-	-	acyl-CoA-binding domain-containing protein 5 isoform X2
Glyma.06G285400	K00232|1|0.0|1363|gmx:100790627|acyl-CoA oxidase [EC:1.3.3.6]	GO:0005777//peroxisome	GO:0050660//flavin adenine dinucleotide binding	GO:0006635//fatty acid beta-oxidation	acyl-coenzyme A oxidase 3, peroxisomal-like
Glyma.18G232100	K01068|1|9e-87|223|ath:AT1G01710|palmitoyl-CoA hydrolase [EC:3.1.2.2];K01076|5|3e-74|205|ath:AT4G00520|[EC:3.1.2.-]	-	GO:0047617//acyl-CoA hydrolase activity	GO:0006637//acyl-CoA metabolic process	acyl-coenzyme A thioesterase 8-like
Glyma.18G232200	K01068|1|2e-91|332|ath:AT1G01710|palmitoyl-CoA hydrolase [EC:3.1.2.2];K01076|3|5e-71|265|aly:ARALYDRAFT_663903|[EC:3.1.2.-]	-	GO:0016290//palmitoyl-CoA hydrolase activity	GO:0006637//acyl-CoA metabolic process	acyl-coenzyme A thioesterase 8-like
Glyma.18G232300	K01068|1|3e-22|101|aly:ARALYDRAFT_470104|palmitoyl-CoA hydrolase [EC:3.1.2.2];K01076|2|5e-22|100|ath:AT4G00520|[EC:3.1.2.-];K07376|5|1e-06|49.7|ota:Ot02g05760|protein kinase, cGMP-dependent [EC:2.7.11.12]	-	-	-	acyl-coenzyme A thioesterase 8-like
Glyma.18G232000	K01068|1|1e-169|595|aly:ARALYDRAFT_470104|palmitoyl-CoA hydrolase [EC:3.1.2.2];K01076|3|1e-151|535|ath:AT4G00520|[EC:3.1.2.-];K04739|5|7e-06|50.8|smo:SELMODRAFT_105805|cAMP-dependent protein kinase regulator	-	GO:0016290//palmitoyl-CoA hydrolase activity	GO:0006637//acyl-CoA metabolic process	acyl-coenzyme A thioesterase 8-like isoform X1
Glyma.13G363000	K06130|1|1e-92|337|pop:POPTR_809106|lysophospholipase II [EC:3.1.1.5]	-	GO:0016787//hydrolase activity	-	acyl-protein thioesterase 2-like isoform X1
Glyma.19G241200	-	-	-	-	acyltransferase-like protein At1g54570, chloroplastic-like
Glyma.09G056100	K12115|1|0.0|1154|rcu:RCOM_0545900|clock-associated PAS protein ZTL	GO:0016020//membrane	GO:0005044//scavenger receptor activity	GO:0007165//signal transduction	adagio protein 1-like
Glyma.04G067800	K14684|1|5e-48|190|gmx:100801703|solute carrier family 25 (mitochondrial phosphate transporter), member 23/24/25/41	GO:0016021//integral to membrane	-	GO:0055085//transmembrane transport	adenine nucleotide transporter BT1, chloroplastic/mitochondrial-like
Glyma.06G045500	K00759|1|2e-104|376|gmx:100777103|adenine phosphoribosyltransferase [EC:2.4.2.7]	GO:0005829//cytosol	GO:0003999//adenine phosphoribosyltransferase activity	GO:0009116//nucleoside metabolic process	adenine phosphoribosyltransferase 1, chloroplastic-like
Glyma.14G115700	K00759|1|4e-78|270|rcu:RCOM_0923600|adenine phosphoribosyltransferase [EC:2.4.2.7]	GO:0005737//cytoplasm	GO:0003999//adenine phosphoribosyltransferase activity	GO:0009116//nucleoside metabolic process	adenine phosphoribosyltransferase 2 isoform X5
Glyma.09G200000	K15168|1|4e-10|65.1|ath:AT1G25540|mediator of RNA polymerase II transcription subunit 25;K14486|4|2e-08|59.7|aly:ARALYDRAFT_488981|auxin response factor	-	-	-	adenylate cyclase, termil-differentiation specific-like
Glyma.19G177500	K00939|1|2e-142|503|gmx:100818561|adenylate kinase [EC:2.7.4.3]	-	GO:0004017//adenylate kinase activity	GO:0046939//nucleotide phosphorylation	adenylate kise 1, mitochondrial-like
Glyma.10G247800	K01756|1|6e-155|545|gmx:100818533|adenylosuccinate lyase [EC:4.3.2.2]	GO:0009507//chloroplast	GO:0016842	GO:0009152//purine ribonucleotide biosynthetic process	adenylosuccite lyase-like
Glyma.03G139200	K01939|1|0.0|976|gmx:100811618|adenylosuccinate synthase [EC:6.3.4.4]	GO:0009507//chloroplast	GO:0004019//adenylosuccinate synthase activity	GO:0044208//'de novo' AMP biosynthetic process	adenylosuccite synthetase 2, chloroplastic-like
Glyma.12G190600	K10754|1|7e-35|146|gmx:100790070|replication factor C subunit 1;K01757|2|1e-29|129|aly:ARALYDRAFT_476541|strictosidine synthase [EC:4.3.3.2]	-	GO:0016829//lyase activity	-	adipocyte plasma membrane-associated protein-like [Cicer arietinum]
Glyma.08G154900	K05863|1|0.0|752|gmx:100789942|solute carrier family 25 (mitochondrial adenine nucleotide translocator), member 4/5/6/31	-	-	-	ADP,ATP carrier protein 1, mitochondrial
Glyma.05G246200	K05863|1|1e-178|624|gmx:100798418|solute carrier family 25 (mitochondrial adenine nucleotide translocator), member 4/5/6/31	GO:0005789//endoplasmic reticulum membrane	GO:0005215//transporter activity	GO:0055085//transmembrane transport	ADP,ATP carrier protein ER-ANT1-like
Glyma.05G200700	K12489|1|0.0|1601|gmx:100792517|Arf-GAP with coiled-coil, ANK repeat and PH domain-containing protein	-	GO:0005488//binding	-	ADP-ribosylation factor GTPase-activating protein AGD3-like isoform X1
Glyma.18G210100	K13210|1|4e-13|75.5|sbi:SORBI_04g007950|far upstream element-binding protein;K13217|2|2e-12|72.8|ath:AT5G46400|pre-mRNA-processing factor 39	-	-	-	ADP-ribosylation factor-binding protein GGA1-like
Glyma.04G081100	-	GO:0044464//cell part	-	GO:0006886//intracellular protein transport	ADP-ribosylation factor-binding protein GGA3-like isoform X2
Glyma.U031000	K13169|1|3e-50|197|ppp:PHYPADRAFT_136355|splicing factor, arginine/serine-rich 17	-	-	-	A-kise anchor protein 17A-like
Glyma.19G125000	K14320|1|0.0|686|gmx:100808599|aladin	-	-	-	aladin-like
Glyma.03G120400	K14320|1|0.0|609|gmx:100808599|aladin	-	-	-	aladin-like isoform X1
Glyma.16G013900	K00814|1|9e-180|629|aly:ARALYDRAFT_476362|alanine transaminase [EC:2.6.1.2]	-	GO:0030170//pyridoxal phosphate binding	GO:0009058//biosynthetic process	alanine aminotransferase 2, mitochondrial-like isoform 1
Glyma.18G021000	K00827|1|9e-152|534|gmx:100804017|alanine-glyoxylate transaminase / (R)-3-amino-2-methylpropionate-pyruvate transaminase [EC:2.6.1.44 2.6.1.40]	-	GO:0016740//transferase activity	-	alanine--glyoxylate aminotransferase 2 homolog 1, mitochondrial
Glyma.03G040600	K00827|1|0.0|771|gmx:100170733|alanine-glyoxylate transaminase / (R)-3-amino-2-methylpropionate-pyruvate transaminase [EC:2.6.1.44 2.6.1.40]	-	GO:0016740//transferase activity	GO:0008152//metabolic process	alanine--glyoxylate aminotransferase 2 homolog 3, mitochondrial
Glyma.11G102100	K01872|1|0.0|1899|gmx:100788271|alanyl-tRNA synthetase [EC:6.1.1.7]	GO:0005737//cytoplasm	GO:0003676//nucleic acid binding	GO:0006419//alanyl-tRNA aminoacylation	alanine--tR ligase-like isoform X1
Glyma.12G027800	K01872|1|0.0|1778|gmx:100788271|alanyl-tRNA synthetase [EC:6.1.1.7]	GO:0005737//cytoplasm	GO:0003676//nucleic acid binding	GO:0006419//alanyl-tRNA aminoacylation	alanine--tR ligase-like isoform X1
Glyma.18G240200	K03217|1|1e-18|93.2|aly:ARALYDRAFT_483801|preprotein translocase subunit YidC	-	-	-	ALBINO3-like protein 2, chloroplastic-like
Glyma.09G036000	K00135|1|1e-54|213|gmx:100808318|succinate-semialdehyde dehydrogenase (NADP+) [EC:1.2.1.16];K00130|5|8e-52|203|smo:SELMODRAFT_272160|betaine-aldehyde dehydrogenase [EC:1.2.1.8]	GO:0016023//cytoplasmic membrane-bounded vesicle	GO:0004029//aldehyde dehydrogenase (NAD) activity	GO:0055114//oxidation-reduction process	aldehyde dehydrogese 22A1-like isoform X1
Glyma.03G066700	K00011|1|3e-131|467|ath:AT2G37790|aldehyde reductase [EC:1.1.1.21];K00002|2|1e-122|438|osa:4338987|alcohol dehydrogenase (NADP+) [EC:1.1.1.2];K08243|3|1e-59|229|mtr:MTR_5g097900|6'-deoxychalcone synthase [EC:2.3.1.170]	-	GO:0016491//oxidoreductase activity	GO:0055114//oxidation-reduction process	aldo-keto reductase family 4 member C9-like
Glyma.07G137200	K00011|1|1e-101|367|ath:AT2G37790|aldehyde reductase [EC:1.1.1.21];K00002|2|8e-92|335|osa:4338987|alcohol dehydrogenase (NADP+) [EC:1.1.1.2];K08243|4|3e-46|183|gmx:547911|6'-deoxychalcone synthase [EC:2.3.1.170]	-	GO:0004032//alditol:NADP+ 1-oxidoreductase activity	GO:0055114//oxidation-reduction process	aldo-keto reductase family 4 member C9-like isoform X1
Glyma.05G185500	-	-	GO:0033926	GO:0008152//metabolic process	alkaline/neutral invertase CINV2-like
Glyma.10G145600	-	-	GO:0033926	GO:0008152//metabolic process	alkaline/neutral invertase CINV2-like
Glyma.15G210100	K16055|1|0.0|1847|gmx:100797320|trehalose 6-phosphate synthase/phosphatase [EC:2.4.1.15 3.1.3.12]	-	-	-	alpha,alpha-trehalose-phosphate synthase [UDP-forming] 1-like isoform X1
Glyma.12G234200	K16055|1|0.0|1786|gmx:100820010|trehalose 6-phosphate synthase/phosphatase [EC:2.4.1.15 3.1.3.12]	-	GO:0003825//alpha,alpha-trehalose-phosphate synthase (UDP-forming) activity	GO:0005992//trehalose biosynthetic process	alpha,alpha-trehalose-phosphate synthase [UDP-forming] 1-like isoform X4
Glyma.17G126100	K06889|1|3e-14|78.6|cme:CMQ233C|	-	-	-	alpha/beta hydrolase domain-containing protein 17C-like
Glyma.16G067500	K06889|1|6e-09|60.5|cme:CMQ233C|	-	GO:0016787//hydrolase activity	-	alpha/beta hydrolase domain-containing protein 17C-like isoform X1
Glyma.20G026700	K00688|1|0.0|1501|vvi:100257811|starch phosphorylase [EC:2.4.1.1]	GO:0009570//chloroplast stroma	GO:0008184//glycogen phosphorylase activity	GO:0009414//response to water deprivation	alpha-1,4 glucan phosphorylase L-2 isozyme, chloroplastic/amyloplastic-like isoform X3
Glyma.08G296800	K01176|1|1e-114|412|ppp:PHYPADRAFT_60178|alpha-amylase [EC:3.2.1.1]	-	GO:0033910	GO:0005975//carbohydrate metabolic process	alpha-amylase 3, chloroplastic-like
Glyma.18G125300	K01176|1|7e-40|164|ppp:PHYPADRAFT_60178|alpha-amylase [EC:3.2.1.1]	-	-	-	alpha-amylase 3, chloroplastic-like
Glyma.09G028000	K01187|1|0.0|1821|gmx:100802518|alpha-glucosidase [EC:3.2.1.20]	-	GO:0030246//carbohydrate binding	GO:0005975//carbohydrate metabolic process	alpha-glucosidase-like
Glyma.16G207100	K10768|1|6e-134|475|gmx:100793993|alkylated DNA repair protein alkB homolog 6 [EC:1.14.11.-]	-	GO:0016706//oxidoreductase activity, acting on paired donors, with incorporation or reduction of molecular oxygen, 2-oxoglutarate as one donor, and incorporation of one atom each of oxygen into both donors	GO:0055114//oxidation-reduction process	alpha-ketoglutarate-dependent dioxygese alkB homolog 6-like
Glyma.03G120100	K01209|1|0.0|874|mtr:MTR_7g088410|alpha-N-arabinofuranosidase [EC:3.2.1.55]	-	GO:0046556//alpha-N-arabinofuranosidase activity	GO:0046373//L-arabinose metabolic process	alpha-L-arabinofuranosidase 1-like
Glyma.12G177800	K01206|1|8e-136|481|gmx:100807583|alpha-L-fucosidase [EC:3.2.1.51]	-	GO:0016798//hydrolase activity, acting on glycosyl bonds	GO:0008152//metabolic process	alpha-L-fucosidase 1-like
Glyma.13G322800	K01206|1|0.0|1116|gmx:100807583|alpha-L-fucosidase [EC:3.2.1.51]	-	GO:0004560//alpha-L-fucosidase activity	GO:0005975//carbohydrate metabolic process	alpha-L-fucosidase 1-like
Glyma.01G243600	K15923|1|0.0|817|vvi:100266190|alpha-L-fucosidase 2 [EC:3.2.1.51]	-	GO:0003824//catalytic activity	GO:0008152//metabolic process	alpha-L-fucosidase 2-like
Glyma.13G068100	K01231|1|0.0|1608|rcu:RCOM_0852760|alpha-mannosidase II [EC:3.2.1.114]	-	GO:0004572//mannosyl-oligosaccharide 1,3-1,6-alpha-mannosidase activity	GO:0006013//mannose metabolic process	alpha-mannosidase 2x-like isoform X1
Glyma.19G015900	K01231|1|0.0|1819|vvi:100243903|alpha-mannosidase II [EC:3.2.1.114]	-	GO:0004572//mannosyl-oligosaccharide 1,3-1,6-alpha-mannosidase activity	GO:0006013//mannose metabolic process	alpha-mannosidase 2x-like isoform X1
Glyma.10G091000	K01205|1|0.0|1683|gmx:100805725|alpha-N-acetylglucosaminidase [EC:3.2.1.50]	GO:0005773//vacuole	-	-	alpha-N-acetylglucosaminidase-like isoform X1
Glyma.09G228800	K13217|1|6e-18|92.4|mtr:MTR_8g088050|pre-mRNA-processing factor 39;K14306|2|4e-16|86.3|gmx:100781711|nuclear pore complex protein Nup62	-	-	-	altered inheritance of mitochondria protein 3 isoform X1
Glyma.12G019100	-	-	-	-	altered inheritance rate of mitochondria protein 25
Glyma.01G083700	-	-	-	-	aluminum-activated malate transporter 4-like
Glyma.20G114100	-	-	-	-	aluminum-activated malate transporter 4-like isoform X1
Glyma.07G090300	-	-	-	-	aluminum-activated malate transporter 9-like isoform X1
Glyma.08G040700	-	-	-	GO:0015743//malate transport	aluminum-activated malate transporter 9-like isoform X1
Glyma.13G334200	K12881|1|5e-137|487|gmx:100783362|THO complex subunit 4	-	GO:0003676//nucleic acid binding	-	aly/REF export factor 2-like isoform X1
Glyma.06G088300	K14209|1|3e-11|68.6|mtr:MTR_4g090380|solute carrier family 36 (proton-coupled amino acid transporter)	GO:0016021//integral to membrane	-	-	amino acid permease 8-like
Glyma.06G053800	K08776|1|0.0|1677|gmx:100811437|puromycin-sensitive aminopeptidase [EC:3.4.11.-]	-	GO:0008237//metallopeptidase activity	GO:0006508//proteolysis	aminopeptidase M1-like
Glyma.06G053900	K08776|1|1e-60|197|gmx:100811437|puromycin-sensitive aminopeptidase [EC:3.4.11.-]	-	-	-	aminopeptidase M1-like isoform X1
Glyma.20G004100	K03320|1|2e-66|250|rcu:RCOM_0991000|ammonium transporter, Amt family	-	-	-	ammonium transporter 3 member 1-like
Glyma.08G295700	K01490|1|0.0|1191|rcu:RCOM_0698800|AMP deaminase [EC:3.5.4.6]	-	GO:0019239//deaminase activity	GO:0009168//purine ribonucleoside monophosphate biosynthetic process	AMP deamise-like
Glyma.18G127300	K01490|1|0.0|1081|rcu:RCOM_0698800|AMP deaminase [EC:3.5.4.6]	-	GO:0019239//deaminase activity	GO:0009168//purine ribonucleoside monophosphate biosynthetic process	AMP deamise-like
Glyma.01G119500	K01490|1|0.0|1685|gmx:100789965|AMP deaminase [EC:3.5.4.6]	GO:0005829//cytosol	GO:0003876//AMP deaminase activity	GO:0006188//IMP biosynthetic process	AMP deamise-like isoform X1
Glyma.05G237800	K11866|1|0.0|819|gmx:100800636|STAM-binding protein [EC:3.1.2.15]	-	GO:0008233//peptidase activity	GO:0006508//proteolysis	AMSH-like ubiquitin thioesterase 1-like
Glyma.17G031700	K11866|1|0.0|723|gmx:100806590|STAM-binding protein [EC:3.1.2.15]	-	-	-	AMSH-like ubiquitin thiolesterase 3-like
Glyma.06G228700	K03353|1|0.0|1119|gmx:100818974|anaphase-promoting complex subunit 6	-	-	-	aphase-promoting complex subunit 6-like isoform X1
Glyma.03G064800	K15340|1|3e-06|51.6|ppp:PHYPADRAFT_135525|DNA cross-link repair 1A protein	-	-	-	ankyrin repeat and SAM domain-containing protein 6-like
Glyma.18G222100	K15271|1|4e-79|294|mtr:MTR_7g075500|ATP-dependent DNA helicase HFM1/MER3 [EC:3.6.4.12]	-	-	-	ankyrin repeat and zinc finger domain-containing protein 1-like
Glyma.19G248000	-	-	-	-	ankyrin repeat domain-containing protein 13B-like
Glyma.03G250400	-	-	-	-	ankyrin repeat domain-containing protein 13B-like isoform X1
Glyma.07G261200	K13171|1|1e-11|70.1|ath:AT2G29210|serine/arginine repetitive matrix protein 1	-	-	-	ankyrin repeat domain-containing protein 13C-B
Glyma.10G165700	-	-	-	-	ankyrin repeat domain-containing protein 13C-B-like
Glyma.20G223500	K12199|1|2e-06|53.5|aly:ARALYDRAFT_492127|vacuolar protein sorting-associated protein VTA1;K14325|2|4e-06|52.4|osa:4325394|RNA-binding protein with serine-rich domain 1	-	-	-	ankyrin repeat domain-containing protein 13C-B-like
Glyma.09G004100	K14325|1|9e-09|60.8|sbi:SORBI_03g046480|RNA-binding protein with serine-rich domain 1;K14306|3|3e-08|59.3|bdi:100835393|nuclear pore complex protein Nup62;K13171|5|3e-08|59.3|ath:AT2G29210|serine/arginine repetitive matrix protein 1	-	-	-	ankyrin repeat domain-containing protein 13C-like
Glyma.15G108300	K14325|1|3e-11|69.3|osa:4325394|RNA-binding protein with serine-rich domain 1	-	-	-	ankyrin repeat domain-containing protein 13C-like
Glyma.20G076500	-	-	-	-	ankyrin repeat domain-containing protein 13C-like
Glyma.17G012800	K03006|1|9e-12|70.9|mtr:MTR_5g023020|DNA-directed RNA polymerase II subunit RPB1 [EC:2.7.7.6];K13171|3|2e-11|70.1|ath:AT2G29210|serine/arginine repetitive matrix protein 1	-	-	-	ankyrin repeat domain-containing protein 13C-like isoform X1
Glyma.18G008500	K06694|1|2e-12|73.2|vvi:100257739|26S proteasome non-ATPase regulatory subunit 10;K13118|2|1e-11|70.5|cre:CHLREDRAFT_17930|protein DGCR14	-	-	-	ankyrin repeat domain-containing protein 17-like isoform X1
Glyma.02G151200	K06694|1|4e-19|94.4|gmx:100499930|26S proteasome non-ATPase regulatory subunit 10	-	-	-	ankyrin repeat domain-containing protein 50-like
Glyma.05G073800	K06694|1|3e-09|63.2|mtr:MTR_5g043640|26S proteasome non-ATPase regulatory subunit 10	-	-	-	ankyrin repeat domain-containing protein 50-like
Glyma.19G077000	K06694|1|9e-11|68.2|mtr:MTR_5g043640|26S proteasome non-ATPase regulatory subunit 10	-	-	-	ankyrin repeat domain-containing protein 50-like
Glyma.06G241600	K06694|1|4e-08|58.2|mtr:MTR_5g043640|26S proteasome non-ATPase regulatory subunit 10	-	-	-	ankyrin repeat-containing protein At5g02620-like
Glyma.U003100	-	-	-	-	ankyrin repeat-containing protein At5g02620-like
Glyma.06G294200	K06694|1|2e-08|60.1|mtr:MTR_5g043640|26S proteasome non-ATPase regulatory subunit 10;K13118|5|9e-06|50.8|cre:CHLREDRAFT_17930|protein DGCR14	-	-	-	ankyrin repeat-containing protein At5g02620-like isoform X1
Glyma.13G331500	K06694|1|9e-19|94.0|rcu:RCOM_1621740|26S proteasome non-ATPase regulatory subunit 10	-	-	-	ankyrin repeat-containing protein At5g02620-like isoform X1
Glyma.19G263700	K06694|1|2e-15|82.8|gmx:100499930|26S proteasome non-ATPase regulatory subunit 10	-	-	-	ankyrin repeat-containing protein At5g02620-like isoform X1
Glyma.15G160300	-	-	-	-	ankyrin repeat-containing protein At5g02620-like isoform X3
Glyma.15G135400	-	GO:0005634//nucleus	GO:0005544//calcium-dependent phospholipid binding	GO:0009414//response to water deprivation	annexin D8-like
Glyma.16G086100	-	-	-	-	anoctamin-like protein At1g73020-like
Glyma.08G196700	-	-	-	-	anoctamin-like protein At1g73020-like isoform X1
Glyma.16G136400	-	-	-	-	anoctamin-like protein At1g73020-like isoform X2
Glyma.06G285700	K13496|1|8e-33|140|ath:AT2G36750|UDP-glucosyl transferase 73C [EC:2.4.1.-]	-	GO:0016758//transferase activity, transferring hexosyl groups	GO:0008152//metabolic process	anthocyanidin 3-O-glucoside 2''-O-glucosyltransferase-like
Glyma.18G003100	K12338|1|3e-115|414|ath:AT4G14090|anthocyanin 5-O-glucosyltransferase [EC:2.4.1.-];K13692|3|2e-109|394|ath:AT1G05560|UDP-glucose:(indol-3-yl)acetate beta-D-glucosyltransferase [EC:2.4.1.121]	-	GO:0016758//transferase activity, transferring hexosyl groups	GO:0008152//metabolic process	anthocyanidin 3-O-glucoside 5-O-glucosyltransferase-like
Glyma.07G183300	K12930|1|8e-107|386|rcu:RCOM_1324500|anthocyanidin 3-O-glucosyltransferase [EC:2.4.1.115];K10757|4|6e-101|366|ath:AT5G17050|flavonol 3-O-glucosyltransferase [EC:2.4.1.91]	-	GO:0047213//anthocyanidin 3-O-glucosyltransferase activity	GO:0008152//metabolic process	anthocyanidin 3-O-glucosyltransferase 2-like
Glyma.07G183400	K12930|1|3e-108|390|rcu:RCOM_1324500|anthocyanidin 3-O-glucosyltransferase [EC:2.4.1.115];K10757|3|9e-106|382|ath:AT5G17050|flavonol 3-O-glucosyltransferase [EC:2.4.1.91]	-	GO:0047213//anthocyanidin 3-O-glucosyltransferase activity	GO:0008152//metabolic process	anthocyanidin 3-O-glucosyltransferase 2-like
Glyma.20G196200	K08237|1|5e-17|87.0|pop:POPTR_731288|hydroquinone glucosyltransferase [EC:2.4.1.218];K13496|3|9e-17|86.3|ath:AT2G36760|UDP-glucosyl transferase 73C [EC:2.4.1.-]	-	GO:0016758//transferase activity, transferring hexosyl groups	GO:0008152//metabolic process	anthocyanidin 3-O-glucosyltransferase-like
Glyma.08G283400	K12393|1|0.0|850|gmx:100801068|AP-1 complex subunit mu	GO:0030131//clathrin adaptor complex	-	GO:0016192//vesicle-mediated transport	AP-1 complex subunit mu-2-like
Glyma.18G143100	K12393|1|0.0|849|gmx:100789477|AP-1 complex subunit mu	GO:0030131//clathrin adaptor complex	-	GO:0016192//vesicle-mediated transport	AP-1 complex subunit mu-2-like
Glyma.12G180600	K11824|1|0.0|2003|gmx:100793930|AP-2 complex subunit alpha	GO:0030131//clathrin adaptor complex	GO:0008565//protein transporter activity	GO:0016192//vesicle-mediated transport	AP-2 complex subunit alpha-1-like isoform X1
Glyma.13G320200	K11824|1|0.0|2011|gmx:100798273|AP-2 complex subunit alpha	GO:0030131//clathrin adaptor complex	GO:0008565//protein transporter activity	GO:0016192//vesicle-mediated transport	AP-2 complex subunit alpha-1-like isoform X1
Glyma.11G042800	K11826|1|2e-161|567|gmx:100819211|AP-2 complex subunit mu-1	GO:0030131//clathrin adaptor complex	-	GO:0016192//vesicle-mediated transport	AP-2 complex subunit mu-like isoform X2
Glyma.05G237400	K12396|1|0.0|1723|gmx:100815221|AP-3 complex subunit delta-1	GO:0005794//Golgi apparatus	GO:0008565//protein transporter activity	GO:0016192//vesicle-mediated transport	AP-3 complex subunit delta-like
Glyma.08G044600	K12396|1|0.0|1442|gmx:100815221|AP-3 complex subunit delta-1	GO:0005794//Golgi apparatus	GO:0008565//protein transporter activity	GO:0016192//vesicle-mediated transport	AP-3 complex subunit delta-like isoform X1
Glyma.02G248300	K12397|1|0.0|1986|gmx:100802718|AP-3 complex subunit beta	GO:0030123//AP-3 adaptor complex	-	GO:0016192//vesicle-mediated transport	AP3-complex subunit beta-A-like
Glyma.14G068200	K12397|1|0.0|2226|gmx:100806345|AP-3 complex subunit beta	GO:0030123//AP-3 adaptor complex	-	GO:0016192//vesicle-mediated transport	AP3-complex subunit beta-A-like
Glyma.09G218500	K12400|1|0.0|1794|gmx:100819573|AP-4 complex subunit epsilon-1	GO:0030117//membrane coat	-	GO:0016192//vesicle-mediated transport	AP-4 complex subunit epsilon-like
Glyma.16G076500	K12400|1|0.0|1848|gmx:100806914|AP-4 complex subunit epsilon-1	GO:0030117//membrane coat	-	GO:0016192//vesicle-mediated transport	AP-4 complex subunit epsilon-like
Glyma.16G109200	K12400|1|0.0|1924|gmx:100806914|AP-4 complex subunit epsilon-1	GO:0030117//membrane coat	-	GO:0016192//vesicle-mediated transport	AP-4 complex subunit epsilon-like
Glyma.06G029800	K12402|1|0.0|716|gmx:100800985|AP-4 complex subunit mu-1	GO:0030131//clathrin adaptor complex	-	GO:0016192//vesicle-mediated transport	AP-4 complex subunit mu-like
Glyma.11G102800	-	-	-	-	AP-5 complex subunit beta-1-like
Glyma.12G027900	-	-	-	-	AP-5 complex subunit beta-1-like
Glyma.17G019900	K12398|1|5e-08|58.5|smo:SELMODRAFT_181161|AP-3 complex subunit mu	GO:0030131//clathrin adaptor complex	-	GO:0016192//vesicle-mediated transport	AP-5 complex subunit mu-like
Glyma.06G271800	-	-	-	-	AP-5 complex subunit zeta-1-like
Glyma.09G086100	-	-	GO:0005507//copper ion binding	-	APO protein 2, chloroplastic-like
Glyma.02G188600	-	-	-	-	APO protein 3, mitochondrial-like isoform X1
Glyma.07G203600	-	-	-	-	apoptosis inhibitor 5-like
Glyma.13G172200	-	-	-	-	apoptosis inhibitor 5-like
Glyma.11G179400	K03885|1|6e-10|63.9|pop:POPTR_571795|NADH dehydrogenase [EC:1.6.99.3]	GO:0005886//plasma membrane	GO:0050660//flavin adenine dinucleotide binding	GO:0055114//oxidation-reduction process	apoptosis-inducing factor homolog A-like
Glyma.12G094000	K03885|1|4e-10|64.7|aly:ARALYDRAFT_492734|NADH dehydrogenase [EC:1.6.99.3]	GO:0005886//plasma membrane	GO:0050660//flavin adenine dinucleotide binding	GO:0055114//oxidation-reduction process	apoptosis-inducing factor homolog A-like isoform X2
Glyma.18G019700	K12875|1|0.0|1410|gmx:100786288|apoptotic chromatin condensation inducer in the nucleus	-	GO:0003676//nucleic acid binding	-	apoptotic chromatin condensation inducer in the nucleus-like
Glyma.11G237500	K12875|1|0.0|1258|gmx:100786288|apoptotic chromatin condensation inducer in the nucleus	-	-	-	apoptotic chromatin condensation inducer in the nucleus-like isoform X1
Glyma.10G105800	K01142|1|0.0|741|gmx:100776653|exodeoxyribonuclease III [EC:3.1.11.2]	-	-	-	apurinic endonuclease-redox protein-like isoform X2
Glyma.02G069900	K14641|1|0.0|670|rcu:RCOM_1122480|apyrase [EC:3.6.1.5]	-	GO:0016787//hydrolase activity	-	apyrase 1-like
Glyma.16G043700	K14641|1|5e-126|450|ppp:PHYPADRAFT_175090|apyrase [EC:3.6.1.5]	-	GO:0016787//hydrolase activity	-	apyrase 2-like
Glyma.19G108500	K14641|1|0.0|691|rcu:RCOM_1122480|apyrase [EC:3.6.1.5]	-	GO:0016787//hydrolase activity	-	apyrase 2-like
Glyma.10G290600	K09873|1|4e-119|425|aly:ARALYDRAFT_912085|aquaporin TIP	GO:0005737//cytoplasm	GO:0015204//urea transmembrane transporter activity	GO:0015840//urea transport	aquaporin TIP1-3-like
Glyma.11G221900	K13462|1|2e-69|263|rcu:RCOM_0708240|guanine nucleotide-exchange factor	-	GO:0005086//ARF guanyl-nucleotide exchange factor activity	GO:0032012//regulation of ARF protein signal transduction	ARF guanine-nucleotide exchange factor GNOM-like
Glyma.18G035800	K13462|1|2e-74|280|rcu:RCOM_0708240|guanine nucleotide-exchange factor	-	GO:0005086//ARF guanyl-nucleotide exchange factor activity	GO:0032012//regulation of ARF protein signal transduction	ARF guanine-nucleotide exchange factor GNOM-like isoform X1
Glyma.06G045000	K00599|1|4e-72|270|olu:OSTLU_86989|[EC:2.1.1.-]	-	GO:0030731//guanidinoacetate N-methyltransferase activity	GO:0032259//methylation	arginine N-methyltransferase 2
Glyma.10G102200	K12811|1|8e-13|73.9|mtr:MTR_2g007000|ATP-dependent RNA helicase DDX46/PRP5 [EC:3.6.4.13]	-	-	-	arginine/serine-rich coiled-coil protein 2-like isoform X2
Glyma.08G172000	K14325|1|0.0|847|gmx:100804778|RNA-binding protein with serine-rich domain 1	-	GO:0003676//nucleic acid binding	-	arginine/serine-rich protein 45-like
Glyma.15G255400	K14325|1|0.0|845|gmx:100783566|RNA-binding protein with serine-rich domain 1	-	GO:0003676//nucleic acid binding	-	arginine/serine-rich protein 45-like
Glyma.08G282400	K15174|1|3e-16|86.7|rcu:RCOM_1489440|RNA polymerase II-associated factor 1	-	-	-	arginine/serine-rich protein PNISR-like isoform X2
Glyma.18G143900	K15174|1|1e-17|91.3|rcu:RCOM_1489440|RNA polymerase II-associated factor 1	-	-	-	arginine/serine-rich protein PNISR-like isoform X3
Glyma.16G022300	K12897|1|7e-14|76.6|mtr:MTR_5g023060|transformer-2 protein;K12896|2|3e-12|71.2|cre:CHLREDRAFT_195844|splicing factor, arginine/serine-rich 7;K12890|4|2e-11|68.2|osa:4344256|splicing factor, arginine/serine-rich 1/9;K14325|5|3e-11|67.8|pop:POPTR_823076|RNA-binding protein with serine-rich domain 1	-	-	-	arginine/serine-rich-splicing factor RSP31-like isoform X3
Glyma.03G017200	K12897|1|5e-14|76.6|vvi:100245531|transformer-2 protein;K12890|3|2e-11|67.8|osa:4344256|splicing factor, arginine/serine-rich 1/9;K12831|5|9e-11|65.9|zma:100192006|splicing factor 3B subunit 4	-	-	-	arginine/serine-rich-splicing factor RSP41-like isoform X2
Glyma.07G078300	K12897|1|6e-13|73.2|vvi:100245531|transformer-2 protein;K12831|3|7e-11|66.2|zma:100192006|splicing factor 3B subunit 4;K12890|4|9e-11|65.9|osa:4344256|splicing factor, arginine/serine-rich 1/9	-	-	-	arginine/serine-rich-splicing factor RSP41-like isoform X2
Glyma.05G004000	K01115|1|6e-25|114|vcn:VOLCADRAFT_99471|phospholipase D [EC:3.1.4.4];K15174|4|3e-23|108|pop:POPTR_751858|RNA polymerase II-associated factor 1	-	-	-	arginine-glutamic acid dipeptide repeats protein-like
Glyma.01G006100	K01887|1|0.0|1202|gmx:100796303|arginyl-tRNA synthetase [EC:6.1.1.19]	GO:0005737//cytoplasm	GO:0004814//arginine-tRNA ligase activity	GO:0006420//arginyl-tRNA aminoacylation	arginine--tR ligase, cytoplasmic-like
Glyma.10G102800	K01887|1|7e-93|339|gmx:100795626|arginyl-tRNA synthetase [EC:6.1.1.19]	GO:0005737//cytoplasm	GO:0004814//arginine-tRNA ligase activity	GO:0006420//arginyl-tRNA aminoacylation	arginine--tR ligase, cytoplasmic-like
Glyma.10G102900	K01887|1|0.0|656|gmx:100795626|arginyl-tRNA synthetase [EC:6.1.1.19]	GO:0005737//cytoplasm	GO:0004814//arginine-tRNA ligase activity	GO:0006420//arginyl-tRNA aminoacylation	arginine--tR ligase, cytoplasmic-like
Glyma.01G239200	K08332|1|6e-33|141|vcn:VOLCADRAFT_41528|vacuolar protein 8	-	-	-	ARM REPEAT PROTEIN INTERACTING WITH ABF2-like
Glyma.11G004300	K08332|1|4e-32|139|vcn:VOLCADRAFT_41528|vacuolar protein 8;K10523|5|1e-17|90.5|ppp:PHYPADRAFT_217835|speckle-type POZ protein	-	-	-	ARM REPEAT PROTEIN INTERACTING WITH ABF2-like isoform X1
Glyma.20G143500	K08332|1|2e-25|116|vcn:VOLCADRAFT_41528|vacuolar protein 8	-	-	-	ARM REPEAT PROTEIN INTERACTING WITH ABF2-like isoform X3
Glyma.01G144500	K10398|1|3e-57|222|mtr:MTR_2g096010|kinesin family member 11;K10394|2|3e-57|222|vcn:VOLCADRAFT_103736|kinesin family member 3/17	GO:0005875//microtubule associated complex	GO:0005524//ATP binding	GO:0007018//microtubule-based movement	armadillo repeat-containing kinesin-like protein 2-like
Glyma.09G268300	K10398|1|1e-59|230|ppp:PHYPADRAFT_96946|kinesin family member 11	GO:0005875//microtubule associated complex	GO:0005524//ATP binding	GO:0007018//microtubule-based movement	armadillo repeat-containing kinesin-like protein 2-like
Glyma.18G221600	K10398|1|1e-60|233|bdi:100829843|kinesin family member 11	GO:0005875//microtubule associated complex	GO:0005524//ATP binding	GO:0007018//microtubule-based movement	armadillo repeat-containing kinesin-like protein 2-like
Glyma.01G213200	K10394|1|1e-60|233|cre:CHLREDRAFT_150766|kinesin family member 3/17;K10398|4|1e-59|230|gmx:100816693|kinesin family member 11	GO:0005875//microtubule associated complex	GO:0005524//ATP binding	GO:0007018//microtubule-based movement	armadillo repeat-containing kinesin-like protein 3-like
Glyma.07G178400	K15707|1|1e-160|565|rcu:RCOM_0774230|RING finger protein 170	-	-	-	armadillo repeat-containing protein 6
Glyma.08G335400	K01051|1|9e-08|57.8|gmx:100776781|pectinesterase [EC:3.1.1.11];K01115|2|2e-06|53.1|vcn:VOLCADRAFT_99471|phospholipase D [EC:3.1.4.4]	-	-	-	armadillo repeat-containing protein 8-like
Glyma.18G070400	K01051|1|4e-06|52.4|gmx:100776781|pectinesterase [EC:3.1.1.11]	-	-	-	armadillo repeat-containing protein 8-like
Glyma.02G304000	K01115|1|3e-11|69.3|vcn:VOLCADRAFT_99471|phospholipase D [EC:3.1.4.4]	-	-	-	armadillo repeat-containing protein 8-like isoform X1
Glyma.12G193000	K05359|1|0.0|769|gmx:100792353|arogenate/prephenate dehydratase [EC:4.2.1.91 4.2.1.51]	-	GO:0016597//amino acid binding	GO:0009094//L-phenylalanine biosynthetic process	arogete dehydratase/prephete dehydratase 1, chloroplastic
Glyma.13G309300	K05359|1|3e-103|372|mtr:MTR_2g088130|arogenate/prephenate dehydratase [EC:4.2.1.91 4.2.1.51]	-	-	-	arogete dehydratase/prephete dehydratase 1, chloroplastic-like [Cicer arietinum]
Glyma.U021400	K05359|1|0.0|686|gmx:100787387|arogenate/prephenate dehydratase [EC:4.2.1.91 4.2.1.51]	GO:0009507//chloroplast	GO:0047769//arogenate dehydratase activity	GO:0009094//L-phenylalanine biosynthetic process	arogete dehydratase/prephete dehydratase 2, chloroplastic-like
Glyma.12G072500	K05359|1|3e-168|589|gmx:100787759|arogenate/prephenate dehydratase [EC:4.2.1.91 4.2.1.51]	GO:0009507//chloroplast	GO:0047769//arogenate dehydratase activity	GO:0009094//L-phenylalanine biosynthetic process	arogete dehydratase/prephete dehydratase 2, chloroplastic-like isoform X1
Glyma.20G025400	-	-	GO:0004066//asparagine synthase (glutamine-hydrolyzing) activity	GO:0006529//asparagine biosynthetic process	asparagine synthetase domain-containing protein 1-like isoform X2
Glyma.05G224000	K01893|1|0.0|1134|gmx:100790605|asparaginyl-tRNA synthetase [EC:6.1.1.22]	GO:0005737//cytoplasm	GO:0004816//asparagine-tRNA ligase activity	GO:0006421//asparaginyl-tRNA aminoacylation	asparagine--tR ligase, cytoplasmic 1-like
Glyma.08G031100	K01893|1|0.0|1136|gmx:100804064|asparaginyl-tRNA synthetase [EC:6.1.1.22]	GO:0005737//cytoplasm	GO:0004816//asparagine-tRNA ligase activity	GO:0006421//asparaginyl-tRNA aminoacylation	asparagine--tR ligase, cytoplasmic 1-like
Glyma.14G111800	K00811|1|0.0|894|gmx:547792|aspartate aminotransferase, chloroplastic [EC:2.6.1.1]	-	GO:0030170//pyridoxal phosphate binding	GO:0006520//cellular amino acid metabolic process	aspartate aminotransferase P2, mitochondrial-like isoform X1
Glyma.05G240700	K00133|1|0.0|738|gmx:100793061|aspartate-semialdehyde dehydrogenase [EC:1.2.1.11]	GO:0005739//mitochondrion	GO:0051287//NAD binding	GO:0009088//threonine biosynthetic process	aspartate-semialdehyde dehydrogese
Glyma.14G101500	K01876|1|0.0|1072|gmx:100788164|aspartyl-tRNA synthetase [EC:6.1.1.12]	GO:0005737//cytoplasm	GO:0003676//nucleic acid binding	GO:0006422//aspartyl-tRNA aminoacylation	aspartate--tR ligase, cytoplasmic-like
Glyma.17G223600	K01876|1|0.0|1074|gmx:100811577|aspartyl-tRNA synthetase [EC:6.1.1.12]	GO:0005737//cytoplasm	GO:0003676//nucleic acid binding	GO:0006422//aspartyl-tRNA aminoacylation	aspartate--tR ligase, cytoplasmic-like
Glyma.04G208200	K00924|1|1e-18|92.8|aly:ARALYDRAFT_489138|[EC:2.7.1.-]	GO:0005576//extracellular region	GO:0004190//aspartic-type endopeptidase activity	GO:0006508//proteolysis	aspartic proteise Asp1-like
Glyma.06G157500	K00924|1|3e-30|131|aly:ARALYDRAFT_489138|[EC:2.7.1.-];K01379|3|2e-08|59.3|cme:CMN194C|cathepsin D [EC:3.4.23.5]	GO:0005576//extracellular region	GO:0004190//aspartic-type endopeptidase activity	GO:0006508//proteolysis	aspartic proteise Asp1-like
Glyma.13G030500	K00924|1|8e-36|125|aly:ARALYDRAFT_489138|[EC:2.7.1.-]	-	GO:0016787//hydrolase activity	-	aspartic proteise Asp1-like isoform X1
Glyma.03G200900	K00924|1|5e-20|98.2|ath:AT5G22850|[EC:2.7.1.-];K01115|3|1e-13|76.6|vcn:VOLCADRAFT_99471|phospholipase D [EC:3.1.4.4]	-	-	-	aspartic proteise nepenthesin-2-like
Glyma.02G045000	K00924|1|2e-25|115|ath:AT5G22850|[EC:2.7.1.-];K08245|3|6e-06|51.2|mtr:MTR_2g045420|phytepsin [EC:3.4.23.40]	-	GO:0004190//aspartic-type endopeptidase activity	GO:0006508//proteolysis	aspartic proteise-like protein 1-like
Glyma.11G051400	K00924|1|7e-47|187|ath:AT5G22850|[EC:2.7.1.-];K08245|3|3e-10|65.9|zma:100286141|phytepsin [EC:3.4.23.40];K01379|4|2e-09|63.5|cme:CMN194C|cathepsin D [EC:3.4.23.5]	-	GO:0004190//aspartic-type endopeptidase activity	GO:0006508//proteolysis	aspartic proteise-like protein 2-like
Glyma.13G321000	K00924|1|0.0|694|ath:AT5G22850|[EC:2.7.1.-];K01379|3|2e-17|89.7|cme:CMN194C|cathepsin D [EC:3.4.23.5];K08245|4|3e-07|55.8|gmx:547993|phytepsin [EC:3.4.23.40]	-	-	-	aspartic proteise-like protein 2-like
Glyma.17G165000	K00924|1|4e-47|188|ath:AT5G22850|[EC:2.7.1.-];K08245|3|3e-11|69.3|ppp:PHYPADRAFT_186425|phytepsin [EC:3.4.23.40];K01379|5|6e-10|65.1|cme:CMN194C|cathepsin D [EC:3.4.23.5]	-	GO:0004190//aspartic-type endopeptidase activity	GO:0006508//proteolysis	aspartic proteise-like protein 2-like
Glyma.18G283100	K00924|1|1e-83|309|ath:AT5G22850|[EC:2.7.1.-];K01379|3|9e-07|53.9|cme:CMN194C|cathepsin D [EC:3.4.23.5]	-	GO:0004190//aspartic-type endopeptidase activity	GO:0006508//proteolysis	aspartic proteise-like protein 2-like
Glyma.08G258800	K00924|1|5e-85|313|ath:AT5G22850|[EC:2.7.1.-]	-	GO:0004190//aspartic-type endopeptidase activity	GO:0006508//proteolysis	aspartic proteise-like protein 2-like isoform X1
Glyma.09G276500	-	-	-	-	ataxin-10-like
Glyma.06G291400	K07555|1|8e-66|246|gmx:100306526|ATP synthase mitochondrial F1 complex assembly factor 1	GO:0005739//mitochondrion	-	GO:0006461//protein complex assembly	ATP synthase mitochondrial F1 complex assembly factor 1
Glyma.20G123600	K02133|1|0.0|1084|gmx:100789705|F-type H+-transporting ATPase subunit beta [EC:3.6.3.14]	GO:0009941//chloroplast envelope	GO:0008270//zinc ion binding	GO:0015991//ATP hydrolysis coupled proton transport	ATP synthase subunit beta, mitochondrial-like
Glyma.03G105300	K02134|1|2e-106|384|gmx:100780778|F-type H+-transporting ATPase subunit delta [EC:3.6.3.14]	GO:0045261//proton-transporting ATP synthase complex, catalytic core F(1)	GO:0046961//proton-transporting ATPase activity, rotational mechanism	GO:0015986//ATP synthesis coupled proton transport	ATP synthase subunit delta', mitochondrial-like
Glyma.04G174800	K01535|1|0.0|1877|gmx:100818043|H+-transporting ATPase [EC:3.6.3.6]	GO:0016021//integral to membrane	GO:0019829//cation-transporting ATPase activity	GO:0009651//response to salt stress	ATPase 11, plasma membrane-type-like isoform 1
Glyma.05G030700	K01535|1|0.0|1860|gmx:100802859|H+-transporting ATPase [EC:3.6.3.6]	GO:0016021//integral to membrane	GO:0019829//cation-transporting ATPase activity	GO:0009651//response to salt stress	ATPase 11, plasma membrane-type-like isoform 1
Glyma.07G079700	K01551|1|0.0|701|gmx:100816517|arsenite-transporting ATPase [EC:3.6.3.16]	-	GO:0015446//arsenite-transmembrane transporting ATPase activity	GO:0006200//ATP catabolic process	ATPase AS1 homolog
Glyma.01G174000	K03065|1|5e-17|87.8|pop:POPTR_834472|26S proteasome regulatory subunit T5;K12196|2|1e-16|86.7|vvi:100242617|vacuolar protein-sorting-associated protein 4	-	GO:0008568//microtubule-severing ATPase activity	-	ATPase family AAA domain-containing protein 3-B-like
Glyma.11G091700	K03065|1|5e-15|81.6|pop:POPTR_834472|26S proteasome regulatory subunit T5;K03798|2|6e-15|81.3|ppp:PHYPADRAFT_73559|cell division protease FtsH [EC:3.4.24.-];K12196|3|6e-15|81.3|smo:SELMODRAFT_426754|vacuolar protein-sorting-associated protein 4	GO:0009505//plant-type cell wall	GO:0005524//ATP binding	-	ATPase family AAA domain-containing protein 3-B-like
Glyma.12G017700	K12196|1|2e-15|82.8|vvi:100242617|vacuolar protein-sorting-associated protein 4;K03065|2|4e-15|82.0|pop:POPTR_834472|26S proteasome regulatory subunit T5	GO:0009505//plant-type cell wall	GO:0005524//ATP binding	-	ATPase family AAA domain-containing protein 3-B-like
Glyma.11G128300	K13525|1|8e-59|228|cme:CML023C|transitional endoplasmic reticulum ATPase	-	GO:0017111//nucleoside-triphosphatase activity	-	ATPase family AAA domain-containing protein At1g05910-like isoform X1
Glyma.12G052800	K13525|1|9e-60|231|cme:CML023C|transitional endoplasmic reticulum ATPase	-	GO:0017111//nucleoside-triphosphatase activity	-	ATPase family AAA domain-containing protein At1g05910-like isoform X1
Glyma.14G003100	K07478|1|0.0|1070|gmx:100799257|putative ATPase	-	GO:0017111//nucleoside-triphosphatase activity	-	ATPase WRNIP1-like
Glyma.15G140300	K01648|1|0.0|1207|gmx:100795745|ATP citrate (pro-S)-lyase [EC:2.3.3.8]	GO:0009346//citrate lyase complex	GO:0003878//ATP citrate synthase activity	GO:0006085//acetyl-CoA biosynthetic process	ATP-citrate synthase beta chain protein 1-like isoform X1
Glyma.04G235600	K03544|1|0.0|1029|gmx:100810042|ATP-dependent Clp protease ATP-binding subunit ClpX	-	-	-	ATP-dependent Clp protease ATP-binding subunit clpX-like, mitochondrial-like
Glyma.16G205700	K03544|1|0.0|679|rcu:RCOM_1242470|ATP-dependent Clp protease ATP-binding subunit ClpX	-	GO:0008233//peptidase activity	GO:0006457//protein folding	ATP-dependent Clp protease ATP-binding subunit clpX-like, mitochondrial-like
Glyma.09G155200	K03544|1|0.0|676|rcu:RCOM_1242470|ATP-dependent Clp protease ATP-binding subunit ClpX	-	GO:0016787//hydrolase activity	GO:0019538//protein metabolic process	ATP-dependent Clp protease ATP-binding subunit clpX-like, mitochondrial-like isoform X1
Glyma.12G026400	K01358|1|1e-132|470|gmx:100791303|ATP-dependent Clp protease, protease subunit [EC:3.4.21.92]	-	GO:0004252//serine-type endopeptidase activity	GO:0006508//proteolysis	ATP-dependent Clp protease proteolytic subunit 2, mitochondrial-like
Glyma.19G233600	K01358|1|4e-43|165|ppp:PHYPADRAFT_144625|ATP-dependent Clp protease, protease subunit [EC:3.4.21.92]	-	GO:0004252//serine-type endopeptidase activity	GO:0006508//proteolysis	ATP-dependent Clp protease proteolytic subunit-related protein 3, chloroplastic-like
Glyma.09G070600	K10902|1|0.0|961|rcu:RCOM_0017330|ATP-dependent DNA helicase Q5 [EC:3.6.4.12]	-	GO:0004386//helicase activity	-	ATP-dependent D helicase Q-like 3-like isoform X1
Glyma.07G069400	K11647|1|0.0|3028|vvi:100249945|SWI/SNF-related matrix-associated actin-dependent regulator of chromatin subfamily A member 2/4 [EC:3.6.4.-]	GO:0005634//nucleus	GO:0003677//DNA binding	GO:0006355//regulation of transcription, DNA-dependent	ATP-dependent helicase BRM-like
Glyma.09G257900	K11647|1|0.0|3139|vvi:100249945|SWI/SNF-related matrix-associated actin-dependent regulator of chromatin subfamily A member 2/4 [EC:3.6.4.-]	GO:0005634//nucleus	GO:0003677//DNA binding	GO:0006355//regulation of transcription, DNA-dependent	ATP-dependent helicase BRM-like
Glyma.16G035100	K11647|1|0.0|3210|vvi:100249945|SWI/SNF-related matrix-associated actin-dependent regulator of chromatin subfamily A member 2/4 [EC:3.6.4.-]	GO:0005634//nucleus	GO:0003677//DNA binding	GO:0006355//regulation of transcription, DNA-dependent	ATP-dependent helicase BRM-like
Glyma.18G234700	K11647|1|0.0|3183|vvi:100249945|SWI/SNF-related matrix-associated actin-dependent regulator of chromatin subfamily A member 2/4 [EC:3.6.4.-]	GO:0005634//nucleus	GO:0003677//DNA binding	GO:0006355//regulation of transcription, DNA-dependent	ATP-dependent helicase BRM-like isoform X1
Glyma.13G309700	K15083|1|0.0|1856|gmx:100786366|DNA repair protein RAD16	-	GO:0046872//metal ion binding	-	ATP-dependent helicase rhp16-like
Glyma.12G192700	K15083|1|0.0|1759|gmx:100786366|DNA repair protein RAD16	-	GO:0046872//metal ion binding	-	ATP-dependent helicase rhp16-like isoform X2
Glyma.17G001100	K14442|1|0.0|635|ota:Ot11g02100|ATP-dependent RNA helicase DHX36 [EC:3.6.4.13];K13026|2|2e-177|622|ppp:PHYPADRAFT_175128|ATP-dependent RNA helicase DHX57 [EC:3.6.4.13]	-	GO:0003676//nucleic acid binding	-	ATP-dependent R helicase Dhx29-like isoform X1
Glyma.05G146100	K12818|1|6e-157|506|olu:OSTLU_31151|ATP-dependent RNA helicase DHX8/PRP22 [EC:3.6.4.13]	-	GO:0003676//nucleic acid binding	-	ATP-dependent R helicase dhx8-like isoform X1
Glyma.16G205300	K12418|1|5e-11|66.6|cre:CHLREDRAFT_32523|fatty acid desaturase (delta-4 desaturase) [EC:1.14.19.-];K03126|3|3e-07|53.9|gmx:100787779|transcription initiation factor TFIID subunit 12;K01115|4|8e-07|52.8|vcn:VOLCADRAFT_99471|phospholipase D [EC:3.1.4.4]	-	-	-	ATP-dependent R helicase glh-2-like
Glyma.11G007500	K12599|1|6e-07|54.7|gmx:100788432|antiviral helicase SKI2 [EC:3.6.4.-]	GO:0005739//mitochondrion	GO:0004004//ATP-dependent RNA helicase activity	GO:0009561//megagametogenesis	ATP-dependent R helicase SUPV3L1, mitochondrial-like
Glyma.13G063500	-	-	-	-	ATP-dependent R helicase SUPV3L1, mitochondrial-like
Glyma.19G021800	-	-	-	-	ATP-dependent R helicase SUPV3L1, mitochondrial-like
Glyma.01G235700	K12599|1|5e-06|51.6|gmx:100788432|antiviral helicase SKI2 [EC:3.6.4.-];K12598|2|9e-06|50.8|ota:Ot09g02920|ATP-dependent RNA helicase DOB1 [EC:3.6.4.13]	-	GO:0003676//nucleic acid binding	-	ATP-dependent R helicase SUPV3L1, mitochondrial-like isoform X1
Glyma.12G061400	K08956|1|0.0|1467|gmx:100806656|AFG3 family protein [EC:3.4.24.-]	GO:0016021//integral to membrane	GO:0004222//metalloendopeptidase activity	GO:0030163//protein catabolic process	ATP-dependent zinc metalloprotease FTSH 10, mitochondrial-like isoform X1
Glyma.14G124900	K08955|1|3e-165|581|bdi:100842853|ATP-dependent metalloprotease [EC:3.4.24.-]	GO:0016020//membrane	GO:0004222//metalloendopeptidase activity	GO:0030163//protein catabolic process	ATP-dependent zinc metalloprotease FTSH 11, chloroplastic/mitochondrial-like isoform X2
Glyma.14G096000	K08955|1|0.0|1103|vvi:100252645|ATP-dependent metalloprotease [EC:3.4.24.-]	GO:0016020//membrane	GO:0004222//metalloendopeptidase activity	GO:0030163//protein catabolic process	ATP-dependent zinc metalloprotease FTSH 4, mitochondrial-like
Glyma.17G228100	K08955|1|0.0|947|vvi:100252645|ATP-dependent metalloprotease [EC:3.4.24.-]	GO:0016020//membrane	GO:0004222//metalloendopeptidase activity	GO:0030163//protein catabolic process	ATP-dependent zinc metalloprotease FTSH 4, mitochondrial-like
Glyma.14G192100	K03798|1|0.0|1553|gmx:100787279|cell division protease FtsH [EC:3.4.24.-]	GO:0016020//membrane	GO:0004222//metalloendopeptidase activity	GO:0030163//protein catabolic process	ATP-dependent zinc metalloprotease FTSH 9, chloroplastic-like
Glyma.18G065600	K03798|1|0.0|1194|gmx:100800195|cell division protease FtsH [EC:3.4.24.-]	-	-	-	ATP-dependent zinc metalloprotease FTSH 9, chloroplastic-like
Glyma.19G040200	K03798|1|6e-78|290|ath:AT5G58870|cell division protease FtsH [EC:3.4.24.-]	-	GO:0008233//peptidase activity	-	ATP-dependent zinc metalloprotease FTSH 9, chloroplastic-like isoform X1
Glyma.13G355400	K03798|1|5e-89|327|cme:CMQ295C|cell division protease FtsH [EC:3.4.24.-]	-	GO:0004222//metalloendopeptidase activity	GO:0006508//proteolysis	ATP-dependent zinc metalloprotease FtsH-like
Glyma.15G018800	K03798|1|5e-88|324|cme:CMQ295C|cell division protease FtsH [EC:3.4.24.-]	-	GO:0004222//metalloendopeptidase activity	GO:0006508//proteolysis	ATP-dependent zinc metalloprotease FtsH-like
Glyma.05G209500	-	-	-	-	AT-rich interactive domain-containing protein 2-like isoform X1
Glyma.15G188300	-	GO:0005622//intracellular	GO:0008270//zinc ion binding	-	AT-rich interactive domain-containing protein 4-like
Glyma.09G074300	-	GO:0005622//intracellular	GO:0008270//zinc ion binding	-	AT-rich interactive domain-containing protein 4-like isoform X1
Glyma.02G240700	K08339|1|0.0|395|gmx:732567|autophagy-related protein 5	-	-	-	autophagy protein 5
Glyma.10G152500	K01115|1|3e-13|75.5|vcn:VOLCADRAFT_99471|phospholipase D [EC:3.1.4.4]	-	-	-	autophagy-related protein 18a-like isoform X1
Glyma.06G140400	-	-	GO:0008270//zinc ion binding	-	autophagy-related protein 18c-like isoform X1
Glyma.06G267000	-	-	-	-	autophagy-related protein 18f-like
Glyma.13G287000	-	-	-	-	autophagy-related protein 18f-like
Glyma.12G136000	-	-	-	-	autophagy-related protein 18f-like isoform X1
Glyma.03G148700	-	-	-	-	autophagy-related protein 18g-like
Glyma.19G152000	-	-	-	-	autophagy-related protein 18g-like isoform X1
Glyma.10G035800	-	-	-	GO:0006914//autophagy	autophagy-related protein 9-like
Glyma.13G122200	-	-	-	GO:0006914//autophagy	autophagy-related protein 9-like
Glyma.01G061700	K12821|1|5e-08|59.3|osa:4327802|pre-mRNA-processing factor 40;K11984|2|6e-08|58.9|ppp:PHYPADRAFT_233757|U4/U6.U5 tri-snRNP-associated protein 1;K12811|3|1e-07|57.8|vvi:100262258|ATP-dependent RNA helicase DDX46/PRP5 [EC:3.6.4.13];K09291|4|9e-07|55.1|vvi:100251875|nucleoprotein TPR;K03243|5|2e-06|53.9|pop:POPTR_823158|translation initiation factor 5B	-	-	-	auxilin-like protein 1-like
Glyma.02G055100	K11984|1|3e-16|86.7|ppp:PHYPADRAFT_233757|U4/U6.U5 tri-snRNP-associated protein 1;K09291|3|1e-13|78.2|gmx:100811882|nucleoprotein TPR	-	-	-	auxilin-like protein 1-like
Glyma.02G120000	K11984|1|1e-09|64.7|ppp:PHYPADRAFT_233757|U4/U6.U5 tri-snRNP-associated protein 1;K03243|2|1e-07|58.5|rcu:RCOM_0643750|translation initiation factor 5B;K12821|3|4e-07|56.6|vvi:100243779|pre-mRNA-processing factor 40;K06636|4|5e-07|56.2|ota:Ot03g03730|structural maintenance of chromosome 1;K13118|5|6e-07|55.8|cre:CHLREDRAFT_17930|protein DGCR14	-	-	-	auxilin-like protein 1-like
Glyma.11G071000	K11984|1|5e-17|89.4|ppp:PHYPADRAFT_233757|U4/U6.U5 tri-snRNP-associated protein 1;K09291|3|5e-13|76.3|pop:POPTR_820461|nucleoprotein TPR;K12811|5|6e-11|69.3|rcu:RCOM_0075460|ATP-dependent RNA helicase DDX46/PRP5 [EC:3.6.4.13]	-	-	-	auxilin-like protein 1-like
Glyma.16G137800	K08827|1|9e-12|72.0|vvi:100247382|serine/threonine-protein kinase PRP4 [EC:2.7.11.1];K11984|2|3e-11|70.5|ppp:PHYPADRAFT_233757|U4/U6.U5 tri-snRNP-associated protein 1;K13091|4|1e-10|68.2|vvi:100243992|RNA-binding protein 39;K12811|5|1e-10|68.2|rcu:RCOM_0075460|ATP-dependent RNA helicase DDX46/PRP5 [EC:3.6.4.13]	-	-	-	auxilin-like protein 1-like
Glyma.01G172200	K11984|1|4e-20|99.8|ppp:PHYPADRAFT_233757|U4/U6.U5 tri-snRNP-associated protein 1	-	-	-	auxilin-like protein 1-like isoform X1
Glyma.06G116500	-	-	-	-	auxilin-related protein 1
Glyma.04G246200	-	-	-	-	auxilin-related protein 1-like isoform X1
Glyma.06G156500	K03243|1|3e-17|89.7|cre:CHLREDRAFT_141272|translation initiation factor 5B;K11984|2|8e-16|85.1|ppp:PHYPADRAFT_233757|U4/U6.U5 tri-snRNP-associated protein 1	-	-	-	auxilin-related protein 2-like
Glyma.05G194500	K11984|1|1e-16|87.8|ppp:PHYPADRAFT_233757|U4/U6.U5 tri-snRNP-associated protein 1;K12811|5|8e-14|78.2|pop:POPTR_1070855|ATP-dependent RNA helicase DDX46/PRP5 [EC:3.6.4.13]	-	-	-	auxilin-related protein 2-like isoform X1
Glyma.08G002300	K11984|1|7e-17|88.6|ppp:PHYPADRAFT_233757|U4/U6.U5 tri-snRNP-associated protein 1;K03243|4|2e-16|87.0|cre:CHLREDRAFT_141272|translation initiation factor 5B;K03125|5|3e-15|83.2|ppp:PHYPADRAFT_94126|transcription initiation factor TFIID subunit 1	-	-	-	auxilin-related protein 2-like isoform X1
Glyma.04G209400	K13118|1|1e-13|77.4|cre:CHLREDRAFT_17930|protein DGCR14;K03125|3|1e-13|77.4|ppp:PHYPADRAFT_94126|transcription initiation factor TFIID subunit 1	-	-	-	auxilin-related protein 2-like isoform X2
Glyma.07G217900	K13947|1|0.0|1319|gmx:100785146|auxin efflux carrier family	GO:0016328//lateral plasma membrane	GO:0010329//auxin efflux transmembrane transporter activity	GO:0055085//transmembrane transport	auxin efflux carrier component 3-like isoform X1
Glyma.08G252600	K10691|1|0.0|9400|gmx:100776325|E3 ubiquitin-protein ligase UBR4 [EC:6.3.2.19]	-	-	-	auxin transport protein BIG-like
Glyma.18G275200	K10691|1|0.0|1.015e+04|gmx:100776325|E3 ubiquitin-protein ligase UBR4 [EC:6.3.2.19]	-	-	-	auxin transport protein BIG-like
Glyma.03G183200	K14488|1|3e-49|191|gmx:100795119|SAUR family protein	-	-	-	auxin-induced protein X15-like
Glyma.03G247400	K14484|1|1e-74|278|ath:AT3G23050|auxin-responsive protein IAA	GO:0009536//plastid	GO:0046983//protein dimerization activity	GO:0006417//regulation of translation	auxin-responsive protein IAA16-like
Glyma.19G245200	K14484|1|6e-67|253|ath:AT3G23050|auxin-responsive protein IAA	GO:0005634//nucleus	GO:0003700//sequence-specific DNA binding transcription factor activity	GO:0080090//regulation of primary metabolic process	auxin-responsive protein IAA16-like isoform 1
Glyma.15G020300	K14484|1|1e-62|239|ath:AT1G51950|auxin-responsive protein IAA	-	-	GO:0050794//regulation of cellular process	auxin-responsive protein IAA26-like isoform X1
Glyma.13G009500	K10801|1|8e-69|261|rcu:RCOM_1564050|methyl-CpG-binding domain protein 4 [EC:3.2.2.-]	-	-	GO:0006259//DNA metabolic process	axoneme-associated protein mst101(2)-like
Glyma.18G077600	K15400|1|9e-79|293|vvi:100245819|omega-hydroxypalmitate O-feruloyl transferase [EC:2.3.1.188];K03243|3|1e-19|97.4|rcu:RCOM_0643750|translation initiation factor 5B	-	-	-	axoneme-associated protein mst101(2)-like isoform X1
Glyma.15G091900	-	-	-	-	BAG family molecular chaperone regulator 2-like
Glyma.18G264900	K01051|1|4e-07|55.1|gmx:100776781|pectinesterase [EC:3.1.1.11];K14709|2|4e-07|55.1|vcn:VOLCADRAFT_104214|solute carrier family 39 (zinc transporter), member 1/2/3;K01115|3|5e-07|54.7|vcn:VOLCADRAFT_99471|phospholipase D [EC:3.1.4.4];K03006|4|9e-07|53.9|osa:4337831|DNA-directed RNA polymerase II subunit RPB1 [EC:2.7.7.6]	-	-	-	BAG family molecular chaperone regulator 8, chloroplastic-like
Glyma.02G144200	K03130|1|1e-06|56.2|mtr:MTR_3g106080|transcription initiation factor TFIID subunit 5;K14963|2|1e-06|56.2|zma:100276374|COMPASS component SWD3	-	-	-	BEACH domain-containing protein lvsA-like
Glyma.10G030000	K14963|1|9e-08|60.1|zma:100276374|COMPASS component SWD3	-	-	-	BEACH domain-containing protein lvsA-like
Glyma.04G096100	K13124|1|9e-14|79.7|vcn:VOLCADRAFT_62941|mitogen-activated protein kinase organizer 1;K14963|2|2e-13|78.6|pop:POPTR_832426|COMPASS component SWD3	-	-	-	BEACH domain-containing protein lvsC-like isoform X5
Glyma.06G097800	K13124|1|1e-13|79.3|vcn:VOLCADRAFT_62941|mitogen-activated protein kinase organizer 1;K14963|2|4e-13|77.4|pop:POPTR_832426|COMPASS component SWD3	-	-	-	BEACH domain-containing protein lvsC-like isoform X5
Glyma.11G153900	K08334|1|0.0|1033|gmx:732646|beclin 1	-	-	GO:0009846//pollen germination	beclin 1 protein isoform X1
Glyma.04G141000	K08334|1|0.0|846|gmx:732646|beclin 1	-	-	GO:0009846//pollen germination	beclin-1-like protein-like isoform X2
Glyma.03G161000	K08504|1|4e-65|246|gmx:100814836|blocked early in transport 1	-	-	-	bet1-like SRE 1-1-like isoform X2
Glyma.18G085100	K03714|1|0.0|702|vvi:100232898|glycoprotein 2-beta-D-xylosyltransferase [EC:2.4.2.38]	-	GO:0016757//transferase activity, transferring glycosyl groups	GO:0009987//cellular process	beta-(1,2)-xylosyltransferase-like
Glyma.17G203700	-	GO:0030117//membrane coat	-	GO:0015031//protein transport	beta-adaptin-like protein A-like isoform X1
Glyma.01G227000	K12392|1|0.0|1741|gmx:100777522|AP-1 complex subunit beta-1	GO:0005886//plasma membrane	GO:0008565//protein transporter activity	GO:0016192//vesicle-mediated transport	beta-adaptin-like protein C-like
Glyma.11G015700	K12392|1|0.0|1706|gmx:100777522|AP-1 complex subunit beta-1	GO:0005886//plasma membrane	GO:0008565//protein transporter activity	GO:0016192//vesicle-mediated transport	beta-adaptin-like protein C-like
Glyma.12G021600	K12392|1|0.0|1435|gmx:100784577|AP-1 complex subunit beta-1	GO:0005886//plasma membrane	GO:0008565//protein transporter activity	GO:0016192//vesicle-mediated transport	beta-adaptin-like protein C-like isoform 1
Glyma.08G025500	K01177|1|4e-125|447|pop:POPTR_589941|beta-amylase [EC:3.2.1.2]	-	GO:0003824//catalytic activity	GO:0005975//carbohydrate metabolic process	beta-amylase 1, chloroplastic-like isoform X1
Glyma.03G121500	K15813|1|0.0|998|pop:POPTR_764959|beta-amyrin synthase [EC:5.4.99.39];K15822|4|0.0|935|ath:AT1G78955|camelliol C synthase [EC:5.4.99.38]	-	GO:0016866//intramolecular transferase activity	GO:0008152//metabolic process	beta-amyrin synthase-like isoform X1
Glyma.03G121600	K15813|1|3e-53|206|vvi:100259856|beta-amyrin synthase [EC:5.4.99.39];K15815|4|8e-46|181|ath:AT1G78960|lupeol synthase 2 [EC:5.4.99.39 5.4.99.40 5.4.99.41];K15822|5|4e-45|179|aly:ARALYDRAFT_316793|camelliol C synthase [EC:5.4.99.38]	-	GO:0016866//intramolecular transferase activity	GO:0008152//metabolic process	beta-amyrin synthase-like isoform X1
Glyma.15G101800	K15813|1|0.0|1070|pop:POPTR_764959|beta-amyrin synthase [EC:5.4.99.39];K15822|4|0.0|998|ath:AT1G78955|camelliol C synthase [EC:5.4.99.38]	-	GO:0016866//intramolecular transferase activity	GO:0008152//metabolic process	beta-amyrin synthase-like, partial
Glyma.18G045800	K12864|1|0.0|1025|gmx:100788964|beta-catenin-like protein 1	-	-	-	beta-catenin-like protein 1-like
Glyma.19G195400	K01193|1|0.0|1145|gmx:100777418|beta-fructofuranosidase [EC:3.2.1.26]	-	GO:0004553//hydrolase activity, hydrolyzing O-glycosyl compounds	GO:0005975//carbohydrate metabolic process	beta-fructofuranosidase, insoluble isoenzyme 1-like
Glyma.20G029100	K01193|1|0.0|1157|gmx:100810938|beta-fructofuranosidase [EC:3.2.1.26]	-	GO:0004553//hydrolase activity, hydrolyzing O-glycosyl compounds	GO:0005975//carbohydrate metabolic process	beta-fructofuranosidase, insoluble isoenzyme 1-like isoform X1
Glyma.17G047400	K12309|1|0.0|703|aly:ARALYDRAFT_485655|beta-galactosidase [EC:3.2.1.23];K01190|3|2e-67|255|cme:CMP078C|beta-galactosidase [EC:3.2.1.23]	-	GO:0030246//carbohydrate binding	GO:0005975//carbohydrate metabolic process	beta-galactosidase 7-like
Glyma.09G123000	K12309|1|2e-151|535|ath:AT3G52840|beta-galactosidase [EC:3.2.1.23];K01190|3|2e-52|205|cme:CMP078C|beta-galactosidase [EC:3.2.1.23]	-	GO:0016798//hydrolase activity, acting on glycosyl bonds	-	beta-galactosidase-like
Glyma.12G054600	K01188|1|2e-38|158|rcu:RCOM_1769070|beta-glucosidase [EC:3.2.1.21]	-	-	-	beta-glucosidase 12-like
Glyma.11G132300	K01188|1|9e-17|64.7|vvi:100252705|beta-glucosidase [EC:3.2.1.21];K05350|3|1e-16|69.7|pop:POPTR_574973|beta-glucosidase [EC:3.2.1.21]	GO:0030118//clathrin coat	GO:0005545//1-phosphatidylinositol binding	GO:0048268//clathrin coat assembly	beta-glucosidase 13-like
Glyma.12G222800	K05350|1|0.0|914|gmx:100814004|beta-glucosidase [EC:3.2.1.21];K01229|2|0.0|687|vvi:100267558|lactase-phlorizin hydrolase [EC:3.2.1.108 3.2.1.62]	-	-	-	beta-glucosidase 18-like
Glyma.U017400	K01188|1|4e-121|433|osa:4332041|beta-glucosidase [EC:3.2.1.21]	-	GO:0008422//beta-glucosidase activity	GO:0030245//cellulose catabolic process	beta-glucosidase 42
Glyma.07G236300	K01188|1|2e-31|136|vvi:100252705|beta-glucosidase [EC:3.2.1.21]	-	-	-	beta-glucosidase-like SFR2, chloroplastic-like
Glyma.15G051500	K15920|1|0.0|1572|gmx:100798939|beta-D-xylosidase 4 [EC:3.2.1.37]	-	GO:0008422//beta-glucosidase activity	GO:0005975//carbohydrate metabolic process	beta-xylosidase/alpha-L-arabinofuranosidase 1-like
Glyma.20G117300	K06890|1|1e-137|486|gmx:100781721|	GO:0016021//integral to membrane	GO:0016595//glutamate binding	GO:0044763	BI1-like protein-like
Glyma.05G036500	K15382|1|9e-129|457|gmx:100810948|solute carrier family 50 (sugar transporter)	GO:0005887//integral to plasma membrane	GO:0051119//sugar transmembrane transporter activity	GO:0008643//carbohydrate transport	bidirectiol sugar transporter SWEET5-like
Glyma.17G090800	K15382|1|6e-113|291|gmx:100810948|solute carrier family 50 (sugar transporter)	GO:0005887//integral to plasma membrane	GO:0051119//sugar transmembrane transporter activity	GO:0006810//transport	bidirectiol sugar transporter SWEET5-like
Glyma.05G181000	K15849|1|0.0|868|gmx:100776446|bifunctional aspartate aminotransferase and glutamate/aspartate-prephenate aminotransferase [EC:2.6.1.1 2.6.1.78 2.6.1.79]	-	GO:0030170//pyridoxal phosphate binding	GO:0009058//biosynthetic process	bifunctiol aspartate aminotransferase and glutamate/aspartate-prephete aminotransferase-like
Glyma.13G048300	K12524|1|9e-31|134|gmx:100812202|bifunctional aspartokinase / homoserine dehydrogenase 1 [EC:2.7.2.4 1.1.1.3];K13648|4|3e-23|108|gmx:100816698|alpha-1,4-galacturonosyltransferase [EC:2.4.1.43]	GO:0009507//chloroplast	GO:0004072//aspartate kinase activity	GO:0016310//phosphorylation	bifunctiol aspartokise/homoserine dehydrogese, chloroplastic
Glyma.03G215400	-	-	-	-	bifunctiol epoxide hydrolase 2-like
Glyma.03G259000	K05305|1|0.0|2129|gmx:100776147|fucokinase [EC:2.7.1.52]	-	-	-	bifunctiol fucokise/fucose pyrophosphorylase-like
Glyma.03G133600	K01674|1|5e-142|502|gmx:100306209|carbonic anhydrase [EC:4.2.1.1]	-	-	-	bifunctiol monodehydroascorbate reductase and carbonic anhydrase nectarin-3
Glyma.11G180900	K13035|1|0.0|638|vvi:100250098|beta-cyano-L-alanine hydratase/nitrilase [EC:3.5.5.1 3.5.5.4]	-	GO:0016810//hydrolase activity, acting on carbon-nitrogen (but not peptide) bonds	GO:0006807//nitrogen compound metabolic process	bifunctiol nitrilase/nitrile hydratase NIT4A-like
Glyma.11G082000	K08999|1|3e-127|453|mtr:MTR_5g023110|hypothetical protein	-	-	-	bifunctiol nuclease 2-like isoform X1
Glyma.13G042600	K14652|1|0.0|996|gmx:100791378|3,4-dihydroxy 2-butanone 4-phosphate synthase / GTP cyclohydrolase II [EC:4.1.99.12 3.5.4.25]	-	GO:0003935//GTP cyclohydrolase II activity	GO:0009231//riboflavin biosynthetic process	bifunctiol riboflavin biosynthesis protein RIBA 1, chloroplastic-like isoform X2
Glyma.08G011800	K01784|1|0.0|650|gmx:100781806|UDP-glucose 4-epimerase [EC:5.1.3.2]	GO:0005794//Golgi apparatus	GO:0050373//UDP-arabinose 4-epimerase activity	GO:0044237//cellular metabolic process	bifunctiol UDP-glucose 4-epimerase and UDP-xylose 4-epimerase 1-like
Glyma.20G126500	-	-	GO:0047705	GO:0055114//oxidation-reduction process	bilirubin oxidase-like isoform X1
Glyma.02G119400	-	-	-	-	biogenesis of lysosome-related organelles complex 1 subunit 1-like
Glyma.06G109600	-	-	GO:0003824//catalytic activity	GO:0006464//cellular protein modification process	biotin--protein ligase-like isoform X2
Glyma.02G017500	K01669|1|3e-58|224|ppp:PHYPADRAFT_200971|deoxyribodipyrimidine photo-lyase [EC:4.1.99.3]	-	GO:0003913//DNA photolyase activity	GO:0006281//DNA repair	blue-light photoreceptor PHR2-like
Glyma.07G223100	K11498|1|1e-07|56.2|ath:AT2G21380|centromeric protein E;K15688|4|7e-06|50.4|vvi:100247743|E3 ubiquitin-protein ligase MUL1 [EC:6.3.2.19]	-	-	-	BOI-related E3 ubiquitin-protein ligase 1-like
Glyma.20G022400	K11498|1|2e-06|52.0|aly:ARALYDRAFT_481003|centromeric protein E	-	-	-	BOI-related E3 ubiquitin-protein ligase 1-like
Glyma.09G230800	K13095|1|0.0|1621|gmx:100818518|splicing factor 1	-	-	-	branchpoint-bridging protein-like
Glyma.12G005900	K13095|1|0.0|1618|gmx:100800982|splicing factor 1	-	-	-	branchpoint-bridging protein-like isoform 1
Glyma.05G119600	K13416|1|0.0|727|rcu:RCOM_1534760|brassinosteroid insensitive 1-associated receptor kinase 1 [EC:2.7.10.1 2.7.11.1];K13418|5|0.0|693|pop:POPTR_913861|somatic embryogenesis receptor kinase 1 [EC:2.7.10.1 2.7.11.1]	GO:0016021//integral to membrane	GO:0004714//transmembrane receptor protein tyrosine kinase activity	GO:0006468//protein phosphorylation	BRASSINOSTEROID INSENSITIVE 1-associated receptor kise 1-like
Glyma.07G144100	K13420|1|2e-66|253|sbi:SORBI_06g028760|LRR receptor-like serine/threonine-protein kinase FLS2 [EC:2.7.11.1]	-	-	-	brassinosteroid LRR receptor kise-like isoform X2
Glyma.13G158700	K10632|1|0.0|867|gmx:100807397|BRCA1-associated protein [EC:6.3.2.19]	-	GO:0046872//metal ion binding	-	BRCA1-associated protein-like
Glyma.15G005300	K10632|1|0.0|978|gmx:100794688|BRCA1-associated protein [EC:6.3.2.19]	-	GO:0016787//hydrolase activity	-	BRCA1-associated protein-like
Glyma.17G112600	K10632|1|0.0|925|gmx:100807397|BRCA1-associated protein [EC:6.3.2.19]	-	GO:0008270//zinc ion binding	-	BRCA1-associated protein-like
Glyma.01G144200	K13462|1|0.0|884|rcu:RCOM_0708240|guanine nucleotide-exchange factor	GO:0005634//nucleus	GO:0005086//ARF guanyl-nucleotide exchange factor activity	GO:0032012//regulation of ARF protein signal transduction	brefeldin A-inhibited guanine nucleotide-exchange protein 2-like
Glyma.03G022900	K13462|1|0.0|899|rcu:RCOM_0708240|guanine nucleotide-exchange factor	GO:0005634//nucleus	GO:0005086//ARF guanyl-nucleotide exchange factor activity	GO:0032012//regulation of ARF protein signal transduction	brefeldin A-inhibited guanine nucleotide-exchange protein 2-like
Glyma.09G268400	K13462|1|0.0|910|rcu:RCOM_0708240|guanine nucleotide-exchange factor	GO:0005634//nucleus	GO:0005086//ARF guanyl-nucleotide exchange factor activity	GO:0032012//regulation of ARF protein signal transduction	brefeldin A-inhibited guanine nucleotide-exchange protein 2-like
Glyma.18G221200	K13462|1|0.0|900|rcu:RCOM_0708240|guanine nucleotide-exchange factor	GO:0005634//nucleus	GO:0005086//ARF guanyl-nucleotide exchange factor activity	GO:0032012//regulation of ARF protein signal transduction	brefeldin A-inhibited guanine nucleotide-exchange protein 2-like
Glyma.17G044000	K13462|1|0.0|2386|rcu:RCOM_0708240|guanine nucleotide-exchange factor	-	-	-	brefeldin A-inhibited guanine nucleotide-exchange protein 5-like
Glyma.02G012900	K11798|1|0.0|941|ppp:PHYPADRAFT_176689|bromodomain and WD repeat domain containing protein 1/3;K14963|3|6e-18|92.4|pop:POPTR_832426|COMPASS component SWD3	-	-	-	bromodomain and WD repeat-containing protein 3-like isoform X2
Glyma.10G013500	K11798|1|5e-172|604|ppp:PHYPADRAFT_176689|bromodomain and WD repeat domain containing protein 1/3;K04508|4|4e-09|63.2|smo:SELMODRAFT_90375|transducin (beta)-like 1;K14963|5|1e-07|58.5|ath:AT3G49660|COMPASS component SWD3	-	-	-	bromodomain and WD repeat-containing protein 3-like isoform X4
Glyma.12G166900	K11684|1|4e-09|62.0|ota:Ot05g04730|bromodomain-containing factor 1;K14766|2|1e-08|60.1|cre:CHLREDRAFT_142296|nucleolar protein 14;K11723|3|2e-08|59.3|gmx:100799455|bromodomain-containing protein 7/9;K06062|4|5e-08|58.2|cme:CMM151C|histone acetyltransferase [EC:2.3.1.48]	-	-	-	bromodomain testis-specific protein-like isoform X1
Glyma.16G003000	K14573|1|3e-11|68.9|vcn:VOLCADRAFT_87629|nucleolar protein 4;K14766|2|8e-11|67.4|cre:CHLREDRAFT_142296|nucleolar protein 14;K11323|3|2e-10|65.9|vcn:VOLCADRAFT_121342|histone arginine demethylase JMJD6 [EC:1.14.11.-]	-	-	-	bromodomain-containing protein 4B-like isoform X1
Glyma.08G201000	K15174|1|0.0|1391|gmx:100797526|RNA polymerase II-associated factor 1	-	-	-	bromodomain-containing protein 4-like isoform X1
Glyma.13G211400	K14306|1|1e-07|57.0|vvi:100265039|nuclear pore complex protein Nup62;K14763|2|4e-06|52.0|ath:AT1G03530|H/ACA ribonucleoprotein complex non-core subunit NAF1	-	-	-	BSD domain-containing protein C22A12.14c-like
Glyma.14G045500	K10523|1|0.0|743|gmx:100806769|speckle-type POZ protein	-	-	-	BTB/POZ and MATH domain-containing protein 4-like
Glyma.16G036400	K10523|1|0.0|683|gmx:100818306|speckle-type POZ protein	-	-	-	BTB/POZ and MATH domain-containing protein 4-like
Glyma.U043900	K10523|1|6e-115|412|gmx:100818306|speckle-type POZ protein	-	-	-	BTB/POZ and MATH domain-containing protein 4-like
Glyma.02G153500	-	GO:0005886//plasma membrane	-	GO:0009860//pollen tube growth	BTB/POZ domain-containing protein At1g03010-like
Glyma.13G358300	-	-	-	-	BTB/POZ domain-containing protein At1g04390-like isoform X1
Glyma.15G255000	-	-	-	-	BTB/POZ domain-containing protein At1g04390-like isoform X2
Glyma.05G210100	K03006|1|3e-06|52.8|rcu:RCOM_0782880|DNA-directed RNA polymerase II subunit RPB1 [EC:2.7.7.6];K01115|3|1e-05|50.8|vcn:VOLCADRAFT_99471|phospholipase D [EC:3.1.4.4]	-	-	-	BTB/POZ domain-containing protein At1g63850-like isoform X1
Glyma.08G016800	K01115|1|7e-08|57.8|vcn:VOLCADRAFT_99471|phospholipase D [EC:3.1.4.4];K03006|4|6e-07|54.7|mtr:MTR_5g023020|DNA-directed RNA polymerase II subunit RPB1 [EC:2.7.7.6]	-	-	-	BTB/POZ domain-containing protein At1g63850-like isoform X1
Glyma.20G057100	K10523|1|4e-08|58.5|sbi:SORBI_07g006510|speckle-type POZ protein	-	-	-	BTB/POZ domain-containing protein At2g04740-like
Glyma.04G213200	K14709|1|2e-06|52.8|vcn:VOLCADRAFT_104214|solute carrier family 39 (zinc transporter), member 1/2/3	-	-	-	BTB/POZ domain-containing protein At2g13690-like
Glyma.14G223400	K10523|1|6e-08|58.5|ppp:PHYPADRAFT_217835|speckle-type POZ protein	-	-	GO:0007155//cell adhesion	BTB/POZ domain-containing protein At2g30600-like isoform X2
Glyma.07G269100	-	-	-	-	BTB/POZ domain-containing protein At5g47800-like isoform X2
Glyma.01G181100	-	-	-	-	BTB/POZ domain-containing protein At5g66560-like
Glyma.03G192900	K10268|1|6e-14|78.6|mtr:MTR_2g021030|F-box and leucine-rich repeat protein 2/20	-	-	-	BTB/POZ domain-containing protein FBL11-like isoform X1
Glyma.16G029600	-	-	-	-	BTB/POZ domain-containing protein POB1-like
Glyma.19G252500	-	-	-	-	BTB/POZ domain-containing protein POB1-like
Glyma.04G180400	-	-	-	-	BURP domain-containing protein 9-like
Glyma.02G137700	K01115|1|4e-06|52.0|ppp:PHYPADRAFT_105451|phospholipase D [EC:3.1.4.4]	-	-	-	C2 and GRAM domain-containing protein At1g03370-like
Glyma.09G015700	-	-	-	-	C2 and GRAM domain-containing protein At1g03370-like
Glyma.17G004700	-	-	-	-	C2 and GRAM domain-containing protein At1g03370-like
Glyma.07G269000	-	-	-	-	C2 and GRAM domain-containing protein At1g03370-like isoform X1
Glyma.15G121500	K01115|1|3e-06|53.5|ppp:PHYPADRAFT_88138|phospholipase D [EC:3.1.4.4]	-	-	-	C2 and GRAM domain-containing protein At1g03370-like isoform X1
Glyma.07G207700	K01115|1|4e-06|52.0|ppp:PHYPADRAFT_105451|phospholipase D [EC:3.1.4.4]	-	-	-	C2 and GRAM domain-containing protein At5g50170-like isoform X1
Glyma.19G188800	K11984|1|2e-13|76.6|ppp:PHYPADRAFT_233757|U4/U6.U5 tri-snRNP-associated protein 1;K12811|4|1e-12|73.9|rcu:RCOM_0075460|ATP-dependent RNA helicase DDX46/PRP5 [EC:3.6.4.13]	-	-	-	cactin-like
Glyma.03G188600	K11984|1|6e-10|65.1|ppp:PHYPADRAFT_233757|U4/U6.U5 tri-snRNP-associated protein 1;K12837|2|7e-08|58.2|sbi:SORBI_05g026740|splicing factor U2AF 65 kDa subunit;K12811|3|9e-08|57.8|pop:POPTR_1070855|ATP-dependent RNA helicase DDX46/PRP5 [EC:3.6.4.13];K13173|5|4e-07|55.8|ath:AT1G10890|arginine and glutamate-rich protein 1	-	-	-	cactin-like isoform X1
Glyma.13G148300	-	-	-	-	cactin-like isoform X1
Glyma.10G273600	-	-	-	-	caffeoylshikimate esterase-like isoform X3
Glyma.17G149000	K06268|1|6e-102|369|gmx:100527380|protein phosphatase 3, regulatory subunit	-	GO:0005509//calcium ion binding	-	calcineurin B-like protein 1-like isoform X1
Glyma.12G151100	K13123|1|4e-14|79.0|ppp:PHYPADRAFT_171742|G patch domain-containing protein 1;K15174|2|2e-11|70.1|bdi:100838919|RNA polymerase II-associated factor 1;K01115|3|3e-11|69.3|bdi:100821936|phospholipase D [EC:3.1.4.4]	-	-	-	calcium homeostasis endoplasmic reticulum protein-like
Glyma.17G079400	K01301|1|3e-19|96.3|zma:100280900|glutamate carboxypeptidase II [EC:3.4.17.21];K13123|2|5e-15|82.4|ppp:PHYPADRAFT_171742|G patch domain-containing protein 1;K01115|3|7e-12|72.0|bdi:100821936|phospholipase D [EC:3.1.4.4];K01051|4|2e-11|70.9|gmx:100776781|pectinesterase [EC:3.1.1.11]	-	-	-	calcium homeostasis endoplasmic reticulum protein-like
Glyma.07G101100	K13448|1|4e-49|193|pop:POPTR_666293|calcium-binding protein CML	-	-	-	calcium-binding allergen Ole e 8-like
Glyma.02G067100	K14684|1|0.0|691|gmx:100775805|solute carrier family 25 (mitochondrial phosphate transporter), member 23/24/25/41	GO:0016021//integral to membrane	GO:0005509//calcium ion binding	GO:0055085//transmembrane transport	calcium-binding mitochondrial carrier protein SCaMC-1-like isoform X1
Glyma.16G046600	K14684|1|0.0|833|gmx:100792955|solute carrier family 25 (mitochondrial phosphate transporter), member 23/24/25/41	-	-	-	calcium-binding mitochondrial carrier protein SCaMC-1-like isoform X1
Glyma.05G199400	K14684|1|0.0|993|gmx:100791305|solute carrier family 25 (mitochondrial phosphate transporter), member 23/24/25/41	-	-	-	calcium-binding mitochondrial carrier protein SCaMC-2-like isoform X1
Glyma.04G175300	K13412|1|0.0|1109|gmx:100809838|calcium-dependent protein kinase [EC:2.7.11.1]	-	GO:0004683//calmodulin-dependent protein kinase activity	GO:0006468//protein phosphorylation	calcium-dependent protein kise 10-like
Glyma.06G189600	K13412|1|0.0|1055|gmx:100809838|calcium-dependent protein kinase [EC:2.7.11.1]	-	-	-	calcium-dependent protein kise 10-like
Glyma.19G140800	K13412|1|0.0|1075|gmx:100790745|calcium-dependent protein kinase [EC:2.7.11.1]	-	GO:0004683//calmodulin-dependent protein kinase activity	GO:0006468//protein phosphorylation	calcium-dependent protein kise 32-like
Glyma.01G223200	K13412|1|0.0|1020|gmx:100808536|calcium-dependent protein kinase [EC:2.7.11.1]	GO:0005773//vacuole	GO:0005509//calcium ion binding	GO:0006468//protein phosphorylation	calcium-dependent protein kise 3-like
Glyma.08G019700	K13412|1|0.0|647|gmx:100777096|calcium-dependent protein kinase [EC:2.7.11.1]	GO:0005773//vacuole	GO:0004674//protein serine/threonine kinase activity	GO:0006468//protein phosphorylation	calcium-dependent protein kise 3-like
Glyma.05G213200	K13412|1|0.0|834|gmx:100777096|calcium-dependent protein kinase [EC:2.7.11.1]	GO:0005773//vacuole	GO:0004683//calmodulin-dependent protein kinase activity	GO:0006468//protein phosphorylation	calcium-dependent protein kise 3-like isoform 1
Glyma.10G239600	K13412|1|4e-53|207|ppp:PHYPADRAFT_96987|calcium-dependent protein kinase [EC:2.7.11.1];K00924|3|4e-53|207|ath:AT5G19360|[EC:2.7.1.-]	-	GO:0004672//protein kinase activity	GO:0016310//phosphorylation	calcium-dependent protein kise 4-like [Cicer arietinum]
Glyma.20G175200	K13412|1|1e-134|478|gmx:547887|calcium-dependent protein kinase [EC:2.7.11.1]	GO:0005886//plasma membrane	GO:0004674//protein serine/threonine kinase activity	GO:0009789//positive regulation of abscisic acid mediated signaling pathway	calcium-dependent protein kise SK5-like
Glyma.04G045400	K01537|1|0.0|1620|vvi:100247373|Ca2+-transporting ATPase [EC:3.6.3.8]	GO:0016021//integral to membrane	GO:0005388//calcium-transporting ATPase activity	GO:0070588//calcium ion transmembrane transport	calcium-transporting ATPase 1, chloroplastic-like isoform X1
Glyma.03G175200	K01537|1|0.0|1763|vvi:100248326|Ca2+-transporting ATPase [EC:3.6.3.8]	-	-	-	calcium-transporting ATPase 4, endoplasmic reticulum-type-like
Glyma.19G175900	K01537|1|0.0|1765|vvi:100248326|Ca2+-transporting ATPase [EC:3.6.3.8]	-	-	-	calcium-transporting ATPase 4, endoplasmic reticulum-type-like
Glyma.03G134200	K01537|1|0.0|2026|gmx:100798481|Ca2+-transporting ATPase [EC:3.6.3.8]	GO:0016021//integral to membrane	GO:0005388//calcium-transporting ATPase activity	GO:0070588//calcium ion transmembrane transport	calcium-transporting ATPase 4, plasma membrane-type-like
Glyma.10G107700	K01537|1|0.0|2024|gmx:100785768|Ca2+-transporting ATPase [EC:3.6.3.8]	GO:0016021//integral to membrane	GO:0005388//calcium-transporting ATPase activity	GO:0070588//calcium ion transmembrane transport	calcium-transporting ATPase 4, plasma membrane-type-like
Glyma.19G136400	K01537|1|0.0|2024|gmx:100783489|Ca2+-transporting ATPase [EC:3.6.3.8]	GO:0016021//integral to membrane	GO:0005388//calcium-transporting ATPase activity	GO:0070588//calcium ion transmembrane transport	calcium-transporting ATPase 4, plasma membrane-type-like isoform X1
Glyma.13G101700	K01537|1|0.0|1477|ath:AT4G29900|Ca2+-transporting ATPase [EC:3.6.3.8]	GO:0016021//integral to membrane	GO:0005388//calcium-transporting ATPase activity	GO:0070588//calcium ion transmembrane transport	calcium-transporting ATPase 8, plasma membrane-type-like isoform X1
Glyma.17G057800	K01537|1|0.0|1483|ath:AT4G29900|Ca2+-transporting ATPase [EC:3.6.3.8]	GO:0016021//integral to membrane	GO:0005388//calcium-transporting ATPase activity	GO:0070588//calcium ion transmembrane transport	calcium-transporting ATPase 8, plasma membrane-type-like isoform X2
Glyma.07G004300	K01537|1|2e-62|237|ath:AT3G21180|Ca2+-transporting ATPase [EC:3.6.3.8]	GO:0005886//plasma membrane	GO:0046872//metal ion binding	GO:0007338//single fertilization	calcium-transporting ATPase 9, plasma membrane-type-like
Glyma.08G222200	K01537|1|0.0|1641|aly:ARALYDRAFT_479638|Ca2+-transporting ATPase [EC:3.6.3.8]	-	-	-	calcium-transporting ATPase 9, plasma membrane-type-like isoform X1
Glyma.13G372400	K01537|1|0.0|1566|aly:ARALYDRAFT_479638|Ca2+-transporting ATPase [EC:3.6.3.8]	-	-	-	calcium-transporting ATPase 9, plasma membrane-type-like isoform X1
Glyma.11G125600	-	-	-	-	caldesmon-like
Glyma.12G050200	-	-	-	-	caldesmon-like
Glyma.04G192300	K11000|1|0.0|3736|gmx:100777959|callose synthase [EC:2.4.1.-]	GO:0000148//1,3-beta-D-glucan synthase complex	GO:0003843//1,3-beta-D-glucan synthase activity	GO:0006075//(1->3)-beta-D-glucan biosynthetic process	callose synthase 10-like
Glyma.06G173400	K11000|1|1e-152|537|gmx:100777959|callose synthase [EC:2.4.1.-]	GO:0000148//1,3-beta-D-glucan synthase complex	GO:0003843//1,3-beta-D-glucan synthase activity	GO:0006075//(1->3)-beta-D-glucan biosynthetic process	callose synthase 10-like
Glyma.06G173500	K11000|1|0.0|3078|gmx:100777959|callose synthase [EC:2.4.1.-]	GO:0000148//1,3-beta-D-glucan synthase complex	GO:0003843//1,3-beta-D-glucan synthase activity	GO:0006075//(1->3)-beta-D-glucan biosynthetic process	callose synthase 10-like
Glyma.15G074000	K11000|1|0.0|3543|gmx:100812250|callose synthase [EC:2.4.1.-]	-	-	-	callose synthase 11-like isoform X1
Glyma.06G292700	K11000|1|3e-74|275|mtr:MTR_4g078220|callose synthase [EC:2.4.1.-]	GO:0000148//1,3-beta-D-glucan synthase complex	GO:0003843//1,3-beta-D-glucan synthase activity	GO:0006075//(1->3)-beta-D-glucan biosynthetic process	callose synthase 12-like
Glyma.12G113300	K11000|1|0.0|867|mtr:MTR_4g078220|callose synthase [EC:2.4.1.-]	GO:0000148//1,3-beta-D-glucan synthase complex	GO:0003843//1,3-beta-D-glucan synthase activity	GO:0006075//(1->3)-beta-D-glucan biosynthetic process	callose synthase 12-like
Glyma.08G157400	K11000|1|0.0|3052|rcu:RCOM_0146290|callose synthase [EC:2.4.1.-]	GO:0000148//1,3-beta-D-glucan synthase complex	GO:0003843//1,3-beta-D-glucan synthase activity	GO:0006075//(1->3)-beta-D-glucan biosynthetic process	callose synthase 2-like isoformX1
Glyma.08G361500	K11000|1|0.0|3567|gmx:100777209|callose synthase [EC:2.4.1.-]	GO:0000148//1,3-beta-D-glucan synthase complex	GO:0003843//1,3-beta-D-glucan synthase activity	GO:0006075//(1->3)-beta-D-glucan biosynthetic process	callose synthase 3-like
Glyma.08G156800	K11000|1|0.0|3248|mtr:MTR_8g093630|callose synthase [EC:2.4.1.-]	-	-	-	callose synthase 5-like
Glyma.08G308700	K11000|1|0.0|3724|gmx:100784105|callose synthase [EC:2.4.1.-]	GO:0000148//1,3-beta-D-glucan synthase complex	GO:0003843//1,3-beta-D-glucan synthase activity	GO:0006075//(1->3)-beta-D-glucan biosynthetic process	callose synthase 7-like
Glyma.08G308200	K11000|1|0.0|2238|gmx:100784105|callose synthase [EC:2.4.1.-]	GO:0016020//membrane	-	-	callose synthase 7-like isoform X1
Glyma.18G107900	K11000|1|0.0|3747|gmx:100784105|callose synthase [EC:2.4.1.-]	GO:0000148//1,3-beta-D-glucan synthase complex	GO:0003843//1,3-beta-D-glucan synthase activity	GO:0006075//(1->3)-beta-D-glucan biosynthetic process	callose synthase 7-like isoform X1
Glyma.20G244900	K11000|1|0.0|3665|gmx:100787540|callose synthase [EC:2.4.1.-]	-	-	-	callose synthase 9-like isoformX1
Glyma.14G190700	K00924|1|2e-57|221|osa:4333912|[EC:2.7.1.-]	-	GO:0005524//ATP binding	GO:0006468//protein phosphorylation	calmodulin-binding receptor-like cytoplasmic kise 1-like
Glyma.17G109600	K04733|1|1e-61|236|aly:ARALYDRAFT_916421|interleukin-1 receptor-associated kinase 4 [EC:2.7.11.1];K00924|4|3e-58|225|ath:AT1G24650|[EC:2.7.1.-]	-	GO:0005524//ATP binding	GO:0006468//protein phosphorylation	calmodulin-binding receptor-like cytoplasmic kise 3-like isoform X1
Glyma.05G167200	-	GO:0005622//intracellular	GO:0004198//calcium-dependent cysteine-type endopeptidase activity	GO:0006508//proteolysis	calpain-type cysteine protease DEK1-like
Glyma.08G125500	-	GO:0005622//intracellular	GO:0004198//calcium-dependent cysteine-type endopeptidase activity	GO:0006508//proteolysis	calpain-type cysteine protease DEK1-like
Glyma.20G101700	K13412|1|1e-07|56.6|zma:100384477|calcium-dependent protein kinase [EC:2.7.11.1];K02183|2|2e-07|56.2|cre:CHLREDRAFT_188144|calmodulin	-	GO:0005509//calcium ion binding	-	calumenin-B-like
Glyma.10G287600	K02183|1|1e-06|53.5|cre:CHLREDRAFT_188144|calmodulin;K13412|3|2e-06|52.4|zma:100384477|calcium-dependent protein kinase [EC:2.7.11.1];K00908|5|5e-06|51.2|osa:4343002|Ca2+/calmodulin-dependent protein kinase [EC:2.7.11.17]	-	GO:0005509//calcium ion binding	-	calumenin-B-like isoform X1
Glyma.13G366600	K06638|1|6e-07|55.1|smo:SELMODRAFT_439954|mitotic spindle assembly checkpoint protein MAD1;K06669|2|6e-06|51.6|gmx:100810448|structural maintenance of chromosome 3 (chondroitin sulfate proteoglycan 6)	-	-	-	CAP-Gly domain-containing linker protein 1-like
Glyma.15G045100	K01955|1|0.0|2298|gmx:100797877|carbamoyl-phosphate synthase large subunit [EC:6.3.5.5]	-	GO:0046872//metal ion binding	GO:0006807//nitrogen compound metabolic process	carbamoyl-phosphate synthase large chain, chloroplastic-like
Glyma.20G148800	K01955|1|0.0|1392|gmx:100797877|carbamoyl-phosphate synthase large subunit [EC:6.3.5.5]	-	GO:0043167//ion binding	GO:0008152//metabolic process	carbamoyl-phosphate synthase large chain, chloroplastic-like
Glyma.02G169700	K12603|1|0.0|1117|gmx:100819402|CCR4-NOT transcription complex subunit 6	-	GO:0004535//poly(A)-specific ribonuclease activity	-	carbon catabolite repressor protein 4 homolog 1-like
Glyma.03G207300	K12603|1|0.0|1228|gmx:100808935|CCR4-NOT transcription complex subunit 6	-	GO:0004535//poly(A)-specific ribonuclease activity	-	carbon catabolite repressor protein 4 homolog 1-like
Glyma.09G105600	K12603|1|0.0|1220|gmx:100819402|CCR4-NOT transcription complex subunit 6	-	GO:0004535//poly(A)-specific ribonuclease activity	-	carbon catabolite repressor protein 4 homolog 1-like
Glyma.19G204800	K12603|1|0.0|1033|gmx:100775270|CCR4-NOT transcription complex subunit 6	-	GO:0004535//poly(A)-specific ribonuclease activity	-	carbon catabolite repressor protein 4 homolog 1-like isoform X1
Glyma.08G040200	K12603|1|1e-24|112|smo:SELMODRAFT_178984|CCR4-NOT transcription complex subunit 6	-	-	-	carbon catabolite repressor protein 4 homolog 3-like
Glyma.01G151500	K12603|1|4e-60|229|smo:SELMODRAFT_418021|CCR4-NOT transcription complex subunit 6	-	GO:0004527//exonuclease activity	-	carbon catabolite repressor protein 4 homolog 4-like
Glyma.09G184700	K12603|1|7e-34|144|bdi:100820928|CCR4-NOT transcription complex subunit 6	GO:0005634//nucleus	GO:0004518//nuclease activity	-	carbon catabolite repressor protein 4 homolog 5-like isoform X1
Glyma.14G126800	K12603|1|5e-26|118|cre:CHLREDRAFT_155138|CCR4-NOT transcription complex subunit 6	-	-	-	carbon catabolite repressor protein 4 homolog 6-like
Glyma.06G018200	-	GO:0016020//membrane	GO:0004181//metallocarboxypeptidase activity	GO:0006508//proteolysis	carboxypeptidase B2-like
Glyma.04G017900	-	GO:0016020//membrane	GO:0004181//metallocarboxypeptidase activity	GO:0006508//proteolysis	carboxypeptidase B2-like isoform X1
Glyma.20G170200	K07752|1|0.0|1030|gmx:100779927|carboxypeptidase D [EC:3.4.17.22]	-	-	-	carboxypeptidase D-like isoform X1
Glyma.08G362200	K01637|1|6e-08|57.8|smo:SELMODRAFT_420727|isocitrate lyase [EC:4.1.3.1]	GO:0009507//chloroplast	GO:0016829//lyase activity	GO:0008152//metabolic process	carboxyvinyl-carboxyphosphote phosphorylmutase, chloroplastic-like isoform X1
Glyma.07G259200	K08744|1|6e-174|573|gmx:100813678|cardiolipin synthase [EC:2.7.8.-]	-	GO:0016740//transferase activity	-	cardiolipin synthase
Glyma.10G062900	K09837|1|0.0|1067|gmx:100797221|carotene epsilon-monooxygenase [EC:1.14.99.45]	GO:0009941//chloroplast envelope	GO:0070330//aromatase activity	GO:0010103//stomatal complex morphogenesis	carotene epsilon-monooxygese, chloroplastic
Glyma.07G007600	K02218|1|9e-174|608|rcu:RCOM_0654970|casein kinase 1 [EC:2.7.11.1]	-	GO:0005524//ATP binding	GO:0006468//protein phosphorylation	casein kise I isoform delta-like isoform 1
Glyma.13G105900	K02218|1|0.0|698|vvi:100261234|casein kinase 1 [EC:2.7.11.1]	GO:0005886//plasma membrane	GO:0005524//ATP binding	GO:0006468//protein phosphorylation	casein kise I isoform delta-like isoform 1
Glyma.17G053500	K02218|1|0.0|776|vvi:100261234|casein kinase 1 [EC:2.7.11.1]	GO:0005886//plasma membrane	GO:0005524//ATP binding	GO:0006468//protein phosphorylation	casein kise I isoform delta-like isoform 1
Glyma.13G125000	K08960|1|0.0|689|pop:POPTR_725863|casein kinase 1, epsilon [EC:2.7.11.1];K00924|3|0.0|665|ath:AT4G28540|[EC:2.7.1.-]	-	-	-	casein kise I isoform delta-like isoform 2
Glyma.05G228700	K00924|1|0.0|644|ath:AT4G28880|[EC:2.7.1.-];K02218|3|2e-149|527|rcu:RCOM_0802030|casein kinase 1 [EC:2.7.11.1]	-	GO:0005524//ATP binding	GO:0006468//protein phosphorylation	casein kise I isoform delta-like isoform X1
Glyma.10G038600	K08960|1|1e-170|598|gmx:100804897|casein kinase 1, epsilon [EC:2.7.11.1];K00924|3|3e-167|587|ath:AT4G28540|[EC:2.7.1.-]	-	-	-	casein kise I isoform delta-like isoform X1
Glyma.05G104600	K03097|1|0.0|709|gmx:100817795|casein kinase II subunit alpha [EC:2.7.11.1]	-	GO:0008353//RNA polymerase II carboxy-terminal domain kinase activity	GO:0006468//protein phosphorylation	casein kise II subunit alpha, chloroplastic
Glyma.17G161800	K03097|1|0.0|720|gmx:100817795|casein kinase II subunit alpha [EC:2.7.11.1]	-	GO:0008353//RNA polymerase II carboxy-terminal domain kinase activity	GO:0006468//protein phosphorylation	casein kise II subunit alpha, chloroplastic
Glyma.09G191100	K06694|1|4e-10|65.1|rcu:RCOM_1621740|26S proteasome non-ATPase regulatory subunit 10;K13118|4|2e-09|62.8|cre:CHLREDRAFT_17930|protein DGCR14	-	GO:0017111//nucleoside-triphosphatase activity	-	caseinolytic peptidase B protein homolog
Glyma.05G037100	-	GO:0016020//membrane	-	-	CASP-like protein At2g36330-like
Glyma.11G163600	-	GO:0016021//integral to membrane	GO:0015299//solute:hydrogen antiporter activity	GO:0006812//cation transport	cation/H(+) antiporter 14-like
Glyma.14G200000	-	-	-	GO:0044765	cation/H(+) antiporter 14-like
Glyma.05G192400	-	GO:0016021//integral to membrane	GO:0015299//solute:hydrogen antiporter activity	GO:0006812//cation transport	cation/H(+) antiporter 15-like
Glyma.06G154200	-	GO:0016021//integral to membrane	GO:0015299//solute:hydrogen antiporter activity	GO:0006812//cation transport	cation/H(+) antiporter 15-like
Glyma.14G200100	-	-	-	GO:0044765	cation/H(+) antiporter 15-like
Glyma.18G056800	-	GO:0016021//integral to membrane	GO:0015299//solute:hydrogen antiporter activity	GO:0006812//cation transport	cation/H(+) antiporter 15-like isoform X1
Glyma.13G081300	-	-	-	-	cation/H(+) antiporter 19-like
Glyma.13G116400	-	-	-	-	cation/H(+) antiporter 19-like
Glyma.12G241200	-	GO:0016021//integral to membrane	GO:0015299//solute:hydrogen antiporter activity	GO:0006812//cation transport	cation/H(+) antiporter 1-like
Glyma.09G085300	K14427|1|0.0|1791|mtr:MTR_2g048510|solute carrier family 12 (potassium/chloride transporter), member 4/5/6	GO:0016021//integral to membrane	GO:0015377//cation:chloride symporter activity	GO:0006811//ion transport	cation-chloride cotransporter 1-like
Glyma.15G193400	K14427|1|0.0|1602|mtr:MTR_2g048510|solute carrier family 12 (potassium/chloride transporter), member 4/5/6	GO:0016021//integral to membrane	GO:0015377//cation:chloride symporter activity	GO:0006811//ion transport	cation-chloride cotransporter 1-like
Glyma.05G171200	K03294|1|0.0|728|sbi:SORBI_08g021380|basic amino acid/polyamine antiporter, APA family	GO:0016021//integral to membrane	GO:0015171//amino acid transmembrane transporter activity	GO:0003333//amino acid transmembrane transport	cationic amino acid transporter 1-like
Glyma.01G130800	K00430|1|3e-101|367|gmx:100803637|peroxidase [EC:1.11.1.7]	-	GO:0020037//heme binding	GO:0055114//oxidation-reduction process	cationic peroxidase 1
Glyma.03G038100	K00430|1|3e-100|363|vvi:100257059|peroxidase [EC:1.11.1.7]	-	GO:0020037//heme binding	GO:0055114//oxidation-reduction process	cationic peroxidase 1-like
Glyma.18G055600	K00430|1|2e-113|407|vvi:100257059|peroxidase [EC:1.11.1.7]	-	GO:0020037//heme binding	GO:0055114//oxidation-reduction process	cationic peroxidase 1-like
Glyma.10G284600	K13172|1|8e-16|83.6|rcu:RCOM_0798440|serine/arginine repetitive matrix protein 2	-	GO:0005488//binding	-	CAX-interacting protein 4-like isoform 1
Glyma.17G113700	K00924|1|9e-151|532|osa:4342410|[EC:2.7.1.-];K07198|3|2e-68|258|aly:ARALYDRAFT_317081|5'-AMP-activated protein kinase, catalytic alpha subunit [EC:2.7.11.11]	-	GO:0004683//calmodulin-dependent protein kinase activity	GO:0006468//protein phosphorylation	CBL-interacting protein kise 24 isoform 1
Glyma.09G098000	K00924|1|7e-135|479|osa:4342410|[EC:2.7.1.-];K07198|3|8e-68|256|aly:ARALYDRAFT_484683|5'-AMP-activated protein kinase, catalytic alpha subunit [EC:2.7.11.11]	-	GO:0005524//ATP binding	GO:0010540//basipetal auxin transport	CBL-interacting serine/threonine-protein kise 6
Glyma.04G090500	K00924|1|3e-128|457|osa:4342410|[EC:2.7.1.-];K07198|3|3e-71|268|pop:POPTR_818055|5'-AMP-activated protein kinase, catalytic alpha subunit [EC:2.7.11.11]	-	GO:0004683//calmodulin-dependent protein kinase activity	GO:0006468//protein phosphorylation	CBL-interacting serine/threonine-protein kise 8-like
Glyma.06G092300	K00924|1|1e-146|518|osa:4342410|[EC:2.7.1.-];K07198|3|8e-71|266|pop:POPTR_818055|5'-AMP-activated protein kinase, catalytic alpha subunit [EC:2.7.11.11]	-	-	-	CBL-interacting serine/threonine-protein kise 8-like isoform X1
Glyma.04G196800	-	-	-	-	CBS domain-containing protein CBSCBSPB1-like
Glyma.13G160300	K12607|1|0.0|1670|gmx:100812215|CCR4-NOT transcription complex subunit 10	-	-	-	CCR4-NOT transcription complex subunit 10-like isoform X1
Glyma.17G111200	K12607|1|0.0|1540|gmx:100802507|CCR4-NOT transcription complex subunit 10	-	-	-	CCR4-NOT transcription complex subunit 10-like isoform X1
Glyma.03G118400	K12604|1|0.0|4546|gmx:100783935|CCR4-NOT transcription complex subunit 1	-	-	-	CCR4-NOT transcription complex subunit 1-like isoform X5
Glyma.16G042600	K12580|1|0.0|1705|gmx:100783415|CCR4-NOT transcription complex subunit 3	GO:0005634//nucleus	-	GO:0006355//regulation of transcription, DNA-dependent	CCR4-NOT transcription complex subunit 3-like
Glyma.15G053300	K13099|1|0.0|709|gmx:100306321|CD2 antigen cytoplasmic tail-binding protein 2	-	-	-	CD2 antigen cytoplasmic tail-binding protein 2 homolog
Glyma.08G179200	K13099|1|0.0|766|gmx:100306321|CD2 antigen cytoplasmic tail-binding protein 2	-	-	-	CD2 antigen cytoplasmic tail-binding protein 2-like
Glyma.02G176900	-	-	-	-	CDK5RAP3-like protein-like
Glyma.10G091600	-	-	-	-	CDK5RAP3-like protein-like isoform X2
Glyma.10G096600	K00924|1|6e-154|542|ath:AT3G56760|[EC:2.7.1.-]	-	GO:0005509//calcium ion binding	GO:0006468//protein phosphorylation	CDPK-related kise 1-like
Glyma.10G096800	K00924|1|2e-113|408|ath:AT3G56760|[EC:2.7.1.-]	GO:0005886//plasma membrane	GO:0004683//calmodulin-dependent protein kinase activity	GO:0006468//protein phosphorylation	CDPK-related kise 1-like
Glyma.12G155600	K00924|1|4e-97|353|aly:ARALYDRAFT_485401|[EC:2.7.1.-]	-	GO:0043167//ion binding	GO:0016310//phosphorylation	CDPK-related kise 5-like
Glyma.06G134200	K00924|1|0.0|839|ath:AT3G49370|[EC:2.7.1.-]	-	GO:0004683//calmodulin-dependent protein kinase activity	GO:0006468//protein phosphorylation	CDPK-related kise 6-like
Glyma.02G163300	K00924|1|0.0|694|ath:AT3G56760|[EC:2.7.1.-]	GO:0005886//plasma membrane	GO:0004683//calmodulin-dependent protein kinase activity	GO:0006468//protein phosphorylation	CDPK-related kise 7-like isoform X1
Glyma.06G062400	K10727|1|1e-14|78.2|pop:POPTR_816093|chromatin licensing and DNA replication factor 1	-	-	-	CDT1-like protein a, chloroplastic-like isoform X1
Glyma.02G222900	K03006|1|2e-07|57.4|bdi:100841250|DNA-directed RNA polymerase II subunit RPB1 [EC:2.7.7.6];K11323|3|1e-06|54.3|vcn:VOLCADRAFT_121342|histone arginine demethylase JMJD6 [EC:1.14.11.-]	-	-	-	cell wall protein AWA1-like
Glyma.08G099500	K04728|1|5e-23|99.0|gmx:100788458|ataxia telangiectasia mutated family protein [EC:2.7.11.1];K05356|3|8e-10|63.5|sbi:SORBI_0011s005450|all-trans-nonaprenyl-diphosphate synthase [EC:2.5.1.84 2.5.1.85]	-	-	-	cell wall protein AWA1-like
Glyma.08G231400	-	-	-	-	cell wall protein AWA1-like
Glyma.11G095300	K05864|1|5e-07|55.5|vvi:100262316|peptidyl-prolyl isomerase D [EC:5.2.1.8];K09553|2|7e-07|55.1|pop:POPTR_712385|stress-induced-phosphoprotein 1;K09527|3|9e-07|54.7|ota:Ot09g00550|DnaJ homolog subfamily C member 7;K09571|5|3e-06|53.1|vcn:VOLCADRAFT_103560|FK506-binding protein 4/5 [EC:5.2.1.8]	-	-	-	cell wall protein AWA1-like
Glyma.14G115000	-	-	-	-	cell wall protein AWA1-like
Glyma.14G189900	K03006|1|1e-08|60.8|bdi:100841250|DNA-directed RNA polymerase II subunit RPB1 [EC:2.7.7.6];K11323|3|2e-06|53.9|vcn:VOLCADRAFT_121342|histone arginine demethylase JMJD6 [EC:1.14.11.-]	-	-	-	cell wall protein AWA1-like
Glyma.09G019700	-	-	-	-	cell wall protein AWA1-like isoform X1
Glyma.15G126000	-	-	-	-	cell wall protein AWA1-like isoform X1
Glyma.13G084300	-	-	-	-	cell wall protein AWA1-like isoform X2
Glyma.05G187300	K10999|1|0.0|2293|gmx:100819146|cellulose synthase A [EC:2.4.1.12]	GO:0016021//integral to membrane	GO:0016760//cellulose synthase (UDP-forming) activity	GO:0030244//cellulose biosynthetic process	cellulose synthase A catalytic subunit 2 [UDP-forming]-like
Glyma.08G145600	K10999|1|0.0|2290|gmx:100794515|cellulose synthase A [EC:2.4.1.12]	GO:0016021//integral to membrane	GO:0016760//cellulose synthase (UDP-forming) activity	GO:0030244//cellulose biosynthetic process	cellulose synthase A catalytic subunit 2 [UDP-forming]-like
Glyma.13G202500	K10999|1|0.0|2194|gmx:100783162|cellulose synthase A [EC:2.4.1.12]	GO:0005794//Golgi apparatus	GO:0016760//cellulose synthase (UDP-forming) activity	GO:0009833//primary cell wall biogenesis	cellulose synthase A catalytic subunit 3 [UDP-forming]-like isoform X1
Glyma.08G117600	K10999|1|0.0|728|gmx:100789617|cellulose synthase A [EC:2.4.1.12]	GO:0016021//integral to membrane	GO:0016760//cellulose synthase (UDP-forming) activity	GO:0030244//cellulose biosynthetic process	cellulose synthase A catalytic subunit 8 [UDP-forming]-like
Glyma.02G286100	K00770|1|0.0|1445|vvi:100243459|1,4-beta-D-xylan synthase [EC:2.4.2.24]	GO:0005794//Golgi apparatus	GO:0016760//cellulose synthase (UDP-forming) activity	GO:0009846//pollen germination	cellulose synthase-like protein D4-like
Glyma.17G125900	K15360|1|3e-32|137|pop:POPTR_662078|centromere protein X	-	-	-	centromere protein X-like
Glyma.14G050700	K11578|1|0.0|1066|gmx:100802645|centromere/kinetochore protein ZW10	GO:0000775//chromosome, centromeric region	-	GO:0007067//mitosis	centromere/kinetochore protein zw10 homolog
Glyma.02G266800	K11578|1|0.0|994|gmx:100810708|centromere/kinetochore protein ZW10	GO:0000775//chromosome, centromeric region	-	GO:0007067//mitosis	centromere/kinetochore protein zw10 homolog isoform X1
Glyma.17G208400	K11498|1|0.0|2428|gmx:100813718|centromeric protein E	GO:0043234//protein complex	GO:0000166//nucleotide binding	-	centromere-associated protein E isoform X2
Glyma.01G232900	K09291|1|6e-08|58.2|ath:AT1G79280|nucleoprotein TPR;K10696|4|8e-06|51.2|gmx:100796610|E3 ubiquitin-protein ligase BRE1 [EC:6.3.2.19];K10395|5|1e-05|50.8|sbi:SORBI_04g028210|kinesin family member 4/7/21/27	-	-	-	centromere-associated protein E-like isoform X1
Glyma.01G236400	K10400|1|7e-31|135|vvi:100255624|kinesin family member 15	-	GO:0016740//transferase activity	-	centromere-associated protein E-like isoform X1
Glyma.11G006800	K10400|1|3e-34|147|vvi:100255624|kinesin family member 15;K09291|4|2e-29|130|gmx:100811882|nucleoprotein TPR	-	GO:0016740//transferase activity	-	centromere-associated protein E-like isoform X1
Glyma.06G118500	K00660|1|5e-120|429|gmx:100775264|chalcone synthase [EC:2.3.1.74]	GO:0043231//intracellular membrane-bounded organelle	GO:0016747//transferase activity, transferring acyl groups other than amino-acyl groups	GO:0009813//flavonoid biosynthetic process	chalcone synthase-like
Glyma.06G118600	K00660|1|2e-13|72.8|gmx:100809433|chalcone synthase [EC:2.3.1.74]	-	GO:0016747//transferase activity, transferring acyl groups other than amino-acyl groups	GO:0009813//flavonoid biosynthetic process	chalcone synthase-like
Glyma.13G058600	K03695|1|0.0|1836|gmx:100795662|ATP-dependent Clp protease ATP-binding subunit ClpB	GO:0005737//cytoplasm	GO:0005524//ATP binding	GO:0016485//protein processing	chaperone protein ClpB3, chloroplastic
Glyma.18G264400	K03695|1|0.0|1888|gmx:100801296|ATP-dependent Clp protease ATP-binding subunit ClpB	GO:0005737//cytoplasm	GO:0005524//ATP binding	GO:0016485//protein processing	chaperone protein ClpB3, chloroplastic-like
Glyma.19G027900	K03695|1|0.0|1893|gmx:100795662|ATP-dependent Clp protease ATP-binding subunit ClpB	GO:0005737//cytoplasm	GO:0005524//ATP binding	GO:0016485//protein processing	chaperone protein ClpB3, chloroplastic-like isoform X1
Glyma.06G063200	K03695|1|0.0|890|rcu:RCOM_0524340|ATP-dependent Clp protease ATP-binding subunit ClpB	GO:0005737//cytoplasm	GO:0005524//ATP binding	GO:0016485//protein processing	chaperone protein ClpB4, mitochondrial-like
Glyma.05G201100	K03696|1|0.0|1654|gmx:100804035|ATP-dependent Clp protease ATP-binding subunit ClpC	-	GO:0017111//nucleoside-triphosphatase activity	GO:0006508//proteolysis	chaperone protein ClpC, chloroplastic-like
Glyma.14G178800	K03686|1|5e-72|271|ppp:PHYPADRAFT_43111|molecular chaperone DnaJ	-	-	-	chaperone protein dJ 1, mitochondrial-like isoform X1
Glyma.02G211200	K03686|1|3e-80|297|osa:4339933|molecular chaperone DnaJ	-	-	-	chaperone protein dJ 1, mitochondrial-like isoform X2
Glyma.01G245600	-	-	-	-	chaperone protein dJ 10-like
Glyma.01G245700	K03686|1|3e-15|80.5|pop:POPTR_752360|molecular chaperone DnaJ;K09503|4|2e-14|77.4|cme:CML030C|DnaJ homolog subfamily A member 2	-	-	-	chaperone protein dJ 10-like
Glyma.01G036500	K03686|1|1e-14|79.7|gmx:100819943|molecular chaperone DnaJ;K09503|2|1e-14|79.7|cme:CML030C|DnaJ homolog subfamily A member 2;K09519|3|1e-14|79.7|sbi:SORBI_09g002340|DnaJ homolog subfamily B member 13	-	-	-	chaperone protein dJ 16-like isoform X1
Glyma.02G029600	K03686|1|3e-15|82.0|gmx:100819943|molecular chaperone DnaJ;K09519|3|4e-15|81.6|sbi:SORBI_09g002340|DnaJ homolog subfamily B member 13;K09517|5|5e-15|81.3|olu:OSTLU_38754|DnaJ homolog subfamily B member 11	-	-	-	chaperone protein dJ 16-like isoform X1
Glyma.07G029400	K03686|1|8e-15|77.8|zma:100191825|molecular chaperone DnaJ	-	GO:0005488//binding	-	chaperone protein DJ-like isoform X2 [Cicer arietinum]
Glyma.08G213400	K03686|1|3e-139|493|bdi:100841335|molecular chaperone DnaJ	-	GO:0005515//protein binding	-	chaperone protein DJ-like isoform X2 [Cicer arietinum]
Glyma.01G069500	K04077|1|6e-174|609|bdi:100842360|chaperonin GroEL	GO:0005737//cytoplasm	GO:0005524//ATP binding	GO:0042026//protein refolding	chaperonin 60 subunit beta 4, chloroplastic-like isoform X2
Glyma.08G192700	K04077|1|0.0|727|gmx:100788248|chaperonin GroEL	GO:0005737//cytoplasm	GO:0005524//ATP binding	GO:0042026//protein refolding	chaperonin CPN60-like 2, mitochondrial-like isoform X1
Glyma.19G222100	K15053|1|0.0|663|gmx:100783674|charged multivesicular body protein 7	-	-	GO:0015031//protein transport	charged multivesicular body protein 7-like
Glyma.17G217300	K11643|1|0.0|1918|gmx:100804203|chromodomain-helicase-DNA-binding protein 4 [EC:3.6.4.12]	GO:0005634//nucleus	GO:0008270//zinc ion binding	GO:0006355//regulation of transcription, DNA-dependent	CHD3-type chromatin-remodeling factor PICKLE-like isoform X2
Glyma.20G054500	K13429|1|0.0|682|rcu:RCOM_1115620|chitin elicitor receptor kinase 1	-	GO:0004672//protein kinase activity	GO:0016310//phosphorylation	chitin elicitor receptor kise 1-like isoform X1
Glyma.04G253600	-	-	-	-	chitise-like protein PB1E7.04c-like isoform X1
Glyma.06G108800	-	-	-	-	chitise-like protein PB1E7.04c-like isoform X1
Glyma.15G256700	K03842|1|0.0|969|gmx:100789238|beta-1,4-mannosyltransferase [EC:2.4.1.142]	-	-	-	chitobiosyldiphosphodolichol beta-mannosyltransferase-like isoform X1
Glyma.01G239000	K05016|1|0.0|1533|gmx:100811908|chloride channel 7	GO:0016021//integral to membrane	GO:0005247//voltage-gated chloride channel activity	GO:0055085//transmembrane transport	chloride channel protein CLC-d-like isoform X1
Glyma.11G004600	K05016|1|0.0|1174|gmx:100811908|chloride channel 7	GO:0016021//integral to membrane	GO:0005247//voltage-gated chloride channel activity	GO:0055085//transmembrane transport	chloride channel protein CLC-d-like isoform X1
Glyma.02G312100	-	GO:0016021//integral to membrane	GO:0005247//voltage-gated chloride channel activity	GO:0055085//transmembrane transport	chloride channel protein CLC-e-like isoform X1
Glyma.14G000500	-	GO:0016021//integral to membrane	GO:0005247//voltage-gated chloride channel activity	GO:0055085//transmembrane transport	chloride channel protein CLC-e-like isoform X1
Glyma.05G149400	K08916|1|8e-55|212|rcu:RCOM_0868050|light-harvesting complex II chlorophyll a/b binding protein 5	GO:0016020//membrane	GO:0046872//metal ion binding	GO:0009765//photosynthesis, light harvesting	chlorophyll a-b binding protein CP26, chloroplastic-like
Glyma.04G056100	K01533|1|2e-66|227|gmx:100793894|Cu2+-exporting ATPase [EC:3.6.3.4]	GO:0016021//integral to membrane	GO:0004008//copper-exporting ATPase activity	GO:0060003//copper ion export	chloroplast copper-translocating HMA8 P-ATPase isoform X1
Glyma.06G056300	K01533|1|5e-108|390|gmx:100804960|Cu2+-exporting ATPase [EC:3.6.3.4]	GO:0016021//integral to membrane	GO:0004008//copper-exporting ATPase activity	GO:0060003//copper ion export	chloroplast copper-translocating HMA8 P-ATPase isoform X1
Glyma.08G359700	-	GO:0016021//integral to membrane	-	-	chloroplast envelope membrane protein-like isoform X1
Glyma.10G185400	-	-	-	-	chloroplastic group IIA intron splicing facilitator CRS1, chloroplastic-like
Glyma.19G014000	-	-	-	-	chloroplastic group IIA intron splicing facilitator CRS1, chloroplastic-like
Glyma.07G092300	K14709|1|3e-15|82.4|vcn:VOLCADRAFT_104214|solute carrier family 39 (zinc transporter), member 1/2/3	-	GO:0046872//metal ion binding	-	chloroplastic group IIA intron splicing facilitator CRS1, chloroplastic-like isoform X1
Glyma.08G041700	-	-	GO:0016491//oxidoreductase activity	-	chloroplastic group IIA intron splicing facilitator CRS1, chloroplastic-like isoform X2
Glyma.17G057700	-	-	GO:0016708//oxidoreductase activity, acting on paired donors, with incorporation or reduction of molecular oxygen, NAD(P)H as one donor, and incorporation of two atoms of oxygen into one donor	GO:0019439//aromatic compound catabolic process	choline monooxygese, chloroplastic-like isoform X1
Glyma.14G002900	K00968|1|1e-144|511|vvi:100267395|choline-phosphate cytidylyltransferase [EC:2.7.7.15]	-	-	-	choline-phosphate cytidylyltransferase 1 isoform X1
Glyma.02G113000	K01850|1|1e-104|377|gmx:100780534|chorismate mutase [EC:5.4.99.5]	GO:0005829//cytosol	GO:0004106//chorismate mutase activity	GO:0009073//aromatic amino acid family biosynthetic process	chorismate mutase 3, chloroplastic isoform X1
Glyma.08G099900	K08818|1|1e-50|199|vvi:100246062|cell division cycle 2-like [EC:2.7.11.22];K13172|2|5e-06|51.6|bdi:100822512|serine/arginine repetitive matrix protein 2	-	-	-	chromatin assembly factor 1 subunit A-like
Glyma.18G244800	K10750|1|3e-65|248|ppp:PHYPADRAFT_97731|chromatin assembly factor 1 subunit A;K05658|3|2e-12|73.2|ota:Ot01g04530|ATP-binding cassette, subfamily B (MDR/TAP), member 1;K12822|4|2e-06|53.5|bdi:100842258|RNA-binding protein 25;K04508|5|3e-06|53.1|gmx:100810406|transducin (beta)-like 1	-	-	-	chromatin assembly factor 1 subunit FAS1-like
Glyma.13G117200	K11648|1|8e-135|478|gmx:100818624|SWI/SNF-related matrix-associated actin-dependent regulator of chromatin subfamily B member 1	GO:0000228//nuclear chromosome	-	GO:0006338//chromatin remodeling	chromatin structure-remodeling complex protein BSH-like isoform X1
Glyma.17G042700	K11648|1|6e-75|277|gmx:100818624|SWI/SNF-related matrix-associated actin-dependent regulator of chromatin subfamily B member 1	GO:0000228//nuclear chromosome	GO:0003682//chromatin binding	GO:0040029//regulation of gene expression, epigenetic	chromatin structure-remodeling complex protein BSH-like isoform X1
Glyma.07G252100	K11647|1|1e-180|634|cme:CMM316C|SWI/SNF-related matrix-associated actin-dependent regulator of chromatin subfamily A member 2/4 [EC:3.6.4.-]	-	-	-	chromatin structure-remodeling complex protein SYD-like isoform X1
Glyma.17G022300	K11647|1|0.0|637|cme:CMM316C|SWI/SNF-related matrix-associated actin-dependent regulator of chromatin subfamily A member 2/4 [EC:3.6.4.-]	-	-	-	chromatin structure-remodeling complex protein SYD-like isoform X2
Glyma.16G079900	K15168|1|1e-06|53.9|ath:AT1G25540|mediator of RNA polymerase II transcription subunit 25;K14486|3|1e-06|53.5|ath:AT5G20730|auxin response factor;K15616|5|4e-06|52.0|vcn:VOLCADRAFT_96122|eyes absent homolog 1 [EC:3.1.3.48]	-	-	-	chromo domain-containing protein LHP1-like
Glyma.02G281000	K11367|1|0.0|2932|gmx:100808039|chromodomain-helicase-DNA-binding protein 1 [EC:3.6.4.12]	-	-	-	chromodomain-helicase-D-binding protein 1-like
Glyma.08G302800	K11367|1|3e-147|520|gmx:100792398|chromodomain-helicase-DNA-binding protein 1 [EC:3.6.4.12]	-	GO:0003676//nucleic acid binding	-	chromodomain-helicase-D-binding protein 1-like isoform X1
Glyma.14G033600	K11367|1|0.0|3542|gmx:100792398|chromodomain-helicase-DNA-binding protein 1 [EC:3.6.4.12]	-	-	-	chromodomain-helicase-D-binding protein 1-like isoform X1
Glyma.03G181800	K11643|1|2e-59|230|smo:SELMODRAFT_155996|chromodomain-helicase-DNA-binding protein 4 [EC:3.6.4.12]	-	GO:0005488//binding	-	chromodomain-helicase-D-binding protein 8-like
Glyma.04G041300	K10395|1|0.0|1722|gmx:100786770|kinesin family member 4/7/21/27	GO:0005875//microtubule associated complex	GO:0005524//ATP binding	GO:0007018//microtubule-based movement	chromosome-associated kinesin KIF4A-like
Glyma.14G085200	K10395|1|0.0|1941|gmx:100789048|kinesin family member 4/7/21/27	GO:0005875//microtubule associated complex	GO:0005524//ATP binding	GO:0007018//microtubule-based movement	chromosome-associated kinesin KIF4A-like isoform X3
Glyma.04G094400	K10395|1|0.0|1759|gmx:100817984|kinesin family member 4/7/21/27	-	-	-	chromosome-associated kinesin KIF4-like
Glyma.04G094700	K10395|1|1e-26|83.6|rcu:RCOM_1039560|kinesin family member 4/7/21/27	-	-	-	chromosome-associated kinesin KIF4-like
Glyma.17G169400	K10395|1|0.0|1498|vvi:100255840|kinesin family member 4/7/21/27	GO:0005875//microtubule associated complex	GO:0005524//ATP binding	GO:0007018//microtubule-based movement	chromosome-associated kinesin KIF4-like isoform X1
Glyma.02G277400	K06675|1|9e-06|50.8|cme:CME029C|structural maintenance of chromosome 4	-	-	-	cingulin-like isoform X1
Glyma.12G167900	K13420|1|1e-09|60.5|ath:AT5G46330|LRR receptor-like serine/threonine-protein kinase FLS2 [EC:2.7.11.1]	-	GO:0000166//nucleotide binding	-	cinmoyl-CoA reductase 2-like
Glyma.U030200	K14548|1|0.0|1648|gmx:100797494|U3 small nucleolar RNA-associated protein 4	-	-	-	cirhin-like isoform 1
Glyma.17G233900	K14548|1|0.0|1326|gmx:100797494|U3 small nucleolar RNA-associated protein 4	-	-	-	cirhin-like isoform X1
Glyma.18G104400	K01647|1|0.0|1017|gmx:100805556|citrate synthase [EC:2.3.3.1]	GO:0005777//peroxisome	GO:0004108//citrate (Si)-synthase activity	GO:0044262//cellular carbohydrate metabolic process	citrate synthase, glyoxysomal-like
Glyma.08G070300	K12418|1|4e-11|67.0|cre:CHLREDRAFT_32523|fatty acid desaturase (delta-4 desaturase) [EC:1.14.19.-];K01115|3|1e-09|62.0|vcn:VOLCADRAFT_99471|phospholipase D [EC:3.1.4.4]	-	-	-	classical arabinogalactan protein 1-like
Glyma.14G058300	K04646|1|0.0|3024|gmx:100786715|clathrin heavy chain	GO:0030132//clathrin coat of coated pit	GO:0005198//structural molecule activity	GO:0016192//vesicle-mediated transport	clathrin heavy chain 2-like
Glyma.18G299500	K12471|1|0.0|1982|gmx:100776140|epsin	-	-	-	clathrin interactor EPSIN 2-like
Glyma.08G362400	K12471|1|0.0|1715|gmx:100776140|epsin	-	-	-	clathrin interactor EPSIN 2-like isoform X1
Glyma.01G115100	-	-	-	-	clathrin light chain 1-like
Glyma.07G195000	K12897|1|1e-06|52.8|zma:100282309|transformer-2 protein;K13171|2|7e-06|50.1|vvi:100262120|serine/arginine repetitive matrix protein 1	-	-	-	clathrin light chain 1-like
Glyma.12G203500	-	-	-	-	clathrin light chain 1-like
Glyma.13G298200	-	-	-	-	clathrin light chain 1-like
Glyma.15G072100	-	-	-	-	clathrin light chain 1-like
Glyma.09G022200	K14404|1|2e-19|96.7|cme:CMF161C|cleavage and polyadenylation specificity factor subunit 4;K13095|2|6e-09|61.6|ppp:PHYPADRAFT_189930|splicing factor 1;K10730|4|1e-08|60.8|osa:4336217|ATP-dependent DNA helicase Q4 [EC:3.6.4.12];K14007|5|4e-08|58.9|aly:ARALYDRAFT_484854|protein transport protein SEC24	-	GO:0008270//zinc ion binding	-	cleavage and polyadenylation specificity factor CPSF30-like
Glyma.15G128500	K14404|1|2e-19|96.7|cme:CMF161C|cleavage and polyadenylation specificity factor subunit 4;K01115|2|1e-08|60.8|vcn:VOLCADRAFT_99471|phospholipase D [EC:3.1.4.4]	-	GO:0008270//zinc ion binding	-	cleavage and polyadenylation specificity factor CPSF30-like
Glyma.09G153100	K14401|1|0.0|2883|gmx:100801803|cleavage and polyadenylation specificity factor subunit 1	-	-	-	cleavage and polyadenylation specificity factor subunit 1-like isoform X1
Glyma.16G182300	K14402|1|0.0|1432|gmx:100777002|cleavage and polyadenylation specificity factor subunit 2	GO:0005847//mRNA cleavage and polyadenylation specificity factor complex	GO:0016787//hydrolase activity	GO:0006378//mRNA polyadenylation	cleavage and polyadenylation specificity factor subunit 2-like isoform 1
Glyma.11G170700	K14402|1|0.0|1260|gmx:100777002|cleavage and polyadenylation specificity factor subunit 2	GO:0005847//mRNA cleavage and polyadenylation specificity factor complex	GO:0016787//hydrolase activity	GO:0006378//mRNA polyadenylation	cleavage and polyadenylation specificity factor subunit 2-like isoform X1
Glyma.11G171100	K14402|1|0.0|919|gmx:100777002|cleavage and polyadenylation specificity factor subunit 2	-	-	-	cleavage and polyadenylation specificity factor subunit 2-like isoform X1
Glyma.08G188800	K14403|1|0.0|1368|gmx:100813876|cleavage and polyadenylation specificity factor subunit 3 [EC:3.1.27.-]	-	GO:0016787//hydrolase activity	-	cleavage and polyadenylation specificity factor subunit 3-I-like
Glyma.08G329400	K11093|1|4e-20|98.6|gmx:100814484|U1 small nuclear ribonucleoprotein 70kDa	-	-	-	cleavage and polyadenylation specificity factor subunit CG7185-like
Glyma.08G329500	K11093|1|1e-20|100|gmx:100814484|U1 small nuclear ribonucleoprotein 70kDa	-	-	-	cleavage and polyadenylation specificity factor subunit CG7185-like
Glyma.18G077400	K11093|1|2e-19|97.1|osa:4347985|U1 small nuclear ribonucleoprotein 70kDa;K13091|3|3e-19|95.9|rcu:RCOM_1646720|RNA-binding protein 39	-	-	-	cleavage and polyadenylation specificity factor subunit CG7185-like
Glyma.18G077300	K11093|1|2e-21|103|gmx:100814484|U1 small nuclear ribonucleoprotein 70kDa	-	-	-	cleavage and polyadenylation specificity factor subunit CG7185-like isoform X1
Glyma.10G219500	K14407|1|0.0|991|gmx:100794399|cleavage stimulation factor subunit 2	-	-	-	cleavage stimulation factor subunit 2-like
Glyma.20G172200	K14407|1|0.0|986|gmx:100806489|cleavage stimulation factor subunit 2	-	-	-	cleavage stimulation factor subunit 2-like isoform X2
Glyma.03G170000	-	GO:0005886//plasma membrane	-	GO:0007067//mitosis	CLIP-associated protein-like
Glyma.13G130000	-	GO:0005886//plasma membrane	-	GO:0007067//mitosis	CLIP-associated protein-like
Glyma.19G171200	-	GO:0005886//plasma membrane	-	GO:0007067//mitosis	CLIP-associated protein-like
Glyma.10G042600	-	GO:0005886//plasma membrane	-	GO:0007067//mitosis	CLIP-associated protein-like isoform X1
Glyma.01G186000	K13168|1|0.0|1087|gmx:100792600|splicing factor, arginine/serine-rich 16	-	-	-	CLK4-associating serine/arginine rich protein-like
Glyma.11G056000	K13168|1|0.0|1095|gmx:100779007|splicing factor, arginine/serine-rich 16	-	-	-	CLK4-associating serine/arginine rich protein-like
Glyma.08G152400	K03255|1|0.0|2867|gmx:100816894|protein TIF31	-	-	-	clustered mitochondria protein-like isoform X1
Glyma.15G271800	K03255|1|0.0|2852|gmx:100785880|protein TIF31	-	-	-	clustered mitochondria protein-like isoform X1
Glyma.20G040200	K03255|1|2e-106|383|gmx:100785880|protein TIF31	-	-	-	clustered mitochondria protein-like isoform X2
Glyma.20G190900	K05236|1|0.0|2463|gmx:100805072|coatomer protein complex, subunit alpha (xenin)	GO:0030126//COPI vesicle coat	GO:0016905//myosin heavy chain kinase activity	GO:0016192//vesicle-mediated transport	coatomer subunit alpha-2-like
Glyma.07G004100	K12392|1|1e-20|100|gmx:100784577|AP-1 complex subunit beta-1	GO:0030126//COPI vesicle coat	GO:0005198//structural molecule activity	GO:0016192//vesicle-mediated transport	coatomer subunit beta-1-like
Glyma.08G222400	K12392|1|5e-22|105|ppp:PHYPADRAFT_225918|AP-1 complex subunit beta-1	GO:0030126//COPI vesicle coat	GO:0005198//structural molecule activity	GO:0016192//vesicle-mediated transport	coatomer subunit beta-1-like
Glyma.15G008700	-	-	-	GO:0006810//transport	coatomer subunit zeta-1-like isoform X2
Glyma.07G243200	-	GO:0046658//anchored to plasma membrane	-	GO:0048765//root hair cell differentiation	COBRA-like protein 7-like
Glyma.16G103700	-	-	-	-	COBW domain-containing protein 1-like
Glyma.03G207600	K06671|1|0.0|2225|gmx:100810550|cohesin complex subunit SA-1/2	-	GO:0003677//DNA binding	GO:0019761//glucosinolate biosynthetic process	cohesin subunit SA-1 isoform X1
Glyma.04G001700	K01115|1|2e-12|71.2|vcn:VOLCADRAFT_99471|phospholipase D [EC:3.1.4.4]	-	-	-	coiled-coil domain-containing protein 124-like
Glyma.06G001200	K01115|1|3e-26|119|vcn:VOLCADRAFT_99471|phospholipase D [EC:3.1.4.4]	-	-	-	coiled-coil domain-containing protein 124-like
Glyma.01G089100	K13115|1|3e-111|400|gmx:100781265|coiled-coil domain-containing protein 130	-	-	-	coiled-coil domain-containing protein 130-like
Glyma.02G100900	K13115|1|2e-175|613|gmx:100804298|coiled-coil domain-containing protein 130	-	-	-	coiled-coil domain-containing protein 130-like
Glyma.12G083200	-	-	-	-	coiled-coil domain-containing protein 132-like isoform X1
Glyma.15G190700	-	-	-	-	coiled-coil domain-containing protein 174-like
Glyma.04G234800	K10394|1|4e-09|62.4|smo:SELMODRAFT_783|kinesin family member 3/17;K09291|2|4e-09|62.4|ath:AT1G79280|nucleoprotein TPR;K03254|4|7e-09|61.6|sbi:SORBI_03g007840|translation initiation factor 3 subunit A;K06675|5|5e-08|58.9|bdi:100831033|structural maintenance of chromosome 4	-	-	-	coiled-coil domain-containing protein 18-like isoform X1
Glyma.04G070700	-	-	-	-	coiled-coil domain-containing protein 93-like isoform X1
Glyma.06G072500	-	-	-	-	coiled-coil domain-containing protein 93-like isoform X1
Glyma.13G259300	K13115|1|2e-19|95.5|osa:4329178|coiled-coil domain-containing protein 130	-	-	-	coiled-coil domain-containing protein 94 homolog
Glyma.05G067000	K01115|1|3e-09|61.2|vcn:VOLCADRAFT_99471|phospholipase D [EC:3.1.4.4];K14709|4|3e-08|58.2|vcn:VOLCADRAFT_104214|solute carrier family 39 (zinc transporter), member 1/2/3	-	-	-	coiled-coil domain-containing protein 97-like
Glyma.17G149200	-	-	-	-	coiled-coil domain-containing protein 97-like
Glyma.02G061300	-	-	-	-	cold-regulated 413 plasma membrane protein 2-like
Glyma.16G143700	-	-	-	-	cold-regulated 413 plasma membrane protein 2-like
Glyma.12G191300	K06676|1|0.0|1365|gmx:100777082|condensin complex subunit 2	-	-	-	condensin complex subunit 2-like isoform X1
Glyma.10G201900	K01051|1|1e-09|64.7|gmx:100776781|pectinesterase [EC:3.1.1.11];K01115|2|2e-09|63.9|vcn:VOLCADRAFT_99471|phospholipase D [EC:3.1.4.4];K13171|5|3e-08|60.1|mtr:MTR_4g064740|serine/arginine repetitive matrix protein 1	-	-	-	conserved oligomeric Golgi complex subunit 1-like
Glyma.20G188500	K01115|1|4e-15|79.7|vcn:VOLCADRAFT_99471|phospholipase D [EC:3.1.4.4]	-	-	-	conserved oligomeric Golgi complex subunit 1-like
Glyma.17G129100	K11323|1|2e-10|67.0|vcn:VOLCADRAFT_121342|histone arginine demethylase JMJD6 [EC:1.14.11.-]	GO:0016020//membrane	-	GO:0015031//protein transport	conserved oligomeric Golgi complex subunit 2-like
Glyma.14G029500	K01115|1|8e-36|150|vcn:VOLCADRAFT_99471|phospholipase D [EC:3.1.4.4]	GO:0017119//Golgi transport complex	-	GO:0006891//intra-Golgi vesicle-mediated transport	conserved oligomeric Golgi complex subunit 5-like
Glyma.02G286300	K01115|1|1e-32|140|vcn:VOLCADRAFT_99471|phospholipase D [EC:3.1.4.4];K14709|5|7e-28|124|vcn:VOLCADRAFT_104214|solute carrier family 39 (zinc transporter), member 1/2/3	GO:0017119//Golgi transport complex	-	GO:0006891//intra-Golgi vesicle-mediated transport	conserved oligomeric Golgi complex subunit 5-like isoform X1
Glyma.01G154500	-	GO:0017119//Golgi transport complex	-	GO:0006891//intra-Golgi vesicle-mediated transport	conserved oligomeric Golgi complex subunit 6-like
Glyma.09G224000	-	GO:0017119//Golgi transport complex	-	GO:0006886//intracellular protein transport	conserved oligomeric Golgi complex subunit 7-like isoform X1
Glyma.02G043400	-	GO:0017119//Golgi transport complex	-	-	conserved oligomeric Golgi complex subunit 8-like
Glyma.16G120600	-	GO:0017119//Golgi transport complex	-	-	conserved oligomeric Golgi complex subunit 8-like
Glyma.03G016800	K12175|1|0.0|440|rcu:RCOM_1613810|COP9 signalosome complex subunit 1	-	-	-	COP9 siglosome complex subunit 1-like
Glyma.07G077100	K12175|1|0.0|890|gmx:100812958|COP9 signalosome complex subunit 1	-	-	-	COP9 siglosome complex subunit 1-like
Glyma.05G079400	K12176|1|0.0|857|gmx:100788070|COP9 signalosome complex subunit 2	-	-	GO:0010388//cullin deneddylation	COP9 siglosome complex subunit 2-like
Glyma.19G075700	K12177|1|0.0|801|gmx:100783340|COP9 signalosome complex subunit 3	GO:0000502//proteasome complex	-	GO:0000085//G2 phase of mitotic cell cycle	COP9 siglosome complex subunit 3-like isoform 1
Glyma.06G076000	K09613|1|0.0|654|gmx:100817371|COP9 signalosome complex subunit 5 [EC:3.4.-.-]	-	-	-	COP9 siglosome complex subunit 5a
Glyma.13G187200	K12180|1|3e-122|436|gmx:100801739|COP9 signalosome complex subunit 7	-	-	GO:0010388//cullin deneddylation	COP9 siglosome complex subunit 7-like isoform X1
Glyma.15G224900	K12180|1|2e-121|433|gmx:100817593|COP9 signalosome complex subunit 7	-	-	-	COP9 siglosome complex subunit 7-like isoform X1
Glyma.11G033000	-	-	-	-	COPII coat assembly protein SEC16-like
Glyma.06G178400	K00276|1|0.0|1474|gmx:100798722|primary-amine oxidase [EC:1.4.3.21]	-	GO:0005507//copper ion binding	GO:0055114//oxidation-reduction process	copper amine oxidase 1-like isoform X2
Glyma.18G030200	K13463|1|0.0|927|vvi:100254771|coronatine-insensitive protein 1	-	-	-	corotine-insensitive protein 1-like
Glyma.07G232800	-	-	-	-	craniofacial development protein 1-like
Glyma.19G166300	K06066|1|3e-07|54.7|vvi:100242608|CBF1 interacting corepressor;K11093|3|2e-06|52.0|mtr:MTR_8g077840|U1 small nuclear ribonucleoprotein 70kDa;K13123|4|3e-06|51.2|sbi:SORBI_10g014430|G patch domain-containing protein 1;K13172|5|8e-06|50.1|rcu:RCOM_0798440|serine/arginine repetitive matrix protein 2	-	-	-	CRIB domain-containing protein RIC7-like
Glyma.11G018600	K12869|1|0.0|1415|gmx:100791616|crooked neck	GO:0005622//intracellular	-	GO:0006396//RNA processing	crooked neck-like protein 1-like
Glyma.01G224300	K12869|1|0.0|1214|gmx:100811745|crooked neck	GO:0005622//intracellular	-	GO:0006396//RNA processing	crooked neck-like protein 1-like isoform X1
Glyma.08G144700	K10882|1|9e-173|550|gmx:100813276|crossover junction endonuclease EME1 [EC:3.1.22.-]	-	-	-	crossover junction endonuclease EME1B-like isoform X2
Glyma.16G024800	K01115|1|3e-08|58.9|vcn:VOLCADRAFT_99471|phospholipase D [EC:3.1.4.4]	-	GO:0003723//RNA binding	-	CRS2-associated factor 1, mitochondrial-like
Glyma.08G285000	K14325|1|2e-09|63.2|aly:ARALYDRAFT_471861|RNA-binding protein with serine-rich domain 1;K01051|2|2e-09|62.8|gmx:100776781|pectinesterase [EC:3.1.1.11];K01115|5|5e-09|61.6|vcn:VOLCADRAFT_99471|phospholipase D [EC:3.1.4.4]	-	-	-	CRS2-associated factor 2, chloroplastic-like
Glyma.08G176000	K10739|1|1e-08|59.7|aly:ARALYDRAFT_477538|replication factor A2	-	-	-	CST complex subunit STN1-like isoform X1
Glyma.09G255200	K15919|1|1e-15|83.6|pop:POPTR_813719|hydroxypyruvate reductase 2	-	GO:0000166//nucleotide binding	GO:0055114//oxidation-reduction process	C-termil binding protein AN-like
Glyma.18G237800	K15919|1|2e-14|79.7|pop:POPTR_813719|hydroxypyruvate reductase 2	-	GO:0000166//nucleotide binding	GO:0055114//oxidation-reduction process	C-termil binding protein AN-like isoform 1
Glyma.10G276200	K15377|1|3e-07|55.5|cre:CHLREDRAFT_189789|solute carrier family 44 (choline transporter-like protein), member 2/4/5	GO:0016021//integral to membrane	-	-	CTL-like protein DDB_G0274487-like
Glyma.08G161000	K01937|1|0.0|1164|gmx:100788720|CTP synthase [EC:6.3.4.2]	-	GO:0003883//CTP synthase activity	GO:0006221//pyrimidine nucleotide biosynthetic process	CTP synthase-like isoform 1
Glyma.10G014900	K01937|1|0.0|1098|gmx:100778080|CTP synthase [EC:6.3.4.2]	-	GO:0003883//CTP synthase activity	GO:0006221//pyrimidine nucleotide biosynthetic process	CTP synthase-like isoform X1
Glyma.15G181400	K04733|1|5e-53|207|smo:SELMODRAFT_159261|interleukin-1 receptor-associated kinase 4 [EC:2.7.11.1];K13430|4|5e-49|194|rcu:RCOM_1078760|serine/threonine-protein kinase PBS1 [EC:2.7.11.1];K00924|5|5e-49|194|ath:AT1G14370|[EC:2.7.1.-]	-	-	-	C-type lectin receptor-like tyrosine-protein kise At1g52310-like
Glyma.03G208500	K13207|1|0.0|867|gmx:100813239|CUG-BP- and ETR3-like factor	-	GO:0000166//nucleotide binding	-	CUGBP Elav-like family member 1-like
Glyma.15G154000	K03347|1|0.0|1390|gmx:100784626|cullin 1	GO:0031461//cullin-RING ubiquitin ligase complex	GO:0031625//ubiquitin protein ligase binding	GO:0006511//ubiquitin-dependent protein catabolic process	cullin-1
Glyma.07G249100	K03347|1|0.0|1488|gmx:100786561|cullin 1	GO:0031461//cullin-RING ubiquitin ligase complex	GO:0031625//ubiquitin protein ligase binding	GO:0006511//ubiquitin-dependent protein catabolic process	cullin-1-like isoform 1
Glyma.17G025200	K03347|1|0.0|1176|gmx:100793682|cullin 1	GO:0031461//cullin-RING ubiquitin ligase complex	GO:0031625//ubiquitin protein ligase binding	GO:0006511//ubiquitin-dependent protein catabolic process	cullin-1-like isoform 1
Glyma.08G300100	K03869|1|0.0|1356|gmx:100794520|cullin 3	GO:0031461//cullin-RING ubiquitin ligase complex	GO:0031625//ubiquitin protein ligase binding	GO:0006511//ubiquitin-dependent protein catabolic process	cullin-3A-like
Glyma.18G120300	K03869|1|0.0|1464|gmx:100795098|cullin 3	GO:0031461//cullin-RING ubiquitin ligase complex	GO:0031625//ubiquitin protein ligase binding	GO:0006511//ubiquitin-dependent protein catabolic process	cullin-3A-like
Glyma.13G063600	K03869|1|0.0|1430|gmx:100782239|cullin 3	GO:0031461//cullin-RING ubiquitin ligase complex	GO:0031625//ubiquitin protein ligase binding	GO:0006511//ubiquitin-dependent protein catabolic process	cullin-3A-like isoform X1
Glyma.19G021600	K03869|1|0.0|1462|gmx:100782239|cullin 3	GO:0031461//cullin-RING ubiquitin ligase complex	GO:0031625//ubiquitin protein ligase binding	GO:0006511//ubiquitin-dependent protein catabolic process	cullin-3A-like isoform X1
Glyma.13G218500	K10609|1|0.0|905|gmx:100805491|cullin 4	GO:0031461//cullin-RING ubiquitin ligase complex	GO:0031625//ubiquitin protein ligase binding	GO:0006511//ubiquitin-dependent protein catabolic process	cullin-4-like
Glyma.13G218600	K10609|1|4e-167|585|gmx:100805491|cullin 4	-	-	-	cullin-4-like
Glyma.15G093600	K10609|1|0.0|1478|gmx:100805491|cullin 4	GO:0031461//cullin-RING ubiquitin ligase complex	GO:0031625//ubiquitin protein ligase binding	GO:0006511//ubiquitin-dependent protein catabolic process	cullin-4-like
Glyma.08G096100	K10609|1|0.0|1298|gmx:100805491|cullin 4	GO:0031461//cullin-RING ubiquitin ligase complex	GO:0031625//ubiquitin protein ligase binding	GO:0006511//ubiquitin-dependent protein catabolic process	cullin-4-like isoform X1
Glyma.10G264200	K13172|1|2e-11|69.7|bdi:100822512|serine/arginine repetitive matrix protein 2;K09566|2|1e-08|60.5|gmx:100800303|peptidyl-prolyl isomerase G (cyclophilin G) [EC:5.2.1.8];K11984|3|2e-08|59.7|ppp:PHYPADRAFT_233757|U4/U6.U5 tri-snRNP-associated protein 1	-	-	-	CWF19-like protein 2-like isoform X1
Glyma.20G126100	K13172|1|2e-11|70.1|rcu:RCOM_0798440|serine/arginine repetitive matrix protein 2	-	-	-	CWF19-like protein 2-like isoform X1
Glyma.12G133700	K05391|1|0.0|872|bdi:100823258|cyclic nucleotide gated channel, other eukaryote	GO:0016021//integral to membrane	GO:0005216//ion channel activity	GO:0006811//ion transport	cyclic nucleotide-gated ion channel 4-like
Glyma.U017200	K05391|1|3e-26|114|bdi:100823258|cyclic nucleotide gated channel, other eukaryote	GO:0016021//integral to membrane	GO:0005216//ion channel activity	GO:0006811//ion transport	cyclic nucleotide-gated ion channel 4-like
Glyma.01G001300	K01853|1|0.0|1569|gmx:548054|cycloartenol synthase [EC:5.4.99.8]	-	GO:0016866//intramolecular transferase activity	GO:0008152//metabolic process	cycloartenol synthase
Glyma.12G009300	K00559|1|4e-179|626|gmx:548073|sterol 24-C-methyltransferase [EC:2.1.1.41]	-	GO:0003838//sterol 24-C-methyltransferase activity	GO:0006694//steroid biosynthetic process	cycloartenol-C-24-methyltransferase-like
Glyma.17G234200	-	-	-	-	cylicin-2-like
Glyma.18G261600	K01739|1|0.0|811|gmx:548023|cystathionine gamma-synthase [EC:2.5.1.48]	GO:0009570//chloroplast stroma	GO:0030170//pyridoxal phosphate binding	GO:0001887//selenium compound metabolic process	cystathionine gamma-synthase, chloroplastic-like
Glyma.19G225600	K01051|1|5e-11|68.2|gmx:100776781|pectinesterase [EC:3.1.1.11];K01115|2|2e-10|66.2|vcn:VOLCADRAFT_99471|phospholipase D [EC:3.1.4.4]	-	GO:0030170//pyridoxal phosphate binding	GO:0008152//metabolic process	cysteine desulfurase 2, chloroplastic-like
Glyma.13G209000	-	GO:0005618//cell wall	-	-	cysteine proteise inhibitor 5-like
Glyma.15G227000	K04733|1|3e-42|171|smo:SELMODRAFT_33807|interleukin-1 receptor-associated kinase 4 [EC:2.7.11.1];K13430|3|3e-40|165|aly:ARALYDRAFT_909268|serine/threonine-protein kinase PBS1 [EC:2.7.11.1]	-	-	-	cysteine-rich receptor-like protein kise 10-like
Glyma.13G188800	K04733|1|2e-12|71.2|smo:SELMODRAFT_33807|interleukin-1 receptor-associated kinase 4 [EC:2.7.11.1];K00924|2|4e-10|63.9|aly:ARALYDRAFT_494273|[EC:2.7.1.-];K13418|5|5e-09|60.1|vvi:100247683|somatic embryogenesis receptor kinase 1 [EC:2.7.10.1 2.7.11.1]	-	GO:0016772//transferase activity, transferring phosphorus-containing groups	-	cysteine-rich receptor-like protein kise 25-like
Glyma.20G137300	K13416|1|9e-59|176|rcu:RCOM_1534760|brassinosteroid insensitive 1-associated receptor kinase 1 [EC:2.7.10.1 2.7.11.1];K13418|3|4e-57|170|pop:POPTR_913861|somatic embryogenesis receptor kinase 1 [EC:2.7.10.1 2.7.11.1]	-	-	-	cysteine-rich receptor-like protein kise 26-like
Glyma.11G205500	-	-	-	-	cysteine-rich receptor-like protein kise 2-like
Glyma.11G206100	K13417|1|1e-64|219|aly:ARALYDRAFT_899604|somatic embryogenesis receptor kinase 4 [EC:2.7.10.1 2.7.11.1];K13416|5|7e-63|212|ath:AT4G33430|brassinosteroid insensitive 1-associated receptor kinase 1 [EC:2.7.10.1 2.7.11.1]	-	GO:0005524//ATP binding	GO:0006468//protein phosphorylation	cysteine-rich receptor-like protein kise 2-like
Glyma.11G206300	K13416|1|3e-65|248|ath:AT4G33430|brassinosteroid insensitive 1-associated receptor kinase 1 [EC:2.7.10.1 2.7.11.1];K13417|2|9e-65|246|aly:ARALYDRAFT_899604|somatic embryogenesis receptor kinase 4 [EC:2.7.10.1 2.7.11.1];K04733|5|3e-64|245|smo:SELMODRAFT_159261|interleukin-1 receptor-associated kinase 4 [EC:2.7.11.1]	-	-	-	cysteine-rich receptor-like protein kise 2-like
Glyma.11G207300	K13417|1|4e-63|241|aly:ARALYDRAFT_899604|somatic embryogenesis receptor kinase 4 [EC:2.7.10.1 2.7.11.1];K04733|2|8e-63|240|smo:SELMODRAFT_159261|interleukin-1 receptor-associated kinase 4 [EC:2.7.11.1];K13416|5|1e-60|233|aly:ARALYDRAFT_491347|brassinosteroid insensitive 1-associated receptor kinase 1 [EC:2.7.10.1 2.7.11.1]	-	-	-	cysteine-rich receptor-like protein kise 2-like
Glyma.11G204500	K04733|1|3e-65|248|smo:SELMODRAFT_230241|interleukin-1 receptor-associated kinase 4 [EC:2.7.11.1];K13416|3|9e-63|240|ath:AT4G33430|brassinosteroid insensitive 1-associated receptor kinase 1 [EC:2.7.10.1 2.7.11.1];K13417|5|4e-62|238|ath:AT2G13790|somatic embryogenesis receptor kinase 4 [EC:2.7.10.1 2.7.11.1]	-	GO:0005524//ATP binding	GO:0006468//protein phosphorylation	cysteine-rich receptor-like protein kise 3-like
Glyma.18G141700	K13416|1|8e-45|180|rcu:RCOM_1534760|brassinosteroid insensitive 1-associated receptor kinase 1 [EC:2.7.10.1 2.7.11.1];K13417|4|2e-43|176|aly:ARALYDRAFT_899604|somatic embryogenesis receptor kinase 4 [EC:2.7.10.1 2.7.11.1];K04733|5|2e-43|176|smo:SELMODRAFT_159261|interleukin-1 receptor-associated kinase 4 [EC:2.7.11.1]	-	GO:0004672//protein kinase activity	GO:0016310//phosphorylation	cysteine-rich receptor-like protein kise 3-like
Glyma.05G005100	K04733|1|2e-56|219|smo:SELMODRAFT_159261|interleukin-1 receptor-associated kinase 4 [EC:2.7.11.1];K13417|3|2e-54|212|ath:AT2G13790|somatic embryogenesis receptor kinase 4 [EC:2.7.10.1 2.7.11.1];K13416|4|4e-54|211|ath:AT4G33430|brassinosteroid insensitive 1-associated receptor kinase 1 [EC:2.7.10.1 2.7.11.1]	-	-	-	cysteine-rich receptor-like protein kise 42-like
Glyma.04G044200	K12418|1|7e-09|59.7|cre:CHLREDRAFT_32523|fatty acid desaturase (delta-4 desaturase) [EC:1.14.19.-];K01115|3|1e-07|55.5|vcn:VOLCADRAFT_99471|phospholipase D [EC:3.1.4.4]	-	GO:0020037//heme binding	-	cytochrome B5 isoform-like
Glyma.12G009100	K13076|1|4e-10|64.7|aly:ARALYDRAFT_907699|delta8-fatty-acid desaturase [EC:1.14.19.4]	GO:0005829//cytosol	GO:0046872//metal ion binding	GO:0010311//lateral root formation	cytochrome b5 reductase 4-like isoform X1
Glyma.08G354100	K00360|1|2e-14|77.8|ppp:PHYPADRAFT_184973|nitrate reductase (NADH) [EC:1.7.1.1];K13076|4|1e-10|65.1|rcu:RCOM_1617140|delta8-fatty-acid desaturase [EC:1.14.19.4]	-	GO:0020037//heme binding	GO:0055114//oxidation-reduction process	cytochrome b5-like
Glyma.18G170300	K00360|1|2e-09|61.2|ppp:PHYPADRAFT_184973|nitrate reductase (NADH) [EC:1.7.1.1]	GO:0005783//endoplasmic reticulum	GO:0046872//metal ion binding	GO:0019745//pentacyclic triterpenoid biosynthetic process	cytochrome b5-like isoform X1
Glyma.11G213600	K02258|1|1e-130|463|gmx:100820168|cytochrome c oxidase assembly protein subunit 11	-	-	-	cytochrome c oxidase assembly protein COX11, mitochondrial-like
Glyma.07G032800	K02265|1|7e-80|294|gmx:100819356|cytochrome c oxidase subunit 5b	GO:0005740//mitochondrial envelope	GO:0004129//cytochrome-c oxidase activity	GO:0022900//electron transport chain	cytochrome c oxidase subunit 5b-1, mitochondrial-like isoform 1
Glyma.14G177100	K02267|1|1e-99|361|gmx:100794661|cytochrome c oxidase subunit 6b	GO:0005739//mitochondrion	GO:0004129//cytochrome-c oxidase activity	-	cytochrome c oxidase subunit 6b-1-like
Glyma.03G030600	K11818|1|7e-127|452|ath:AT4G31500|cytochrome P450, family 83, subfamily B, polypeptide 1 [EC:1.14.-.-];K00517|3|7e-119|426|ath:AT3G26300|[EC:1.14.-.-]	-	GO:0020037//heme binding	GO:0055114//oxidation-reduction process	cytochrome P450 71A1-like
Glyma.10G116000	K13267|1|2e-115|414|gmx:100814284|cytochrome P450, family 71, subfamily D, polypeptide 9 (flavonoid 6-hydroxylase) [EC:1.14.13.-];K00517|2|7e-97|352|ath:AT3G26310|[EC:1.14.-.-];K16085|4|5e-94|343|osa:4335091|cytochrome P450, family 99, subfamily A, polypeptide 3 (9beta-pimara-7,15-diene oxidase) [EC:1.14.13.144];K09755|5|2e-92|338|rcu:RCOM_0193830|ferulate-5-hydroxylase [EC:1.14.-.-]	-	GO:0020037//heme binding	GO:0055114//oxidation-reduction process	cytochrome P450 71D8-like
Glyma.20G014800	K13083|1|4e-10|62.4|mtr:MTR_144s0009|cytochrome P450, family 75, subfamily A (flavonoid 3',5'-hydroxylase) [EC:1.14.13.88];K05280|2|1e-09|60.8|mtr:MTR_3g025230|flavonoid 3'-monooxygenase [EC:1.14.13.21];K00517|3|4e-09|58.9|osa:4348172|[EC:1.14.-.-]	-	GO:0016491//oxidoreductase activity	-	cytochrome P450 750A1-like
Glyma.20G188000	K00517|1|0.0|811|pop:POPTR_765198|[EC:1.14.-.-];K15399|5|0.0|743|aly:ARALYDRAFT_478392|cytochrome P450, family 77, subfamily A, polypeptide 6 [EC:1.14.-.-]	GO:0005739//mitochondrion	GO:0009055//electron carrier activity	GO:0010143//cutin biosynthetic process	cytochrome P450 77A3-like
Glyma.01G181900	K00517|1|4e-147|520|ath:AT4G31940|[EC:1.14.-.-];K05280|2|7e-83|307|aly:ARALYDRAFT_487632|flavonoid 3'-monooxygenase [EC:1.14.13.21]	-	GO:0020037//heme binding	GO:0055114//oxidation-reduction process	cytochrome P450 82A3-like isoform X1
Glyma.03G122000	K09754|1|0.0|768|gmx:100811080|coumaroylquinate(coumaroylshikimate) 3'-monooxygenase [EC:1.14.13.36]	GO:0016021//integral to membrane	GO:0020037//heme binding	GO:0055114//oxidation-reduction process	cytochrome P450 98A2-like
Glyma.04G028700	K00279|1|8e-29|123|gmx:100790584|cytokinin dehydrogenase [EC:1.5.99.12]	GO:0016023//cytoplasmic membrane-bounded vesicle	GO:0050660//flavin adenine dinucleotide binding	GO:0009690//cytokinin metabolic process	cytokinin dehydrogese 5-like
Glyma.04G028900	K00279|1|0.0|940|gmx:100790584|cytokinin dehydrogenase [EC:1.5.99.12]	-	GO:0050660//flavin adenine dinucleotide binding	GO:0009690//cytokinin metabolic process	cytokinin dehydrogese 5-like
Glyma.17G225700	K00279|1|0.0|998|gmx:100816566|cytokinin dehydrogenase [EC:1.5.99.12]	-	GO:0050660//flavin adenine dinucleotide binding	GO:0009690//cytokinin metabolic process	cytokinin dehydrogese 7-like
Glyma.09G137600	K10717|1|2e-92|338|gmx:100812567|cytokinin trans-hydroxylase	-	GO:0020037//heme binding	GO:0055114//oxidation-reduction process	cytokinin hydroxylase-like
Glyma.10G078500	K06966|1|5e-89|325|gmx:100792663|	-	GO:0016787//hydrolase activity	-	cytokinin riboside 5'-monophosphate phosphoribohydrolase LOG7
Glyma.11G232700	K01227|1|0.0|928|vvi:100265715|mannosyl-glycoprotein endo-beta-N-acetylglucosaminidase [EC:3.2.1.96]	-	-	-	cytosolic endo-beta-N-acetylglucosaminidase-like
Glyma.18G183300	K01227|1|1e-50|198|pop:POPTR_880340|mannosyl-glycoprotein endo-beta-N-acetylglucosaminidase [EC:3.2.1.96]	-	-	-	cytosolic endo-beta-N-acetylglucosaminidase-like
Glyma.14G009600	K01689|1|0.0|929|gmx:100806538|enolase [EC:4.2.1.11]	GO:0000015//phosphopyruvate hydratase complex	GO:0004634//phosphopyruvate hydratase activity	GO:0006096//glycolysis	cytosolic enolase 3-like
Glyma.06G134300	K10400|1|1e-06|54.3|aly:ARALYDRAFT_479423|kinesin family member 15	-	-	-	cytospin-A-like isoformX1
Glyma.07G003400	K00058|1|0.0|1200|gmx:100793819|D-3-phosphoglycerate dehydrogenase [EC:1.1.1.95]	-	GO:0051287//NAD binding	GO:0006564//L-serine biosynthetic process	d-3-phosphoglycerate dehydrogese, chloroplastic-like
Glyma.08G223300	K00058|1|0.0|1191|gmx:100817949|D-3-phosphoglycerate dehydrogenase [EC:1.1.1.95]	-	GO:0051287//NAD binding	GO:0006564//L-serine biosynthetic process	d-3-phosphoglycerate dehydrogese, chloroplastic-like
Glyma.20G129400	K00058|1|0.0|1127|gmx:100808771|D-3-phosphoglycerate dehydrogenase [EC:1.1.1.95]	-	GO:0051287//NAD binding	GO:0006564//L-serine biosynthetic process	d-3-phosphoglycerate dehydrogese, chloroplastic-like
Glyma.19G146400	K14411|1|2e-22|105|gmx:100811267|RNA-binding protein Musashi;K12741|2|2e-22|105|bdi:100837968|heterogeneous nuclear ribonucleoprotein A1/A3	-	-	-	DAZ-associated protein 1
Glyma.18G260200	-	-	-	-	DCN1-like protein 2-like
Glyma.20G105700	K11804|1|0.0|1008|gmx:100791300|WD repeat-containing protein 42A	-	-	-	DDB1- and CUL4-associated factor 8-like isoform 1
Glyma.10G284000	K11804|1|0.0|1032|gmx:100794236|WD repeat-containing protein 42A	-	-	-	DDB1- and CUL4-associated factor 8-like isoform X3
Glyma.06G075000	K11789|1|0.0|3651|gmx:100800133|HIV-1 Vpr-binding protein	-	-	-	DDB1- and CUL4-associated factor homolog 1-like
Glyma.04G073900	K11789|1|0.0|3606|gmx:100796030|HIV-1 Vpr-binding protein	-	-	-	DDB1- and CUL4-associated factor homolog 1-like isoform X1
Glyma.14G131100	K11789|1|0.0|690|gmx:100800133|HIV-1 Vpr-binding protein	-	-	-	DDB1- and CUL4-associated factor homolog 1-like isoform X1
Glyma.12G213500	K03243|1|6e-09|60.5|cre:CHLREDRAFT_141272|translation initiation factor 5B;K13118|2|1e-08|59.3|cre:CHLREDRAFT_17930|protein DGCR14	-	-	-	DDRGK domain-containing protein 1-like
Glyma.05G197300	-	-	-	-	DDT domain-containing protein DDB_G0282237-like isoform X1
Glyma.06G159700	-	-	-	-	DDT domain-containing protein DDB_G0282237-like isoform X1
Glyma.07G075000	K14777|1|2e-128|457|gmx:100775796|ATP-dependent RNA helicase DDX47/RRP3 [EC:3.6.4.13]	-	GO:0003676//nucleic acid binding	-	DEAD-box ATP-dependent R helicase 10-like isoform X1
Glyma.03G014700	K14805|1|0.0|1385|gmx:100806018|ATP-dependent RNA helicase DDX24/MAK5 [EC:3.6.4.13]	-	GO:0003676//nucleic acid binding	-	DEAD-box ATP-dependent R helicase 13-like
Glyma.10G152900	K14810|1|0.0|1171|gmx:100800749|ATP-dependent RNA helicase DDX56/DBP9 [EC:3.6.4.13]	-	GO:0003676//nucleic acid binding	-	DEAD-box ATP-dependent R helicase 16-like
Glyma.18G024200	K14809|1|0.0|1162|gmx:100801482|ATP-dependent RNA helicase DDX55/SPB4 [EC:3.6.4.13]	-	GO:0008026//ATP-dependent helicase activity	-	DEAD-box ATP-dependent R helicase 18-like
Glyma.11G232900	K14809|1|0.0|1062|gmx:100801482|ATP-dependent RNA helicase DDX55/SPB4 [EC:3.6.4.13]	-	GO:0008026//ATP-dependent helicase activity	-	DEAD-box ATP-dependent R helicase 18-like isoformX1
Glyma.08G231300	K14807|1|0.0|1229|gmx:100789424|ATP-dependent RNA helicase DDX51/DBP6 [EC:3.6.4.13]	-	GO:0016787//hydrolase activity	-	DEAD-box ATP-dependent R helicase 1-like isoform X1
Glyma.14G115100	K14807|1|0.0|1071|gmx:100789424|ATP-dependent RNA helicase DDX51/DBP6 [EC:3.6.4.13]	-	GO:0097159//organic cyclic compound binding	-	DEAD-box ATP-dependent R helicase 1-like isoform X1
Glyma.08G193700	K12823|1|0.0|1023|gmx:100781619|ATP-dependent RNA helicase DDX5/DBP2 [EC:3.6.4.13]	-	GO:0003676//nucleic acid binding	-	DEAD-box ATP-dependent R helicase 20-like
Glyma.07G105300	K12823|1|0.0|835|gmx:100790464|ATP-dependent RNA helicase DDX5/DBP2 [EC:3.6.4.13]	-	GO:0003676//nucleic acid binding	-	DEAD-box ATP-dependent R helicase 20-like isoform X1
Glyma.08G193600	K12823|1|4e-37|152|mtr:MTR_040s0046|ATP-dependent RNA helicase DDX5/DBP2 [EC:3.6.4.13]	-	GO:0003676//nucleic acid binding	-	DEAD-box ATP-dependent R helicase 20-like isoform X2
Glyma.03G220600	K12835|1|0.0|1560|gmx:100805571|ATP-dependent RNA helicase DDX42 [EC:3.6.4.13]	-	GO:0003676//nucleic acid binding	-	DEAD-box ATP-dependent R helicase 24-like
Glyma.04G145400	K13179|1|0.0|839|gmx:100797375|ATP-dependent RNA helicase DDX18/HAS1 [EC:3.6.4.13]	-	GO:0003723//RNA binding	-	DEAD-box ATP-dependent R helicase 27-like
Glyma.06G209400	K13179|1|0.0|829|gmx:100798885|ATP-dependent RNA helicase DDX18/HAS1 [EC:3.6.4.13]	-	GO:0003723//RNA binding	-	DEAD-box ATP-dependent R helicase 27-like
Glyma.08G313100	K13181|1|0.0|1137|pop:POPTR_761509|ATP-dependent RNA helicase DDX27 [EC:3.6.4.13]	-	GO:0003676//nucleic acid binding	-	DEAD-box ATP-dependent R helicase 28-like
Glyma.18G101600	K13181|1|0.0|1131|pop:POPTR_761509|ATP-dependent RNA helicase DDX27 [EC:3.6.4.13]	-	GO:0003676//nucleic acid binding	-	DEAD-box ATP-dependent R helicase 28-like
Glyma.19G223600	K11594|1|4e-68|258|cre:CHLREDRAFT_111269|ATP-dependent RNA helicase [EC:3.6.4.13];K12823|2|1e-67|256|aly:ARALYDRAFT_477362|ATP-dependent RNA helicase DDX5/DBP2 [EC:3.6.4.13]	GO:0005634//nucleus	GO:0008026//ATP-dependent helicase activity	-	DEAD-box ATP-dependent R helicase 3, chloroplastic-like
Glyma.05G041000	K12823|1|0.0|965|gmx:100777610|ATP-dependent RNA helicase DDX5/DBP2 [EC:3.6.4.13]	-	GO:0003676//nucleic acid binding	-	DEAD-box ATP-dependent R helicase 30-like isoform X1
Glyma.17G085300	K12823|1|0.0|994|gmx:100817092|ATP-dependent RNA helicase DDX5/DBP2 [EC:3.6.4.13]	-	GO:0004386//helicase activity	-	DEAD-box ATP-dependent R helicase 30-like isoform X1
Glyma.14G024300	K14776|1|0.0|1465|gmx:100820055|ATP-dependent RNA helicase DDX10/DBP4 [EC:3.6.4.13]	-	GO:0003723//RNA binding	-	DEAD-box ATP-dependent R helicase 32-like
Glyma.02G290500	K14776|1|0.0|1468|gmx:100792106|ATP-dependent RNA helicase DDX10/DBP4 [EC:3.6.4.13]	-	GO:0003723//RNA binding	-	DEAD-box ATP-dependent R helicase 32-like isoform X1
Glyma.03G236700	K13116|1|0.0|1169|gmx:100814127|ATP-dependent RNA helicase DDX41 [EC:3.6.4.13]	-	GO:0008026//ATP-dependent helicase activity	-	DEAD-box ATP-dependent R helicase 35-like isoform X1
Glyma.19G082800	K13116|1|0.0|1171|gmx:100819984|ATP-dependent RNA helicase DDX41 [EC:3.6.4.13]	-	GO:0008026//ATP-dependent helicase activity	-	DEAD-box ATP-dependent R helicase 35-like isoformX2
Glyma.08G165600	K14778|1|0.0|1067|gmx:100798597|ATP-dependent RNA helicase DDX49/DBP8 [EC:3.6.4.13]	-	GO:0003676//nucleic acid binding	-	DEAD-box ATP-dependent R helicase 36-like
Glyma.08G113000	K11594|1|0.0|1249|gmx:100795756|ATP-dependent RNA helicase [EC:3.6.4.13]	-	GO:0003676//nucleic acid binding	-	DEAD-box ATP-dependent R helicase 37
Glyma.05G155100	K11594|1|0.0|1241|gmx:100781743|ATP-dependent RNA helicase [EC:3.6.4.13]	-	GO:0003676//nucleic acid binding	-	DEAD-box ATP-dependent R helicase 37 isoform X1
Glyma.02G169600	K11594|1|0.0|894|vvi:100250337|ATP-dependent RNA helicase [EC:3.6.4.13]	GO:0005730//nucleolus	GO:0008026//ATP-dependent helicase activity	-	DEAD-box ATP-dependent R helicase 37-like isoform X1
Glyma.09G105300	K11594|1|0.0|928|vvi:100250337|ATP-dependent RNA helicase [EC:3.6.4.13]	GO:0005730//nucleolus	GO:0008026//ATP-dependent helicase activity	-	DEAD-box ATP-dependent R helicase 37-like isoform X1
Glyma.18G155900	K01529|1|1e-169|595|ath:AT3G53110|[EC:3.6.1.-];K03257|3|2e-63|242|cme:CMK028C|translation initiation factor 4A;K13025|4|1e-56|219|rcu:RCOM_0807900|ATP-dependent RNA helicase [EC:3.6.4.13]	-	GO:0003676//nucleic acid binding	-	DEAD-box ATP-dependent R helicase 38-like isoform X1
Glyma.19G027600	K01529|1|4e-165|492|ath:AT3G53110|[EC:3.6.1.-];K03257|5|3e-57|186|cme:CMK028C|translation initiation factor 4A	-	GO:0003676//nucleic acid binding	-	DEAD-box ATP-dependent R helicase 38-like isoform X1
Glyma.09G031100	K12823|1|0.0|724|vvi:100264477|ATP-dependent RNA helicase DDX5/DBP2 [EC:3.6.4.13]	-	-	-	DEAD-box ATP-dependent R helicase 40-like isoform X1
Glyma.15G136300	K12823|1|0.0|722|gmx:100786511|ATP-dependent RNA helicase DDX5/DBP2 [EC:3.6.4.13]	-	-	-	DEAD-box ATP-dependent R helicase 40-like isoform X1
Glyma.02G068300	K11594|1|3e-68|258|osa:4334493|ATP-dependent RNA helicase [EC:3.6.4.13]	-	GO:0003676//nucleic acid binding	-	DEAD-box ATP-dependent R helicase 41-like isoform X1
Glyma.12G223300	K12811|1|2e-22|105|pop:POPTR_1070855|ATP-dependent RNA helicase DDX46/PRP5 [EC:3.6.4.13]	-	-	-	DEAD-box ATP-dependent R helicase 42-like
Glyma.13G278100	K12811|1|1e-25|116|pop:POPTR_1070855|ATP-dependent RNA helicase DDX46/PRP5 [EC:3.6.4.13]	-	-	-	DEAD-box ATP-dependent R helicase 42-like
Glyma.01G229400	K12811|1|0.0|2204|gmx:100784306|ATP-dependent RNA helicase DDX46/PRP5 [EC:3.6.4.13]	-	GO:0003676//nucleic acid binding	-	DEAD-box ATP-dependent R helicase 42-like isoform X1
Glyma.11G012200	K12811|1|0.0|2212|gmx:100806467|ATP-dependent RNA helicase DDX46/PRP5 [EC:3.6.4.13]	-	GO:0003676//nucleic acid binding	-	DEAD-box ATP-dependent R helicase 42-like isoform X1
Glyma.19G006000	K12823|1|0.0|1474|gmx:100786511|ATP-dependent RNA helicase DDX5/DBP2 [EC:3.6.4.13]	-	GO:0003676//nucleic acid binding	-	DEAD-box ATP-dependent R helicase 46-like isoform X1
Glyma.05G005500	K12823|1|0.0|1573|gmx:100786511|ATP-dependent RNA helicase DDX5/DBP2 [EC:3.6.4.13]	-	GO:0003676//nucleic acid binding	-	DEAD-box ATP-dependent R helicase 46-like isoform X2
Glyma.17G115700	K11594|1|0.0|655|vvi:100250155|ATP-dependent RNA helicase [EC:3.6.4.13]	-	GO:0097159//organic cyclic compound binding	-	DEAD-box ATP-dependent R helicase 52B
Glyma.18G000800	K11594|1|0.0|1004|gmx:100781743|ATP-dependent RNA helicase [EC:3.6.4.13]	-	GO:0003676//nucleic acid binding	-	DEAD-box ATP-dependent R helicase 52C
Glyma.02G281200	K12823|1|1e-70|265|zma:100381784|ATP-dependent RNA helicase DDX5/DBP2 [EC:3.6.4.13]	-	-	-	DEAD-box ATP-dependent R helicase 53
Glyma.14G033400	K11594|1|1e-80|299|zma:100191727|ATP-dependent RNA helicase [EC:3.6.4.13];K12823|2|7e-79|293|zma:100381784|ATP-dependent RNA helicase DDX5/DBP2 [EC:3.6.4.13]	-	-	-	DEAD-box ATP-dependent R helicase 53-like
Glyma.14G136300	K08101|1|8e-16|84.0|rcu:RCOM_1246130|phytochromobilin:ferredoxin oxidoreductase [EC:1.3.7.4]	-	GO:0050897//cobalt ion binding	GO:0010024//phytochromobilin biosynthetic process	DEAD-box ATP-dependent R helicase 53-like
Glyma.03G178500	K14779|1|0.0|988|gmx:100778285|ATP-dependent RNA helicase DDX52/ROK1 [EC:3.6.4.13]	-	GO:0003676//nucleic acid binding	-	DEAD-box ATP-dependent R helicase 57-like
Glyma.01G038100	K12599|1|6e-78|291|cme:CMA059C|antiviral helicase SKI2 [EC:3.6.4.-]	-	-	-	DEAD-box ATP-dependent R helicase ISE2, chloroplastic-like
Glyma.06G073200	K03145|1|2e-11|70.5|vcn:VOLCADRAFT_116341|transcription elongation factor S-II	-	-	-	death-inducer obliterator 1-like
Glyma.01G153100	-	-	-	-	decapping 5-like protein-like
Glyma.01G204000	K14845|1|0.0|872|gmx:100798780|RAT1-interacting protein	-	-	-	decapping nuclease DXO homolog, chloroplastic-like isoform X1
Glyma.11G039000	K14845|1|0.0|909|gmx:100798780|RAT1-interacting protein	-	-	-	decapping nuclease DXO homolog, chloroplastic-like isoformX1
Glyma.14G193100	K11778|1|8e-123|438|gmx:100789922|ditrans,polycis-polyprenyl diphosphate synthase [EC:2.5.1.87]	GO:0009507//chloroplast	GO:0045547//dehydrodolichyl diphosphate synthase activity	GO:0019408//dolichol biosynthetic process	dehydrodolichyl diphosphate synthase 2-like isoform X1
Glyma.14G095400	K13076|1|0.0|886|gmx:100775880|delta8-fatty-acid desaturase [EC:1.14.19.4]	-	GO:0005488//binding	GO:0006629//lipid metabolic process	delta(8)-fatty-acid desaturase-like
Glyma.03G069400	K12657|1|0.0|1230|gmx:100800143|delta-1-pyrroline-5-carboxylate synthetase [EC:2.7.2.11 1.2.1.41]	-	-	-	delta-1-pyrroline-5-carboxylate synthase-like isoform X1
Glyma.18G188000	K12657|1|0.0|1347|gmx:100800143|delta-1-pyrroline-5-carboxylate synthetase [EC:2.7.2.11 1.2.1.41]	GO:0005737//cytoplasm	GO:0004349//glutamate 5-kinase activity	GO:0006561//proline biosynthetic process	delta-1-pyrroline-5-carboxylate synthase-like isoform X2
Glyma.17G093000	K10773|1|2e-47|186|sbi:SORBI_10g008590|endonuclease III [EC:4.2.99.18];K03660|5|4e-07|52.4|ppp:PHYPADRAFT_15407|N-glycosylase/DNA lyase [EC:3.2.2.- 4.2.99.18]	-	GO:0004519//endonuclease activity	GO:0006284//base-excision repair	DEMETER-like protein 2-like
Glyma.01G241100	K11323|1|6e-08|57.0|vcn:VOLCADRAFT_121342|histone arginine demethylase JMJD6 [EC:1.14.11.-]	-	-	-	dentin sialophosphoprotein-like
Glyma.04G023600	-	-	-	-	dentin sialophosphoprotein-like
Glyma.04G122200	K11294|1|2e-12|73.9|ath:AT3G18610|nucleolin;K03243|3|3e-12|73.2|vvi:100242745|translation initiation factor 5B;K11984|4|2e-11|70.5|ppp:PHYPADRAFT_233757|U4/U6.U5 tri-snRNP-associated protein 1	-	-	-	dentin sialophosphoprotein-like
Glyma.04G236700	K12811|1|9e-22|104|ppp:PHYPADRAFT_149955|ATP-dependent RNA helicase DDX46/PRP5 [EC:3.6.4.13];K12837|3|1e-20|100|mtr:MTR_3g005670|splicing factor U2AF 65 kDa subunit	-	-	-	dentin sialophosphoprotein-like
Glyma.05G002800	K11323|1|1e-08|60.5|vcn:VOLCADRAFT_121342|histone arginine demethylase JMJD6 [EC:1.14.11.-];K14559|3|2e-07|56.2|osa:4351433|U3 small nucleolar RNA-associated protein MPP10;K15559|4|9e-07|54.3|ota:Ot05g02000|regulator of Ty1 transposition protein 103;K15400|5|9e-07|54.3|vvi:100245819|omega-hydroxypalmitate O-feruloyl transferase [EC:2.3.1.188]	-	-	-	dentin sialophosphoprotein-like
Glyma.08G196100	K11294|1|9e-10|65.1|bdi:100836665|nucleolin;K13172|2|2e-09|63.5|rcu:RCOM_0798440|serine/arginine repetitive matrix protein 2	-	-	-	dentin sialophosphoprotein-like
Glyma.09G164300	-	-	-	-	dentin sialophosphoprotein-like
Glyma.10G155100	-	-	-	-	dentin sialophosphoprotein-like
Glyma.10G172500	-	-	-	-	dentin sialophosphoprotein-like
Glyma.11G245500	K06133|1|2e-12|73.6|ath:AT2G02770|4'-phosphopantetheinyl transferase [EC:2.7.8.-];K11294|2|2e-09|63.5|gmx:100779929|nucleolin;K13172|4|9e-09|61.6|rcu:RCOM_0798440|serine/arginine repetitive matrix protein 2	-	-	-	dentin sialophosphoprotein-like
Glyma.12G014900	K13172|1|7e-21|102|ppp:PHYPADRAFT_92690|serine/arginine repetitive matrix protein 2;K11446|3|1e-06|55.1|gmx:100789512|histone demethylase JARID1 [EC:1.14.11.-];K02603|4|2e-06|54.7|smo:SELMODRAFT_51018|origin recognition complex subunit 1	-	-	-	dentin sialophosphoprotein-like
Glyma.14G105500	K06638|1|4e-31|134|gmx:100817261|mitotic spindle assembly checkpoint protein MAD1	-	-	-	dentin sialophosphoprotein-like
Glyma.15G070700	-	-	-	-	dentin sialophosphoprotein-like
Glyma.18G009000	K03006|1|1e-07|58.2|sbi:SORBI_07g003680|DNA-directed RNA polymerase II subunit RPB1 [EC:2.7.7.6];K13171|3|5e-07|56.2|mtr:MTR_4g064740|serine/arginine repetitive matrix protein 1	-	-	-	dentin sialophosphoprotein-like
Glyma.20G217700	K14306|1|4e-07|47.0|rcu:RCOM_1609340|nuclear pore complex protein Nup62;K00558|3|1e-06|51.2|cre:CHLREDRAFT_15852|DNA (cytosine-5-)-methyltransferase [EC:2.1.1.37]	-	-	-	dentin sialophosphoprotein-like
Glyma.20G233200	-	-	-	-	dentin sialophosphoprotein-like
Glyma.04G074900	-	-	-	-	dentin sialophosphoprotein-like isoform X1
Glyma.06G023600	-	-	-	-	dentin sialophosphoprotein-like isoform X1
Glyma.06G062800	K11267|1|4e-59|228|vvi:100854206|sister chromatid cohesion protein PDS5	-	-	-	dentin sialophosphoprotein-like isoform X1
Glyma.07G036600	-	-	-	-	dentin sialophosphoprotein-like isoform X1
Glyma.10G182300	K13171|1|8e-07|55.5|mtr:MTR_4g064740|serine/arginine repetitive matrix protein 1;K11294|2|1e-06|54.7|ath:AT3G18610|nucleolin	-	-	-	dentin sialophosphoprotein-like isoform X1
Glyma.16G211200	-	-	-	-	dentin sialophosphoprotein-like isoform X1
Glyma.16G211500	-	-	-	-	dentin sialophosphoprotein-like isoform X1
Glyma.16G212800	-	-	-	-	dentin sialophosphoprotein-like isoform X1
Glyma.18G011700	K06133|1|6e-14|79.0|ath:AT2G02770|4'-phosphopantetheinyl transferase [EC:2.7.8.-];K11294|2|8e-08|58.5|bdi:100838448|nucleolin;K03243|4|3e-07|56.6|aly:ARALYDRAFT_476840|translation initiation factor 5B;K11984|5|4e-07|56.2|gmx:100793984|U4/U6.U5 tri-snRNP-associated protein 1	-	-	-	dentin sialophosphoprotein-like isoform X1
Glyma.07G012400	K13172|1|2e-10|67.0|vvi:100256073|serine/arginine repetitive matrix protein 2;K11294|2|5e-09|62.4|vvi:100262769|nucleolin;K12822|4|1e-08|61.2|vvi:100263874|RNA-binding protein 25	-	-	-	dentin sialophosphoprotein-like isoform X2
Glyma.07G042700	-	-	-	-	dentin sialophosphoprotein-like isoform X2
Glyma.16G011100	-	-	-	-	dentin sialophosphoprotein-like isoform X2
Glyma.19G209000	-	-	-	-	dentin sialophosphoprotein-like isoform X2
Glyma.06G075900	-	-	-	-	dentin sialophosphoprotein-like isoform X3
Glyma.20G079600	K06674|1|7e-08|58.5|osa:4325020|structural maintenance of chromosome 2;K09313|2|1e-07|57.8|vvi:100259260|homeobox protein cut-like;K11498|3|3e-07|56.6|aly:ARALYDRAFT_478343|centromeric protein E;K06669|4|3e-07|56.2|ota:Ot09g02120|structural maintenance of chromosome 3 (chondroitin sulfate proteoglycan 6);K10696|5|7e-07|55.1|vvi:100251829|E3 ubiquitin-protein ligase BRE1 [EC:6.3.2.19]	-	-	-	dentin sialophosphoprotein-like isoform X6
Glyma.13G106100	K11155|1|0.0|1026|gmx:548005|diacylglycerol O-acyltransferase 1 [EC:2.3.1.20 2.3.1.75 2.3.1.76]	GO:0005789//endoplasmic reticulum membrane	GO:0004144//diacylglycerol O-acyltransferase activity	GO:0019432//triglyceride biosynthetic process	diacylglycerol acyltransferase isoform X1
Glyma.06G223900	K00901|1|0.0|644|gmx:100811680|diacylglycerol kinase [EC:2.7.1.107]	GO:0005886//plasma membrane	GO:0004143//diacylglycerol kinase activity	GO:0007205//protein kinase C-activating G-protein coupled receptor signaling pathway	diacylglycerol kise 3-like
Glyma.12G200100	K00901|1|1e-147|521|ppp:PHYPADRAFT_106363|diacylglycerol kinase [EC:2.7.1.107]	-	GO:0004143//diacylglycerol kinase activity	GO:0016310//phosphorylation	diacylglycerol kise 5-like isoform X1
Glyma.13G302200	K00901|1|5e-87|319|ppp:PHYPADRAFT_106363|diacylglycerol kinase [EC:2.7.1.107]	-	GO:0004143//diacylglycerol kinase activity	GO:0016310//phosphorylation	diacylglycerol kise 5-like isoform X1
Glyma.17G067400	K00901|1|0.0|946|gmx:100811680|diacylglycerol kinase [EC:2.7.1.107]	GO:0005886//plasma membrane	GO:0004143//diacylglycerol kinase activity	GO:0007205//protein kinase C-activating G-protein coupled receptor signaling pathway	diacylglycerol kise 7-like isoform X1
Glyma.11G088800	K14457|1|3e-110|395|vvi:100258437|2-acylglycerol O-acyltransferase 2 [EC:2.3.1.22]	-	GO:0016747//transferase activity, transferring acyl groups other than amino-acyl groups	GO:0008152//metabolic process	diacylglycerol O-acyltransferase 2-like
Glyma.19G174300	K01778|1|0.0|727|gmx:100784731|diaminopimelate epimerase [EC:5.1.1.7]	-	-	-	diaminopimelate epimerase, chloroplastic-like
Glyma.17G027200	K10393|1|0.0|1516|gmx:100778915|kinesin family member 2/24	GO:0005875//microtubule associated complex	GO:0003777//microtubule motor activity	GO:0010090//trichome morphogenesis	diatom spindle kinesin 1-like isoform X1
Glyma.03G202100	K09480|1|0.0|1596|gmx:100796354|digalactosyldiacylglycerol synthase [EC:2.4.1.241]	GO:0009707//chloroplast outer membrane	GO:0046481//digalactosyldiacylglycerol synthase activity	GO:0009058//biosynthetic process	digalactosyldiacylglycerol synthase 1, chloroplastic-like
Glyma.07G241600	K00382|1|0.0|1100|gmx:100809578|dihydrolipoamide dehydrogenase [EC:1.8.1.4]	GO:0005737//cytoplasm	GO:0050660//flavin adenine dinucleotide binding	GO:0045454//cell redox homeostasis	dihydrolipoyl dehydrogese 1, chloroplastic-like
Glyma.17G032300	K00382|1|0.0|1117|gmx:100782004|dihydrolipoamide dehydrogenase [EC:1.8.1.4]	GO:0005737//cytoplasm	GO:0050660//flavin adenine dinucleotide binding	GO:0045454//cell redox homeostasis	dihydrolipoyl dehydrogese 1, chloroplastic-like
Glyma.20G189500	K00627|1|0.0|1215|gmx:100800280|pyruvate dehydrogenase E2 component (dihydrolipoamide acetyltransferase) [EC:2.3.1.12]	-	-	-	dihydrolipoyllysine-residue acetyltransferase component 1 of pyruvate dehydrogese complex, mitochondrial-like isoform X1
Glyma.07G035000	K00627|1|0.0|1077|gmx:100804938|pyruvate dehydrogenase E2 component (dihydrolipoamide acetyltransferase) [EC:2.3.1.12]	GO:0009941//chloroplast envelope	GO:0005507//copper ion binding	GO:0006090//pyruvate metabolic process	dihydrolipoyllysine-residue acetyltransferase component 2 of pyruvate dehydrogese complex, mitochondrial-like isoform X1
Glyma.16G004400	K00627|1|0.0|1082|gmx:100778218|pyruvate dehydrogenase E2 component (dihydrolipoamide acetyltransferase) [EC:2.3.1.12]	GO:0009941//chloroplast envelope	GO:0005507//copper ion binding	GO:0006090//pyruvate metabolic process	dihydrolipoyllysine-residue acetyltransferase component 2 of pyruvate dehydrogese complex, mitochondrial-like isoform X1
Glyma.01G081900	K00627|1|2e-163|574|smo:SELMODRAFT_227145|pyruvate dehydrogenase E2 component (dihydrolipoamide acetyltransferase) [EC:2.3.1.12]	-	GO:0043754//dihydrolipoyllysine-residue (2-methylpropanoyl)transferase activity	GO:0008152//metabolic process	dihydrolipoyllysine-residue acetyltransferase component of pyruvate dehydrogese complex, mitochondrial-like
Glyma.20G114500	K00627|1|2e-173|607|smo:SELMODRAFT_227145|pyruvate dehydrogenase E2 component (dihydrolipoamide acetyltransferase) [EC:2.3.1.12]	GO:0044434	GO:0016740//transferase activity	GO:0008152//metabolic process	dihydrolipoyllysine-residue acetyltransferase component of pyruvate dehydrogese complex, mitochondrial-like isoform X1
Glyma.14G022100	K00658|1|0.0|899|gmx:100813488|2-oxoglutarate dehydrogenase E2 component (dihydrolipoamide succinyltransferase) [EC:2.3.1.61]	GO:0045252//oxoglutarate dehydrogenase complex	GO:0004149//dihydrolipoyllysine-residue succinyltransferase activity	GO:0006099//tricarboxylic acid cycle	dihydrolipoyllysine-residue succinyltransferase component of 2-oxoglutarate dehydrogese complex 2, mitochondrial-like isoform X1
Glyma.20G109900	K01597|1|0.0|845|gmx:100800990|diphosphomevalonate decarboxylase [EC:4.1.1.33]	-	GO:0004163//diphosphomevalonate decarboxylase activity	GO:0008299//isoprenoid biosynthetic process	diphosphomevalote decarboxylase-like
Glyma.09G222400	K11323|1|3e-11|68.9|vcn:VOLCADRAFT_121342|histone arginine demethylase JMJD6 [EC:1.14.11.-];K03006|5|1e-10|67.0|smo:SELMODRAFT_110201|DNA-directed RNA polymerase II subunit RPB1 [EC:2.7.7.6]	GO:0005737//cytoplasm	-	GO:0017183//peptidyl-diphthamide biosynthetic process from peptidyl-histidine	diphthamide biosynthesis protein 1-like
Glyma.12G035900	K11323|1|2e-12|73.2|vcn:VOLCADRAFT_121342|histone arginine demethylase JMJD6 [EC:1.14.11.-]	GO:0005737//cytoplasm	-	GO:0017183//peptidyl-diphthamide biosynthetic process from peptidyl-histidine	diphthamide biosynthesis protein 1-like
Glyma.08G230900	K13341|1|1e-10|66.2|bdi:100831860|peroxin-7;K10143|2|5e-10|64.3|ath:AT2G32950|E3 ubiquitin-protein ligase RFWD2 [EC:6.3.2.19]	-	-	-	diphthamide biosynthesis protein 7 homolog isoformX1
Glyma.07G239900	-	-	-	-	dirigent protein 11-like
Glyma.13G082100	K12585|1|8e-78|291|pop:POPTR_817216|exosome complex exonuclease DIS3/RRP44 [EC:3.1.13.-]	-	-	-	DIS3-like exonuclease 2-like
Glyma.14G163000	K12585|1|1e-76|287|rcu:RCOM_0875030|exosome complex exonuclease DIS3/RRP44 [EC:3.1.13.-]	-	-	-	DIS3-like exonuclease 2-like isoform X1
Glyma.14G204600	K13459|1|3e-59|229|vvi:100254298|disease resistance protein RPS2;K13460|3|2e-52|206|ath:AT1G12220|disease resistance protein RPS5	-	-	-	disease resistance protein At4g27190-like
Glyma.14G205000	K13459|1|1e-64|247|vvi:100254298|disease resistance protein RPS2;K13460|5|3e-55|216|ath:AT1G12220|disease resistance protein RPS5	-	-	-	disease resistance protein At4g27190-like
Glyma.15G247400	K13459|1|2e-62|240|vvi:100254298|disease resistance protein RPS2	-	-	-	disease resistance protein At4g27190-like
Glyma.14G206500	K13459|1|6e-64|245|vvi:100254298|disease resistance protein RPS2;K13460|3|1e-57|224|ath:AT1G12220|disease resistance protein RPS5	-	-	-	disease resistance protein At4g27190-like isoform X1
Glyma.08G123500	K05658|1|1e-99|363|vvi:100262734|ATP-binding cassette, subfamily B (MDR/TAP), member 1;K00924|2|5e-95|348|osa:4337593|[EC:2.7.1.-]	-	GO:0005524//ATP binding	GO:0006468//protein phosphorylation	disease resistance protein At4g27190-like isoform X2
Glyma.18G195200	K13415|1|3e-61|236|ath:AT4G39400|protein brassinosteroid insensitive 1 [EC:2.7.10.1 2.7.11.1]	-	-	-	disease resistance protein isoform X1
Glyma.07G144000	-	-	-	-	disease resistance protein isoform X4
Glyma.19G135700	K03013|1|5e-85|314|vvi:100258335|DNA-directed RNA polymerases I, II, and III subunit RPABC1;K13457|2|2e-48|192|sbi:SORBI_10g028730|disease resistance protein RPM1	-	-	-	disease resistance protein RGA2-like isoform X2
Glyma.04G125000	K13457|1|4e-13|72.4|aly:ARALYDRAFT_478023|disease resistance protein RPM1	-	-	-	disease resistance protein RPM1-like
Glyma.18G086200	K13457|1|3e-70|265|vvi:100252764|disease resistance protein RPM1	-	GO:0043531//ADP binding	GO:0006952//defense response	disease resistance protein RPM1-like
Glyma.18G086600	K13457|1|1e-133|476|vvi:100252764|disease resistance protein RPM1	-	GO:0043531//ADP binding	GO:0006952//defense response	disease resistance protein RPM1-like
Glyma.18G088500	K13457|1|3e-20|96.7|vvi:100252764|disease resistance protein RPM1	-	-	-	disease resistance protein RPM1-like
Glyma.18G088700	K13457|1|9e-66|250|vvi:100252764|disease resistance protein RPM1	-	GO:0043531//ADP binding	GO:0006952//defense response	disease resistance protein RPM1-like
Glyma.18G091700	K13457|1|4e-09|51.2|vvi:100252764|disease resistance protein RPM1	-	GO:0043531//ADP binding	GO:0006952//defense response	disease resistance protein RPM1-like
Glyma.18G190900	K13457|1|1e-133|475|vvi:100252764|disease resistance protein RPM1	-	-	-	disease resistance protein RPM1-like
Glyma.08G318000	K13457|1|4e-126|451|vvi:100252764|disease resistance protein RPM1	-	-	-	disease resistance protein RPM1-like isoform X1
Glyma.02G030500	K03013|1|2e-14|79.0|vvi:100258335|DNA-directed RNA polymerases I, II, and III subunit RPABC1;K13457|2|6e-11|67.8|rcu:RCOM_0742270|disease resistance protein RPM1;K06685|4|1e-06|53.1|ath:AT4G19050|maintenance of ploidy protein MOB1 (MPS1 binder 1);K13420|5|9e-06|50.4|vvi:100253808|LRR receptor-like serine/threonine-protein kinase FLS2 [EC:2.7.11.1]	-	-	-	disease resistance RPP13-like protein 4-like
Glyma.08G306700	K03013|1|8e-12|70.9|vvi:100258335|DNA-directed RNA polymerases I, II, and III subunit RPABC1;K13457|2|2e-07|56.6|rcu:RCOM_0742270|disease resistance protein RPM1	-	-	-	disease resistance RPP13-like protein 4-like
Glyma.18G078800	-	-	-	-	D damage response protein WSS1-like
Glyma.05G171400	K10610|1|0.0|1957|gmx:100795216|DNA damage-binding protein 1	GO:0005634//nucleus	GO:0003677//DNA binding	GO:0009793//embryo development ending in seed dormancy	D damage-binding protein 1-like isoform 1
Glyma.12G078400	K10610|1|0.0|1147|gmx:100795216|DNA damage-binding protein 1	GO:0005634//nucleus	GO:0003676//nucleic acid binding	GO:0009793//embryo development ending in seed dormancy	D damage-binding protein 1-like isoform 1
Glyma.10G156300	K10849|1|0.0|768|gmx:100777022|DNA excision repair protein ERCC-1	GO:0005634//nucleus	GO:0004519//endonuclease activity	GO:0006281//DNA repair	D excision repair protein ERCC-1-like
Glyma.20G232000	K10849|1|1e-117|420|gmx:100777022|DNA excision repair protein ERCC-1	-	GO:0003677//DNA binding	-	D excision repair protein ERCC-1-like
Glyma.03G133700	K11665|1|0.0|2854|gmx:100780615|DNA helicase INO80 [EC:3.6.4.12]	-	GO:0003677//DNA binding	GO:0045739//positive regulation of DNA repair	D helicase INO80-like
Glyma.10G106500	K11665|1|0.0|2389|gmx:100780615|DNA helicase INO80 [EC:3.6.4.12]	-	GO:0003677//DNA binding	GO:0045739//positive regulation of DNA repair	D helicase INO80-like
Glyma.19G136000	K11665|1|0.0|3062|gmx:100780615|DNA helicase INO80 [EC:3.6.4.12]	-	GO:0003677//DNA binding	GO:0045739//positive regulation of DNA repair	D helicase INO80-like isoform 1
Glyma.03G209500	-	-	-	-	D ligase 1-like
Glyma.04G033100	K11294|1|3e-12|72.8|osa:4337032|nucleolin;K14306|2|2e-11|70.1|rcu:RCOM_1609340|nuclear pore complex protein Nup62;K11323|5|2e-10|66.6|vcn:VOLCADRAFT_121342|histone arginine demethylase JMJD6 [EC:1.14.11.-]	-	-	-	D ligase 1-like
Glyma.06G167700	K15400|1|7e-148|523|vvi:100245819|omega-hydroxypalmitate O-feruloyl transferase [EC:2.3.1.188];K11294|2|1e-14|80.5|gmx:100779929|nucleolin	-	-	-	D ligase 1-like
Glyma.12G080900	K10747|1|0.0|1533|gmx:100783155|DNA ligase 1 [EC:6.5.1.1]	-	-	-	D ligase 1-like
Glyma.12G227300	K14306|1|6e-10|65.5|vvi:100265039|nuclear pore complex protein Nup62;K14559|4|3e-09|63.2|osa:4351433|U3 small nucleolar RNA-associated protein MPP10;K03243|5|1e-08|60.8|cre:CHLREDRAFT_141272|translation initiation factor 5B	-	-	-	D ligase 1-like
Glyma.18G054700	K03978|1|2e-21|79.0|ppp:PHYPADRAFT_148111|GTP-binding protein;K15601|3|3e-07|55.1|gmx:100805723|lysine-specific demethylase 3 [EC:1.14.11.-]	-	-	-	D ligase 1-like
Glyma.11G243800	K13150|1|0.0|858|gmx:100806262|coilin	-	-	-	D ligase 1-like isoform X2
Glyma.18G013300	K13150|1|0.0|1007|gmx:100806262|coilin	-	-	-	D ligase 1-like isoform X2
Glyma.18G292900	K10747|1|8e-143|507|vvi:100256907|DNA ligase 1 [EC:6.5.1.1]	-	-	-	D ligase 1-like isoform X2
Glyma.09G060100	K10777|1|0.0|1235|gmx:100816002|DNA ligase 4 [EC:6.5.1.1]	-	-	-	D ligase 4-like isoform X5
Glyma.11G086300	K08739|1|0.0|1105|gmx:100788019|DNA mismatch repair protein MLH3	-	-	-	D mismatch repair protein MLH3-like isoform X3
Glyma.01G158400	K08739|1|0.0|2293|gmx:100788019|DNA mismatch repair protein MLH3	-	-	-	D mismatch repair protein MLH3-like isoform X4
Glyma.U032000	K04728|1|2e-07|44.3|gmx:100788458|ataxia telangiectasia mutated family protein [EC:2.7.11.1];K05356|4|4e-06|47.0|sbi:SORBI_0011s005450|all-trans-nonaprenyl-diphosphate synthase [EC:2.5.1.84 2.5.1.85]	-	GO:1901363	-	D mismatch repair protein MSH1, mitochondrial-like isoform X1
Glyma.02G221300	K07456|1|7e-84|310|ppp:PHYPADRAFT_186791|DNA mismatch repair protein MutS2	-	-	-	D mismatch repair protein Msh2-like isoform X1
Glyma.20G157600	K08736|1|0.0|1050|gmx:100789883|DNA mismatch repair protein MSH3	-	GO:0005524//ATP binding	GO:0006298//mismatch repair	D mismatch repair protein MSH3-like isoform X1
Glyma.11G237700	K02324|1|0.0|4427|gmx:100778115|DNA polymerase epsilon subunit 1 [EC:2.7.7.7]	GO:0005634//nucleus	GO:0003887//DNA-directed DNA polymerase activity	GO:0006260//DNA replication	D polymerase epsilon catalytic subunit A-like isoform X2
Glyma.11G001900	K03511|1|0.0|994|gmx:100816973|DNA polymerase kappa subunit [EC:2.7.7.7]	-	-	-	D polymerase kappa-like isoform X1
Glyma.08G313300	K02335|1|1e-86|317|mtr:MTR_5g092100|DNA polymerase I [EC:2.7.7.7]	GO:0005622//intracellular	GO:0003887//DNA-directed DNA polymerase activity	GO:0006260//DNA replication	D polymerase nu-like
Glyma.15G060100	K02331|1|0.0|2457|gmx:100787296|DNA polymerase phi subunit [EC:2.7.7.7]	-	-	-	D polymerase V-like
Glyma.13G254600	K02331|1|0.0|2266|gmx:100787296|DNA polymerase phi subunit [EC:2.7.7.7]	-	-	-	D polymerase V-like isoform 1
Glyma.03G237200	K02350|1|0.0|2130|vvi:100263126|DNA polymerase zeta subunit [EC:2.7.7.7]	-	-	-	D polymerase zeta catalytic subunit-like isoform X1
Glyma.13G124600	K10841|1|0.0|2380|gmx:100820025|DNA excision repair protein ERCC-6	-	GO:0004386//helicase activity	GO:0050896//response to stimulus	D repair and recombition protein RAD26-like
Glyma.01G204500	K10848|1|2e-119|427|gmx:100812359|DNA excision repair protein ERCC-4 [EC:3.1.-.-]	-	GO:0004519//endonuclease activity	GO:0090305//nucleic acid phosphodiester bond hydrolysis	D repair endonuclease UVH1-like isoform X2
Glyma.02G082200	K10844|1|0.0|1405|rcu:RCOM_0558550|DNA excision repair protein ERCC-2 [EC:3.6.4.12]	GO:0005634//nucleus	GO:0004003//ATP-dependent DNA helicase activity	GO:0009411//response to UV	D repair helicase UVH6-like
Glyma.16G167800	K10844|1|0.0|1412|rcu:RCOM_0558550|DNA excision repair protein ERCC-2 [EC:3.6.4.12]	GO:0005634//nucleus	GO:0004003//ATP-dependent DNA helicase activity	GO:0006289//nucleotide-excision repair	D repair helicase UVH6-like
Glyma.05G209700	K10843|1|0.0|1011|gmx:100789550|DNA excision repair protein ERCC-3 [EC:3.6.4.12]	GO:0000439//core TFIIH complex	GO:0004003//ATP-dependent DNA helicase activity	GO:0006289//nucleotide-excision repair	D repair helicase XPB1-like isoform X1
Glyma.08G016400	K10843|1|0.0|1544|gmx:100818501|DNA excision repair protein ERCC-3 [EC:3.6.4.12]	GO:0000439//core TFIIH complex	GO:0004003//ATP-dependent DNA helicase activity	GO:0006289//nucleotide-excision repair	D repair helicase XPB1-like isoform X1
Glyma.18G002400	K10866|1|0.0|2561|gmx:100818545|DNA repair protein RAD50 [EC:3.6.-.-]	GO:0030870//Mre11 complex	GO:0008270//zinc ion binding	GO:0090305//nucleic acid phosphodiester bond hydrolysis	D repair protein RAD50-like isoform X1
Glyma.01G243900	K03515|1|0.0|2234|gmx:100778409|DNA repair protein REV1 [EC:2.7.7.-]	-	GO:0016740//transferase activity	-	D repair protein REV1-like isoform X3
Glyma.13G110100	K15082|1|2e-100|364|vvi:100244043|DNA repair protein RAD7;K10268|3|4e-14|78.6|bdi:100843200|F-box and leucine-rich repeat protein 2/20	-	-	-	D repair protein rhp7-like
Glyma.01G077200	K10846|1|0.0|2929|gmx:100820295|DNA excision repair protein ERCC-5	-	GO:0003824//catalytic activity	-	D repair protein UVH3-like isoform X1
Glyma.16G058300	K10733|1|2e-117|420|gmx:100780528|GINS complex subunit 2	GO:0005634//nucleus	-	GO:0006260//DNA replication	D replication complex GINS protein PSF2 isoform X1
Glyma.16G067000	K01115|1|2e-11|69.7|vcn:VOLCADRAFT_99471|phospholipase D [EC:3.1.4.4]	-	-	-	D topoisomerase 1-like isoform X1
Glyma.16G005600	K10728|1|0.0|1962|gmx:100804966|topoisomerase (DNA) II binding protein 1	-	-	-	D topoisomerase 2-binding protein 1-A-like isoform X1
Glyma.16G003400	K03164|1|5e-76|281|gmx:100796974|DNA topoisomerase II [EC:5.99.1.3]	GO:0005694//chromosome	GO:0003918//DNA topoisomerase (ATP-hydrolyzing) activity	GO:0006265//DNA topological change	D topoisomerase 2-like
Glyma.06G155600	K03165|1|0.0|1245|gmx:100818971|DNA topoisomerase III [EC:5.99.1.2]	GO:0005694//chromosome	GO:0003917//DNA topoisomerase type I activity	GO:0006265//DNA topological change	D topoisomerase 3-alpha isoform X3
Glyma.17G196500	K03168|1|1e-78|293|vcn:VOLCADRAFT_115956|DNA topoisomerase I [EC:5.99.1.2]	-	-	-	D topoisomerase 3-alpha-like isoform X6
Glyma.11G253100	K03165|1|0.0|1660|gmx:100791807|DNA topoisomerase III [EC:5.99.1.2]	GO:0005694//chromosome	GO:0003917//DNA topoisomerase type I activity	GO:0006265//DNA topological change	D topoisomerase 3-beta-1-like
Glyma.14G055000	K03165|1|6e-62|142|gmx:100791807|DNA topoisomerase III [EC:5.99.1.2]	GO:0005694//chromosome	GO:0003917//DNA topoisomerase type I activity	GO:0006265//DNA topological change	D topoisomerase 3-beta-1-like
Glyma.10G048300	K10878|1|0.0|823|gmx:100782577|meiotic recombination protein SPO11	GO:0005694//chromosome	GO:0003918//DNA topoisomerase (ATP-hydrolyzing) activity	GO:0006265//DNA topological change	D topoisomerase 6 subunit A-like
Glyma.13G136100	K10878|1|0.0|821|gmx:100778158|meiotic recombination protein SPO11	GO:0005694//chromosome	GO:0003918//DNA topoisomerase (ATP-hydrolyzing) activity	GO:0006265//DNA topological change	D topoisomerase 6 subunit A-like
Glyma.02G048200	K10772|1|0.0|1271|gmx:100781120|AP endonuclease 2 [EC:4.2.99.18]	-	GO:0004518//nuclease activity	GO:0090305//nucleic acid phosphodiester bond hydrolysis	D-(apurinic or apyrimidinic site) lyase 2-like
Glyma.16G128400	K10772|1|2e-82|304|gmx:100781120|AP endonuclease 2 [EC:4.2.99.18]	-	-	-	D-(apurinic or apyrimidinic site) lyase 2-like
Glyma.04G191800	K01142|1|2e-26|119|aly:ARALYDRAFT_483223|exodeoxyribonuclease III [EC:3.1.11.2]	GO:0009507//chloroplast	GO:0004518//nuclease activity	GO:0090305//nucleic acid phosphodiester bond hydrolysis	D-(apurinic or apyrimidinic site) lyase-like isoform X1
Glyma.14G026000	K13102|1|0.0|808|gmx:100784271|DNA/RNA-binding protein KIN17	GO:0005622//intracellular	GO:0008270//zinc ion binding	-	D/R-binding protein KIN17-like isoform 1
Glyma.02G288800	K13102|1|0.0|811|gmx:100785931|DNA/RNA-binding protein KIN17	GO:0005622//intracellular	GO:0008270//zinc ion binding	-	D/R-binding protein KIN17-like isoformX1
Glyma.06G031700	K01247|1|0.0|714|gmx:100788160|DNA-3-methyladenine glycosylase II [EC:3.2.2.21]	-	GO:0052821//DNA-7-methyladenine glycosylase activity	GO:0006284//base-excision repair	D-3-methyladenine glycosylase 1-like
Glyma.04G225700	-	-	-	-	D-binding protein BIN4-like isoform X2
Glyma.09G164600	K11294|1|1e-09|63.2|aly:ARALYDRAFT_479366|nucleolin	-	-	-	D-binding protein RHL1-like isoform X3
Glyma.15G201900	K13415|1|3e-12|68.9|pop:POPTR_562744|protein brassinosteroid insensitive 1 [EC:2.7.10.1 2.7.11.1]	-	GO:0003824//catalytic activity	-	D-damage-repair/toleration protein DRT100-like
Glyma.20G176700	K13420|1|6e-19|92.4|ath:AT5G46330|LRR receptor-like serine/threonine-protein kinase FLS2 [EC:2.7.11.1]	-	GO:0016491//oxidoreductase activity	GO:0008152//metabolic process	D-damage-repair/toleration protein DRT100-like
Glyma.07G224200	K12840|1|0.0|770|gmx:100805487|splicing factor 45	GO:0009507//chloroplast	GO:0003676//nucleic acid binding	GO:0009560//embryo sac egg cell differentiation	D-damage-repair/toleration protein DRT111, chloroplastic-like
Glyma.08G263000	K10908|1|0.0|1362|gmx:100814762|DNA-directed RNA polymerase, mitochondrial [EC:2.7.7.6]	-	GO:0016779//nucleotidyltransferase activity	GO:0006351//transcription, DNA-dependent	D-directed R polymerase 1B, mitochondrial-like
Glyma.16G091400	K10908|1|0.0|1479|gmx:100814762|DNA-directed RNA polymerase, mitochondrial [EC:2.7.7.6]	-	-	-	D-directed R polymerase 1B, mitochondrial-like
Glyma.18G276200	K10908|1|0.0|1955|gmx:100777921|DNA-directed RNA polymerase, mitochondrial [EC:2.7.7.6]	GO:0005739//mitochondrion	GO:0003899//DNA-directed RNA polymerase activity	GO:0048481//ovule development	D-directed R polymerase 2B, chloroplastic/mitochondrial-like isoform X1
Glyma.08G253800	K10908|1|0.0|1803|gmx:100777921|DNA-directed RNA polymerase, mitochondrial [EC:2.7.7.6]	GO:0005739//mitochondrion	GO:0003899//DNA-directed RNA polymerase activity	GO:0048481//ovule development	D-directed R polymerase 2B, chloroplastic/mitochondrial-like isoform X2
Glyma.06G217400	K10908|1|0.0|1735|gmx:100783185|DNA-directed RNA polymerase, mitochondrial [EC:2.7.7.6]	-	-	-	D-directed R polymerase 3B, chloroplastic-like
Glyma.02G181200	K02999|1|0.0|1306|gmx:100779532|DNA-directed RNA polymerase I subunit RPA1 [EC:2.7.7.6]	-	GO:0005488//binding	-	D-directed R polymerase I subunit rpa1-like
Glyma.10G095200	K02999|1|0.0|3323|gmx:100779532|DNA-directed RNA polymerase I subunit RPA1 [EC:2.7.7.6]	GO:0005634//nucleus	GO:0003899//DNA-directed RNA polymerase activity	GO:0006351//transcription, DNA-dependent	D-directed R polymerase I subunit rpa1-like
Glyma.13G192600	K03002|1|0.0|2367|gmx:100812761|DNA-directed RNA polymerase I subunit RPA2 [EC:2.7.7.6]	-	-	-	D-directed R polymerase I subunit RPA2-like isoform X1
Glyma.11G081200	K03006|1|0.0|3692|gmx:100812506|DNA-directed RNA polymerase II subunit RPB1 [EC:2.7.7.6]	GO:0005665//DNA-directed RNA polymerase II, core complex	GO:0003899//DNA-directed RNA polymerase activity	GO:0006366//transcription from RNA polymerase II promoter	D-directed R polymerase II subunit 1-like
Glyma.01G162200	K03006|1|0.0|3641|gmx:100812506|DNA-directed RNA polymerase II subunit RPB1 [EC:2.7.7.6]	GO:0005665//DNA-directed RNA polymerase II, core complex	GO:0003899//DNA-directed RNA polymerase activity	GO:0006366//transcription from RNA polymerase II promoter	D-directed R polymerase II subunit 1-like isoform X1
Glyma.09G089000	K03006|1|1e-19|95.9|bdi:100841250|DNA-directed RNA polymerase II subunit RPB1 [EC:2.7.7.6]	-	-	-	D-directed R polymerase II subunit RPB1-like
Glyma.09G066000	K03010|1|0.0|1896|gmx:100790162|DNA-directed RNA polymerase II subunit RPB2 [EC:2.7.7.6]	GO:0005634//nucleus	GO:0046872//metal ion binding	GO:0006351//transcription, DNA-dependent	D-directed R polymerase II subunit RPB2-like
Glyma.15G172100	K03010|1|0.0|2405|gmx:100810288|DNA-directed RNA polymerase II subunit RPB2 [EC:2.7.7.6]	-	GO:0003899//DNA-directed RNA polymerase activity	GO:0006351//transcription, DNA-dependent	D-directed R polymerase II subunit RPB2-like
Glyma.U034000	K03018|1|0.0|2779|gmx:100811292|DNA-directed RNA polymerase III subunit RPC1 [EC:2.7.7.6]	-	GO:0016779//nucleotidyltransferase activity	-	D-directed R polymerase III subunit rpc1-like
Glyma.01G006500	K03021|1|0.0|1721|gmx:100790845|DNA-directed RNA polymerase III subunit RPC2 [EC:2.7.7.6]	-	-	-	D-directed R polymerase III subunit rpc2-like isoform X1
Glyma.07G125300	K03021|1|0.0|2066|gmx:100818991|DNA-directed RNA polymerase III subunit RPC2 [EC:2.7.7.6]	-	-	-	D-directed R polymerase III subunit rpc2-like isoform X1
Glyma.20G159500	K03023|1|0.0|683|gmx:100803947|DNA-directed RNA polymerase III subunit RPC3	-	-	-	D-directed R polymerase III subunit RPC3-like
Glyma.09G230700	K03026|1|3e-52|204|aly:ARALYDRAFT_492316|DNA-directed RNA polymerase III subunit RPC4	-	-	-	D-directed R polymerase III subunit RPC4 isoform X2
Glyma.11G009900	K14721|1|0.0|1353|gmx:100780965|DNA-directed RNA polymerase III subunit RPC5	-	-	-	D-directed R polymerase III subunit RPC5-like
Glyma.19G215300	K03022|1|2e-101|366|gmx:100808954|DNA-directed RNA polymerase III subunit RPC8	-	-	-	D-directed R polymerase III subunit rpc8-like isoform X1
Glyma.13G196900	K03006|1|2e-162|573|osa:4328330|DNA-directed RNA polymerase II subunit RPB1 [EC:2.7.7.6];K03018|2|5e-88|325|zma:100501057|DNA-directed RNA polymerase III subunit RPC1 [EC:2.7.7.6]	-	-	-	D-directed R polymerase V subunit 1-like
Glyma.15G235900	K03006|1|2e-165|582|osa:4328330|DNA-directed RNA polymerase II subunit RPB1 [EC:2.7.7.6];K03018|2|2e-90|333|zma:100501057|DNA-directed RNA polymerase III subunit RPC1 [EC:2.7.7.6]	-	-	-	D-directed R polymerase V subunit 1-like
Glyma.19G131700	K03013|1|3e-55|212|pop:POPTR_547832|DNA-directed RNA polymerases I, II, and III subunit RPABC1	GO:0005634//nucleus	GO:0003899//DNA-directed RNA polymerase activity	GO:0006351//transcription, DNA-dependent	D-directed R polymerase V subunit 5A-like, partial
Glyma.05G177100	K03686|1|0.0|865|gmx:100792363|molecular chaperone DnaJ	-	GO:0046872//metal ion binding	GO:0006457//protein folding	dJ homolog 1, mitochondrial-like isoform X1
Glyma.02G013800	K09517|1|0.0|706|gmx:100799151|DnaJ homolog subfamily B member 11	-	GO:0051082//unfolded protein binding	GO:0006457//protein folding	dJ homolog subfamily B member 11-like
Glyma.05G218200	K09510|1|1e-52|205|vvi:100246709|DnaJ homolog subfamily B member 4	-	-	-	dJ homolog subfamily B member 13-like
Glyma.04G175100	K09510|1|2e-136|484|vvi:100246709|DnaJ homolog subfamily B member 4	-	GO:0051082//unfolded protein binding	GO:0006457//protein folding	dJ homolog subfamily B member 1-like
Glyma.01G121300	K09510|1|1e-138|491|gmx:100778672|DnaJ homolog subfamily B member 4	-	GO:0051082//unfolded protein binding	GO:0006457//protein folding	dJ homolog subfamily B member 1-like isoform 1
Glyma.06G189700	K09510|1|2e-141|501|vvi:100246709|DnaJ homolog subfamily B member 4	-	GO:0051082//unfolded protein binding	GO:0006457//protein folding	dJ homolog subfamily B member 1-like isoform 1
Glyma.07G150700	K09510|1|5e-111|399|rcu:RCOM_1673240|DnaJ homolog subfamily B member 4	-	GO:0051082//unfolded protein binding	GO:0006457//protein folding	dJ homolog subfamily B member 1-like isoform 1
Glyma.U042300	K09510|1|3e-141|500|gmx:100778672|DnaJ homolog subfamily B member 4	-	GO:0051082//unfolded protein binding	GO:0006457//protein folding	dJ homolog subfamily B member 1-like isoform 1
Glyma.18G201600	K09510|1|2e-144|510|rcu:RCOM_1673240|DnaJ homolog subfamily B member 4	-	GO:0051082//unfolded protein binding	GO:0006457//protein folding	dJ homolog subfamily B member 4-like isoform 1
Glyma.17G120500	K09533|1|0.0|3335|smo:SELMODRAFT_165973|DnaJ homolog subfamily C member 13	-	-	GO:0006950//response to stress	dJ homolog subfamily C GRV2-like
Glyma.05G012400	K09533|1|0.0|3345|smo:SELMODRAFT_165973|DnaJ homolog subfamily C member 13	-	-	GO:0006950//response to stress	dJ homolog subfamily C GRV2-like isoform X1
Glyma.15G137800	K09534|1|9e-87|320|bdi:100845244|DnaJ homolog subfamily C member 14	-	-	GO:0006950//response to stress	dJ homolog subfamily C member 14-like
Glyma.10G283300	K09537|1|2e-144|509|gmx:100793225|DnaJ homolog subfamily C member 17	-	-	-	dJ homolog subfamily C member 17-like isoform X1
Glyma.20G106400	K09537|1|1e-156|551|gmx:100793225|DnaJ homolog subfamily C member 17	-	-	-	dJ homolog subfamily C member 17-like isoform X1
Glyma.10G252200	K03686|1|7e-15|80.5|gmx:100799735|molecular chaperone DnaJ;K09540|3|6e-14|77.4|gmx:100809969|translocation protein SEC63	GO:0005783//endoplasmic reticulum	-	-	dJ homolog subfamily C member 25 homolog
Glyma.12G189400	K09528|1|1e-142|504|gmx:100783331|DnaJ homolog subfamily C member 8	-	-	-	dJ homolog subfamily C member 8-like
Glyma.13G312400	K09528|1|3e-142|503|gmx:100776581|DnaJ homolog subfamily C member 8	-	-	-	dJ homolog subfamily C member 8-like isoform 1
Glyma.10G041600	K09658|1|3e-40|163|gmx:100527352|dolichyl-phosphate mannosyltransferase polypeptide 2, regulatory subunit	GO:0030176//integral to endoplasmic reticulum membrane	-	GO:0009059//macromolecule biosynthetic process	dolichol phosphate-mannose biosynthesis regulatory protein-like isoform X1 [Cicer arietinum]
Glyma.07G204400	K00721|1|2e-138|490|gmx:100802117|dolichol-phosphate mannosyltransferase [EC:2.4.1.83]	-	GO:0004582//dolichyl-phosphate beta-D-mannosyltransferase activity	-	dolichol-phosphate mannosyltransferase-like isoform X1
Glyma.13G137800	K07252|1|4e-131|466|gmx:100783896|dolichyldiphosphatase [EC:3.6.1.43]	GO:0009507//chloroplast	GO:0008195//phosphatidate phosphatase activity	GO:0006651//diacylglycerol biosynthetic process	dolichyldiphosphatase 1-like
Glyma.03G213200	K03845|1|0.0|856|gmx:100793743|alpha-1,3-mannosyltransferase [EC:2.4.1.258]	GO:0016021//integral to membrane	GO:0000033//alpha-1,3-mannosyltransferase activity	GO:0006486//protein glycosylation	dol-P-Man
Glyma.08G313900	-	-	-	-	double-stranded R-binding protein 1-like [Cicer arietinum]
Glyma.11G145900	K12825|1|7e-08|57.8|gmx:100786120|splicing factor 3A subunit 1;K11323|5|1e-06|53.5|vcn:VOLCADRAFT_121342|histone arginine demethylase JMJD6 [EC:1.14.11.-]	-	GO:0003725//double-stranded RNA binding	-	double-stranded R-binding protein 2
Glyma.12G172100	K14442|1|5e-06|51.2|smo:SELMODRAFT_446247|ATP-dependent RNA helicase DHX36 [EC:3.6.4.13]	-	GO:0003725//double-stranded RNA binding	-	double-stranded R-binding protein 2-like
Glyma.13G325600	K14442|1|5e-06|51.2|smo:SELMODRAFT_446247|ATP-dependent RNA helicase DHX36 [EC:3.6.4.13]	-	GO:0003725//double-stranded RNA binding	-	double-stranded R-binding protein 2-like
Glyma.19G129500	-	-	-	-	DSC E3 ubiquitin ligase complex subunit 2-like isoform 1
Glyma.15G112200	K14499|1|5e-06|50.8|vvi:100243702|BRI1 kinase inhibitor 1	-	-	-	dual specificity protein kise shkD-like
Glyma.06G165300	K05766|1|6e-22|105|ath:AT3G23610|slingshot;K14165|3|7e-12|71.6|osa:4351431|dual specificity phosphatase [EC:3.1.3.16 3.1.3.48];K14819|4|7e-12|71.6|osa:4349715|dual specificity phosphatase 12 [EC:3.1.3.16 3.1.3.48]	-	GO:0004721//phosphoprotein phosphatase activity	GO:0006470//protein dephosphorylation	dual specificity protein phosphatase PHS1-like
Glyma.05G201200	K05766|1|2e-21|103|ath:AT3G23610|slingshot;K14819|3|1e-12|74.7|cme:CMN326C|dual specificity phosphatase 12 [EC:3.1.3.16 3.1.3.48];K04459|4|5e-10|65.9|osa:4340847|dual specificity phosphatase [EC:3.1.3.16 3.1.3.48];K14165|5|1e-09|64.3|osa:4351431|dual specificity phosphatase [EC:3.1.3.16 3.1.3.48]	-	-	-	dual specificity protein phosphatase PHS1-like isoform X1
Glyma.08G008600	K03696|1|3e-178|624|gmx:100796195|ATP-dependent Clp protease ATP-binding subunit ClpC	-	-	-	dual specificity protein phosphatase PHS1-like isoform X1
Glyma.17G205900	K00028|1|2e-07|44.7|ath:AT2G13560|malate dehydrogenase (decarboxylating) [EC:1.1.1.39]	-	-	-	DUF21 domain-containing protein At1g47330-like isoform X1
Glyma.07G256500	-	GO:0005739//mitochondrion	-	-	DUF21 domain-containing protein At4g14240-like
Glyma.17G017700	K01061|1|2e-06|52.8|bdi:100822628|carboxymethylenebutenolidase [EC:3.1.1.45]	GO:0005739//mitochondrion	-	-	DUF21 domain-containing protein At4g14240-like isoform X1
Glyma.12G059900	K08150|1|5e-67|254|vvi:100268023|MFS transporter, SP family, solute carrier family 2 (myo-inositol transporter), member 13	GO:0016021//integral to membrane	GO:0022891//substrate-specific transmembrane transporter activity	GO:0055114//oxidation-reduction process	D-xylose-proton symporter-like 3, chloroplastic-like isoform X1
Glyma.10G003000	-	-	-	-	dymeclin-like isoform X2
Glyma.17G001500	K01528|1|1e-22|107|smo:SELMODRAFT_119205|dynamin GTPase [EC:3.6.5.5]	-	GO:0005543//phospholipid binding	GO:0006184//GTP catabolic process	dymin-2A-like isoform X1
Glyma.12G242300	K01528|1|2e-23|110|ppp:PHYPADRAFT_169834|dynamin GTPase [EC:3.6.5.5]	-	GO:0005543//phospholipid binding	GO:0006184//GTP catabolic process	dymin-2B-like
Glyma.07G273100	K01528|1|8e-23|108|smo:SELMODRAFT_119205|dynamin GTPase [EC:3.6.5.5]	-	GO:0005543//phospholipid binding	GO:0006184//GTP catabolic process	dymin-2B-like isoform X1
Glyma.09G002100	K01528|1|6e-24|112|ppp:PHYPADRAFT_169834|dynamin GTPase [EC:3.6.5.5]	-	GO:0005543//phospholipid binding	GO:0006184//GTP catabolic process	dymin-2B-like isoform X1
Glyma.16G024300	K01528|1|9e-78|289|cre:CHLREDRAFT_195430|dynamin GTPase [EC:3.6.5.5]	-	GO:0003924//GTPase activity	GO:0006184//GTP catabolic process	dymin-related protein 12A-like
Glyma.07G120900	K01528|1|1e-86|319|cme:CME019C|dynamin GTPase [EC:3.6.5.5]	-	GO:0003924//GTPase activity	GO:0006184//GTP catabolic process	dymin-related protein 1E-like isoformX1
Glyma.04G131700	K01528|1|0.0|1264|gmx:100807752|dynamin GTPase [EC:3.6.5.5]	-	GO:0003924//GTPase activity	GO:0006184//GTP catabolic process	dymin-related protein 3A-like
Glyma.07G182900	K01528|1|0.0|1517|gmx:100785014|dynamin GTPase [EC:3.6.5.5]	-	GO:0003924//GTPase activity	GO:0006184//GTP catabolic process	dymin-related protein 3A-like
Glyma.08G067100	K01528|1|0.0|1592|gmx:100785014|dynamin GTPase [EC:3.6.5.5]	-	GO:0003924//GTPase activity	GO:0006184//GTP catabolic process	dymin-related protein 3A-like
Glyma.13G256100	K01528|1|0.0|1611|gmx:100807752|dynamin GTPase [EC:3.6.5.5]	-	GO:0003924//GTPase activity	GO:0006184//GTP catabolic process	dymin-related protein 3A-like
Glyma.15G058700	K01528|1|0.0|1323|gmx:100795026|dynamin GTPase [EC:3.6.5.5]	-	GO:0003924//GTPase activity	GO:0006184//GTP catabolic process	dymin-related protein 3A-like isoform X1
Glyma.03G180100	K14855|1|3e-06|52.4|vcn:VOLCADRAFT_64079|ribosome assembly protein 4;K12662|2|3e-06|52.4|sbi:SORBI_01g035220|U4/U6 small nuclear ribonucleoprotein PRP4;K15542|5|8e-06|51.2|rcu:RCOM_1452660|polyadenylation factor subunit 2	-	-	-	dystrophia myotonica WD repeat-containing protein-like
Glyma.19G180800	K14855|1|9e-10|64.3|rcu:RCOM_0964760|ribosome assembly protein 4	-	-	-	dystrophia myotonica WD repeat-containing protein-like
Glyma.01G222500	-	-	-	-	E3 SUMO-protein ligase SIZ1-like
Glyma.12G071300	K04706|1|5e-07|55.8|cme:CMG063C|E3 SUMO-protein ligase PIAS1 [EC:6.3.2.-]	-	GO:0008270//zinc ion binding	-	E3 SUMO-protein ligase SIZ1-like isoform X1
Glyma.U020100	K04706|1|3e-07|57.0|cme:CMG063C|E3 SUMO-protein ligase PIAS1 [EC:6.3.2.-]	-	GO:0008270//zinc ion binding	-	E3 SUMO-protein ligase SIZ1-like isoform X1
Glyma.13G328100	K04706|1|3e-06|53.1|cme:CMG063C|E3 SUMO-protein ligase PIAS1 [EC:6.3.2.-]	-	GO:0008270//zinc ion binding	-	E3 SUMO-protein ligase SIZ1-like isoform X5
Glyma.12G170900	K04706|1|2e-06|53.5|cme:CMG063C|E3 SUMO-protein ligase PIAS1 [EC:6.3.2.-]	-	GO:0008270//zinc ion binding	-	E3 SUMO-protein ligase SIZ1-like isoformX1
Glyma.13G203300	K14297|1|4e-11|67.8|mtr:MTR_1g066430|nuclear pore complex protein Nup98-Nup96;K11982|2|4e-11|67.8|aly:ARALYDRAFT_483145|E3 ubiquitin-protein ligase RNF115/126 [EC:6.3.2.19]	-	GO:0046872//metal ion binding	-	E3 ubiquitin ligase BIG BROTHER-like
Glyma.20G104300	K11323|1|5e-17|87.4|vcn:VOLCADRAFT_121342|histone arginine demethylase JMJD6 [EC:1.14.11.-]	-	GO:0008270//zinc ion binding	-	E3 ubiquitin ligase BIG BROTHER-related-like isoform 1
Glyma.07G170200	K13148|1|6e-66|249|rcu:RCOM_0598050|integrator complex subunit 11 [EC:3.1.27.-]	-	GO:0046872//metal ion binding	-	E3 ubiquitin protein ligase RIE1-like isoform X3
Glyma.12G121400	K05283|1|4e-16|84.0|aly:ARALYDRAFT_354960|phosphatidylinositol glycan, class W [EC:2.3.-.-];K11982|2|2e-09|62.0|gmx:100797565|E3 ubiquitin-protein ligase RNF115/126 [EC:6.3.2.19];K15692|4|3e-09|61.2|ppp:PHYPADRAFT_16563|E3 ubiquitin-protein ligase RNF13 [EC:6.3.2.19]	-	-	-	E3 ubiquitin-protein ligase ATL41-like
Glyma.03G239900	K05283|1|5e-17|87.0|aly:ARALYDRAFT_354960|phosphatidylinositol glycan, class W [EC:2.3.-.-];K11982|2|1e-10|65.9|ppp:PHYPADRAFT_169900|E3 ubiquitin-protein ligase RNF115/126 [EC:6.3.2.19];K13148|3|2e-09|61.6|rcu:RCOM_0598050|integrator complex subunit 11 [EC:3.1.27.-];K15692|4|5e-09|60.5|sbi:SORBI_06g034040|E3 ubiquitin-protein ligase RNF13 [EC:6.3.2.19]	-	GO:0046872//metal ion binding	-	E3 ubiquitin-protein ligase ATL6-like
Glyma.02G035800	-	-	GO:0008270//zinc ion binding	-	E3 ubiquitin-protein ligase BOI-like isoform X1
Glyma.01G074000	K10696|1|0.0|1470|gmx:100790337|E3 ubiquitin-protein ligase BRE1 [EC:6.3.2.19]	-	GO:0046872//metal ion binding	-	E3 ubiquitin-protein ligase BRE1-like 1-like isoform X1
Glyma.11G175700	K10696|1|0.0|1620|gmx:100790744|E3 ubiquitin-protein ligase BRE1 [EC:6.3.2.19]	-	GO:0046872//metal ion binding	-	E3 ubiquitin-protein ligase BRE1-like 1-like isoform X1
Glyma.02G267300	K10696|1|0.0|1010|gmx:100796610|E3 ubiquitin-protein ligase BRE1 [EC:6.3.2.19]	-	GO:0046872//metal ion binding	-	E3 ubiquitin-protein ligase BRE1-like 2-like isoform X2
Glyma.14G050200	K10696|1|0.0|1627|gmx:100796610|E3 ubiquitin-protein ligase BRE1 [EC:6.3.2.19]	-	GO:0008270//zinc ion binding	-	E3 ubiquitin-protein ligase BRE1-like 2-like isoformX1
Glyma.16G085100	K09561|1|6e-41|168|gmx:100798587|STIP1 homology and U-box containing protein 1 [EC:6.3.2.19]	GO:0000151//ubiquitin ligase complex	GO:0004842//ubiquitin-protein ligase activity	GO:0006950//response to stress	E3 ubiquitin-protein ligase CHIP-like
Glyma.16G085300	K09561|1|2e-97|352|gmx:100798587|STIP1 homology and U-box containing protein 1 [EC:6.3.2.19]	GO:0000151//ubiquitin ligase complex	GO:0004842//ubiquitin-protein ligase activity	GO:0016567//protein ubiquitination	E3 ubiquitin-protein ligase CHIP-like
Glyma.07G144300	K14005|1|7e-08|57.4|cre:CHLREDRAFT_195444|protein transport protein SEC31;K15542|2|7e-07|53.9|bdi:100834292|polyadenylation factor subunit 2;K13210|3|3e-06|52.0|bdi:100834117|far upstream element-binding protein	-	-	-	E3 ubiquitin-protein ligase Hakai-like isoform X1
Glyma.18G195500	K15542|1|4e-07|55.1|osa:4325772|polyadenylation factor subunit 2;K14005|2|6e-07|54.3|cre:CHLREDRAFT_195444|protein transport protein SEC31;K14007|4|9e-06|50.4|bdi:100824425|protein transport protein SEC24	-	-	-	E3 ubiquitin-protein ligase Hakai-like isoform X1
Glyma.18G195800	K13917|1|1e-18|93.2|gmx:100803597|mRNA-capping enzyme [EC:2.7.7.50 3.1.3.33]	-	-	-	E3 ubiquitin-protein ligase Hakai-like isoform X1
Glyma.04G084400	K11493|1|4e-17|88.2|ota:Ot03g05690|regulator of chromosome condensation;K10615|4|1e-11|70.1|cme:CMB070C|E3 ubiquitin-protein ligase HERC4 [EC:6.3.2.19]	-	-	-	E3 ubiquitin-protein ligase HERC2-like
Glyma.10G006300	K10615|1|4e-17|89.4|cme:CMB070C|E3 ubiquitin-protein ligase HERC4 [EC:6.3.2.19];K11493|2|6e-11|68.9|ota:Ot03g05690|regulator of chromosome condensation	-	GO:0005488//binding	-	E3 ubiquitin-protein ligase HERC2-like
Glyma.10G226900	K10615|1|3e-15|83.2|cme:CMB070C|E3 ubiquitin-protein ligase HERC4 [EC:6.3.2.19];K11493|3|1e-13|78.2|ota:Ot03g05690|regulator of chromosome condensation	-	GO:0046872//metal ion binding	-	E3 ubiquitin-protein ligase HERC2-like
Glyma.11G157400	K13118|1|4e-18|93.6|cre:CHLREDRAFT_17930|protein DGCR14;K04688|4|2e-15|84.3|pop:POPTR_1095385|p70 ribosomal S6 kinase [EC:2.7.11.1];K13414|5|1e-13|78.6|ath:AT4G08500|mitogen-activated protein kinase kinase kinase 1, plant [EC:2.7.11.25]	-	GO:0004672//protein kinase activity	GO:0006468//protein phosphorylation	E3 ubiquitin-protein ligase KEG-like
Glyma.13G195200	K13118|1|5e-17|89.7|cre:CHLREDRAFT_17930|protein DGCR14;K04688|4|4e-14|80.1|vvi:100244943|p70 ribosomal S6 kinase [EC:2.7.11.1];K06276|5|6e-14|79.3|smo:SELMODRAFT_164063|3-phosphoinositide dependent protein kinase-1 [EC:2.7.11.1]	-	GO:0004672//protein kinase activity	GO:0006468//protein phosphorylation	E3 ubiquitin-protein ligase KEG-like
Glyma.04G134800	-	-	-	-	E3 ubiquitin-protein ligase KEG-like isoform X1
Glyma.04G134700	K13118|1|1e-17|90.5|cre:CHLREDRAFT_17930|protein DGCR14;K04688|3|2e-16|87.0|pop:POPTR_1095385|p70 ribosomal S6 kinase [EC:2.7.11.1];K13414|4|2e-14|79.7|zma:100279294|mitogen-activated protein kinase kinase kinase 1, plant [EC:2.7.11.25]	-	GO:0004623//phospholipase A2 activity	GO:0006468//protein phosphorylation	E3 ubiquitin-protein ligase KEG-like isoform X2
Glyma.02G232900	-	-	GO:0008270//zinc ion binding	-	E3 ubiquitin-protein ligase listerin-like isoform X1
Glyma.03G184600	K15691|1|0.0|1282|gmx:100818898|E3 ubiquitin-protein ligase RFWD3 [EC:6.3.2.19]	-	-	-	E3 ubiquitin-protein ligase RFWD3-like
Glyma.08G001500	-	-	-	-	E3 ubiquitin-protein ligase RGLG1-like isoform X1
Glyma.06G155100	-	-	-	-	E3 ubiquitin-protein ligase RGLG1-like isoform X3
Glyma.05G115700	K01931|1|2e-06|53.1|ppp:PHYPADRAFT_82022|protein neuralized [EC:6.3.2.19]	-	GO:0008270//zinc ion binding	-	E3 ubiquitin-protein ligase RGLG2 isoform X1
Glyma.08G234200	-	-	-	-	E3 ubiquitin-protein ligase RGLG2-like isoform X1
Glyma.15G219300	-	-	-	-	E3 ubiquitin-protein ligase RGLG2-like isoform X1
Glyma.12G190800	-	-	GO:0008270//zinc ion binding	-	E3 ubiquitin-protein ligase RHF2A-like
Glyma.18G184200	K11982|1|7e-31|134|mtr:MTR_5g088720|E3 ubiquitin-protein ligase RNF115/126 [EC:6.3.2.19]	-	-	-	E3 ubiquitin-protein ligase RING1-like
Glyma.20G103700	K11982|1|1e-66|251|mtr:MTR_6g079660|E3 ubiquitin-protein ligase RNF115/126 [EC:6.3.2.19]	-	GO:0046872//metal ion binding	-	E3 ubiquitin-protein ligase RING1-like
Glyma.04G251600	K11982|1|2e-91|334|rcu:RCOM_1031870|E3 ubiquitin-protein ligase RNF115/126 [EC:6.3.2.19]	-	GO:0046872//metal ion binding	-	E3 ubiquitin-protein ligase RING1-like isoform X5
Glyma.02G276700	K11982|1|0.0|679|gmx:100797565|E3 ubiquitin-protein ligase RNF115/126 [EC:6.3.2.19]	-	GO:0008270//zinc ion binding	-	E3 ubiquitin-protein ligase RING1-like isoformX1
Glyma.09G165200	K11982|1|2e-107|387|mtr:MTR_6g079660|E3 ubiquitin-protein ligase RNF115/126 [EC:6.3.2.19]	-	-	-	E3 ubiquitin-protein ligase RING1-like isoformX2
Glyma.14G186500	K15710|1|0.0|751|gmx:100776659|E3 ubiquitin-protein ligase SHPRH [EC:3.6.4.- 6.3.2.19]	-	GO:0043167//ion binding	-	E3 ubiquitin-protein ligase SHPRH-like isoform X1
Glyma.02G219200	K15710|1|0.0|1930|gmx:100776659|E3 ubiquitin-protein ligase SHPRH [EC:3.6.4.- 6.3.2.19]	-	GO:0046872//metal ion binding	-	E3 ubiquitin-protein ligase SHPRH-like isoform X3
Glyma.05G124500	K04506|1|1e-24|112|gmx:100810573|E3 ubiquitin-protein ligase SIAH1 [EC:6.3.2.19]	-	-	-	E3 ubiquitin-protein ligase SI-like 10-like
Glyma.15G237300	K04506|1|0.0|647|gmx:100793457|E3 ubiquitin-protein ligase SIAH1 [EC:6.3.2.19]	GO:0005634//nucleus	GO:0004842//ubiquitin-protein ligase activity	GO:0007275//multicellular organismal development	E3 ubiquitin-protein ligase SIT5-like
Glyma.07G132300	K11978|1|0.0|1203|ppp:PHYPADRAFT_127907|E3 ubiquitin-protein ligase UBR3 [EC:6.3.2.19];K10625|2|5e-28|126|ppp:PHYPADRAFT_90626|E3 ubiquitin-protein ligase UBR1 [EC:6.3.2.19]	-	GO:0016874//ligase activity	-	E3 ubiquitin-protein ligase UBR3-like
Glyma.18G181200	K11978|1|0.0|1147|ppp:PHYPADRAFT_127907|E3 ubiquitin-protein ligase UBR3 [EC:6.3.2.19];K10625|2|1e-27|125|ppp:PHYPADRAFT_69230|E3 ubiquitin-protein ligase UBR1 [EC:6.3.2.19]	-	GO:0016874//ligase activity	-	E3 ubiquitin-protein ligase UBR3-like isoform X1
Glyma.04G096900	K10592|1|0.0|6788|gmx:100802630|E3 ubiquitin-protein ligase HUWE1 [EC:6.3.2.19]	GO:0005622//intracellular	GO:0004842//ubiquitin-protein ligase activity	GO:0016567//protein ubiquitination	E3 ubiquitin-protein ligase UPL1-like
Glyma.06G098700	K10592|1|0.0|7117|gmx:100802630|E3 ubiquitin-protein ligase HUWE1 [EC:6.3.2.19]	GO:0005622//intracellular	GO:0004842//ubiquitin-protein ligase activity	GO:0016567//protein ubiquitination	E3 ubiquitin-protein ligase UPL1-like
Glyma.02G216000	K10592|1|0.0|7177|gmx:100777899|E3 ubiquitin-protein ligase HUWE1 [EC:6.3.2.19]	GO:0005622//intracellular	GO:0004842//ubiquitin-protein ligase activity	GO:0016567//protein ubiquitination	E3 ubiquitin-protein ligase UPL1-like isoform X1
Glyma.05G133100	K10592|1|0.0|6878|gmx:100819012|E3 ubiquitin-protein ligase HUWE1 [EC:6.3.2.19]	-	-	-	E3 ubiquitin-protein ligase UPL1-like isoform X1
Glyma.08G087600	K10592|1|0.0|7280|gmx:100819012|E3 ubiquitin-protein ligase HUWE1 [EC:6.3.2.19]	-	-	-	E3 ubiquitin-protein ligase UPL1-like isoform X1
Glyma.14G183000	K10592|1|0.0|7035|gmx:100788161|E3 ubiquitin-protein ligase HUWE1 [EC:6.3.2.19]	GO:0005622//intracellular	GO:0004842//ubiquitin-protein ligase activity	GO:0016567//protein ubiquitination	E3 ubiquitin-protein ligase UPL1-like isoform X1
Glyma.04G004000	K10590|1|0.0|3679|gmx:100791450|E3 ubiquitin-protein ligase TRIP12 [EC:6.3.2.19]	GO:0005622//intracellular	GO:0004842//ubiquitin-protein ligase activity	GO:0016567//protein ubiquitination	E3 ubiquitin-protein ligase UPL3-like
Glyma.06G003600	K10590|1|0.0|2451|gmx:100791450|E3 ubiquitin-protein ligase TRIP12 [EC:6.3.2.19]	GO:0005622//intracellular	GO:0004842//ubiquitin-protein ligase activity	GO:0016567//protein ubiquitination	E3 ubiquitin-protein ligase UPL3-like
Glyma.11G107500	K10590|1|0.0|3630|gmx:100804501|E3 ubiquitin-protein ligase TRIP12 [EC:6.3.2.19]	GO:0005622//intracellular	GO:0004842//ubiquitin-protein ligase activity	GO:0016567//protein ubiquitination	E3 ubiquitin-protein ligase UPL3-like
Glyma.12G032500	K10590|1|0.0|3400|gmx:100783336|E3 ubiquitin-protein ligase TRIP12 [EC:6.3.2.19]	GO:0005622//intracellular	GO:0004842//ubiquitin-protein ligase activity	GO:0016567//protein ubiquitination	E3 ubiquitin-protein ligase UPL3-like
Glyma.10G049100	K10590|1|0.0|841|pop:POPTR_739328|E3 ubiquitin-protein ligase TRIP12 [EC:6.3.2.19]	-	GO:0016874//ligase activity	GO:0006464//cellular protein modification process	E3 ubiquitin-protein ligase UPL4-like isoform X1
Glyma.13G136900	K10590|1|0.0|850|pop:POPTR_739328|E3 ubiquitin-protein ligase TRIP12 [EC:6.3.2.19]	-	GO:0016874//ligase activity	GO:0006464//cellular protein modification process	E3 ubiquitin-protein ligase UPL4-like isoform X1
Glyma.07G265700	K10591|1|0.0|1346|gmx:100789233|E3 ubiquitin-protein ligase NEDD4 [EC:6.3.2.19]	GO:0005622//intracellular	GO:0004842//ubiquitin-protein ligase activity	GO:0016567//protein ubiquitination	E3 ubiquitin-protein ligase UPL5-like
Glyma.17G008400	K10591|1|0.0|1639|gmx:100789233|E3 ubiquitin-protein ligase NEDD4 [EC:6.3.2.19]	-	-	GO:0006464//cellular protein modification process	E3 ubiquitin-protein ligase UPL5-like
Glyma.07G265600	K10591|1|0.0|1753|gmx:100789233|E3 ubiquitin-protein ligase NEDD4 [EC:6.3.2.19]	-	-	GO:0006464//cellular protein modification process	E3 ubiquitin-protein ligase UPL5-like isoform X1
Glyma.07G235800	K10589|1|0.0|1254|gmx:100787467|ubiquitin-protein ligase E3 C [EC:6.3.2.19]	-	-	-	E3 ubiquitin-protein ligase UPL6-like isoform 1
Glyma.15G137000	K10589|1|0.0|2062|gmx:100787467|ubiquitin-protein ligase E3 C [EC:6.3.2.19]	-	-	-	E3 ubiquitin-protein ligase UPL6-like isoform X1
Glyma.17G037600	K10589|1|0.0|1699|gmx:100787467|ubiquitin-protein ligase E3 C [EC:6.3.2.19]	GO:0005622//intracellular	GO:0004842//ubiquitin-protein ligase activity	GO:0016567//protein ubiquitination	E3 ubiquitin-protein ligase UPL6-like isoformX1
Glyma.19G189100	K10588|1|0.0|2310|gmx:100527169|ubiquitin-protein ligase E3 B [EC:6.3.2.19];K10589|4|0.0|889|smo:SELMODRAFT_89794|ubiquitin-protein ligase E3 C [EC:6.3.2.19]	GO:0005622//intracellular	GO:0004842//ubiquitin-protein ligase activity	GO:0016567//protein ubiquitination	E3 ubiquitin-protein ligase UPL7 isoform X1
Glyma.09G143600	K06694|1|5e-08|58.5|vvi:100257739|26S proteasome non-ATPase regulatory subunit 10;K01931|3|8e-08|57.8|ppp:PHYPADRAFT_182911|protein neuralized [EC:6.3.2.19]	-	GO:0008270//zinc ion binding	-	E3 ubiquitin-protein ligase XBAT33-like
Glyma.16G196400	K13118|1|8e-14|77.8|cre:CHLREDRAFT_17930|protein DGCR14;K06694|4|1e-10|67.4|vvi:100257739|26S proteasome non-ATPase regulatory subunit 10	-	GO:0008270//zinc ion binding	-	E3 ubiquitin-protein ligase XBAT33-like isoform X2
Glyma.12G074800	-	-	-	-	E3 UFM1-protein ligase 1 homolog isoform 1
Glyma.13G147300	K09291|1|7e-30|132|ath:AT1G79280|nucleoprotein TPR	-	-	-	early endosome antigen 1-like
Glyma.07G272700	K06638|1|0.0|1348|gmx:100808312|mitotic spindle assembly checkpoint protein MAD1	-	-	GO:0007094//mitotic spindle assembly checkpoint	early endosome antigen 1-like isoform X1
Glyma.12G138200	K06638|1|7e-24|107|gmx:100817261|mitotic spindle assembly checkpoint protein MAD1	-	-	-	early endosome antigen 1-like isoform X2
Glyma.12G213200	K14709|1|4e-13|74.3|vcn:VOLCADRAFT_104214|solute carrier family 39 (zinc transporter), member 1/2/3	-	-	-	early nodulin-like protein 2-like
Glyma.10G047800	-	-	-	-	ecotropic viral integration site 5 protein homolog isoform X1
Glyma.01G002600	K03006|1|2e-14|79.7|rcu:RCOM_0782880|DNA-directed RNA polymerase II subunit RPB1 [EC:2.7.7.6]	GO:0005773//vacuole	GO:0003824//catalytic activity	GO:0008152//metabolic process	ectonucleotide pyrophosphatase/phosphodiesterase family member 3-like
Glyma.12G134400	K03522|1|3e-170|573|gmx:100793964|electron transfer flavoprotein alpha subunit	-	GO:0050660//flavin adenine dinucleotide binding	-	electron transfer flavoprotein subunit alpha, mitochondrial-like
Glyma.05G204900	K13412|1|4e-07|52.8|vcn:VOLCADRAFT_74309|calcium-dependent protein kinase [EC:2.7.11.1]	-	-	-	elicitor-responsive protein 3-like
Glyma.03G109400	-	-	-	-	ELMO domain-containing protein A-like isoform X3
Glyma.15G256900	K03234|1|0.0|1326|rcu:RCOM_1068970|elongation factor 2	-	GO:0003746//translation elongation factor activity	GO:0006414//translational elongation	elongation factor 2-like isoform X2
Glyma.01G075100	K02355|1|1e-73|273|gmx:100796646|elongation factor G	-	-	-	elongation factor G-2, mitochondrial-like
Glyma.01G075300	K02355|1|2e-88|323|gmx:100796646|elongation factor G	GO:0005622//intracellular	GO:0003746//translation elongation factor activity	GO:0006414//translational elongation	elongation factor G-2, mitochondrial-like
Glyma.01G075400	K02355|1|0.0|902|gmx:100796646|elongation factor G	GO:0005622//intracellular	GO:0003746//translation elongation factor activity	GO:0006414//translational elongation	elongation factor G-2, mitochondrial-like
Glyma.U016100	K02355|1|0.0|1283|gmx:100796646|elongation factor G	GO:0005622//intracellular	GO:0003746//translation elongation factor activity	GO:0006414//translational elongation	elongation factor G-2, mitochondrial-like
Glyma.19G001300	K02357|1|2e-18|92.0|sbi:SORBI_02g041940|elongation factor Ts	GO:0005739//mitochondrion	GO:0003746//translation elongation factor activity	GO:0006414//translational elongation	elongation factor Ts, mitochondrial isoform X1
Glyma.09G283700	K14536|1|0.0|1919|gmx:100775257|ribosome assembly protein 1 [EC:3.6.5.-]	-	GO:0003746//translation elongation factor activity	GO:0006414//translational elongation	elongation factor Tu GTP-binding domain-containing protein 1-like
Glyma.19G111600	K14536|1|0.0|2016|gmx:100775257|ribosome assembly protein 1 [EC:3.6.5.-]	-	GO:0003746//translation elongation factor activity	GO:0006414//translational elongation	elongation factor Tu GTP-binding domain-containing protein 1-like
Glyma.10G270300	K11374|1|0.0|1506|gmx:100806450|elongator complex protein 2	-	-	-	elongator complex protein 2-like
Glyma.20G121000	K11374|1|0.0|1711|gmx:100783870|elongator complex protein 2	-	-	-	elongator complex protein 2-like
Glyma.04G192900	K07739|1|0.0|1145|gmx:100818764|elongator complex protein 3 [EC:2.3.1.48]	-	GO:0008080//N-acetyltransferase activity	GO:0008152//metabolic process	elongator complex protein 3-like
Glyma.06G173000	K07739|1|0.0|1146|gmx:100784961|elongator complex protein 3 [EC:2.3.1.48]	-	GO:0051536//iron-sulfur cluster binding	GO:0009294//DNA mediated transformation	elongator complex protein 3-like
Glyma.10G214900	K07019|1|0.0|1182|gmx:100785057|	-	GO:0004091//carboxylesterase activity	-	embryogenesis-associated protein EMB8-like isoform 1
Glyma.06G056700	K01179|1|0.0|952|gmx:100810971|endoglucanase [EC:3.2.1.4]	-	-	-	endoglucase 16-like
Glyma.17G003400	K01179|1|0.0|959|sbi:SORBI_01g008860|endoglucanase [EC:3.2.1.4]	-	GO:0016740//transferase activity	GO:0005975//carbohydrate metabolic process	endoglucase 25-like
Glyma.12G027200	K01179|1|3e-124|444|gmx:100799911|endoglucanase [EC:3.2.1.4]	-	GO:0030246//carbohydrate binding	GO:0005975//carbohydrate metabolic process	endoglucase 5
Glyma.09G215800	K11247|1|7e-115|412|pop:POPTR_854798|endophilin-A	GO:0044464//cell part	-	-	endophilin-A3-like isoform X1
Glyma.08G103300	-	-	GO:0008233//peptidase activity	GO:0006508//proteolysis	endoplasmic reticulum metallopeptidase 1-like isoform X2
Glyma.05G118500	-	-	-	-	endoplasmic reticulum-Golgi intermediate compartment protein 3-like
Glyma.03G262100	K11592|1|0.0|3910|gmx:100780953|endoribonuclease Dicer [EC:3.1.26.-]	-	-	-	endoribonuclease Dicer homolog 1-like
Glyma.19G261200	K11592|1|0.0|3901|gmx:100811631|endoribonuclease Dicer [EC:3.1.26.-]	-	-	-	endoribonuclease Dicer homolog 1-like isoform X1
Glyma.04G057400	K11592|1|0.0|2552|gmx:100806831|endoribonuclease Dicer [EC:3.1.26.-]	-	-	-	endoribonuclease Dicer homolog 3a-like isoform X1
Glyma.06G058000	K11592|1|0.0|646|gmx:100806831|endoribonuclease Dicer [EC:3.1.26.-]	-	GO:0016787//hydrolase activity	-	endoribonuclease Dicer homolog 3a-like isoform X1
Glyma.11G100400	K01115|1|1e-17|91.3|vcn:VOLCADRAFT_99471|phospholipase D [EC:3.1.4.4];K14709|3|6e-14|79.3|vcn:VOLCADRAFT_104214|solute carrier family 39 (zinc transporter), member 1/2/3	-	-	-	ENHANCER OF AG-4 protein 2-like isoform X1
Glyma.12G026600	K01115|1|2e-18|94.0|vcn:VOLCADRAFT_99471|phospholipase D [EC:3.1.4.4]	-	-	-	ENHANCER OF AG-4 protein 2-like isoform X1
Glyma.08G337200	K12616|1|0.0|2469|gmx:100798228|enhancer of mRNA-decapping protein 4	-	-	-	enhancer of mR-decapping protein 4-like
Glyma.08G337400	K12616|1|0.0|777|gmx:100798228|enhancer of mRNA-decapping protein 4	-	-	-	enhancer of mR-decapping protein 4-like isoform X1
Glyma.09G016800	K12616|1|0.0|2781|gmx:100778070|enhancer of mRNA-decapping protein 4	-	-	-	enhancer of mR-decapping protein 4-like isoform X1
Glyma.15G122400	K12616|1|0.0|2505|gmx:100777151|enhancer of mRNA-decapping protein 4	-	-	-	enhancer of mR-decapping protein 4-like isoform X1
Glyma.18G072400	K12616|1|0.0|1924|gmx:100798228|enhancer of mRNA-decapping protein 4	-	-	-	enhancer of mR-decapping protein 4-like, partial
Glyma.06G060700	-	-	-	-	enhancer of rudimentary homolog
Glyma.04G144300	K01689|1|0.0|958|gmx:100809646|enolase [EC:4.2.1.11]	GO:0000015//phosphopyruvate hydratase complex	GO:0004634//phosphopyruvate hydratase activity	GO:0006096//glycolysis	enolase 1, chloroplastic-like
Glyma.04G061800	K11267|1|2e-41|169|aly:ARALYDRAFT_494201|sister chromatid cohesion protein PDS5	-	-	-	enolase-phosphatase E1 isoform X1
Glyma.15G263300	K04121|1|0.0|656|gmx:100793849|ent-kaurene synthase [EC:4.2.3.19]	-	-	-	ent-kaur-16-ene synthase, chloroplastic-like isoform X2
Glyma.06G016700	K14007|1|6e-06|52.4|sbi:SORBI_06g001240|protein transport protein SEC24	-	-	-	epidermal growth factor receptor substrate 15-like
Glyma.05G177400	K13171|1|6e-08|57.4|vvi:100262120|serine/arginine repetitive matrix protein 1;K11323|2|8e-06|50.4|vcn:VOLCADRAFT_121342|histone arginine demethylase JMJD6 [EC:1.14.11.-]	-	-	-	epoxide hydrolase 3
Glyma.08G134500	K01115|1|9e-08|56.6|vcn:VOLCADRAFT_99471|phospholipase D [EC:3.1.4.4];K14007|5|2e-07|55.5|sbi:SORBI_06g001240|protein transport protein SEC24	-	-	-	epoxide hydrolase 3-like
Glyma.20G207800	K12471|1|9e-15|79.7|pop:POPTR_552810|epsin	-	-	-	epsin-2-like
Glyma.10G182200	K12471|1|7e-14|76.6|pop:POPTR_552810|epsin	-	-	-	epsin-3-like isoform X1
Glyma.12G010700	K15014|1|0.0|818|gmx:100793043|solute carrier family 29 (equilibrative nucleoside transporter), member 1/2/3	GO:0016021//integral to membrane	GO:0005337//nucleoside transmembrane transporter activity	GO:0006810//transport	equilibrative nucleotide transporter 1-like
Glyma.03G245800	-	-	-	-	ER membrane protein complex subunit 2-like
Glyma.11G057800	K04708|1|2e-10|65.5|cre:CHLREDRAFT_55666|3-dehydrosphinganine reductase [EC:1.1.1.102]	-	GO:0016491//oxidoreductase activity	GO:0055114//oxidation-reduction process	estradiol 17-beta-dehydrogese 12-like
Glyma.18G220000	K00967|1|0.0|850|gmx:100775240|ethanolamine-phosphate cytidylyltransferase [EC:2.7.7.14]	-	-	-	ethanolamine-phosphate cytidylyltransferase-like isoform 1
Glyma.09G270100	K00967|1|0.0|792|gmx:100804449|ethanolamine-phosphate cytidylyltransferase [EC:2.7.7.14]	-	-	-	ethanolamine-phosphate cytidylyltransferase-like isoform X1
Glyma.13G145100	K14513|1|0.0|2623|gmx:100801190|ethylene-insensitive protein 2	-	-	-	ethylene-insensitive protein 2-like
Glyma.03G181400	K14513|1|0.0|1807|mtr:MTR_7g101410|ethylene-insensitive protein 2	-	-	-	ethylene-insensitive protein 2-like isoform X1
Glyma.01G123900	K09667|1|8e-08|58.5|ppp:PHYPADRAFT_192345|polypeptide N-acetylglucosaminyltransferase [EC:2.4.1.-]	-	-	-	ethylene-overproduction protein 1-like
Glyma.14G197100	-	-	-	-	ethylene-overproduction protein 1-like isoform X1
Glyma.03G157200	K09667|1|8e-06|51.6|ppp:PHYPADRAFT_192345|polypeptide N-acetylglucosaminyltransferase [EC:2.4.1.-]	-	-	-	ETO1-like protein 1-like isoform X1
Glyma.19G159400	K09667|1|1e-06|54.7|ppp:PHYPADRAFT_192345|polypeptide N-acetylglucosaminyltransferase [EC:2.4.1.-]	-	-	-	ETO1-like protein 1-like isoform X2
Glyma.01G185700	K03257|1|6e-06|49.3|cme:CMK028C|translation initiation factor 4A	GO:0005634//nucleus	-	-	eukaryotic initiation factor 4A-like
Glyma.11G056400	K13025|1|6e-09|58.5|aly:ARALYDRAFT_479492|ATP-dependent RNA helicase [EC:3.6.4.13];K03257|4|3e-08|56.2|cme:CMK028C|translation initiation factor 4A	-	-	-	eukaryotic initiation factor 4A-like
Glyma.08G051200	K03267|1|0.0|1024|gmx:100793653|peptide chain release factor subunit 3	-	GO:0003924//GTPase activity	GO:0006184//GTP catabolic process	eukaryotic peptide chain release factor GTP-binding subunit ERF3A-like isoform X1
Glyma.11G232500	K03237|1|0.0|669|gmx:100805950|translation initiation factor 2 subunit 1	GO:0005850//eukaryotic translation initiation factor 2 complex	GO:0003743//translation initiation factor activity	GO:0006413//translational initiation	eukaryotic translation initiation factor 2 subunit alpha-like
Glyma.02G137200	K15026|1|0.0|992|gmx:100811589|translation initiation factor 2A	-	GO:0003743//translation initiation factor activity	GO:0006413//translational initiation	eukaryotic translation initiation factor 2A-like
Glyma.09G001900	K15027|1|0.0|1126|gmx:100776835|translation initiation factor 2D	-	GO:0003743//translation initiation factor activity	GO:0006413//translational initiation	eukaryotic translation initiation factor 2D-like
Glyma.12G241600	K15027|1|0.0|1115|gmx:100794290|translation initiation factor 2D	-	GO:0003743//translation initiation factor activity	GO:0006413//translational initiation	eukaryotic translation initiation factor 2D-like isoform X1
Glyma.11G105400	K01115|1|4e-11|68.2|vcn:VOLCADRAFT_99471|phospholipase D [EC:3.1.4.4]	-	-	-	eukaryotic translation initiation factor 3 subunit A-like
Glyma.19G173100	K03254|1|0.0|1858|gmx:100782598|translation initiation factor 3 subunit A	-	GO:0003743//translation initiation factor activity	GO:0006413//translational initiation	eukaryotic translation initiation factor 3 subunit A-like
Glyma.03G002400	K03253|1|0.0|1475|gmx:100779711|translation initiation factor 3 subunit B	GO:0005737//cytoplasm	GO:0003743//translation initiation factor activity	GO:0006413//translational initiation	eukaryotic translation initiation factor 3 subunit B-like
Glyma.07G107700	K03253|1|0.0|1474|gmx:100817394|translation initiation factor 3 subunit B	GO:0005737//cytoplasm	GO:0003743//translation initiation factor activity	GO:0006413//translational initiation	eukaryotic translation initiation factor 3 subunit B-like
Glyma.03G206400	K03252|1|0.0|1832|gmx:100805203|translation initiation factor 3 subunit C	GO:0005852//eukaryotic translation initiation factor 3 complex	GO:0003743//translation initiation factor activity	GO:0006413//translational initiation	eukaryotic translation initiation factor 3 subunit C-like
Glyma.05G245100	K03252|1|0.0|1826|gmx:100779751|translation initiation factor 3 subunit C	GO:0005852//eukaryotic translation initiation factor 3 complex	GO:0003743//translation initiation factor activity	GO:0006413//translational initiation	eukaryotic translation initiation factor 3 subunit C-like
Glyma.08G052900	K03252|1|0.0|1829|gmx:100781967|translation initiation factor 3 subunit C	GO:0005852//eukaryotic translation initiation factor 3 complex	GO:0003743//translation initiation factor activity	GO:0006413//translational initiation	eukaryotic translation initiation factor 3 subunit C-like
Glyma.15G075100	K03251|1|0.0|1152|gmx:100799613|translation initiation factor 3 subunit D	GO:0005737//cytoplasm	GO:0003743//translation initiation factor activity	GO:0006413//translational initiation	eukaryotic translation initiation factor 3 subunit D-like isoform 1
Glyma.13G238200	K03251|1|0.0|895|gmx:100802805|translation initiation factor 3 subunit D	GO:0005737//cytoplasm	GO:0003743//translation initiation factor activity	GO:0006413//translational initiation	eukaryotic translation initiation factor 3 subunit D-like isoform X1
Glyma.10G106100	K03250|1|0.0|879|gmx:100788418|translation initiation factor 3 subunit E	GO:0008180//signalosome	GO:0003743//translation initiation factor activity	GO:0006413//translational initiation	eukaryotic translation initiation factor 3 subunit E-like
Glyma.09G165600	K03245|1|5e-130|462|gmx:100783973|translation initiation factor 3 subunit J	-	GO:0003743//translation initiation factor activity	GO:0006413//translational initiation	eukaryotic translation initiation factor 3 subunit J-like
Glyma.04G080800	K15029|1|0.0|1045|gmx:100804691|translation initiation factor 3 subunit L	-	-	-	eukaryotic translation initiation factor 3 subunit L-like
Glyma.06G082500	K15029|1|0.0|912|gmx:100786533|translation initiation factor 3 subunit L	-	-	-	eukaryotic translation initiation factor 3 subunit L-like
Glyma.15G089800	K03259|1|9e-140|494|gmx:100793288|translation initiation factor 4E	GO:0005737//cytoplasm	GO:0003743//translation initiation factor activity	GO:0006413//translational initiation	eukaryotic translation initiation factor 4E-1-like isoform X1
Glyma.07G117800	K03260|1|0.0|3270|gmx:100798562|translation initiation factor 4G	-	GO:0003676//nucleic acid binding	-	eukaryotic translation initiation factor 4G-like
Glyma.03G106500	K03260|1|0.0|3330|gmx:100819084|translation initiation factor 4G	-	-	-	eukaryotic translation initiation factor 4G-like isoform X1
Glyma.01G094200	K03260|1|0.0|3283|gmx:100796636|translation initiation factor 4G	-	-	-	eukaryotic translation initiation factor 4G-like isoform X2
Glyma.08G340500	K03260|1|0.0|3619|gmx:100796636|translation initiation factor 4G	-	-	-	eukaryotic translation initiation factor 4G-like isoform X2
Glyma.10G225800	K03243|1|0.0|2635|gmx:100814640|translation initiation factor 5B	-	-	-	eukaryotic translation initiation factor 5B-like
Glyma.20G166200	K03243|1|0.0|2655|gmx:100814875|translation initiation factor 5B	-	-	-	eukaryotic translation initiation factor 5B-like
Glyma.19G087700	K14545|1|2e-36|149|vvi:100265155|ribosomal RNA-processing protein 7	-	-	-	eukaryotic translation initiation factor 5B-like isoform X2
Glyma.02G205500	K03260|1|0.0|1550|gmx:100789296|translation initiation factor 4G	GO:0005737//cytoplasm	GO:0003677//DNA binding	GO:0006413//translational initiation	eukaryotic translation initiation factor isoform 4G-1-like
Glyma.17G072500	K03260|1|0.0|1568|gmx:100781275|translation initiation factor 4G	GO:0005737//cytoplasm	GO:0003677//DNA binding	GO:0006413//translational initiation	eukaryotic translation initiation factor isoform 4G-1-like isoform 1
Glyma.07G162700	K07195|1|4e-24|111|vvi:100253247|exocyst complex component 7	GO:0000145//exocyst	-	GO:0006887//exocytosis	exocyst complex component EXO70A1-like
Glyma.14G135100	K07195|1|0.0|1296|gmx:100796139|exocyst complex component 7	GO:0000145//exocyst	-	GO:0006887//exocytosis	exocyst complex component EXO70A1-like
Glyma.16G009800	K07195|1|0.0|1113|gmx:100808671|exocyst complex component 7	-	-	-	exocyst complex component EXO70A1-like
Glyma.17G197600	K07195|1|0.0|1323|gmx:100796139|exocyst complex component 7	GO:0000145//exocyst	-	GO:0006887//exocytosis	exocyst complex component EXO70A1-like
Glyma.20G072600	K07195|1|5e-97|353|gmx:100813987|exocyst complex component 7	GO:0000145//exocyst	-	GO:0006887//exocytosis	exocyst complex component EXO70A1-like
Glyma.20G194100	K07195|1|0.0|1277|gmx:100813987|exocyst complex component 7	GO:0000145//exocyst	-	GO:0006887//exocytosis	exocyst complex component EXO70A1-like
Glyma.U030600	K07195|1|5e-85|313|ppp:PHYPADRAFT_164957|exocyst complex component 7	GO:0000145//exocyst	-	GO:0006887//exocytosis	exocyst complex component EXO70A1-like
Glyma.U032300	K07195|1|0.0|1063|gmx:100813987|exocyst complex component 7	GO:0000145//exocyst	-	GO:0006887//exocytosis	exocyst complex component EXO70A1-like
Glyma.10G298300	K07195|1|9e-161|565|rcu:RCOM_1078770|exocyst complex component 7	-	-	-	exocyst complex component EXO70B1-like
Glyma.15G250600	K07195|1|1e-23|108|gmx:100819960|exocyst complex component 7	GO:0009526//plastid envelope	-	GO:0044763	exocyst complex component EXO70B1-like
Glyma.10G039400	-	-	-	-	exocyst complex component EXO84B-like
Glyma.07G046100	-	GO:0000145//exocyst	-	GO:0048278//vesicle docking	exocyst complex component SEC10
Glyma.16G014200	-	GO:0000145//exocyst	-	GO:0048278//vesicle docking	exocyst complex component SEC10-like isoform X1
Glyma.03G215200	K11323|1|3e-09|62.8|vcn:VOLCADRAFT_121342|histone arginine demethylase JMJD6 [EC:1.14.11.-];K14325|2|4e-08|59.3|osa:4325394|RNA-binding protein with serine-rich domain 1;K00850|3|8e-08|58.2|osa:4336113|6-phosphofructokinase [EC:2.7.1.11];K14306|4|5e-07|55.5|ppp:PHYPADRAFT_166175|nuclear pore complex protein Nup62;K13171|5|5e-07|55.5|ath:AT2G29210|serine/arginine repetitive matrix protein 1	GO:0005886//plasma membrane	-	GO:0009846//pollen germination	exocyst complex component SEC15B-like
Glyma.14G001400	K11323|1|2e-08|60.5|vcn:VOLCADRAFT_121342|histone arginine demethylase JMJD6 [EC:1.14.11.-];K00850|4|2e-06|53.9|osa:4336113|6-phosphofructokinase [EC:2.7.1.11];K14325|5|2e-06|53.5|gmx:100804778|RNA-binding protein with serine-rich domain 1	GO:0005886//plasma membrane	-	GO:0009846//pollen germination	exocyst complex component SEC15B-like
Glyma.04G034700	-	-	-	-	exocyst complex component SEC3A-like
Glyma.09G114700	-	-	-	-	exocyst complex component SEC3A-like isoform X3
Glyma.10G217200	-	-	-	-	exocyst complex component SEC5A-like isoform X1
Glyma.20G174900	-	-	-	-	exocyst complex component SEC5A-like isoform X1
Glyma.01G140600	K06110|1|0.0|1321|gmx:100790857|exocyst complex component 3	GO:0000145//exocyst	-	GO:0006887//exocytosis	exocyst complex component SEC6-like isoform X3
Glyma.10G207900	K06111|1|0.0|2076|gmx:100796673|exocyst complex component 4	-	-	-	exocyst complex component SEC8-like isoform X1
Glyma.20G182800	K06111|1|0.0|2076|gmx:100777077|exocyst complex component 4	-	-	-	exocyst complex component SEC8-like isoform X1
Glyma.05G163700	K10746|1|0.0|706|gmx:100798062|exonuclease 1 [EC:3.1.-.-]	GO:0005634//nucleus	GO:0003677//DNA binding	GO:0006281//DNA repair	exonuclease 1-like isoform X1
Glyma.14G091700	K12591|1|2e-07|55.8|smo:SELMODRAFT_95804|exosome complex exonuclease RRP6 [EC:3.1.13.-]	GO:0005622//intracellular	GO:0003723//RNA binding	GO:0006139//nucleobase-containing compound metabolic process	exonuclease 3'-5' domain-containing protein 1-like isoform X2
Glyma.U020400	-	-	-	-	exonuclease V, chloroplastic-like
Glyma.08G149300	K01213|1|3e-81|300|pop:POPTR_552472|galacturan 1,4-alpha-galacturonidase [EC:3.2.1.67];K01184|2|8e-79|292|pop:POPTR_763686|polygalacturonase [EC:3.2.1.15]	-	-	-	exopolygalacturose-like
Glyma.03G149700	K03679|1|3e-91|332|gmx:100776358|exosome complex component RRP4	GO:0000178//exosome (RNase complex)	GO:0003723//RNA binding	-	exosome complex component RRP4
Glyma.03G255200	K11600|1|2e-33|138|gmx:100818324|exosome complex component RRP41	-	GO:0009022//tRNA nucleotidyltransferase activity	-	exosome complex component RRP41-like
Glyma.14G004400	K12589|1|2e-99|360|gmx:100818134|exosome complex component RRP42	-	-	-	exosome complex component RRP42-like
Glyma.04G221900	K12585|1|0.0|1853|gmx:100806652|exosome complex exonuclease DIS3/RRP44 [EC:3.1.13.-]	-	GO:0004540//ribonuclease activity	-	exosome complex exonuclease RRP44-like isoform X1
Glyma.06G143500	K12585|1|0.0|1863|gmx:100782456|exosome complex exonuclease DIS3/RRP44 [EC:3.1.13.-]	-	GO:0004540//ribonuclease activity	-	exosome complex exonuclease RRP44-like isoform X1
Glyma.05G079600	K12591|1|5e-172|602|gmx:100815329|exosome complex exonuclease RRP6 [EC:3.1.13.-]	GO:0005622//intracellular	GO:0003676//nucleic acid binding	GO:0006139//nucleobase-containing compound metabolic process	exosome component 10-like
Glyma.19G115100	K12591|1|0.0|699|gmx:100815329|exosome complex exonuclease RRP6 [EC:3.1.13.-]	-	-	-	exosome component 10-like
Glyma.05G089300	K12591|1|0.0|1180|gmx:100819332|exosome complex exonuclease RRP6 [EC:3.1.13.-]	-	-	-	exosome component 10-like isoform X1
Glyma.17G187400	K12591|1|0.0|1348|gmx:100815329|exosome complex exonuclease RRP6 [EC:3.1.13.-]	-	GO:0003824//catalytic activity	GO:0044237//cellular metabolic process	exosome component 10-like isoform X1
Glyma.14G061400	K02370|1|4e-27|120|ppp:PHYPADRAFT_146391|alpha-1,4-N-acetylglucosaminyltransferase EXTL3 [EC:2.4.1.223 2.4.1.224]	GO:0005794//Golgi apparatus	GO:0001888//glucuronyl-galactosyl-proteoglycan 4-alpha-N-acetylglucosaminyltransferase activity	GO:0016337//cell-cell adhesion	exostosin-2-like
Glyma.07G054900	K01115|1|2e-14|80.1|vcn:VOLCADRAFT_99471|phospholipase D [EC:3.1.4.4]	GO:0005643//nuclear pore	GO:0008565//protein transporter activity	GO:0006886//intracellular protein transport	exportin-2-like
Glyma.16G023700	K01115|1|2e-15|83.6|vcn:VOLCADRAFT_99471|phospholipase D [EC:3.1.4.4]	GO:0005643//nuclear pore	GO:0008565//protein transporter activity	GO:0006886//intracellular protein transport	exportin-2-like isoformX1
Glyma.19G248400	-	-	-	-	exportin-4-like
Glyma.04G003000	-	GO:0005643//nuclear pore	GO:0008565//protein transporter activity	GO:0006886//intracellular protein transport	exportin-7-B-like isoform X2
Glyma.06G003000	-	GO:0005643//nuclear pore	GO:0008565//protein transporter activity	GO:0006886//intracellular protein transport	exportin-7-B-like isoform X4
Glyma.04G099600	K01115|1|3e-10|65.5|vcn:VOLCADRAFT_99471|phospholipase D [EC:3.1.4.4]	-	-	-	extensin-like
Glyma.12G201300	K03885|1|8e-69|258|gmx:100793566|NADH dehydrogenase [EC:1.6.99.3]	-	GO:0043167//ion binding	-	exterl altertive D(P)H-ubiquinone oxidoreductase B1, mitochondrial-like
Glyma.07G189900	K03885|1|0.0|1162|gmx:100809915|NADH dehydrogenase [EC:1.6.99.3]	-	GO:0050660//flavin adenine dinucleotide binding	GO:0055114//oxidation-reduction process	exterl altertive D(P)H-ubiquinone oxidoreductase B2, mitochondrial-like
Glyma.08G059300	K03885|1|0.0|1104|gmx:100800518|NADH dehydrogenase [EC:1.6.99.3]	-	GO:0050660//flavin adenine dinucleotide binding	GO:0055114//oxidation-reduction process	exterl altertive D(P)H-ubiquinone oxidoreductase B2, mitochondrial-like
Glyma.15G067300	K03885|1|0.0|1160|gmx:100802661|NADH dehydrogenase [EC:1.6.99.3]	-	GO:0050660//flavin adenine dinucleotide binding	GO:0055114//oxidation-reduction process	exterl altertive D(P)H-ubiquinone oxidoreductase B2, mitochondrial-like isoform X1
Glyma.12G106900	K03885|1|1e-174|611|vvi:100249308|NADH dehydrogenase [EC:1.6.99.3]	-	-	-	exterl altertive D(P)H-ubiquinone oxidoreductase B3, mitochondrial-like
Glyma.01G182000	K00517|1|2e-63|243|ath:AT4G31940|[EC:1.14.-.-];K05280|2|7e-46|185|bdi:100840140|flavonoid 3'-monooxygenase [EC:1.14.13.21]	-	GO:0004871//signal transducer activity	GO:0006184//GTP catabolic process	extra-large guanine nucleotide-binding protein 1-like
Glyma.11G060300	K00517|1|2e-57|223|ath:AT4G31940|[EC:1.14.-.-];K04640|2|6e-41|168|rcu:RCOM_0707670|guanine nucleotide-binding protein subunit alpha, other;K05280|3|6e-41|168|pop:POPTR_823742|flavonoid 3'-monooxygenase [EC:1.14.13.21]	-	GO:0004871//signal transducer activity	GO:0006184//GTP catabolic process	extra-large guanine nucleotide-binding protein 1-like
Glyma.07G106100	K04640|1|7e-49|194|rcu:RCOM_0707670|guanine nucleotide-binding protein subunit alpha, other	-	GO:0004871//signal transducer activity	GO:0006184//GTP catabolic process	extra-large guanine nucleotide-binding protein 3-like
Glyma.09G209900	K04640|1|8e-51|201|vvi:100244127|guanine nucleotide-binding protein subunit alpha, other	-	GO:0004871//signal transducer activity	GO:0006184//GTP catabolic process	extra-large guanine nucleotide-binding protein 3-like isoform X1
Glyma.13G152700	K01262|1|0.0|838|olu:OSTLU_47051|Xaa-Pro aminopeptidase [EC:3.4.11.9];K11323|2|2e-10|67.0|vcn:VOLCADRAFT_121342|histone arginine demethylase JMJD6 [EC:1.14.11.-]	-	-	GO:0009987//cellular process	FACT complex subunit SPT16-like isoform X1
Glyma.18G044600	K01262|1|0.0|837|olu:OSTLU_47051|Xaa-Pro aminopeptidase [EC:3.4.11.9];K11323|2|2e-10|67.0|vcn:VOLCADRAFT_121342|histone arginine demethylase JMJD6 [EC:1.14.11.-]	-	-	GO:0009987//cellular process	FACT complex subunit SPT16-like isoform X2
Glyma.01G136100	K09272|1|0.0|1288|gmx:100780190|structure-specific recognition protein 1	GO:0005634//nucleus	GO:0003677//DNA binding	-	FACT complex subunit SSRP1-like
Glyma.19G233300	K10364|1|4e-179|625|gmx:100816980|capping protein (actin filament) muscle Z-line, alpha	GO:0008290//F-actin capping protein complex	GO:0003779//actin binding	GO:0030036//actin cytoskeleton organization	F-actin-capping protein subunit alpha-like isoform X1
Glyma.14G000100	K15362|1|9e-83|213|pop:POPTR_550758|fanconi anemia group J protein [EC:3.6.4.12]	-	-	-	Fanconi anemia group J protein-like isoform X1
Glyma.14G223700	K15362|1|0.0|1388|vvi:100251396|fanconi anemia group J protein [EC:3.6.4.12]	-	GO:0004386//helicase activity	-	Fanconi anemia group J protein-like isoform X6
Glyma.08G259800	K15363|1|0.0|1360|gmx:100793881|fanconi-associated nuclease 1	-	-	-	fanconi-associated nuclease 1 homolog isoform X2
Glyma.18G283900	K15363|1|0.0|998|gmx:100793881|fanconi-associated nuclease 1	-	-	-	fanconi-associated nuclease 1 homolog isoform X3
Glyma.06G051200	K13210|1|0.0|718|mtr:MTR_1g016760|far upstream element-binding protein	-	-	-	far upstream element-binding protein 1
Glyma.14G093200	K13210|1|0.0|1392|gmx:100813135|far upstream element-binding protein	-	-	-	far upstream element-binding protein 1-like
Glyma.17G230300	K13210|1|0.0|1397|gmx:100782717|far upstream element-binding protein	-	-	-	far upstream element-binding protein 1-like
Glyma.10G173300	K13118|1|8e-08|57.4|cre:CHLREDRAFT_17930|protein DGCR14;K13173|2|2e-07|56.2|vvi:100267001|arginine and glutamate-rich protein 1;K13171|4|1e-06|53.5|vvi:100262120|serine/arginine repetitive matrix protein 1	-	-	-	FAS-associated factor 2-B-like
Glyma.12G190700	K14325|1|2e-11|68.9|bdi:100845778|RNA-binding protein with serine-rich domain 1;K13171|4|1e-10|66.6|aly:ARALYDRAFT_901882|serine/arginine repetitive matrix protein 1	-	-	-	fasciclin-like arabinogalactan protein 16-like
Glyma.13G311000	K14325|1|1e-10|67.0|osa:4325394|RNA-binding protein with serine-rich domain 1	-	-	-	fasciclin-like arabinogalactan protein 16-like isoform X1
Glyma.09G048100	K01115|1|5e-17|87.4|vcn:VOLCADRAFT_99471|phospholipase D [EC:3.1.4.4];K14709|5|2e-13|75.5|vcn:VOLCADRAFT_104214|solute carrier family 39 (zinc transporter), member 1/2/3	-	-	-	fasciclin-like arabinogalactan protein 4-like
Glyma.15G155400	K01115|1|1e-31|136|vcn:VOLCADRAFT_99471|phospholipase D [EC:3.1.4.4]	-	-	-	fasciclin-like arabinogalactan protein 4-like
Glyma.13G254200	K02433|1|2e-35|149|cre:CHLREDRAFT_188401|aspartyl-tRNA(Asn)/glutamyl-tRNA (Gln) amidotransferase subunit A [EC:6.3.5.6 6.3.5.7]	-	GO:0016884//carbon-nitrogen ligase activity, with glutamine as amido-N-donor	-	fatty acid amide hydrolase-like
Glyma.15G060700	K02433|1|2e-42|172|cre:CHLREDRAFT_188401|aspartyl-tRNA(Asn)/glutamyl-tRNA (Gln) amidotransferase subunit A [EC:6.3.5.6 6.3.5.7]	-	GO:0016884//carbon-nitrogen ligase activity, with glutamine as amido-N-donor	-	fatty acid amide hydrolase-like
Glyma.13G278200	-	-	-	-	FBD-associated F-box protein At5g60610-like isoform X1
Glyma.16G009600	-	-	-	-	F-box protein At1g61340-like
Glyma.11G176600	-	-	-	-	F-box protein At1g70590-like
Glyma.20G220100	-	-	-	-	F-box protein At2g02240-like
Glyma.08G122900	-	-	-	-	F-box protein At3g07870-like
Glyma.16G198000	-	-	-	-	F-box protein At4g00755-like isoform X3
Glyma.19G157300	-	-	-	-	F-box protein At4g02760-like isoform X1
Glyma.08G251800	-	-	-	-	F-box protein At4g22390-like
Glyma.03G205200	K11323|1|8e-41|166|cre:CHLREDRAFT_120259|histone arginine demethylase JMJD6 [EC:1.14.11.-];K15108|5|1e-06|53.1|ota:Ot13g02530|solute carrier family 25 (mitochondrial thiamine pyrophosphate transporter), member 19	-	GO:0016740//transferase activity	-	F-box protein At5g06550-like
Glyma.04G120000	K10268|1|1e-27|123|rcu:RCOM_0678590|F-box and leucine-rich repeat protein 2/20	-	-	-	F-box protein At5g07670-like
Glyma.09G229800	K10268|1|3e-27|122|gmx:100816140|F-box and leucine-rich repeat protein 2/20	-	-	-	F-box protein At5g07670-like
Glyma.06G318100	K10268|1|4e-26|118|gmx:100816140|F-box and leucine-rich repeat protein 2/20	-	-	-	F-box protein At5g07670-like isoform 1
Glyma.15G092600	K01115|1|7e-20|97.4|vcn:VOLCADRAFT_99471|phospholipase D [EC:3.1.4.4]	-	-	GO:0010286//heat acclimation	F-box protein At5g46170-like
Glyma.10G064800	-	-	-	-	F-box protein PP2-A15-like isoform X2
Glyma.15G092200	K10268|1|3e-08|58.5|bdi:100843200|F-box and leucine-rich repeat protein 2/20;K03875|2|8e-08|57.4|pop:POPTR_818560|F-box and leucine-rich repeat protein 1 (S-phase kinase-associated protein 2)	-	-	-	F-box protein SKIP19-like
Glyma.10G088700	K11323|1|6e-08|56.6|vcn:VOLCADRAFT_121342|histone arginine demethylase JMJD6 [EC:1.14.11.-]	-	-	-	F-box protein SKIP23-like isoform X1
Glyma.19G119400	-	-	-	-	F-box protein SKIP24-like isoform X1
Glyma.07G273900	-	-	-	-	F-box/ankyrin repeat protein SKIP35-like isoform X1
Glyma.17G000500	-	-	-	-	F-box/ankyrin repeat protein SKIP35-like isoform X1
Glyma.18G164600	K03006|1|1e-08|60.1|smo:SELMODRAFT_128226|DNA-directed RNA polymerase II subunit RPB1 [EC:2.7.7.6]	-	-	-	F-box/FBD/LRR-repeat protein At5g56420-like isoform X1
Glyma.05G119400	K10457|1|2e-07|57.0|smo:SELMODRAFT_99292|kelch-like protein 20	-	-	-	F-box/kelch-repeat protein At1g22040-like isoform X1
Glyma.08G074400	K10457|1|1e-07|57.0|smo:SELMODRAFT_99292|kelch-like protein 20	-	-	-	F-box/kelch-repeat protein At1g22040-like isoform X1
Glyma.05G004500	-	-	-	-	F-box/kelch-repeat protein At1g55270-like
Glyma.19G002200	-	-	-	-	F-box/kelch-repeat protein At1g55270-like
Glyma.19G005000	K10457|1|1e-05|50.8|smo:SELMODRAFT_99292|kelch-like protein 20	-	-	-	F-box/kelch-repeat protein At1g55270-like
Glyma.10G199800	K06640|1|1e-07|57.0|vcn:VOLCADRAFT_88866|serine/threonine-protein kinase ATR [EC:2.7.11.1];K14774|2|6e-06|51.2|ppp:PHYPADRAFT_168559|U3 small nucleolar RNA-associated protein 25;K01115|3|8e-06|50.8|vcn:VOLCADRAFT_99471|phospholipase D [EC:3.1.4.4]	-	-	-	F-box/kelch-repeat protein At3g17530-like
Glyma.10G220200	-	-	-	-	F-box/kelch-repeat protein At3g23880-like
Glyma.18G167600	-	-	GO:0003824//catalytic activity	GO:0008152//metabolic process	F-box/kelch-repeat protein At3g23880-like
Glyma.18G274900	-	-	-	-	F-box/kelch-repeat protein At3g23880-like
Glyma.18G275900	-	-	GO:0016874//ligase activity	-	F-box/kelch-repeat protein At5g15710-like
Glyma.08G253600	-	-	GO:0016874//ligase activity	-	F-box/kelch-repeat protein At5g15710-like isoform X1
Glyma.20G045100	K01115|1|1e-14|80.1|vcn:VOLCADRAFT_99471|phospholipase D [EC:3.1.4.4]	-	-	-	F-box/kelch-repeat protein At5g26960-like
Glyma.01G150300	K01115|1|2e-19|95.5|vcn:VOLCADRAFT_99471|phospholipase D [EC:3.1.4.4]	-	-	-	F-box/kelch-repeat protein SKIP25-like
Glyma.09G215300	-	-	-	-	F-box/kelch-repeat protein SKIP25-like
Glyma.07G071400	-	-	-	-	F-box/kelch-repeat protein SKIP4-like
Glyma.03G030200	K03006|1|2e-07|53.5|bdi:100841250|DNA-directed RNA polymerase II subunit RPB1 [EC:2.7.7.6]	-	-	-	F-box/LRR-repeat protein 2-like
Glyma.07G026100	K10268|1|1e-24|113|smo:SELMODRAFT_184280|F-box and leucine-rich repeat protein 2/20	-	-	-	F-box/LRR-repeat protein 2-like
Glyma.01G128200	K10268|1|4e-52|205|vvi:100254543|F-box and leucine-rich repeat protein 2/20	-	-	-	F-box/LRR-repeat protein 3-like
Glyma.03G234000	K13128|1|5e-67|254|gmx:100805423|zinc finger CCHC domain-containing protein 8	-	GO:0016874//ligase activity	-	F-box/LRR-repeat protein 3-like
Glyma.07G254400	K10268|1|1e-175|613|gmx:100812999|F-box and leucine-rich repeat protein 2/20	-	-	-	F-box/LRR-repeat protein 4-like isoform X1
Glyma.17G019800	K10268|1|0.0|1190|gmx:100812999|F-box and leucine-rich repeat protein 2/20	-	-	-	F-box/LRR-repeat protein 4-like isoform X1
Glyma.15G101100	K10268|1|0.0|634|gmx:100816140|F-box and leucine-rich repeat protein 2/20	-	-	-	F-box/LRR-repeat protein 4-like isoform X3
Glyma.01G100400	-	-	-	-	F-box/LRR-repeat protein At3g48880-like
Glyma.10G236900	-	-	-	-	F-box/LRR-repeat protein At3g48880-like isoform X1
Glyma.05G223600	-	-	-	-	F-box/LRR-repeat protein At4g29420-like
Glyma.06G168700	-	-	-	-	F-box/LRR-repeat protein At5g63520-like isoform X1
Glyma.13G064500	K03130|1|8e-10|63.9|ppp:PHYPADRAFT_215697|transcription initiation factor TFIID subunit 5;K14555|3|1e-09|63.5|olu:OSTLU_42847|U3 small nucleolar RNA-associated protein 13	-	-	-	F-box/WD repeat-containing protein sel-10-like
Glyma.05G100500	K04508|1|0.0|1210|gmx:100810406|transducin (beta)-like 1	-	GO:0004402//histone acetyltransferase activity	GO:0016573//histone acetylation	F-box-like/WD repeat-containing protein TBL1XR1-A-like isoform X2
Glyma.17G165900	K04508|1|0.0|1066|gmx:100810406|transducin (beta)-like 1	-	GO:0004402//histone acetyltransferase activity	GO:0016573//histone acetylation	F-box-like/WD repeat-containing protein TBL1XR1-B-like isoform X1
Glyma.11G051700	K04508|1|0.0|909|gmx:100810406|transducin (beta)-like 1	-	GO:0004402//histone acetyltransferase activity	GO:0016573//histone acetylation	F-box-like/WD repeat-containing protein TBL1XR1-like
Glyma.03G128300	K00284|1|0.0|2329|gmx:548016|glutamate synthase (ferredoxin) [EC:1.4.7.1]	-	GO:0016041//glutamate synthase (ferredoxin) activity	GO:0006537//glutamate biosynthetic process	ferredoxin-dependent glutamate synthase 1, chloroplastic/mitochondrial
Glyma.19G130800	K00284|1|0.0|2201|gmx:100809299|glutamate synthase (ferredoxin) [EC:1.4.7.1]	-	GO:0016041//glutamate synthase (ferredoxin) activity	GO:0006537//glutamate biosynthetic process	ferredoxin-dependent glutamate synthase 1, chloroplastic/mitochondrial
Glyma.10G231700	K13447|1|1e-18|93.6|bdi:100843653|respiratory burst oxidase [EC:1.6.3.- 1.11.1.-]	GO:0016020//membrane	-	-	ferric reduction oxidase 2-like
Glyma.18G004600	K00522|1|3e-60|228|gmx:547476|ferritin heavy chain [EC:1.16.3.1]	GO:0009507//chloroplast	GO:0008199//ferric iron binding	GO:0006979//response to oxidative stress	ferritin-3, chloroplastic-like, partial
Glyma.13G094600	K00875|1|6e-53|207|cme:CMF097C|D-ribulokinase [EC:2.7.1.47];K00864|3|3e-13|75.9|smo:SELMODRAFT_123030|glycerol kinase [EC:2.7.1.30]	-	GO:0016301//kinase activity	GO:0016310//phosphorylation	FGGY carbohydrate kise domain-containing protein-like isoform X1
Glyma.17G065600	K00875|1|5e-48|170|cme:CMF097C|D-ribulokinase [EC:2.7.1.47];K00864|4|4e-12|72.0|smo:SELMODRAFT_123030|glycerol kinase [EC:2.7.1.30]	-	GO:0016301//kinase activity	GO:0016310//phosphorylation	FGGY carbohydrate kise domain-containing protein-like isoform X1
Glyma.18G102900	K13108|1|3e-148|523|gmx:100780414|smad nuclear-interacting protein 1	-	-	-	FHA domain-containing protein DDL-like
Glyma.06G203800	K12741|1|9e-36|150|ath:AT5G40490|heterogeneous nuclear ribonucleoprotein A1/A3	GO:0044424//intracellular part	GO:1901363	GO:0044699	filaggrin-2-like isoform X1
Glyma.08G003200	K06638|1|2e-12|73.6|pop:POPTR_837337|mitotic spindle assembly checkpoint protein MAD1;K09291|2|1e-11|70.9|pop:POPTR_820461|nucleoprotein TPR;K10696|4|6e-11|68.2|mtr:MTR_087s0035|E3 ubiquitin-protein ligase BRE1 [EC:6.3.2.19]	-	-	-	filament-like plant protein 3-like isoform X1
Glyma.15G229500	K09291|1|1e-07|56.6|mtr:MTR_2g063480|nucleoprotein TPR;K06675|2|2e-07|55.8|vcn:VOLCADRAFT_61097|structural maintenance of chromosome 4;K06638|3|2e-07|55.8|rcu:RCOM_0496470|mitotic spindle assembly checkpoint protein MAD1;K11498|4|2e-06|52.8|pop:POPTR_831806|centromeric protein E	-	-	-	filament-like plant protein 3-like isoform X2
Glyma.14G217900	K09313|1|2e-12|73.6|gmx:100780863|homeobox protein cut-like;K09291|2|4e-10|66.2|ath:AT1G79280|nucleoprotein TPR;K06638|4|2e-09|63.9|ota:Ot01g03130|mitotic spindle assembly checkpoint protein MAD1;K10400|5|2e-09|63.5|osa:4352674|kinesin family member 15	-	-	-	filament-like plant protein 4-like isoform X1
Glyma.17G170600	K10400|1|5e-09|62.4|vvi:100255624|kinesin family member 15;K09313|3|2e-08|60.5|sbi:SORBI_01g010430|homeobox protein cut-like;K06638|4|1e-07|57.8|rcu:RCOM_0496470|mitotic spindle assembly checkpoint protein MAD1;K11498|5|2e-07|57.4|aly:ARALYDRAFT_478343|centromeric protein E	-	-	-	filament-like plant protein 7-like
Glyma.11G053900	K09313|1|3e-09|63.2|sbi:SORBI_01g010430|homeobox protein cut-like;K10400|2|2e-08|60.5|vvi:100255624|kinesin family member 15;K09291|4|1e-07|58.2|ath:AT1G79280|nucleoprotein TPR	-	-	-	filament-like plant protein 7-like isoform X1
Glyma.02G307900	-	GO:0005618//cell wall	GO:0051015//actin filament binding	GO:0009846//pollen germination	fimbrin-like protein 2-like
Glyma.08G305500	K01689|1|3e-16|55.5|gmx:100787663|enolase [EC:4.2.1.11]	GO:0005773//vacuole	GO:0003779//actin binding	-	fimbrin-like protein 2-like isoform X1
Glyma.08G014500	K03145|1|2e-06|52.8|ppp:PHYPADRAFT_134298|transcription elongation factor S-II	-	GO:0003677//DNA binding	GO:0006351//transcription, DNA-dependent	FK506-binding protein 5-like
Glyma.14G027800	K14306|1|4e-07|54.7|aly:ARALYDRAFT_483630|nuclear pore complex protein Nup62;K11323|2|2e-06|52.0|vcn:VOLCADRAFT_121342|histone arginine demethylase JMJD6 [EC:1.14.11.-]	-	-	-	FK506-binding protein 5-like isoform X1
Glyma.12G241500	K06636|1|6e-06|50.4|ota:Ot03g03730|structural maintenance of chromosome 1	-	-	-	flagellar attachment zone protein 1-like
Glyma.14G115900	K01115|1|2e-18|93.6|vcn:VOLCADRAFT_99471|phospholipase D [EC:3.1.4.4]	-	-	-	flagellar attachment zone protein 1-like
Glyma.05G181700	K03243|1|7e-07|54.7|pop:POPTR_823158|translation initiation factor 5B	-	-	-	flagellar attachment zone protein 1-like isoform X1
Glyma.16G194000	K15338|1|0.0|1118|gmx:100806919|flap endonuclease GEN [EC:3.1.-.-]	GO:0005634//nucleus	GO:0004519//endonuclease activity	GO:0090305//nucleic acid phosphodiester bond hydrolysis	flap endonuclease GEN-like 2-like isoform X2
Glyma.07G218200	K05280|1|2e-93|342|pop:POPTR_823742|flavonoid 3'-monooxygenase [EC:1.14.13.21];K00517|3|2e-90|332|osa:4348172|[EC:1.14.-.-]	-	GO:0016491//oxidoreductase activity	-	flavonoid 3'-monooxygese-like
Glyma.09G272800	K11323|1|6e-14|78.2|vcn:VOLCADRAFT_121342|histone arginine demethylase JMJD6 [EC:1.14.11.-]	-	-	-	flocculation protein FLO11-like
Glyma.11G228400	K03006|1|3e-14|79.3|bdi:100841250|DNA-directed RNA polymerase II subunit RPB1 [EC:2.7.7.6]	-	-	-	flocculation protein FLO11-like
Glyma.18G216300	K03006|1|2e-13|76.6|bdi:100841250|DNA-directed RNA polymerase II subunit RPB1 [EC:2.7.7.6]	-	-	-	flocculation protein FLO11-like
Glyma.U004600	-	-	-	-	flocculation protein FLO11-like
Glyma.02G256600	K14306|1|6e-18|91.7|ath:AT2G45000|nuclear pore complex protein Nup62	-	-	GO:0044707	flocculation protein FLO11-like isoform X1
Glyma.07G237900	K13207|1|3e-46|185|gmx:100796156|CUG-BP- and ETR3-like factor	-	GO:0097159//organic cyclic compound binding	-	flowering time control protein FCA-like isoform X1
Glyma.17G035500	K13207|1|9e-43|174|ppp:PHYPADRAFT_115029|CUG-BP- and ETR3-like factor	-	GO:0097159//organic cyclic compound binding	-	flowering time control protein FCA-like isoform X1
Glyma.13G075300	-	-	-	-	flowering time control protein FPA-like
Glyma.20G049400	K13201|1|4e-09|61.6|mtr:MTR_3g109090|nucleolysin TIA-1/TIAR;K12890|3|1e-07|57.0|vvi:100255499|splicing factor, arginine/serine-rich 1/9;K13126|4|1e-07|56.6|rcu:RCOM_0296620|polyadenylate-binding protein	-	-	-	flowering time control protein FPA-like
Glyma.13G345300	K13126|1|1e-10|67.4|gmx:100813735|polyadenylate-binding protein;K13201|3|2e-10|66.6|bdi:100830774|nucleolysin TIA-1/TIAR	-	-	-	flowering time control protein FPA-like isoform X1
Glyma.15G236500	K15542|1|0.0|1518|gmx:100791889|polyadenylation factor subunit 2	-	GO:0004402//histone acetyltransferase activity	GO:0016573//histone acetylation	flowering time control protein FY-like isoform X1
Glyma.13G198200	K15542|1|0.0|1538|gmx:100788493|polyadenylation factor subunit 2	-	GO:0004402//histone acetyltransferase activity	GO:0016573//histone acetylation	flowering time control protein FY-like isoform X2
Glyma.01G062200	K13941|1|0.0|718|gmx:100808899|2-amino-4-hydroxy-6-hydroxymethyldihydropteridine diphosphokinase / dihydropteroate synthase [EC:2.7.6.3 2.5.1.15]	GO:0005829//cytosol	GO:0004156//dihydropteroate synthase activity	GO:0006979//response to oxidative stress	folic acid synthesis protein fol1-like isoform X1
Glyma.10G112700	K01938|1|2e-163|573|gmx:100806844|formate--tetrahydrofolate ligase [EC:6.3.4.3]	GO:0009507//chloroplast	GO:0005507//copper ion binding	GO:0009396//folic acid-containing compound biosynthetic process	formate--tetrahydrofolate ligase-like isoform X1
Glyma.08G139400	K09140|1|1e-15|53.5|gmx:100801900|pre-rRNA-processing protein TSR3	GO:0016020//membrane	-	-	formation of crista junctions protein 1-like isoform X2
Glyma.02G203200	K14709|1|8e-27|121|vcn:VOLCADRAFT_104214|solute carrier family 39 (zinc transporter), member 1/2/3;K01115|2|1e-26|120|vcn:VOLCADRAFT_99471|phospholipase D [EC:3.1.4.4];K15174|4|8e-22|105|pop:POPTR_751858|RNA polymerase II-associated factor 1	-	-	-	formin-like protein 13-like isoform X1
Glyma.17G074500	K14709|1|1e-25|117|vcn:VOLCADRAFT_104214|solute carrier family 39 (zinc transporter), member 1/2/3;K01115|3|2e-23|110|vcn:VOLCADRAFT_99471|phospholipase D [EC:3.1.4.4]	-	-	-	formin-like protein 13-like isoform X1
Glyma.09G215100	K14709|1|3e-51|202|vcn:VOLCADRAFT_104214|solute carrier family 39 (zinc transporter), member 1/2/3	GO:0009524//phragmoplast	GO:0008017//microtubule binding	GO:0007015//actin filament organization	formin-like protein 14-like
Glyma.04G123600	K14709|1|2e-46|186|vcn:VOLCADRAFT_104214|solute carrier family 39 (zinc transporter), member 1/2/3	-	-	-	formin-like protein 14-like isoform X1
Glyma.11G000700	K01115|1|7e-22|103|vcn:VOLCADRAFT_99471|phospholipase D [EC:3.1.4.4]	-	-	-	formin-like protein 18-like
Glyma.17G222600	K12199|1|4e-11|69.7|smo:SELMODRAFT_423905|vacuolar protein sorting-associated protein VTA1;K01115|2|9e-11|68.6|vcn:VOLCADRAFT_99471|phospholipase D [EC:3.1.4.4];K14709|5|4e-09|63.2|vcn:VOLCADRAFT_104214|solute carrier family 39 (zinc transporter), member 1/2/3	-	-	-	formin-like protein 18-like
Glyma.07G058400	K01115|1|9e-09|61.2|vcn:VOLCADRAFT_99471|phospholipase D [EC:3.1.4.4];K12825|3|1e-07|57.4|ppp:PHYPADRAFT_174116|splicing factor 3A subunit 1;K12866|4|4e-07|55.8|pop:POPTR_824729|WW domain-binding protein 11;K14709|5|5e-07|55.5|vcn:VOLCADRAFT_104214|solute carrier family 39 (zinc transporter), member 1/2/3	-	-	-	formin-like protein 1-like
Glyma.09G246200	K11323|1|1e-08|61.2|vcn:VOLCADRAFT_121342|histone arginine demethylase JMJD6 [EC:1.14.11.-]	-	-	-	formin-like protein 1-like
Glyma.16G027400	K01051|1|4e-15|58.2|gmx:100776781|pectinesterase [EC:3.1.1.11]	-	-	-	formin-like protein 1-like
Glyma.18G246800	K11323|1|3e-08|59.7|vcn:VOLCADRAFT_121342|histone arginine demethylase JMJD6 [EC:1.14.11.-];K03006|5|3e-06|53.1|bdi:100841250|DNA-directed RNA polymerase II subunit RPB1 [EC:2.7.7.6]	-	-	-	formin-like protein 1-like
Glyma.05G024500	K14709|1|3e-14|80.1|vcn:VOLCADRAFT_104214|solute carrier family 39 (zinc transporter), member 1/2/3	-	-	-	formin-like protein 20-like
Glyma.17G102800	K01115|1|4e-55|216|vcn:VOLCADRAFT_99471|phospholipase D [EC:3.1.4.4];K14709|5|2e-52|206|vcn:VOLCADRAFT_104214|solute carrier family 39 (zinc transporter), member 1/2/3	-	-	-	formin-like protein 20-like
Glyma.04G165700	K01115|1|5e-34|145|vcn:VOLCADRAFT_99471|phospholipase D [EC:3.1.4.4];K14709|5|2e-31|137|vcn:VOLCADRAFT_104214|solute carrier family 39 (zinc transporter), member 1/2/3	-	-	-	formin-like protein 20-like isoform X1
Glyma.06G196800	K01115|1|1e-30|134|vcn:VOLCADRAFT_99471|phospholipase D [EC:3.1.4.4]	-	-	-	formin-like protein 20-like isoform X1
Glyma.17G097500	K01115|1|3e-09|62.8|gmx:100791059|phospholipase D [EC:3.1.4.4]	-	-	-	formin-like protein 3-like isoform X2
Glyma.05G031100	K12866|1|3e-157|553|pop:POPTR_824729|WW domain-binding protein 11;K01115|2|8e-31|133|vcn:VOLCADRAFT_99471|phospholipase D [EC:3.1.4.4]	-	-	GO:0006396//RNA processing	formin-like protein 5-like
Glyma.06G266000	K14709|1|4e-27|122|vcn:VOLCADRAFT_104214|solute carrier family 39 (zinc transporter), member 1/2/3;K01115|5|8e-23|108|vcn:VOLCADRAFT_99471|phospholipase D [EC:3.1.4.4]	-	GO:0003779//actin binding	GO:0030036//actin cytoskeleton organization	formin-like protein 5-like
Glyma.12G136800	K14709|1|1e-25|118|vcn:VOLCADRAFT_104214|solute carrier family 39 (zinc transporter), member 1/2/3	-	GO:0003779//actin binding	GO:0030036//actin cytoskeleton organization	formin-like protein 5-like
Glyma.01G193200	K15174|1|5e-11|68.9|gmx:100800148|RNA polymerase II-associated factor 1;K01115|2|9e-11|68.2|vcn:VOLCADRAFT_99471|phospholipase D [EC:3.1.4.4]	-	GO:0003779//actin binding	GO:0030036//actin cytoskeleton organization	formin-like protein 6-like
Glyma.11G048600	K01115|1|6e-12|72.0|vcn:VOLCADRAFT_99471|phospholipase D [EC:3.1.4.4];K01051|4|9e-11|68.2|gmx:100776781|pectinesterase [EC:3.1.1.11]	-	GO:0003779//actin binding	GO:0030036//actin cytoskeleton organization	formin-like protein 6-like
Glyma.05G105100	K15174|1|8e-09|61.6|vvi:100254912|RNA polymerase II-associated factor 1;K14709|2|1e-07|57.8|vcn:VOLCADRAFT_104214|solute carrier family 39 (zinc transporter), member 1/2/3;K01115|3|8e-07|55.1|vcn:VOLCADRAFT_99471|phospholipase D [EC:3.1.4.4];K03006|4|3e-06|53.1|aly:ARALYDRAFT_491060|DNA-directed RNA polymerase II subunit RPB1 [EC:2.7.7.6]	-	-	GO:0016043//cellular component organization	formin-like protein 6-like isoform X1
Glyma.17G142800	K01433|1|0.0|642|gmx:100809779|formyltetrahydrofolate deformylase [EC:3.5.1.10]	-	GO:0008864//formyltetrahydrofolate deformylase activity	GO:0006189//'de novo' IMP biosynthetic process	formyltetrahydrofolate deformylase 1, mitochondrial-like
Glyma.18G081400	K10990|1|1e-05|50.4|sbi:SORBI_06g014000|RecQ-mediated genome instability protein 1	-	-	-	FRIGIDA-like protein 1-like
Glyma.05G231700	K01115|1|6e-12|71.2|vcn:VOLCADRAFT_99471|phospholipase D [EC:3.1.4.4]	-	-	-	FRIGIDA-like protein 4a-like
Glyma.08G039100	K01115|1|3e-12|72.0|vcn:VOLCADRAFT_99471|phospholipase D [EC:3.1.4.4]	-	-	-	FRIGIDA-like protein 4a-like
Glyma.14G096200	K01193|1|4e-38|155|gmx:100806220|beta-fructofuranosidase [EC:3.2.1.26]	-	GO:0004553//hydrolase activity, hydrolyzing O-glycosyl compounds	GO:0005975//carbohydrate metabolic process	fructan 6-exohydrolase-like
Glyma.10G034000	K00847|1|4e-15|81.6|zma:100502178|fructokinase [EC:2.7.1.4]	-	GO:0008865//fructokinase activity	GO:0016310//phosphorylation	fructokise-1-like
Glyma.13G120200	K00847|1|9e-17|87.4|zma:100502178|fructokinase [EC:2.7.1.4]	-	GO:0008865//fructokinase activity	GO:0016310//phosphorylation	fructokise-1-like
Glyma.05G074800	K00592|1|2e-15|82.8|ath:AT1G14030|[ribulose-bisphosphate carboxylase]-lysine N-methyltransferase [EC:2.1.1.127];K05302|3|2e-11|69.7|smo:SELMODRAFT_107696|SET domain-containing protein 6	-	-	-	Fructose-bisphosphate aldolase-lysine-lysine N-methyltransferase, chloroplastic-like isoform X1
Glyma.17G137700	K09553|1|0.0|1044|gmx:100780296|stress-induced-phosphoprotein 1	GO:0005886//plasma membrane	-	GO:0009644//response to high light intensity	Full=Hsp70-Hsp90 organizing protein 1; Short=GmHop-1; Altme
Glyma.13G173800	K16040|1|3e-35|146|vvi:100233030|trans-resveratrol di-O-methyltransferase [EC:2.1.1.240];K13230|2|7e-29|123|zma:100147731|2,4,7-trihydroxy-1,4-benzoxazin-3-one-glucoside 7-O-methyltransferase [EC:2.1.1.241];K13066|4|2e-19|94.7|pop:POPTR_824484|caffeic acid 3-O-methyltransferase [EC:2.1.1.68];K05279|5|5e-19|93.2|aly:ARALYDRAFT_495497|flavonol 3-O-methyltransferase [EC:2.1.1.76]	-	GO:0030746	GO:0009701	Full=Isoflavone 4'-O-methyltransferase; Short=LjHI4'OMT; Altme
Glyma.14G209100	-	GO:0044424//intracellular part	-	-	Full=Photosystem I assembly protein Ycf4 (chloroplast)
Glyma.18G250000	-	-	GO:0008233//peptidase activity	-	Full=Subtilisin-like protease Glyma18g48580; Contains
Glyma.02G015700	K01679|1|0.0|952|gmx:100819617|fumarate hydratase, class II [EC:4.2.1.2]	GO:0045239//tricarboxylic acid cycle enzyme complex	GO:0005515//protein binding	GO:0006979//response to oxidative stress	fumarate hydratase 1, mitochondrial
Glyma.02G015800	K01679|1|0.0|922|gmx:100813552|fumarate hydratase, class II [EC:4.2.1.2]	GO:0045239//tricarboxylic acid cycle enzyme complex	GO:0004333//fumarate hydratase activity	GO:0006979//response to oxidative stress	fumarate hydratase 1, mitochondrial-like
Glyma.10G288900	K13094|1|5e-08|56.6|smo:SELMODRAFT_402018|RNA-binding protein 5/10;K13096|4|3e-06|50.8|smo:SELMODRAFT_442629|splicing factor 4;K11135|5|5e-06|50.1|cre:CHLREDRAFT_189589|Pin2-interacting protein X1	-	-	-	G patch domain-containing protein 11-like
Glyma.05G015200	K13123|1|0.0|2040|gmx:100796934|G patch domain-containing protein 1	-	-	-	G patch domain-containing protein 1-like
Glyma.03G124200	K05868|1|8e-139|491|gmx:547919|cyclin B	GO:0005634//nucleus	GO:0019901//protein kinase binding	GO:0000079//regulation of cyclin-dependent protein serine/threonine kinase activity	G2/mitotic-specific cyclin S13-6
Glyma.19G127300	K05868|1|4e-154|542|gmx:547919|cyclin B	GO:0005634//nucleus	GO:0019901//protein kinase binding	GO:0000079//regulation of cyclin-dependent protein serine/threonine kinase activity	G2/mitotic-specific cyclin S13-6
Glyma.06G026200	K12418|1|2e-06|52.8|cre:CHLREDRAFT_32523|fatty acid desaturase (delta-4 desaturase) [EC:1.14.19.-];K01115|2|4e-06|51.6|vcn:VOLCADRAFT_99471|phospholipase D [EC:3.1.4.4]	-	-	-	galactose oxidase-like
Glyma.12G022300	K00818|1|7e-41|167|smo:SELMODRAFT_97066|acetylornithine aminotransferase [EC:2.6.1.11];K00819|2|5e-40|164|bdi:100840888|ornithine--oxo-acid transaminase [EC:2.6.1.13]	GO:0044464//cell part	GO:0008483//transaminase activity	GO:0048868//pollen tube development	gamma aminobutyrate transamise 3, chloroplastic-like
Glyma.13G268000	K01307|1|0.0|698|gmx:100796947|gamma-glutamyl hydrolase [EC:3.4.19.9]	-	GO:0008242//omega peptidase activity	GO:0006541//glutamine metabolic process	gamma-glutamyl hydrolase 2-like
Glyma.20G051200	-	GO:0005815//microtubule organizing center	-	GO:0000226//microtubule cytoskeleton organization	gamma-tubulin complex component 2-like isoform X1
Glyma.14G155800	-	-	-	-	gamma-tubulin complex component 2-like isoform X2
[truncated: 6,231 more rows]

## Sheet: C2
Gene_id	KEGG Orthology	GO Component	GO Function	GO Process	Annotation
Glyma.17G062600	K09285|1|0.0|1076|gmx:100803558|AP2-like factor, ANT lineage	-	-	GO:0007275//multicellular organismal development	AP2-like ethylene-responsive transcription factor AIL5-like
Glyma.06G049200	K09285|1|0.0|1279|gmx:100802454|AP2-like factor, ANT lineage	-	-	GO:0006351//transcription, DNA-dependent	AP2-like ethylene-responsive transcription factor ANT-like
Glyma.04G047900	K09285|1|0.0|1281|gmx:100787223|AP2-like factor, ANT lineage	-	-	GO:0006351//transcription, DNA-dependent	AP2-like ethylene-responsive transcription factor ANT-like
Glyma.01G195900	K09285|1|0.0|770|gmx:100787611|AP2-like factor, ANT lineage	-	-	-	AP2-like ethylene-responsive transcription factor ANT-like isoform X1
Glyma.05G108600	K09285|1|0.0|1143|gmx:100787611|AP2-like factor, ANT lineage	-	-	GO:0044699	AP2-like ethylene-responsive transcription factor ANT-like isoform X1
Glyma.11G045800	K09285|1|0.0|792|gmx:100787611|AP2-like factor, ANT lineage	-	-	-	AP2-like ethylene-responsive transcription factor ANT-like isoform X3
Glyma.02G185200	K09285|1|1e-129|461|gmx:100786651|AP2-like factor, ANT lineage	-	-	-	AP2-like ethylene-responsive transcription factor At2g41710-like
Glyma.19G138000	K09285|1|0.0|835|gmx:100786651|AP2-like factor, ANT lineage	GO:0005634//nucleus	GO:0003700//sequence-specific DNA binding transcription factor activity	GO:0006355//regulation of transcription, DNA-dependent	AP2-like ethylene-responsive transcription factor At2g41710-like isoform X2
Glyma.12G073300	K09284|1|0.0|978|gmx:100788303|AP2-like factor, euAP2 lineage	-	-	-	ethylene-responsive transcription factor RAP2-7-like isoform X1
Glyma.U022100	K09284|1|8e-170|595|gmx:100812898|AP2-like factor, euAP2 lineage	-	-	-	ethylene-responsive transcription factor RAP2-7-like isoform X1
Glyma.U037700	K09285|1|0.0|1009|gmx:100798179|AP2-like factor, ANT lineage	GO:0005634//nucleus	GO:0003700//sequence-specific DNA binding transcription factor activity	GO:0006351//transcription, DNA-dependent	AP2
Glyma.20G180000	K14486|1|3e-73|275|pop:POPTR_589324|auxin response factor	-	-	-	auxin response factor 18-like
Glyma.15G181000	K14486|1|0.0|1303|aly:ARALYDRAFT_488981|auxin response factor	GO:0005634//nucleus	GO:0003677//DNA binding	GO:0006355//regulation of transcription, DNA-dependent	auxin response factor 19-like
Glyma.08G008100	K14486|1|1e-76|286|pop:POPTR_828321|auxin response factor	GO:0005634//nucleus	GO:0003677//DNA binding	GO:0006355//regulation of transcription, DNA-dependent	auxin response factor 2-like
Glyma.07G202200	K14486|1|0.0|1438|gmx:100796970|auxin response factor	-	-	GO:0006351//transcription, DNA-dependent	auxin response factor 3-like
Glyma.13G174000	K14486|1|0.0|1141|gmx:100796970|auxin response factor	GO:0005634//nucleus	GO:0003677//DNA binding	GO:0009725//response to hormone stimulus	auxin response factor 3-like isoform X2
Glyma.12G071000	K14486|1|1e-136|485|vvi:100245251|auxin response factor	GO:0005634//nucleus	GO:0003677//DNA binding	GO:0006355//regulation of transcription, DNA-dependent	auxin response factor 4-like isoform X2
Glyma.U019800	K14486|1|4e-143|507|vvi:100245251|auxin response factor	GO:0005634//nucleus	GO:0003677//DNA binding	GO:0006355//regulation of transcription, DNA-dependent	auxin response factor 4-like isoform X2
Glyma.12G171000	K14486|1|8e-144|509|vvi:100245251|auxin response factor	GO:0005634//nucleus	GO:0003677//DNA binding	GO:0006355//regulation of transcription, DNA-dependent	auxin response factor 4-like isoform X5
Glyma.14G032700	K14486|1|3e-179|627|vvi:100254074|auxin response factor	-	-	-	auxin response factor 6-like
Glyma.15G091000	K14486|1|5e-177|620|vvi:100254074|auxin response factor	GO:0005634//nucleus	GO:0003677//DNA binding	GO:0006355//regulation of transcription, DNA-dependent	auxin response factor 6-like isoform X1
Glyma.13G221400	K14486|1|3e-179|628|vvi:100254074|auxin response factor	GO:0005634//nucleus	GO:0003677//DNA binding	GO:0006355//regulation of transcription, DNA-dependent	auxin response factor 6-like isoform X2
Glyma.18G046800	K14486|1|9e-174|609|gmx:100790289|auxin response factor	GO:0005634//nucleus	GO:0003677//DNA binding	GO:0006355//regulation of transcription, DNA-dependent	auxin response factor 8-like
Glyma.14G208500	K14486|1|1e-174|612|rcu:RCOM_1597120|auxin response factor	GO:0005634//nucleus	GO:0003677//DNA binding	GO:0006355//regulation of transcription, DNA-dependent	auxin response factor 8-like
Glyma.02G239600	K14486|1|7e-166|583|rcu:RCOM_1597120|auxin response factor	GO:0005634//nucleus	GO:0003677//DNA binding	GO:0006355//regulation of transcription, DNA-dependent	auxin response factor 8-like isoform X1
Glyma.03G070500	K14486|1|0.0|653|osa:4329672|auxin response factor	GO:0005634//nucleus	GO:0003677//DNA binding	GO:0006355//regulation of transcription, DNA-dependent	auxin response factor 9-like
Glyma.07G134800	K14486|1|0.0|636|rcu:RCOM_0496620|auxin response factor	-	GO:0005488//binding	GO:0009725//response to hormone stimulus	auxin response factor 9-like
Glyma.01G103500	K14486|1|0.0|643|osa:4329672|auxin response factor	GO:0005634//nucleus	GO:0003677//DNA binding	GO:0006355//regulation of transcription, DNA-dependent	auxin response factor 9-like
Glyma.03G258300	K14486|1|0.0|635|osa:4329672|auxin response factor	-	-	-	auxin response factor 9-like isoform X1
Glyma.18G184500	K14486|1|2e-144|511|rcu:RCOM_0496620|auxin response factor	-	GO:0005488//binding	GO:0009725//response to hormone stimulus	auxin response factor 9-like isoform X1
Glyma.06G063500	K14491|1|0.0|1403|gmx:100809002|two-component response regulator ARR-B family	-	GO:0005488//binding	GO:0007165//signal transduction	two-component response regulator ARR12-like
Glyma.15G206200	K14491|1|0.0|1396|gmx:100776075|two-component response regulator ARR-B family	-	GO:0005488//binding	GO:0007165//signal transduction	two-component response regulator ARR2-like
Glyma.19G049400	K14491|1|4e-62|237|gmx:100817125|two-component response regulator ARR-B family	-	-	GO:0009987//cellular process	two-component response regulator ARR2-like isoform X1
Glyma.09G040000	K14491|1|0.0|952|gmx:100814930|two-component response regulator ARR-B family	-	GO:0000156//phosphorelay response regulator activity	GO:0000160//two-component signal transduction system (phosphorelay)	two-component response regulator ARR9-like
Glyma.07G163700	-	-	-	GO:0006351//transcription, DNA-dependent	proliferation-associated protein 2G4
Glyma.04G037800	-	GO:0005634//nucleus	GO:0003677//DNA binding	GO:0006355//regulation of transcription, DNA-dependent	BAG family molecular chaperone regulator 3-like
Glyma.14G079200	-	GO:0005634//nucleus	GO:0003677//DNA binding	GO:0006355//regulation of transcription, DNA-dependent	BAG family molecular chaperone regulator 8, chloroplastic-like
Glyma.13G245900	K09287|1|2e-11|70.5|aly:ARALYDRAFT_476011|RAV-like factor	GO:0005634//nucleus	GO:0003677//DNA binding	GO:0006355//regulation of transcription, DNA-dependent	basic 7S globulin
Glyma.11G197900	K09287|1|7e-13|75.1|aly:ARALYDRAFT_484335|RAV-like factor	-	-	GO:0050789//regulation of biological process	basic 7S globulin 2
Glyma.02G237500	-	-	-	-	putative calcium-transporting ATPase 11, plasma membrane-type-like isoform X2
Glyma.05G201900	-	-	-	-	protein BCCIP homolog
Glyma.05G137100	-	-	-	-	BBR-BPC
Glyma.04G033800	K14503|1|1e-126|451|rcu:RCOM_1593760|brassinosteroid resistant 1/2	GO:0005829//cytosol	GO:0003677//DNA binding	GO:0006355//regulation of transcription, DNA-dependent	general transcription factor IIE subunit 1-like
Glyma.12G231500	K14503|1|2e-60|232|vvi:100249673|brassinosteroid resistant 1/2	-	-	-	beta-adaptin-like protein A-like isoform X1
Glyma.13G266500	K14503|1|1e-62|239|vvi:100249673|brassinosteroid resistant 1/2	-	-	-	beta-adaptin-like protein A-like isoform X1
Glyma.19G128900	K15382|1|3e-07|39.3|cme:CMF105C|solute carrier family 50 (sugar transporter);K13422|3|8e-07|53.9|osa:4349484|transcription factor MYC2	-	GO:0046983//protein dimerization activity	-	transcription factor bHLH96-like isoform X1
Glyma.02G018900	-	-	GO:0046983//protein dimerization activity	-	transcription factor BIM1-like
Glyma.08G298700	-	-	GO:0046983//protein dimerization activity	-	transcription factor DICHOTOMA-like
Glyma.06G165700	K12126|1|1e-13|75.9|aly:ARALYDRAFT_471048|phytochrome-interacting factor 3	-	-	-	transcription factor DIVARICATA-like isoform X1
Glyma.05G201700	K12126|1|3e-12|72.0|ath:AT1G09530|phytochrome-interacting factor 3	-	-	-	transcription factor DIVARICATA-like isoform X1
Glyma.20G216700	-	-	-	-	transcription factor GTE1-like
Glyma.18G246100	K13422|1|9e-10|61.6|pop:POPTR_836925|transcription factor MYC2	-	-	-	transcription factor GTE6-like isoform X1
Glyma.11G043600	K13422|1|2e-15|82.0|osa:4349484|transcription factor MYC2	-	-	-	transcription factor HBP-1a isoformX1
Glyma.13G368700	K13422|1|2e-17|89.0|bdi:100836477|transcription factor MYC2	-	-	-	transcription factor JUNGBRUNNEN 1
Glyma.15G005000	K13422|1|9e-15|79.3|osa:4349484|transcription factor MYC2	-	-	-	transcription factor JUNGBRUNNEN 1-like isoform X1
Glyma.01G198100	K13422|1|1e-18|93.6|bdi:100836477|transcription factor MYC2	-	-	-	transcription factor LAF1
Glyma.12G122800	K13422|1|4e-11|68.2|pop:POPTR_836925|transcription factor MYC2	-	GO:0046983//protein dimerization activity	-	transcription factor LHW-like
Glyma.02G258300	K13422|1|2e-08|58.5|aly:ARALYDRAFT_890840|transcription factor MYC2	-	-	-	transcription factor LHW-like
Glyma.U037800	K12126|1|2e-14|80.5|ath:AT1G09530|phytochrome-interacting factor 3;K10863|3|9e-07|54.7|aly:ARALYDRAFT_486946|aprataxin [EC:3.-.-.-]	-	-	-	transcription factor LHW-like
Glyma.14G089600	K12126|1|3e-15|82.4|aly:ARALYDRAFT_471048|phytochrome-interacting factor 3;K10863|3|1e-06|53.9|aly:ARALYDRAFT_486946|aprataxin [EC:3.-.-.-]	-	-	-	transcription factor LHW-like isoform X1
Glyma.04G048000	K12126|1|6e-13|74.7|ath:AT1G09530|phytochrome-interacting factor 3	-	-	-	transcription factor MYB12-like
Glyma.02G148500	K12126|1|6e-08|57.0|aly:ARALYDRAFT_471048|phytochrome-interacting factor 3	-	-	-	transcription factor MYB1R1-like
Glyma.08G286500	K13422|1|9e-15|80.5|gmx:100790854|transcription factor MYC2	-	-	-	transcription factor MYB44
Glyma.01G019700	K13422|1|2e-14|79.0|rcu:RCOM_0864470|transcription factor MYC2	-	GO:0046983//protein dimerization activity	-	transcription factor MYB51-like
Glyma.19G236900	K13422|1|2e-13|75.9|ppp:PHYPADRAFT_164647|transcription factor MYC2	GO:0044444//cytoplasmic part	-	-	transcription factor MYC2-like
Glyma.06G100000	K13422|1|1e-16|86.3|ppp:PHYPADRAFT_164647|transcription factor MYC2	GO:0044444//cytoplasmic part	-	-	transcription factor MYC2-like
Glyma.03G240000	K13422|1|3e-14|79.0|ppp:PHYPADRAFT_164647|transcription factor MYC2	GO:0044444//cytoplasmic part	-	-	transcription factor NAI1-like
Glyma.17G082100	K13422|1|7e-09|61.6|mtr:MTR_5g030430|transcription factor MYC2	-	-	-	transcription factor NAI1-like
Glyma.19G163300	-	-	-	-	transcription factor SAC51-like
Glyma.03G161800	K13422|1|5e-07|55.5|aly:ARALYDRAFT_890840|transcription factor MYC2	-	-	-	transcription factor TCP14-like
Glyma.07G051500	K13422|1|2e-50|198|aly:ARALYDRAFT_890840|transcription factor MYC2	-	-	-	ZF-HD homeobox protein At5g65410-like
Glyma.01G096600	K13422|1|0.0|1273|gmx:100790854|transcription factor MYC2	-	GO:0016491//oxidoreductase activity	-	zinc finger CCCH domain-containing protein 1
Glyma.18G246000	K13422|1|8e-13|73.2|gmx:100790168|transcription factor MYC2	-	-	-	zinc finger CCCH domain-containing protein 11-like
Glyma.19G224700	K12126|1|2e-64|246|aly:ARALYDRAFT_471048|phytochrome-interacting factor 3;K13422|3|7e-10|64.7|pop:POPTR_836925|transcription factor MYC2	-	-	-	zinc finger CCCH domain-containing protein 12-like isoform X1
Glyma.13G040100	K13422|1|6e-13|74.3|gmx:100790854|transcription factor MYC2	-	GO:0046983//protein dimerization activity	GO:0010374//stomatal complex development	zinc finger CCCH domain-containing protein 30-like isoform X1
Glyma.03G152800	K13422|1|7e-18|90.5|rcu:RCOM_0864470|transcription factor MYC2	-	-	-	zinc finger CCHC domain-containing protein 10-like
Glyma.08G008200	K13422|1|5e-12|68.6|rcu:RCOM_0864470|transcription factor MYC2	-	GO:0046983//protein dimerization activity	-	inositol hexakisphosphate and diphosphoinositol-pentakisphosphate kinase 2-like isoform X3
Glyma.17G180800	K12126|1|3e-11|68.9|aly:ARALYDRAFT_471048|phytochrome-interacting factor 3	-	-	-	uncharacterized protein LOC100500456 isoform X1
Glyma.15G075000	-	-	GO:0046983//protein dimerization activity	GO:0050832//defense response to fungus	uncharacterized protein LOC100814429 isoform X1
Glyma.04G200500	K13422|1|1e-19|96.7|gmx:100790854|transcription factor MYC2	-	GO:0046983//protein dimerization activity	-	bHLH
Glyma.07G027400	K13422|1|6e-11|67.0|pop:POPTR_836925|transcription factor MYC2	-	-	-	bHLH
Glyma.01G129700	-	-	-	-	bHLH
Glyma.20G185500	K13422|1|5e-08|57.8|gmx:100790168|transcription factor MYC2;K12126|5|5e-07|54.7|aly:ARALYDRAFT_471048|phytochrome-interacting factor 3	-	GO:0046983//protein dimerization activity	-	bHLH
Glyma.10G205000	K13422|1|1e-07|57.0|ath:AT1G32640|transcription factor MYC2;K12126|4|4e-07|55.1|aly:ARALYDRAFT_471048|phytochrome-interacting factor 3	-	GO:0046983//protein dimerization activity	-	bHLH
Glyma.18G258700	-	-	GO:0046983//protein dimerization activity	-	bHLH
Glyma.06G284900	K14431|1|2e-06|53.1|mtr:MTR_2g086420|transcription factor TGA;K09060|4|1e-05|50.8|ath:AT4G01120|plant G-box-binding factor	-	GO:0003700//sequence-specific DNA binding transcription factor activity	GO:0006355//regulation of transcription, DNA-dependent	transcription factor bHLH25-like isoform X2
Glyma.12G121000	K09060|1|4e-06|52.0|mtr:MTR_7g116890|plant G-box-binding factor;K04371|2|6e-06|51.6|vvi:100254083|extracellular signal-regulated kinase 1/2 [EC:2.7.11.24]	-	GO:0003700//sequence-specific DNA binding transcription factor activity	GO:0006355//regulation of transcription, DNA-dependent	transcription factor bHLH30-like
Glyma.11G126600	K15168|1|2e-18|92.8|ath:AT1G25540|mediator of RNA polymerase II transcription subunit 25	GO:0005634//nucleus	GO:0003677//DNA binding	GO:0009410//response to xenobiotic stimulus	transcription factor bHLH51-like
Glyma.08G265600	K09060|1|3e-125|446|gmx:778122|plant G-box-binding factor	GO:0005634//nucleus	GO:0003700//sequence-specific DNA binding transcription factor activity	GO:0006355//regulation of transcription, DNA-dependent	transcription factor TCP7-like
Glyma.13G272500	-	-	-	-	zinc finger CCCH domain-containing protein 18-like
Glyma.02G236200	K14432|1|3e-07|55.1|bdi:100822382|ABA responsive element binding factor;K09060|2|2e-06|52.8|gmx:100781875|plant G-box-binding factor	-	GO:0003700//sequence-specific DNA binding transcription factor activity	GO:0006355//regulation of transcription, DNA-dependent	zinc finger CCCH domain-containing protein 18-like isoform X1
Glyma.04G254800	K14431|1|3e-115|414|pop:POPTR_716556|transcription factor TGA	-	GO:0003677//DNA binding	GO:0006952//defense response	zinc finger CCCH domain-containing protein 69-like isoform X1
Glyma.16G029000	K09060|1|0.0|655|gmx:100781875|plant G-box-binding factor	GO:0005634//nucleus	GO:0003700//sequence-specific DNA binding transcription factor activity	GO:0006355//regulation of transcription, DNA-dependent	condensin complex subunit 2-like isoform X1
Glyma.20G007700	K09060|1|2e-26|117|aly:ARALYDRAFT_912691|plant G-box-binding factor	-	GO:0005488//binding	GO:0019222//regulation of metabolic process	lipid phosphate phosphatase 1-like isoform X1
Glyma.17G253200	K04371|1|1e-36|150|vvi:100254083|extracellular signal-regulated kinase 1/2 [EC:2.7.11.24];K09060|2|9e-11|64.7|gmx:100781875|plant G-box-binding factor	-	-	-	bZIP
Glyma.05G168100	-	-	GO:0003700//sequence-specific DNA binding transcription factor activity	GO:0006355//regulation of transcription, DNA-dependent	bZIP
Glyma.04G026200	K09060|1|1e-07|57.0|pop:POPTR_1111598|plant G-box-binding factor;K14432|4|1e-06|53.5|gmx:100818567|ABA responsive element binding factor;K11548|5|4e-06|52.0|cme:CMB012C|kinetochore protein Nuf2	-	GO:0003700//sequence-specific DNA binding transcription factor activity	GO:0006355//regulation of transcription, DNA-dependent	bZIP
Glyma.20G246400	K14431|1|0.0|666|mtr:MTR_8g040120|transcription factor TGA	-	GO:0003700//sequence-specific DNA binding transcription factor activity	GO:0006355//regulation of transcription, DNA-dependent	bZIP
Glyma.02G131700	K14432|1|0.0|888|gmx:100217340|ABA responsive element binding factor	-	GO:0043565//sequence-specific DNA binding	GO:0006355//regulation of transcription, DNA-dependent	bZIP
Glyma.11G189500	K11276|1|1e-88|325|gmx:100792094|nucleophosmin 1;K11294|3|5e-11|67.4|osa:4337032|nucleolin	GO:0005730//nucleolus	GO:0008270//zinc ion binding	GO:0016568//chromatin modification	C2H2
Glyma.04G192000	K13172|1|5e-11|69.3|vvi:100256073|serine/arginine repetitive matrix protein 2;K09191|2|2e-10|67.0|sbi:SORBI_09g002060|general transcription factor IIIA	-	-	GO:0044699	C2H2
Glyma.06G173800	K11446|1|2e-44|181|ota:Ot08g01100|histone demethylase JARID1 [EC:1.14.11.-]	-	-	GO:0044763	C2H2
Glyma.06G174000	K11446|1|1e-44|181|ota:Ot08g01100|histone demethylase JARID1 [EC:1.14.11.-]	-	-	GO:0044763	C2H2
Glyma.20G181000	K11446|1|6e-40|165|smo:SELMODRAFT_956|histone demethylase JARID1 [EC:1.14.11.-]	-	-	-	C2H2
Glyma.07G107500	-	GO:0005622//intracellular	GO:0005488//binding	-	C2H2
Glyma.05G235400	K14011|1|0.0|926|gmx:100807576|UBX domain-containing protein 6	GO:0019898//extrinsic to membrane	GO:0003676//nucleic acid binding	GO:0006499//N-terminal protein myristoylation	C2H2
Glyma.18G003600	-	GO:0005622//intracellular	GO:0008270//zinc ion binding	-	C2H2
Glyma.08G092300	-	GO:0005622//intracellular	GO:0005488//binding	-	C2H2
Glyma.16G181700	-	-	-	-	C2H2
Glyma.07G226800	-	-	-	-	C2H2
Glyma.02G292900	K09191|1|0.0|746|gmx:100801812|general transcription factor IIIA	GO:0005622//intracellular	GO:0008270//zinc ion binding	-	zinc finger protein 6
Glyma.02G293300	K09191|1|0.0|771|gmx:100801812|general transcription factor IIIA	GO:0005622//intracellular	GO:0008270//zinc ion binding	-	C2H2
Glyma.02G153900	-	-	-	-	C2H2
Glyma.03G179700	K11323|1|5e-07|55.1|vcn:VOLCADRAFT_121342|histone arginine demethylase JMJD6 [EC:1.14.11.-]	-	-	-	C2H2
Glyma.04G033300	K14306|1|1e-07|57.0|ppp:PHYPADRAFT_166175|nuclear pore complex protein Nup62	-	-	-	C2H2
Glyma.05G137000	-	GO:0005622//intracellular	GO:0005488//binding	-	C2H2
Glyma.15G024500	-	-	-	-	C2H2
Glyma.17G228000	-	-	-	-	C2H2
Glyma.17G076900	-	-	-	-	C2H2
Glyma.16G056000	-	GO:0005622//intracellular	GO:0008270//zinc ion binding	-	C2H2
Glyma.03G025400	K13127|1|0.0|676|gmx:100817146|RING finger protein 113A	-	GO:0008270//zinc ion binding	-	C3H
Glyma.11G147200	K15332|1|0.0|1584|gmx:100816103|tRNA (uracil-5-)-methyltransferase	-	GO:1901363	GO:0032259//methylation	C3H
Glyma.12G068100	K15332|1|0.0|1491|gmx:100816103|tRNA (uracil-5-)-methyltransferase	-	GO:0005488//binding	GO:0008152//metabolic process	C3H
Glyma.03G138600	K15172|1|3e-29|129|vcn:VOLCADRAFT_106802|transcription elongation factor SPT5	-	GO:0008270//zinc ion binding	-	C3H
Glyma.10G020600	K08852|1|1e-16|86.3|vcn:VOLCADRAFT_107956|serine/threonine-protein kinase/endoribonuclease IRE1 [EC:2.7.11.1 3.1.26.-]	-	GO:0005488//binding	-	C3H
Glyma.02G153700	K08852|1|5e-18|91.3|vcn:VOLCADRAFT_107956|serine/threonine-protein kinase/endoribonuclease IRE1 [EC:2.7.11.1 3.1.26.-]	-	GO:0008270//zinc ion binding	-	C3H
Glyma.10G020700	K08852|1|2e-17|89.7|vcn:VOLCADRAFT_107956|serine/threonine-protein kinase/endoribonuclease IRE1 [EC:2.7.11.1 3.1.26.-]	-	GO:0008270//zinc ion binding	-	C3H
Glyma.17G116200	-	-	-	-	C3H
Glyma.05G008000	-	-	-	-	C3H
Glyma.16G010500	K10884|1|5e-08|57.8|cre:CHLREDRAFT_205970|ATP-dependent DNA helicase 2 subunit 1	-	-	-	C3H
Glyma.08G153800	K15687|1|0.0|729|gmx:100787817|E3 ubiquitin-protein ligase makorin [EC:6.3.2.19]	-	GO:0008270//zinc ion binding	-	C3H
Glyma.08G105200	-	-	-	-	CAMTA
Glyma.10G021400	K12135|1|3e-30|131|aly:ARALYDRAFT_488429|zinc finger protein CONSTANS;K12130|3|2e-07|55.8|rcu:RCOM_0969830|pseudo-response regulator 5;K12128|4|3e-07|55.1|aly:ARALYDRAFT_483843|pseudo-response regulator 9	-	-	-	CO-like
Glyma.05G233700	K12135|1|1e-09|63.2|ath:AT5G15840|zinc finger protein CONSTANS	-	-	-	CO-like
Glyma.13G050300	K12135|1|4e-94|343|aly:ARALYDRAFT_488429|zinc finger protein CONSTANS;K12130|3|8e-10|63.2|osa:4347674|pseudo-response regulator 5;K03539|4|6e-09|60.1|bdi:100830772|ribonuclease P/MRP protein subunit RPP1 [EC:3.1.26.5];K12127|5|6e-09|60.1|smo:SELMODRAFT_438647|pseudo-response regulator 1	-	-	-	CO-like
Glyma.04G058900	K12135|1|7e-63|239|aly:ARALYDRAFT_488429|zinc finger protein CONSTANS;K12128|4|6e-10|64.3|ath:AT2G46790|pseudo-response regulator 9;K12131|5|1e-09|63.2|aly:ARALYDRAFT_496148|pseudo-response regulator 3	-	-	-	CO-like
Glyma.09G223500	-	-	-	-	CPP
Glyma.10G245500	-	-	-	-	CPP
Glyma.06G083400	-	-	-	-	CPP
Glyma.04G081700	K02696|1|3e-06|52.4|gmx:3989307|photosystem I subunit VIII;K01963|3|9e-06|52.0|mtr:MTR_4g050870|acetyl-CoA carboxylase carboxyl transferase subunit beta [EC:6.4.1.2]	-	-	-	CPP
Glyma.07G085300	-	-	-	-	CPP
Glyma.17G208500	-	-	-	-	CPP
Glyma.14G216500	K12135|1|5e-15|80.5|aly:ARALYDRAFT_488429|zinc finger protein CONSTANS	-	-	-	DBB
Glyma.12G037200	K12135|1|3e-08|57.8|aly:ARALYDRAFT_488429|zinc finger protein CONSTANS	GO:0005622//intracellular	GO:0008270//zinc ion binding	-	DBB
Glyma.11G110900	K12135|1|2e-07|54.7|aly:ARALYDRAFT_488429|zinc finger protein CONSTANS	GO:0005622//intracellular	GO:0008270//zinc ion binding	-	DBB
Glyma.15G215500	-	-	-	-	Dof
Glyma.U021300	-	-	GO:0005488//binding	-	Dof
Glyma.12G072400	-	-	GO:0005488//binding	-	Dof
Glyma.15G044800	-	-	GO:0003677//DNA binding	GO:0006355//regulation of transcription, DNA-dependent	Dof
Glyma.16G022900	-	-	GO:0003677//DNA binding	GO:0006355//regulation of transcription, DNA-dependent	Dof
Glyma.15G022800	-	-	-	-	Dof
Glyma.02G062700	K15174|1|4e-06|49.7|pop:POPTR_751858|RNA polymerase II-associated factor 1	-	GO:0005488//binding	GO:0044763	Dof
Glyma.13G335200	-	-	-	-	Dof
Glyma.20G216600	-	-	GO:0005488//binding	-	Dof
Glyma.01G183000	-	-	-	-	Dof
Glyma.05G037800	-	-	GO:0005488//binding	-	Dof
Glyma.01G021100	-	-	GO:0005488//binding	-	Dof
Glyma.04G178300	K09391|1|5e-96|349|gmx:100806151|E2F transcription factor 7/8	-	-	-	E2F/DP
Glyma.05G033400	K09391|1|0.0|711|gmx:100806151|E2F transcription factor 7/8	-	-	-	E2F/DP
Glyma.17G093600	K09391|1|2e-177|620|gmx:100806151|E2F transcription factor 7/8;K04682|5|4e-10|64.3|smo:SELMODRAFT_445661|E2F transcription factor 4/5	-	-	-	E2F/DP
Glyma.06G186800	K09391|1|4e-122|436|gmx:100806151|E2F transcription factor 7/8	-	-	-	E2F/DP
Glyma.10G078200	K04682|1|3e-83|308|smo:SELMODRAFT_445661|E2F transcription factor 4/5	-	-	-	E2F/DP
Glyma.06G024900	K04682|1|1e-62|239|smo:SELMODRAFT_445661|E2F transcription factor 4/5	-	-	-	E2F/DP
Glyma.03G159800	K09286|1|1e-27|120|rcu:RCOM_0546450|EREBP-like factor;K03021|5|2e-25|113|smo:SELMODRAFT_443461|DNA-directed RNA polymerase III subunit RPC2 [EC:2.7.7.6]	-	-	-	ERF
Glyma.05G214400	K09286|1|2e-33|142|pop:POPTR_571923|EREBP-like factor;K03021|5|3e-19|95.1|smo:SELMODRAFT_443461|DNA-directed RNA polymerase III subunit RPC2 [EC:2.7.7.6]	-	-	-	ERF
Glyma.01G224100	K09286|1|8e-35|146|pop:POPTR_571923|EREBP-like factor	-	-	-	ERF
Glyma.11G019000	K09286|1|2e-33|142|pop:POPTR_571923|EREBP-like factor	-	-	-	ERF
Glyma.13G040400	K09286|1|1e-34|146|vvi:100246641|EREBP-like factor	-	-	-	ERF
Glyma.19G253100	K09286|1|3e-27|120|pop:POPTR_571923|EREBP-like factor	-	-	-	ERF
Glyma.01G231000	K09286|1|9e-31|131|vvi:100252531|EREBP-like factor	-	-	GO:0006351//transcription, DNA-dependent	ERF
Glyma.09G194800	K09286|1|6e-57|220|vvi:100252531|EREBP-like factor	-	-	-	ERF
Glyma.17G114500	K09286|1|6e-19|93.6|rcu:RCOM_0295580|EREBP-like factor	-	-	GO:0006351//transcription, DNA-dependent	ERF
Glyma.18G159900	-	-	-	-	ERF
Glyma.13G081600	K09286|1|3e-23|107|vvi:100252531|EREBP-like factor	GO:0005634//nucleus	GO:0003700//sequence-specific DNA binding transcription factor activity	GO:0006355//regulation of transcription, DNA-dependent	ERF
Glyma.08G020900	K09286|1|1e-31|136|pop:POPTR_571923|EREBP-like factor;K03021|5|3e-19|95.5|smo:SELMODRAFT_443461|DNA-directed RNA polymerase III subunit RPC2 [EC:2.7.7.6]	-	-	-	ERF
Glyma.01G147600	K09286|1|2e-57|221|vvi:100252531|EREBP-like factor	-	-	-	ERF
Glyma.08G348300	-	-	-	-	ERF
Glyma.05G228100	K09286|1|3e-61|233|vvi:100252531|EREBP-like factor	-	-	-	ERF
Glyma.05G062100	K09286|1|4e-44|177|rcu:RCOM_0799320|EREBP-like factor	GO:0005634//nucleus	GO:0003700//sequence-specific DNA binding transcription factor activity	GO:0006355//regulation of transcription, DNA-dependent	ERF
Glyma.10G119100	K09286|1|4e-32|138|rcu:RCOM_0273420|EREBP-like factor	-	-	GO:0006351//transcription, DNA-dependent	ERF
Glyma.15G144500	-	-	GO:0008270//zinc ion binding	-	protein FAR1-RELATED SEQUENCE 11-like
Glyma.09G039300	-	-	GO:0008270//zinc ion binding	-	protein FAR1-RELATED SEQUENCE 11-like isoform X1
Glyma.10G001400	-	-	GO:0008270//zinc ion binding	-	protein FAR1-RELATED SEQUENCE 2-like isoform X1
Glyma.06G002400	-	-	-	-	protein FAR1-RELATED SEQUENCE 3-like
Glyma.14G043900	-	-	-	-	protein FAR1-RELATED SEQUENCE 3-like isoform X1
Glyma.15G222100	-	-	-	-	protein FAR1-RELATED SEQUENCE 3-like isoform X1
Glyma.02G273500	K04728|1|2e-33|143|mtr:MTR_3g077860|ataxia telangiectasia mutated family protein [EC:2.7.11.1];K13338|2|2e-28|126|mtr:MTR_4g083460|peroxin-1;K09291|3|6e-19|95.5|mtr:MTR_2g063480|nucleoprotein TPR;K13346|4|6e-18|92.0|mtr:MTR_1g015390|peroxin-10;K15115|5|5e-17|89.0|mtr:MTR_1g087840|solute carrier family 25 (mitochondrial folate transporter), member 32	-	-	-	protein FAR1-RELATED SEQUENCE 3-like isoform X2
Glyma.08G227500	-	-	-	-	protein FAR1-RELATED SEQUENCE 5-like
Glyma.01G202900	-	-	-	-	protein FAR1-RELATED SEQUENCE 5-like
Glyma.13G344100	-	-	-	-	protein FAR1-RELATED SEQUENCE 5-like isoform X2
Glyma.15G030200	-	-	-	-	protein FAR1-RELATED SEQUENCE 6-like isoform X1
Glyma.08G172600	-	-	-	-	protein FAR1-RELATED SEQUENCE 7-like isoform X1
[truncated: 7,451 more rows]

## Sheet: C3
Gene_id	KEGG Orthology	GO Component	GO Function	GO Process	Annotation
[truncated: 4,943 more rows]

[truncated: 9 more sheets: C4, C5, C6, C7, C8, C9, C10, C11, C12]
