# Supplementary material for: Transcriptomic comparison reveals genetic variation potentially underlying seed developmental evolution of soybeans
Source: J Exp Bot. 2018 Aug 3;69(21):5089–104. doi: 10.1093/jxb/ery291 (PMC6184420; doi:10.1093/jxb/ery291)
Supplement: Supplementary Data S7 [file ery291_suppl_data_s7.xlsx]

## Sheet: C1
Dataset S7 GO enriched terms of genes in the 12 gene expression clusters.
GO term	Description	P-value
GO:0070727	cellular macromolecule localization	1.4e-11
GO:0034613	cellular protein localization	1.4e-11
GO:0006886	intracellular protein transport	5.7e-11
GO:0051641	cellular localization	6.5e-11
GO:0051649	establishment of localization in cell	1.5e-10
GO:0046907	intracellular transport	2.9e-10
GO:0008104	protein localization	5.5e-10
GO:0006396	RNA processing	6.5e-10
GO:0045184	establishment of protein localization	1.3e-09
GO:0015031	protein transport	1.3e-09
GO:0033036	macromolecule localization	1.7e-09
GO:0043632	modification-dependent macromolecule catabolic process	1.7e-07
GO:0019941	modification-dependent protein catabolic process	1.7e-07
GO:0006511	ubiquitin-dependent protein catabolic process	1.7e-07
GO:0016192	vesicle-mediated transport	5.7e-07
GO:0044257	cellular protein catabolic process	1.5e-06
GO:0051603	proteolysis involved in cellular protein catabolic process	1.5e-06
GO:0016071	mRNA metabolic process	2.2e-06
GO:0006310	DNA recombination	2.3e-06
GO:0030163	protein catabolic process	4.7e-06
GO:0016568	chromatin modification	6.2e-06
GO:0006397	mRNA processing	8.1e-06
GO:0006325	chromatin organization	3.8e-05
GO:0043687	post-translational protein modification	6.6e-05
GO:0051273	beta-glucan metabolic process	9.5e-05
GO:0051274	beta-glucan biosynthetic process	9.5e-05
GO:0006075	1,3-beta-glucan biosynthetic process	9.5e-05
GO:0006074	1,3-beta-glucan metabolic process	9.5e-05
GO:0006464	protein modification process	0.00016
GO:0016569	covalent chromatin modification	0.00031
GO:0016570	histone modification	0.00031
GO:0043412	macromolecule modification	0.00033
GO:0007165	signal transduction	0.00044
GO:0016458	gene silencing	0.00051
GO:0031047	gene silencing by RNA	0.00051
GO:0023052	signaling	0.00056
GO:0048519	negative regulation of biological process	0.00071
GO:0034660	ncRNA metabolic process	0.0008
GO:0010629	negative regulation of gene expression	0.00091
GO:0023046	signaling process	0.00092
GO:0023060	signal transmission	0.00092
GO:0015684	ferrous iron transport	0.001
GO:0033365	protein localization in organelle	0.001
GO:0048193	Golgi vesicle transport	0.0013
GO:0022406	membrane docking	0.0013
GO:0048278	vesicle docking	0.0013
GO:0006338	chromatin remodeling	0.0014
GO:0043038	amino acid activation	0.0015
GO:0043039	tRNA aminoacylation	0.0015
GO:0010605	negative regulation of macromolecule metabolic process	0.0015
GO:0044265	cellular macromolecule catabolic process	0.0016
GO:0006468	protein amino acid phosphorylation	0.0018
GO:0009892	negative regulation of metabolic process	0.002
GO:0006826	iron ion transport	0.0023
GO:0006796	phosphate metabolic process	0.0026
GO:0006793	phosphorus metabolic process	0.0026
GO:0006418	tRNA aminoacylation for protein translation	0.0029
GO:0006904	vesicle docking during exocytosis	0.003
GO:0006605	protein targeting	0.0034
GO:0016310	phosphorylation	0.0036
GO:0031123	RNA 3'-end processing	0.0038
GO:0006366	transcription from RNA polymerase II promoter	0.0048
GO:0009057	macromolecule catabolic process	0.0053
GO:0046578	regulation of Ras protein signal transduction	0.006
GO:0051056	regulation of small GTPase mediated signal transduction	0.006
GO:0007265	Ras protein signal transduction	0.006
GO:0010033	response to organic substance	0.0061
GO:0000041	transition metal ion transport	0.0064
GO:0016571	histone methylation	0.0069
GO:0034968	histone lysine methylation	0.0069
GO:0022610	biological adhesion	0.0073
GO:0007155	cell adhesion	0.0073
GO:0070838	divalent metal ion transport	0.0077
GO:0010646	regulation of cell communication	0.008
GO:0009966	regulation of signal transduction	0.008
GO:0023051	regulation of signaling process	0.008
GO:0043631	RNA polyadenylation	0.008
GO:0006891	intra-Golgi vesicle-mediated transport	0.008
GO:0006399	tRNA metabolic process	0.0092
GO:0044248	cellular catabolic process	0.0093
GO:0008380	RNA splicing	0.0097
GO:0006357	regulation of transcription from RNA polymerase II promoter	0.01
GO:0000375	RNA splicing, via transesterification reactions	0.011
GO:0000377	RNA splicing, via transesterification reactions with bulged adenosine as nucleophile	0.011
GO:0000398	nuclear mRNA splicing, via spliceosome	0.011
GO:0016070	RNA metabolic process	0.012
GO:0006370	mRNA capping	0.012
GO:0006419	alanyl-tRNA aminoacylation	0.012
GO:0009725	response to hormone stimulus	0.012
GO:0009719	response to endogenous stimulus	0.012
GO:0032483	regulation of Rab protein signal transduction	0.013
GO:0032313	regulation of Rab GTPase activity	0.013
GO:0032482	Rab protein signal transduction	0.013
GO:0009987	cellular process	0.013
GO:0006888	ER to Golgi vesicle-mediated transport	0.015
GO:0017038	protein import	0.019
GO:0015674	di-, tri-valent inorganic cation transport	0.019
GO:0009056	catabolic process	0.02
GO:0009167	purine ribonucleoside monophosphate metabolic process	0.022
GO:0009168	purine ribonucleoside monophosphate biosynthetic process	0.022
GO:0009126	purine nucleoside monophosphate metabolic process	0.022
GO:0009127	purine nucleoside monophosphate biosynthetic process	0.022
GO:0044267	cellular protein metabolic process	0.022
GO:0006289	nucleotide-excision repair	0.023
GO:0006352	transcription initiation	0.027
GO:0006612	protein targeting to membrane	0.028
GO:0006284	base-excision repair	0.031
GO:0007005	mitochondrion organization	0.033
GO:0032318	regulation of Ras GTPase activity	0.034
GO:0043087	regulation of GTPase activity	0.034
GO:0007154	cell communication	0.035
GO:0007010	cytoskeleton organization	0.035
GO:0006520	cellular amino acid metabolic process	0.037
GO:0044260	cellular macromolecule metabolic process	0.038
GO:0032065	cortical protein anchoring	0.039
GO:0051254	positive regulation of RNA metabolic process	0.04
GO:0010628	positive regulation of gene expression	0.04
GO:0045935	positive regulation of nucleobase, nucleoside, nucleotide and nucleic acid metabolic process	0.04
GO:0051173	positive regulation of nitrogen compound metabolic process	0.04
GO:0045941	positive regulation of transcription	0.04
GO:0045893	positive regulation of transcription, DNA-dependent	0.04
GO:0006536	glutamate metabolic process	0.04
GO:0006537	glutamate biosynthetic process	0.04
GO:0044106	cellular amine metabolic process	0.041
GO:0033692	cellular polysaccharide biosynthetic process	0.045
GO:0016042	lipid catabolic process	0.047
GO:0006626	protein targeting to mitochondrion	0.048
GO:0070585	protein localization in mitochondrion	0.048
GO:0000271	polysaccharide biosynthetic process	0.048
GO:0016044	cellular membrane organization	0.049

## Sheet: C2
GO term	Description	P-value
GO:0007017	microtubule-based process	9.7e-21
GO:0007018	microtubule-based movement	3.4e-20
GO:0006260	DNA replication	1.2e-14
GO:0034660	ncRNA metabolic process	1.9e-13
GO:0006399	tRNA metabolic process	1.7e-10
GO:0006396	RNA processing	3.5e-10
GO:0009987	cellular process	2.2e-09
GO:0006259	DNA metabolic process	4.5e-09
GO:0033014	tetrapyrrole biosynthetic process	4.8e-09
GO:0034470	ncRNA processing	3.4e-08
GO:0009451	RNA modification	4.1e-08
GO:0006779	porphyrin biosynthetic process	5.3e-08
GO:0006730	one-carbon metabolic process	8.5e-08
GO:0032259	methylation	8.7e-08
GO:0018130	heterocycle biosynthetic process	1.1e-07
GO:0043170	macromolecule metabolic process	1.9e-07
GO:0006807	nitrogen compound metabolic process	2.8e-07
GO:0034641	cellular nitrogen compound metabolic process	3.1e-07
GO:0006139	nucleobase, nucleoside, nucleotide and nucleic acid metabolic process	5.9e-07
GO:0043414	macromolecule methylation	7.6e-07
GO:0044260	cellular macromolecule metabolic process	9.1e-07
GO:0033013	tetrapyrrole metabolic process	9.9e-07
GO:0043039	tRNA aminoacylation	1.4e-06
GO:0043038	amino acid activation	1.4e-06
GO:0006418	tRNA aminoacylation for protein translation	1.5e-06
GO:0044238	primary metabolic process	1.6e-06
GO:0044237	cellular metabolic process	2.1e-06
GO:0015995	chlorophyll biosynthetic process	2.6e-06
GO:0022613	ribonucleoprotein complex biogenesis	4.3e-06
GO:0044085	cellular component biogenesis	4.8e-06
GO:0046148	pigment biosynthetic process	9.2e-06
GO:0042254	ribosome biogenesis	1e-05
GO:0006778	porphyrin metabolic process	1.4e-05
GO:0016072	rRNA metabolic process	2e-05
GO:0006364	rRNA processing	2e-05
GO:0006261	DNA-dependent DNA replication	2.4e-05
GO:0008033	tRNA processing	2.8e-05
GO:0006457	protein folding	5e-05
GO:0006298	mismatch repair	9.2e-05
GO:0044271	cellular nitrogen compound biosynthetic process	0.00014
GO:0000226	microtubule cytoskeleton organization	0.00017
GO:0043412	macromolecule modification	0.00021
GO:0051188	cofactor biosynthetic process	0.0003
GO:0044281	small molecule metabolic process	0.00035
GO:0001510	RNA methylation	0.00035
GO:0006400	tRNA modification	0.00035
GO:0019538	protein metabolic process	0.00051
GO:0006302	double-strand break repair	0.00054
GO:0042440	pigment metabolic process	0.0006
GO:0006520	cellular amino acid metabolic process	0.00066
GO:0006306	DNA methylation	0.0008
GO:0006305	DNA alkylation	0.0008
GO:0006304	DNA modification	0.0008
GO:0040029	regulation of gene expression, epigenetic	0.0008
GO:0015994	chlorophyll metabolic process	0.00092
GO:0007010	cytoskeleton organization	0.0011
GO:0006519	cellular amino acid and derivative metabolic process	0.0011
GO:0001522	pseudouridine synthesis	0.0012
GO:0044106	cellular amine metabolic process	0.0015
GO:0007049	cell cycle	0.0017
GO:0043413	macromolecule glycosylation	0.0017
GO:0006486	protein amino acid glycosylation	0.0017
GO:0070085	glycosylation	0.0017
GO:0009100	glycoprotein metabolic process	0.0017
GO:0009101	glycoprotein biosynthetic process	0.0017
GO:0015979	photosynthesis	0.0018
GO:0009725	response to hormone stimulus	0.0021
GO:0009719	response to endogenous stimulus	0.0021
GO:0022402	cell cycle process	0.0024
GO:0045184	establishment of protein localization	0.0029
GO:0015031	protein transport	0.0029
GO:0034613	cellular protein localization	0.0031
GO:0070727	cellular macromolecule localization	0.0031
GO:0043933	macromolecular complex subunit organization	0.0032
GO:0071103	DNA conformation change	0.0033
GO:0044267	cellular protein metabolic process	0.0033
GO:0010033	response to organic substance	0.0039
GO:0046483	heterocycle metabolic process	0.0042
GO:0008104	protein localization	0.0045
GO:0070838	divalent metal ion transport	0.0047
GO:0006269	DNA replication, synthesis of RNA primer	0.0047
GO:0022403	cell cycle phase	0.0047
GO:0000279	M phase	0.0047
GO:0065003	macromolecular complex assembly	0.0047
GO:0016070	RNA metabolic process	0.0052
GO:0006265	DNA topological change	0.0055
GO:0006886	intracellular protein transport	0.0058
GO:0009432	SOS response	0.0065
GO:0033036	macromolecule localization	0.0085
GO:0009308	amine metabolic process	0.0089
GO:0051726	regulation of cell cycle	0.009
GO:0006310	DNA recombination	0.01
GO:0006479	protein amino acid methylation	0.011
GO:0008213	protein amino acid alkylation	0.011
GO:0045132	meiotic chromosome segregation	0.012
GO:0006270	DNA replication initiation	0.012
GO:0051327	M phase of meiotic cell cycle	0.012
GO:0007059	chromosome segregation	0.012
GO:0044403	symbiosis, encompassing mutualism through parasitism	0.012
GO:0007126	meiosis	0.012
GO:0051321	meiotic cell cycle	0.012
GO:0044419	interspecies interaction between organisms	0.012
GO:0006505	GPI anchor metabolic process	0.013
GO:0061024	membrane organization	0.014
GO:0046578	regulation of Ras protein signal transduction	0.015
GO:0051056	regulation of small GTPase mediated signal transduction	0.015
GO:0007265	Ras protein signal transduction	0.015
GO:0006352	transcription initiation	0.015
GO:0006284	base-excision repair	0.016
GO:0051186	cofactor metabolic process	0.016
GO:0022607	cellular component assembly	0.016
GO:0000075	cell cycle checkpoint	0.017
GO:0015684	ferrous iron transport	0.018
GO:0009966	regulation of signal transduction	0.018
GO:0023051	regulation of signaling process	0.018
GO:0010646	regulation of cell communication	0.018
GO:0006303	double-strand break repair via nonhomologous end joining	0.019
GO:0031570	DNA integrity checkpoint	0.019
GO:0000077	DNA damage checkpoint	0.019
GO:0000726	non-recombinational repair	0.019
GO:0042770	DNA damage response, signal transduction	0.019
GO:0009452	RNA capping	0.02
GO:0051336	regulation of hydrolase activity	0.02
GO:0015674	di-, tri-valent inorganic cation transport	0.02
GO:0065004	protein-DNA complex assembly	0.021
GO:0006464	protein modification process	0.021
GO:0032318	regulation of Ras GTPase activity	0.023
GO:0043087	regulation of GTPase activity	0.023
GO:0046907	intracellular transport	0.024
GO:0016044	cellular membrane organization	0.026
GO:0031167	rRNA methylation	0.028
GO:0009877	nodulation	0.03
GO:0034621	cellular macromolecular complex subunit organization	0.031
GO:0006325	chromatin organization	0.032
GO:0065009	regulation of molecular function	0.032
GO:0006909	phagocytosis	0.032
GO:0006461	protein complex assembly	0.032
GO:0070271	protein complex biogenesis	0.032
GO:0008654	phospholipid biosynthetic process	0.034
GO:0042157	lipoprotein metabolic process	0.039
GO:0006497	protein amino acid lipidation	0.039
GO:0042158	lipoprotein biosynthetic process	0.039
GO:0010564	regulation of cell cycle process	0.04
GO:0007088	regulation of mitosis	0.04
GO:0006275	regulation of DNA replication	0.04
GO:0051783	regulation of nuclear division	0.04
GO:0030071	regulation of mitotic metaphase/anaphase transition	0.04
GO:0007091	mitotic metaphase/anaphase transition	0.04
GO:0007346	regulation of mitotic cell cycle	0.04
GO:0034622	cellular macromolecular complex assembly	0.047
GO:0034508	centromere complex assembly	0.048
GO:0050790	regulation of catalytic activity	0.049
GO:0006826	iron ion transport	0.049

## Sheet: C3
GO term	Description	P-value
GO:0006412	translation	9e-154
GO:0044249	cellular biosynthetic process	4.3e-52
GO:0010467	gene expression	4.7e-49
GO:0009058	biosynthetic process	6.5e-49
GO:0009059	macromolecule biosynthetic process	3.1e-46
GO:0034645	cellular macromolecule biosynthetic process	3.5e-46
GO:0044267	cellular protein metabolic process	1.2e-39
GO:0019538	protein metabolic process	9.6e-32
GO:0044237	cellular metabolic process	3.1e-31
GO:0009987	cellular process	1.5e-29
GO:0015979	photosynthesis	3.8e-22
GO:0044260	cellular macromolecule metabolic process	4.7e-15
GO:0008152	metabolic process	2.1e-14
GO:0006091	generation of precursor metabolites and energy	6.2e-14
GO:0044238	primary metabolic process	1e-13
GO:0009199	ribonucleoside triphosphate metabolic process	9.1e-13
GO:0009144	purine nucleoside triphosphate metabolic process	9.1e-13
GO:0009205	purine ribonucleoside triphosphate metabolic process	9.1e-13
GO:0009141	nucleoside triphosphate metabolic process	1.5e-12
GO:0009259	ribonucleotide metabolic process	5.4e-12
GO:0009150	purine ribonucleotide metabolic process	5.9e-12
GO:0043170	macromolecule metabolic process	1e-11
GO:0046483	heterocycle metabolic process	1.2e-11
GO:0006163	purine nucleotide metabolic process	1.8e-11
GO:0044281	small molecule metabolic process	1e-10
GO:0006414	translational elongation	3.7e-10
GO:0015672	monovalent inorganic cation transport	7.5e-10
GO:0015992	proton transport	1e-09
GO:0006818	hydrogen transport	1e-09
GO:0046034	ATP metabolic process	2.2e-09
GO:0009142	nucleoside triphosphate biosynthetic process	3.1e-09
GO:0009145	purine nucleoside triphosphate biosynthetic process	3.1e-09
GO:0009206	purine ribonucleoside triphosphate biosynthetic process	3.1e-09
GO:0009201	ribonucleoside triphosphate biosynthetic process	3.1e-09
GO:0034220	ion transmembrane transport	3.1e-09
GO:0009117	nucleotide metabolic process	4.7e-09
GO:0006753	nucleoside phosphate metabolic process	4.7e-09
GO:0015985	energy coupled proton transport, down electrochemical gradient	1.4e-08
GO:0015986	ATP synthesis coupled proton transport	1.4e-08
GO:0055086	nucleobase, nucleoside and nucleotide metabolic process	1.9e-08
GO:0006119	oxidative phosphorylation	2.1e-08
GO:0006754	ATP biosynthetic process	2.8e-08
GO:0009260	ribonucleotide biosynthetic process	2.8e-08
GO:0009152	purine ribonucleotide biosynthetic process	3e-08
GO:0006164	purine nucleotide biosynthetic process	9.6e-08
GO:0019684	photosynthesis, light reaction	3.2e-07
GO:0009165	nucleotide biosynthetic process	4.4e-07
GO:0044248	cellular catabolic process	5.3e-07
GO:0034621	cellular macromolecular complex subunit organization	7.2e-07
GO:0044265	cellular macromolecule catabolic process	8.8e-07
GO:0044085	cellular component biogenesis	2e-06
GO:0043623	cellular protein complex assembly	3e-06
GO:0022900	electron transport chain	3.1e-06
GO:0034622	cellular macromolecular complex assembly	3.8e-06
GO:0043933	macromolecular complex subunit organization	4.5e-06
GO:0009057	macromolecule catabolic process	4.5e-06
GO:0006457	protein folding	1.4e-05
GO:0009056	catabolic process	1.8e-05
GO:0009767	photosynthetic electron transport chain	2.3e-05
GO:0065003	macromolecular complex assembly	2.4e-05
GO:0051258	protein polymerization	3.1e-05
GO:0030163	protein catabolic process	3.5e-05
GO:0046039	GTP metabolic process	4.6e-05
GO:0006461	protein complex assembly	7.1e-05
GO:0070271	protein complex biogenesis	7.1e-05
GO:0022607	cellular component assembly	0.00011
GO:0044257	cellular protein catabolic process	0.00014
GO:0051603	proteolysis involved in cellular protein catabolic process	0.00014
GO:0044282	small molecule catabolic process	0.00029
GO:0051246	regulation of protein metabolic process	0.0003
GO:0034641	cellular nitrogen compound metabolic process	0.00039
GO:0046164	alcohol catabolic process	0.00042
GO:0006184	GTP catabolic process	0.00052
GO:0044271	cellular nitrogen compound biosynthetic process	0.00054
GO:0044275	cellular carbohydrate catabolic process	0.00055
GO:0009772	photosynthetic electron transport in photosystem II	0.00062
GO:0019320	hexose catabolic process	0.00074
GO:0046365	monosaccharide catabolic process	0.00074
GO:0006007	glucose catabolic process	0.00074
GO:0009166	nucleotide catabolic process	0.00076
GO:0009261	ribonucleotide catabolic process	0.00076
GO:0006195	purine nucleotide catabolic process	0.00076
GO:0009143	nucleoside triphosphate catabolic process	0.00076
GO:0009146	purine nucleoside triphosphate catabolic process	0.00076
GO:0009207	purine ribonucleoside triphosphate catabolic process	0.00076
GO:0009203	ribonucleoside triphosphate catabolic process	0.00076
GO:0009154	purine ribonucleotide catabolic process	0.00076
GO:0006520	cellular amino acid metabolic process	0.00085
GO:0006800	oxygen and reactive oxygen species metabolic process	0.00096
GO:0006801	superoxide metabolic process	0.00096
GO:0042549	photosystem II stabilization	0.0011
GO:0042548	regulation of photosynthesis, light reaction	0.0011
GO:0010109	regulation of photosynthesis	0.0011
GO:0043467	regulation of generation of precursor metabolites and energy	0.0011
GO:0006096	glycolysis	0.0011
GO:0045454	cell redox homeostasis	0.0016
GO:0008652	cellular amino acid biosynthetic process	0.0018
GO:0044106	cellular amine metabolic process	0.0023
GO:0006221	pyrimidine nucleotide biosynthetic process	0.0023
GO:0009162	deoxyribonucleoside monophosphate metabolic process	0.0023
GO:0009265	2'-deoxyribonucleotide biosynthetic process	0.0023
GO:0046073	dTMP metabolic process	0.0023
GO:0006231	dTMP biosynthetic process	0.0023
GO:0009221	pyrimidine deoxyribonucleotide biosynthetic process	0.0023
GO:0009177	pyrimidine deoxyribonucleoside monophosphate biosynthetic process	0.0023
GO:0009176	pyrimidine deoxyribonucleoside monophosphate metabolic process	0.0023
GO:0009263	deoxyribonucleotide biosynthetic process	0.0023
GO:0006545	glycine biosynthetic process	0.0023
GO:0009157	deoxyribonucleoside monophosphate biosynthetic process	0.0023
GO:0009451	RNA modification	0.0024
GO:0009075	histidine family amino acid metabolic process	0.0027
GO:0009076	histidine family amino acid biosynthetic process	0.0027
GO:0000105	histidine biosynthetic process	0.0027
GO:0006547	histidine metabolic process	0.0027
GO:0042254	ribosome biogenesis	0.0027
GO:0006544	glycine metabolic process	0.0031
GO:0043436	oxoacid metabolic process	0.0033
GO:0019752	carboxylic acid metabolic process	0.0033
GO:0015991	ATP hydrolysis coupled proton transport	0.0033
GO:0015988	energy coupled proton transport, against electrochemical gradient	0.0033
GO:0006220	pyrimidine nucleotide metabolic process	0.0034
GO:0006082	organic acid metabolic process	0.0034
GO:0009130	pyrimidine nucleoside monophosphate biosynthetic process	0.0037
GO:0009129	pyrimidine nucleoside monophosphate metabolic process	0.0037
GO:0042180	cellular ketone metabolic process	0.0038
GO:0019725	cellular homeostasis	0.0039
GO:0006006	glucose metabolic process	0.0039
GO:0006432	phenylalanyl-tRNA aminoacylation	0.0039
GO:0006066	alcohol metabolic process	0.004
GO:0010608	posttranscriptional regulation of gene expression	0.004
GO:0022613	ribonucleoprotein complex biogenesis	0.0041
GO:0019318	hexose metabolic process	0.0043
GO:0009069	serine family amino acid metabolic process	0.0049
GO:0046394	carboxylic acid biosynthetic process	0.0049
GO:0016053	organic acid biosynthetic process	0.0049
GO:0051128	regulation of cellular component organization	0.0049
GO:0006519	cellular amino acid and derivative metabolic process	0.0051
GO:0009309	amine biosynthetic process	0.0052
GO:0009262	deoxyribonucleotide metabolic process	0.0052
GO:0044283	small molecule biosynthetic process	0.0056
GO:0018130	heterocycle biosynthetic process	0.0057
GO:0006479	protein amino acid methylation	0.0059
GO:0008213	protein amino acid alkylation	0.0059
GO:0009219	pyrimidine deoxyribonucleotide metabolic process	0.0061
GO:0009394	2'-deoxyribonucleotide metabolic process	0.0061
GO:0006417	regulation of translation	0.0071
GO:0006448	regulation of translational elongation	0.0071
GO:0032268	regulation of cellular protein metabolic process	0.0071
GO:0048285	organelle fission	0.0072
GO:0016052	carbohydrate catabolic process	0.0083
GO:0005996	monosaccharide metabolic process	0.0087
GO:0006888	ER to Golgi vesicle-mediated transport	0.011
GO:0006779	porphyrin biosynthetic process	0.011
GO:0006518	peptide metabolic process	0.012
GO:0022904	respiratory electron transport chain	0.012
GO:0033014	tetrapyrrole biosynthetic process	0.013
GO:0009308	amine metabolic process	0.013
GO:0009071	serine family amino acid catabolic process	0.013
GO:0006546	glycine catabolic process	0.013
GO:0001522	pseudouridine synthesis	0.014
GO:0042176	regulation of protein catabolic process	0.015
GO:0046907	intracellular transport	0.015
GO:0006465	signal peptide processing	0.015
GO:0009070	serine family amino acid biosynthetic process	0.015
GO:0051605	protein maturation by peptide bond cleavage	0.015
GO:0010498	proteasomal protein catabolic process	0.017
GO:0043161	proteasomal ubiquitin-dependent protein catabolic process	0.017
GO:0006605	protein targeting	0.017
GO:0009124	nucleoside monophosphate biosynthetic process	0.018
GO:0009123	nucleoside monophosphate metabolic process	0.018
GO:0006839	mitochondrial transport	0.019
GO:0006760	folic acid and derivative metabolic process	0.019
GO:0016485	protein processing	0.019
GO:0051604	protein maturation	0.019
GO:0046700	heterocycle catabolic process	0.019
GO:0009132	nucleoside diphosphate metabolic process	0.019
GO:0051188	cofactor biosynthetic process	0.021
GO:0006626	protein targeting to mitochondrion	0.022
GO:0070585	protein localization in mitochondrion	0.022
GO:0044087	regulation of cellular component biogenesis	0.022
GO:0043414	macromolecule methylation	0.023
GO:0000280	nuclear division	0.024
GO:0009220	pyrimidine ribonucleotide biosynthetic process	0.024
GO:0000087	M phase of mitotic cell cycle	0.024
GO:0000278	mitotic cell cycle	0.024
GO:0009218	pyrimidine ribonucleotide metabolic process	0.024
GO:0007067	mitosis	0.024
GO:0008654	phospholipid biosynthetic process	0.027
GO:0009067	aspartate family amino acid biosynthetic process	0.027
GO:0006241	CTP biosynthetic process	0.028
GO:0046036	CTP metabolic process	0.028
GO:0009148	pyrimidine nucleoside triphosphate biosynthetic process	0.028
GO:0006183	GTP biosynthetic process	0.028
GO:0046051	UTP metabolic process	0.028
GO:0009209	pyrimidine ribonucleoside triphosphate biosynthetic process	0.028
GO:0009208	pyrimidine ribonucleoside triphosphate metabolic process	0.028
GO:0030041	actin filament polymerization	0.028
GO:0006165	nucleoside diphosphate phosphorylation	0.028
GO:0008154	actin polymerization or depolymerization	0.028
GO:0006228	UTP biosynthetic process	0.028
GO:0046939	nucleotide phosphorylation	0.028
GO:0007015	actin filament organization	0.028
GO:0009396	folic acid and derivative biosynthetic process	0.029
GO:0009894	regulation of catabolic process	0.031
GO:0032259	methylation	0.034
GO:0032954	regulation of cytokinetic process	0.035
GO:0051302	regulation of cell division	0.035
GO:0032955	regulation of barrier septum formation	0.035
GO:0032506	cytokinetic process	0.035
GO:0019307	mannose biosynthetic process	0.035
GO:0007021	tubulin complex assembly	0.035
GO:0000917	barrier septum formation	0.035
GO:0006450	regulation of translational fidelity	0.035
GO:0032465	regulation of cytokinesis	0.035
GO:0009066	aspartate family amino acid metabolic process	0.035
GO:0008643	carbohydrate transport	0.036
GO:0046131	pyrimidine ribonucleoside metabolic process	0.04
GO:0007049	cell cycle	0.041
GO:0009089	lysine biosynthetic process via diaminopimelate	0.041
GO:0009085	lysine biosynthetic process	0.041
GO:0046451	diaminopimelate metabolic process	0.041
GO:0006553	lysine metabolic process	0.041
GO:0009236	cobalamin biosynthetic process	0.041
GO:0009235	cobalamin metabolic process	0.041
GO:0006730	one-carbon metabolic process	0.043
GO:0009147	pyrimidine nucleoside triphosphate metabolic process	0.044
GO:0033365	protein localization in organelle	0.047
GO:0006814	sodium ion transport	0.047
GO:0033013	tetrapyrrole metabolic process	0.049

## Sheet: C4
GO term	Description	P-value
GO:0000723	telomere maintenance	4.8e-25
GO:0032200	telomere organization	4.8e-25
GO:0060249	anatomical structure homeostasis	4.8e-25
GO:0051276	chromosome organization	1.5e-20
GO:0065008	regulation of biological quality	5e-16
GO:0042592	homeostatic process	5.8e-16
GO:0006950	response to stress	2e-14
GO:0006281	DNA repair	3.9e-14
GO:0006996	organelle organization	4.5e-14
GO:0006974	response to DNA damage stimulus	6.9e-14
GO:0050896	response to stimulus	2.3e-13
GO:0033554	cellular response to stress	2.5e-13
GO:0051716	cellular response to stimulus	3e-13
GO:0006259	DNA metabolic process	2e-12
GO:0016043	cellular component organization	8.5e-09
GO:0006979	response to oxidative stress	0.00023
GO:0071555	cell wall organization	0.00039
GO:0042221	response to chemical stimulus	0.00068
GO:0042545	cell wall modification	0.00095
GO:0071554	cell wall organization or biogenesis	0.0014
GO:0055114	oxidation reduction	0.0015
GO:0006508	proteolysis	0.013
GO:0015695	organic cation transport	0.028
GO:0015696	ammonium transport	0.028
GO:0019321	pentose metabolic process	0.034
GO:0050821	protein stabilization	0.035
GO:0031647	regulation of protein stability	0.035
GO:0046373	L-arabinose metabolic process	0.036
GO:0019566	arabinose metabolic process	0.036
GO:0006835	dicarboxylic acid transport	0.038
GO:0015743	malate transport	0.038
GO:0015740	C4-dicarboxylate transport	0.038

## Sheet: C5
GO term	Description	P-value
GO:0006468	protein amino acid phosphorylation	4.8e-09
GO:0071555	cell wall organization	1.4e-08
GO:0042545	cell wall modification	2.1e-08
GO:0043687	post-translational protein modification	3.2e-08
GO:0006796	phosphate metabolic process	3.7e-08
GO:0006793	phosphorus metabolic process	3.7e-08
GO:0016310	phosphorylation	5.7e-08
GO:0006464	protein modification process	2.1e-06
GO:0071554	cell wall organization or biogenesis	4.2e-06
GO:0043412	macromolecule modification	2.3e-05
GO:0055114	oxidation reduction	2.5e-05
GO:0055085	transmembrane transport	0.0011
GO:0003333	amino acid transmembrane transport	0.0013
GO:0015837	amine transport	0.0013
GO:0006865	amino acid transport	0.0013
GO:0044255	cellular lipid metabolic process	0.0016
GO:0005992	trehalose biosynthetic process	0.0017
GO:0006355	regulation of transcription, DNA-dependent	0.0019
GO:0051252	regulation of RNA metabolic process	0.0019
GO:0005991	trehalose metabolic process	0.002
GO:0045449	regulation of transcription	0.0021
GO:0051336	regulation of hydrolase activity	0.0021
GO:0032312	regulation of ARF GTPase activity	0.0024
GO:0010556	regulation of macromolecule biosynthetic process	0.0025
GO:0009889	regulation of biosynthetic process	0.0025
GO:0031326	regulation of cellular biosynthetic process	0.0025
GO:0016138	glycoside biosynthetic process	0.0027
GO:0046351	disaccharide biosynthetic process	0.0027
GO:0050794	regulation of cellular process	0.0028
GO:0019219	regulation of nucleobase, nucleoside, nucleotide and nucleic acid metabolic process	0.0028
GO:0051171	regulation of nitrogen compound metabolic process	0.0028
GO:0009312	oligosaccharide biosynthetic process	0.0029
GO:0032318	regulation of Ras GTPase activity	0.0031
GO:0043087	regulation of GTPase activity	0.0031
GO:0080090	regulation of primary metabolic process	0.0031
GO:0006820	anion transport	0.0051
GO:0031323	regulation of cellular metabolic process	0.0053
GO:0015849	organic acid transport	0.0055
GO:0046942	carboxylic acid transport	0.0055
GO:0010468	regulation of gene expression	0.0055
GO:0007154	cell communication	0.0057
GO:0005984	disaccharide metabolic process	0.0062
GO:0016137	glycoside metabolic process	0.0062
GO:0050789	regulation of biological process	0.0064
GO:0060255	regulation of macromolecule metabolic process	0.0071
GO:0009966	regulation of signal transduction	0.0077
GO:0010646	regulation of cell communication	0.0077
GO:0023051	regulation of signaling process	0.0077
GO:0009311	oligosaccharide metabolic process	0.0092
GO:0008272	sulfate transport	0.01
GO:0051704	multi-organism process	0.01
GO:0032787	monocarboxylic acid metabolic process	0.011
GO:0019222	regulation of metabolic process	0.012
GO:0046488	phosphatidylinositol metabolic process	0.013
GO:0006308	DNA catabolic process	0.014
GO:0033865	nucleoside bisphosphate metabolic process	0.015
GO:0046578	regulation of Ras protein signal transduction	0.016
GO:0051056	regulation of small GTPase mediated signal transduction	0.016
GO:0007265	Ras protein signal transduction	0.016
GO:0046486	glycerolipid metabolic process	0.017
GO:0016114	terpenoid biosynthetic process	0.019
GO:0006721	terpenoid metabolic process	0.019
GO:0009611	response to wounding	0.019
GO:0015698	inorganic anion transport	0.019
GO:0006952	defense response	0.02
GO:0008037	cell recognition	0.02
GO:0009856	pollination	0.02
GO:0048544	recognition of pollen	0.02
GO:0009875	pollen-pistil interaction	0.02
GO:0051234	establishment of localization	0.022
GO:0006810	transport	0.022
GO:0032012	regulation of ARF protein signal transduction	0.022
GO:0032011	ARF protein signal transduction	0.022
GO:0006351	transcription, DNA-dependent	0.023
GO:0051179	localization	0.024
GO:0006350	transcription	0.025
GO:0000003	reproduction	0.025
GO:0022414	reproductive process	0.025
GO:0006629	lipid metabolic process	0.025
GO:0032774	RNA biosynthetic process	0.025
GO:0016567	protein ubiquitination	0.025
GO:0006631	fatty acid metabolic process	0.025
GO:0032446	protein modification by small protein conjugation	0.029
GO:0070647	protein modification by small protein conjugation or removal	0.029
GO:0007165	signal transduction	0.033
GO:0009095	aromatic amino acid family biosynthetic process, prephenate pathway	0.038
GO:0006529	asparagine biosynthetic process	0.039
GO:0006528	asparagine metabolic process	0.039
GO:0032501	multicellular organismal process	0.04
GO:0006073	cellular glucan metabolic process	0.049

## Sheet: C6
GO term	Description	P-value
GO:0042594	response to starvation	1.5e-07
GO:0031669	cellular response to nutrient levels	1.5e-07
GO:0031667	response to nutrient levels	1.5e-07
GO:0007033	vacuole organization	1.5e-07
GO:0016236	macroautophagy	1.5e-07
GO:0009267	cellular response to starvation	1.5e-07
GO:0000045	autophagic vacuole assembly	1.5e-07
GO:0006914	autophagy	3.4e-07
GO:0070925	organelle assembly	1.1e-05
GO:0031668	cellular response to extracellular stimulus	1.4e-05
GO:0009991	response to extracellular stimulus	1.4e-05
GO:0071496	cellular response to external stimulus	1.4e-05
GO:0015849	organic acid transport	0.00042
GO:0046942	carboxylic acid transport	0.00042
GO:0009605	response to external stimulus	0.00057
GO:0051234	establishment of localization	0.00058
GO:0006810	transport	0.00058
GO:0051179	localization	0.00071
GO:0055085	transmembrane transport	0.0017
GO:0005985	sucrose metabolic process	0.0021
GO:0003333	amino acid transmembrane transport	0.0025
GO:0015837	amine transport	0.0025
GO:0006865	amino acid transport	0.0025
GO:0006820	anion transport	0.005
GO:0008272	sulfate transport	0.005
GO:0006811	ion transport	0.0099
GO:0006534	cysteine metabolic process	0.01
GO:0006535	cysteine biosynthetic process from serine	0.01
GO:0019344	cysteine biosynthetic process	0.01
GO:0006413	translational initiation	0.01
GO:0006562	proline catabolic process	0.012
GO:0006560	proline metabolic process	0.012
GO:0009065	glutamine family amino acid catabolic process	0.012
GO:0015718	monocarboxylic acid transport	0.013
GO:0015711	organic anion transport	0.013
GO:0006850	mitochondrial pyruvate transport	0.013
GO:0006848	pyruvate transport	0.013
GO:0007154	cell communication	0.015
GO:0009820	alkaloid metabolic process	0.016
GO:0019362	pyridine nucleotide metabolic process	0.016
GO:0046496	nicotinamide nucleotide metabolic process	0.016
GO:0006769	nicotinamide metabolic process	0.016
GO:0015698	inorganic anion transport	0.017
GO:0030001	metal ion transport	0.018
GO:0006658	phosphatidylserine metabolic process	0.023
GO:0006659	phosphatidylserine biosynthetic process	0.023
GO:0006733	oxidoreduction coenzyme metabolic process	0.023
GO:0006739	NADP metabolic process	0.024
GO:0043603	cellular amide metabolic process	0.026
GO:0009070	serine family amino acid biosynthetic process	0.026
GO:0006098	pentose-phosphate shunt	0.027
GO:0006740	NADPH regeneration	0.027
GO:0023052	signaling	0.028
GO:0006470	protein amino acid dephosphorylation	0.03
GO:0007264	small GTPase mediated signal transduction	0.036
GO:0009056	catabolic process	0.04
GO:0046379	extracellular polysaccharide metabolic process	0.045
GO:0045226	extracellular polysaccharide biosynthetic process	0.045
GO:0007242	intracellular signaling cascade	0.046

## Sheet: C7
GO term	Description	P-value
GO:0015991	ATP hydrolysis coupled proton transport	1.1e-09
GO:0015988	energy coupled proton transport, against electrochemical gradient	1.1e-09
GO:0005975	carbohydrate metabolic process	7.6e-09
GO:0055085	transmembrane transport	3.1e-08
GO:0051234	establishment of localization	4.1e-08
GO:0006810	transport	4.1e-08
GO:0051179	localization	5.8e-08
GO:0044092	negative regulation of molecular function	5.4e-07
GO:0043086	negative regulation of catalytic activity	5.4e-07
GO:0015992	proton transport	9.5e-07
GO:0006818	hydrogen transport	9.5e-07
GO:0034220	ion transmembrane transport	1.2e-06
GO:0015672	monovalent inorganic cation transport	1.1e-05
GO:0050790	regulation of catalytic activity	3.2e-05
GO:0065009	regulation of molecular function	4.4e-05
GO:0030244	cellulose biosynthetic process	6.5e-05
GO:0033692	cellular polysaccharide biosynthetic process	7e-05
GO:0000271	polysaccharide biosynthetic process	7.5e-05
GO:0030243	cellulose metabolic process	8.7e-05
GO:0034637	cellular carbohydrate biosynthetic process	0.00019
GO:0016051	carbohydrate biosynthetic process	0.00027
GO:0009250	glucan biosynthetic process	0.00041
GO:0044262	cellular carbohydrate metabolic process	0.00075
GO:0055114	oxidation reduction	0.0012
GO:0051258	protein polymerization	0.0024
GO:0044264	cellular polysaccharide metabolic process	0.0037
GO:0046379	extracellular polysaccharide metabolic process	0.0061
GO:0045226	extracellular polysaccharide biosynthetic process	0.0061
GO:0032324	molybdopterin cofactor biosynthetic process	0.0066
GO:0051189	prosthetic group metabolic process	0.0066
GO:0006777	Mo-molybdopterin cofactor biosynthetic process	0.0066
GO:0043545	molybdopterin cofactor metabolic process	0.0066
GO:0019720	Mo-molybdopterin cofactor metabolic process	0.0066
GO:0006184	GTP catabolic process	0.0066
GO:0005976	polysaccharide metabolic process	0.007
GO:0009166	nucleotide catabolic process	0.0086
GO:0009261	ribonucleotide catabolic process	0.0086
GO:0006195	purine nucleotide catabolic process	0.0086
GO:0009143	nucleoside triphosphate catabolic process	0.0086
GO:0009146	purine nucleoside triphosphate catabolic process	0.0086
GO:0009207	purine ribonucleoside triphosphate catabolic process	0.0086
GO:0009203	ribonucleoside triphosphate catabolic process	0.0086
GO:0009154	purine ribonucleotide catabolic process	0.0086
GO:0003333	amino acid transmembrane transport	0.0092
GO:0015837	amine transport	0.0092
GO:0006865	amino acid transport	0.0092
GO:0006725	cellular aromatic compound metabolic process	0.01
GO:0006694	steroid biosynthetic process	0.011
GO:0046907	intracellular transport	0.012
GO:0008202	steroid metabolic process	0.013
GO:0046500	S-adenosylmethionine metabolic process	0.014
GO:0006556	S-adenosylmethionine biosynthetic process	0.014
GO:0043623	cellular protein complex assembly	0.015
GO:0048193	Golgi vesicle transport	0.019
GO:0006890	retrograde vesicle-mediated transport, Golgi to ER	0.021
GO:0007264	small GTPase mediated signal transduction	0.021
GO:0006461	protein complex assembly	0.022
GO:0070271	protein complex biogenesis	0.022
GO:0042559	pteridine and derivative biosynthetic process	0.022
GO:0046039	GTP metabolic process	0.023
GO:0007242	intracellular signaling cascade	0.028
GO:0046700	heterocycle catabolic process	0.029
GO:0071554	cell wall organization or biogenesis	0.031
GO:0042558	pteridine and derivative metabolic process	0.032
GO:0046487	glyoxylate metabolic process	0.034
GO:0006097	glyoxylate cycle	0.034
GO:0000160	two-component signal transduction system (phosphorelay)	0.039
GO:0016192	vesicle-mediated transport	0.04
GO:0015849	organic acid transport	0.04
GO:0046942	carboxylic acid transport	0.04
GO:0006812	cation transport	0.041
GO:0055086	nucleobase, nucleoside and nucleotide metabolic process	0.041
GO:0006811	ion transport	0.041
GO:0006367	transcription initiation from RNA polymerase II promoter	0.043
GO:0006508	proteolysis	0.044
GO:0044281	small molecule metabolic process	0.045
GO:0006073	cellular glucan metabolic process	0.045
GO:0044042	glucan metabolic process	0.049

## Sheet: C8
GO term	Description	P-value
GO:0055114	oxidation reduction	5.9e-07
GO:0009790	embryonic development	0.0023
GO:0006621	protein retention in ER lumen	0.0024
GO:0030244	cellulose biosynthetic process	0.005
GO:0051651	maintenance of location in cell	0.005
GO:0051235	maintenance of location	0.005
GO:0045185	maintenance of protein location	0.005
GO:0032507	maintenance of protein location in cell	0.005
GO:0030243	cellulose metabolic process	0.006
GO:0006979	response to oxidative stress	0.007
GO:0042221	response to chemical stimulus	0.0091
GO:0007275	multicellular organismal development	0.011
GO:0009415	response to water	0.011
GO:0016485	protein processing	0.013
GO:0051604	protein maturation	0.013
GO:0042255	ribosome assembly	0.015
GO:0042256	mature ribosome assembly	0.015
GO:0051605	protein maturation by peptide bond cleavage	0.015
GO:0006465	signal peptide processing	0.015
GO:0008272	sulfate transport	0.018
GO:0006022	aminoglycan metabolic process	0.019
GO:0006030	chitin metabolic process	0.019
GO:0006032	chitin catabolic process	0.019
GO:0006026	aminoglycan catabolic process	0.019
GO:0045454	cell redox homeostasis	0.019
GO:0019725	cellular homeostasis	0.02
GO:0010038	response to metal ion	0.02
GO:0010035	response to inorganic substance	0.02
GO:0006414	translational elongation	0.024
GO:0043244	regulation of protein complex disassembly	0.026
GO:0043243	positive regulation of protein complex disassembly	0.026
GO:0051247	positive regulation of protein metabolic process	0.026
GO:0045727	positive regulation of translation	0.026
GO:0045905	positive regulation of translational termination	0.026
GO:0045901	positive regulation of translational elongation	0.026
GO:0006449	regulation of translational termination	0.026
GO:0006452	translational frameshifting	0.026
GO:0051130	positive regulation of cellular component organization	0.026
GO:0032270	positive regulation of cellular protein metabolic process	0.026
GO:0044030	regulation of DNA methylation	0.027
GO:0009405	pathogenesis	0.027
GO:0006629	lipid metabolic process	0.028
GO:0009250	glucan biosynthetic process	0.029
GO:0016052	carbohydrate catabolic process	0.029
GO:0044036	cell wall macromolecule metabolic process	0.03
GO:0016998	cell wall macromolecule catabolic process	0.03
GO:0006725	cellular aromatic compound metabolic process	0.031
GO:0006413	translational initiation	0.031
GO:0032502	developmental process	0.034
GO:0006096	glycolysis	0.037
GO:0009228	thiamin biosynthetic process	0.039
GO:0006417	regulation of translation	0.039
GO:0006772	thiamin metabolic process	0.039
GO:0006448	regulation of translational elongation	0.039
GO:0022618	ribonucleoprotein complex assembly	0.039
GO:0032268	regulation of cellular protein metabolic process	0.039
GO:0015698	inorganic anion transport	0.039
GO:0006021	inositol biosynthetic process	0.04
GO:0046173	polyol biosynthetic process	0.04
GO:0019320	hexose catabolic process	0.043
GO:0046365	monosaccharide catabolic process	0.043
GO:0006007	glucose catabolic process	0.043
GO:0006760	folic acid and derivative metabolic process	0.047
GO:0006020	inositol metabolic process	0.047
GO:0046500	S-adenosylmethionine metabolic process	0.047
GO:0006556	S-adenosylmethionine biosynthetic process	0.047
GO:0006518	peptide metabolic process	0.047
GO:0071554	cell wall organization or biogenesis	0.047

## Sheet: C9
GO term	Description	P-value
GO:0006457	protein folding	1.9e-08
GO:0031323	regulation of cellular metabolic process	1.3e-05
GO:0055114	oxidation reduction	1.5e-05
GO:0006629	lipid metabolic process	1.9e-05
GO:0019222	regulation of metabolic process	2.1e-05
GO:0006355	regulation of transcription, DNA-dependent	2.1e-05
GO:0051252	regulation of RNA metabolic process	2.1e-05
GO:0045449	regulation of transcription	2.4e-05
GO:0019219	regulation of nucleobase, nucleoside, nucleotide and nucleic acid metabolic process	3.3e-05
GO:0051171	regulation of nitrogen compound metabolic process	3.3e-05
GO:0010556	regulation of macromolecule biosynthetic process	3.7e-05
GO:0009889	regulation of biosynthetic process	3.7e-05
GO:0031326	regulation of cellular biosynthetic process	3.7e-05
GO:0010468	regulation of gene expression	4.8e-05
GO:0080090	regulation of primary metabolic process	4.8e-05
GO:0060255	regulation of macromolecule metabolic process	6.5e-05
GO:0050794	regulation of cellular process	0.00012
GO:0050789	regulation of biological process	0.00018
GO:0006351	transcription, DNA-dependent	0.00064
GO:0006350	transcription	0.00068
GO:0032774	RNA biosynthetic process	0.00071
GO:0008610	lipid biosynthetic process	0.0014
GO:0008152	metabolic process	0.0016
GO:0019725	cellular homeostasis	0.0047
GO:0006787	porphyrin catabolic process	0.0073
GO:0033015	tetrapyrrole catabolic process	0.0073
GO:0045454	cell redox homeostasis	0.0076
GO:0008202	steroid metabolic process	0.0087
GO:0000902	cell morphogenesis	0.013
GO:0048856	anatomical structure development	0.013
GO:0032989	cellular component morphogenesis	0.013
GO:0009653	anatomical structure morphogenesis	0.013
GO:0006694	steroid biosynthetic process	0.013
GO:0015996	chlorophyll catabolic process	0.014
GO:0046149	pigment catabolic process	0.014
GO:0065007	biological regulation	0.015
GO:0044270	cellular nitrogen compound catabolic process	0.018
GO:0000079	regulation of cyclin-dependent protein kinase activity	0.019
GO:0015851	nucleobase transport	0.019
GO:0030245	cellulose catabolic process	0.019
GO:0006817	phosphate transport	0.019
GO:0006359	regulation of transcription from RNA polymerase III promoter	0.019
GO:0016481	negative regulation of transcription	0.019
GO:0016480	negative regulation of transcription from RNA polymerase III promoter	0.019
GO:0051253	negative regulation of RNA metabolic process	0.019
GO:0045892	negative regulation of transcription, DNA-dependent	0.019
GO:0048869	cellular developmental process	0.024
GO:0006631	fatty acid metabolic process	0.025
GO:0042493	response to drug	0.026
GO:0006855	multidrug transport	0.026
GO:0015893	drug transport	0.026
GO:0006633	fatty acid biosynthetic process	0.027
GO:0005992	trehalose biosynthetic process	0.027
GO:0051187	cofactor catabolic process	0.027
GO:0005991	trehalose metabolic process	0.029
GO:0016138	glycoside biosynthetic process	0.035
GO:0046351	disaccharide biosynthetic process	0.035
GO:0045859	regulation of protein kinase activity	0.039
GO:0042325	regulation of phosphorylation	0.039
GO:0051338	regulation of transferase activity	0.039
GO:0043549	regulation of kinase activity	0.039
GO:0016070	RNA metabolic process	0.045
GO:0009890	negative regulation of biosynthetic process	0.045
GO:0010558	negative regulation of macromolecule biosynthetic process	0.045
GO:0015931	nucleobase, nucleoside, nucleotide and nucleic acid transport	0.045
GO:0031327	negative regulation of cellular biosynthetic process	0.045
GO:0044255	cellular lipid metabolic process	0.045

## Sheet: C10
GO term	Description	P-value
GO:0043687	post-translational protein modification	2e-20
GO:0006355	regulation of transcription, DNA-dependent	2.1e-20
GO:0051252	regulation of RNA metabolic process	2.1e-20
GO:0045449	regulation of transcription	2.7e-20
GO:0006464	protein modification process	3.1e-20
GO:0009889	regulation of biosynthetic process	3.9e-20
GO:0010556	regulation of macromolecule biosynthetic process	3.9e-20
GO:0031326	regulation of cellular biosynthetic process	3.9e-20
GO:0019219	regulation of nucleobase, nucleoside, nucleotide and nucleic acid metabolic process	5.7e-20
GO:0051171	regulation of nitrogen compound metabolic process	5.7e-20
GO:0080090	regulation of primary metabolic process	7e-20
GO:0010468	regulation of gene expression	1.7e-19
GO:0031323	regulation of cellular metabolic process	2.5e-19
GO:0060255	regulation of macromolecule metabolic process	3.6e-19
GO:0043412	macromolecule modification	1.2e-18
GO:0019222	regulation of metabolic process	1.6e-18
GO:0006468	protein amino acid phosphorylation	3.7e-18
GO:0016310	phosphorylation	5e-17
GO:0050794	regulation of cellular process	6.5e-17
GO:0006796	phosphate metabolic process	8.6e-17
GO:0006793	phosphorus metabolic process	8.6e-17
GO:0006351	transcription, DNA-dependent	2.6e-16
GO:0050789	regulation of biological process	2.9e-16
GO:0006350	transcription	3e-16
GO:0032774	RNA biosynthetic process	3.3e-16
GO:0044260	cellular macromolecule metabolic process	3.6e-13
GO:0065007	biological regulation	5.6e-12
GO:0043170	macromolecule metabolic process	9.4e-12
GO:0016070	RNA metabolic process	1.2e-10
GO:0044238	primary metabolic process	5.8e-09
GO:0044237	cellular metabolic process	1e-07
GO:0016567	protein ubiquitination	2e-06
GO:0032446	protein modification by small protein conjugation	2.6e-06
GO:0070647	protein modification by small protein conjugation or removal	2.6e-06
GO:0044267	cellular protein metabolic process	5.7e-06
GO:0034645	cellular macromolecule biosynthetic process	7.5e-06
GO:0009059	macromolecule biosynthetic process	8.7e-06
GO:0009987	cellular process	1.7e-05
GO:0044249	cellular biosynthetic process	5.6e-05
GO:0019538	protein metabolic process	8.2e-05
GO:0006139	nucleobase, nucleoside, nucleotide and nucleic acid metabolic process	0.00022
GO:0010467	gene expression	0.00031
GO:0009058	biosynthetic process	0.00098
GO:0008037	cell recognition	0.001
GO:0009856	pollination	0.001
GO:0048544	recognition of pollen	0.001
GO:0009875	pollen-pistil interaction	0.001
GO:0000003	reproduction	0.0013
GO:0022414	reproductive process	0.0013
GO:0051704	multi-organism process	0.0014
GO:0006807	nitrogen compound metabolic process	0.0018
GO:0008152	metabolic process	0.002
GO:0032501	multicellular organismal process	0.0021
GO:0006887	exocytosis	0.0023
GO:0046903	secretion	0.0023
GO:0032940	secretion by cell	0.0023
GO:0005976	polysaccharide metabolic process	0.012
GO:0006487	protein amino acid N-linked glycosylation	0.016
GO:0006022	aminoglycan metabolic process	0.024
GO:0006026	aminoglycan catabolic process	0.024
GO:0006030	chitin metabolic process	0.024
GO:0006032	chitin catabolic process	0.024
GO:0006633	fatty acid biosynthetic process	0.03
GO:0044264	cellular polysaccharide metabolic process	0.03
GO:0006073	cellular glucan metabolic process	0.036
GO:0044042	glucan metabolic process	0.039

[truncated: 2 more sheets: C11, C12]
