# Supplementary material for: Transcriptomic comparison reveals genetic variation potentially underlying seed developmental evolution of soybeans
Source: J Exp Bot. 2018 Aug 3;69(21):5089–104. doi: 10.1093/jxb/ery291 (PMC6184420; doi:10.1093/jxb/ery291)
Supplement: Supplementary Data S8 [file ery291_suppl_data_s8.xlsx]

## Sheet: gene annotion of darkslateblue
Dataset S8 Genes in the 23 modules.
Gene	Module	KEGG Orthology	GO Component	GO Function	GO Process	Blast nr	Cluster
Glyma.18G273600	darkslateblue	K09264|1|2e-58|224|rcu:RCOM_1468080|MADS-box transcription factor, plant	GO:0005634//nucleus	GO:0003700//sequence-specific DNA binding transcription factor activity	GO:0006355//regulation of transcription, DNA-dependent	agamous-like MADS-box protein AGL8 homolog isoform X2	C12
Glyma.03G083700	darkslateblue	K09264|1|1e-10|65.5|ppp:PHYPADRAFT_235332|MADS-box transcription factor, plant	-	GO:0005488//binding	GO:0006351//transcription, DNA-dependent	agamous-like MADS-box protein AGL80-like	C6
Glyma.09G072200	darkslateblue	K14486|1|0.0|1433|pop:POPTR_589324|auxin response factor	GO:0005634//nucleus	GO:0003677//DNA binding	GO:0006355//regulation of transcription, DNA-dependent	auxin response factor 19-like	C9
Glyma.15G181000	darkslateblue	K14486|1|0.0|1303|aly:ARALYDRAFT_488981|auxin response factor	GO:0005634//nucleus	GO:0003677//DNA binding	GO:0006355//regulation of transcription, DNA-dependent	auxin response factor 19-like	C2
Glyma.16G000300	darkslateblue	K14486|1|0.0|1362|gmx:100819023|auxin response factor	GO:0005634//nucleus	GO:0003677//DNA binding	GO:0006355//regulation of transcription, DNA-dependent	auxin response factor 1-like isoform X1	C1
Glyma.08G008100	darkslateblue	K14486|1|1e-76|286|pop:POPTR_828321|auxin response factor	GO:0005634//nucleus	GO:0003677//DNA binding	GO:0006355//regulation of transcription, DNA-dependent	auxin response factor 2-like	C2
Glyma.05G200800	darkslateblue	K14486|1|1e-156|551|mtr:MTR_2g005240|auxin response factor	GO:0005634//nucleus	GO:0003677//DNA binding	GO:0006355//regulation of transcription, DNA-dependent	auxin response factor 2-like isoform X1	C1
Glyma.19G206100	darkslateblue	K14486|1|3e-124|444|osa:4329672|auxin response factor	-	-	-	auxin response factor 2-like isoform X1	C12
Glyma.07G202200	darkslateblue	K14486|1|0.0|1438|gmx:100796970|auxin response factor	-	-	GO:0006351//transcription, DNA-dependent	auxin response factor 3-like	C2
Glyma.13G174000	darkslateblue	K14486|1|0.0|1141|gmx:100796970|auxin response factor	GO:0005634//nucleus	GO:0003677//DNA binding	GO:0009725//response to hormone stimulus	auxin response factor 3-like isoform X2	C2
Glyma.12G071000	darkslateblue	K14486|1|1e-136|485|vvi:100245251|auxin response factor	GO:0005634//nucleus	GO:0003677//DNA binding	GO:0006355//regulation of transcription, DNA-dependent	auxin response factor 4-like isoform X2	C2
Glyma.U019800	darkslateblue	K14486|1|4e-143|507|vvi:100245251|auxin response factor	GO:0005634//nucleus	GO:0003677//DNA binding	GO:0006355//regulation of transcription, DNA-dependent	auxin response factor 4-like isoform X2	C2
Glyma.12G171000	darkslateblue	K14486|1|8e-144|509|vvi:100245251|auxin response factor	GO:0005634//nucleus	GO:0003677//DNA binding	GO:0006355//regulation of transcription, DNA-dependent	auxin response factor 4-like isoform X5	C2
Glyma.17G256500	darkslateblue	K14486|1|0.0|1887|gmx:100813003|auxin response factor	-	-	-	auxin response factor 5-like	C12
Glyma.02G281700	darkslateblue	K14486|1|0.0|681|pop:POPTR_589324|auxin response factor	-	-	-	auxin response factor 6-like	C1
Glyma.05G143800	darkslateblue	K14486|1|9e-37|153|aly:ARALYDRAFT_472210|auxin response factor	GO:0005634//nucleus	GO:0003677//DNA binding	GO:0006355//regulation of transcription, DNA-dependent	auxin response factor 6-like	C1
Glyma.14G032700	darkslateblue	K14486|1|3e-179|627|vvi:100254074|auxin response factor	-	-	-	auxin response factor 6-like	C2
Glyma.15G091000	darkslateblue	K14486|1|5e-177|620|vvi:100254074|auxin response factor	GO:0005634//nucleus	GO:0003677//DNA binding	GO:0006355//regulation of transcription, DNA-dependent	auxin response factor 6-like isoform X1	C2
Glyma.08G100100	darkslateblue	K14486|1|0.0|683|pop:POPTR_589324|auxin response factor	GO:0005634//nucleus	GO:0003677//DNA binding	GO:0006355//regulation of transcription, DNA-dependent	auxin response factor 6-like isoform X2	C1
Glyma.13G221400	darkslateblue	K14486|1|3e-179|628|vvi:100254074|auxin response factor	GO:0005634//nucleus	GO:0003677//DNA binding	GO:0006355//regulation of transcription, DNA-dependent	auxin response factor 6-like isoform X2	C2
Glyma.16G023600	darkslateblue	K14486|1|0.0|654|osa:4329672|auxin response factor	-	-	-	auxin response factor 7-like isoform X1	C12
Glyma.11G204200	darkslateblue	K14486|1|2e-170|598|gmx:100790289|auxin response factor	GO:0005634//nucleus	GO:0003677//DNA binding	GO:0006355//regulation of transcription, DNA-dependent	auxin response factor 8-like	C1
Glyma.14G208500	darkslateblue	K14486|1|1e-174|612|rcu:RCOM_1597120|auxin response factor	GO:0005634//nucleus	GO:0003677//DNA binding	GO:0006355//regulation of transcription, DNA-dependent	auxin response factor 8-like	C2
Glyma.18G046800	darkslateblue	K14486|1|9e-174|609|gmx:100790289|auxin response factor	GO:0005634//nucleus	GO:0003677//DNA binding	GO:0006355//regulation of transcription, DNA-dependent	auxin response factor 8-like	C2
Glyma.02G239600	darkslateblue	K14486|1|7e-166|583|rcu:RCOM_1597120|auxin response factor	GO:0005634//nucleus	GO:0003677//DNA binding	GO:0006355//regulation of transcription, DNA-dependent	auxin response factor 8-like isoform X1	C2
Glyma.01G103500	darkslateblue	K14486|1|0.0|643|osa:4329672|auxin response factor	GO:0005634//nucleus	GO:0003677//DNA binding	GO:0006355//regulation of transcription, DNA-dependent	auxin response factor 9-like	C2
Glyma.03G070500	darkslateblue	K14486|1|0.0|653|osa:4329672|auxin response factor	GO:0005634//nucleus	GO:0003677//DNA binding	GO:0006355//regulation of transcription, DNA-dependent	auxin response factor 9-like	C2
Glyma.07G134800	darkslateblue	K14486|1|0.0|636|rcu:RCOM_0496620|auxin response factor	-	GO:0005488//binding	GO:0009725//response to hormone stimulus	auxin response factor 9-like	C2
Glyma.03G258300	darkslateblue	K14486|1|0.0|635|osa:4329672|auxin response factor	-	-	-	auxin response factor 9-like isoform X1	C2
Glyma.14G079200	darkslateblue	-	GO:0005634//nucleus	GO:0003677//DNA binding	GO:0006355//regulation of transcription, DNA-dependent	B3 domain-containing protein Os01g0723500-like	C2
Glyma.17G245900	darkslateblue	-	GO:0005634//nucleus	GO:0003677//DNA binding	GO:0006355//regulation of transcription, DNA-dependent	B3 domain-containing protein Os01g0723500-like	C11
Glyma.13G245900	darkslateblue	K09287|1|2e-11|70.5|aly:ARALYDRAFT_476011|RAV-like factor	GO:0005634//nucleus	GO:0003677//DNA binding	GO:0006355//regulation of transcription, DNA-dependent	B3 domain-containing protein Os07g0563300-like	C2
Glyma.11G197900	darkslateblue	K09287|1|7e-13|75.1|aly:ARALYDRAFT_484335|RAV-like factor	-	-	GO:0050789//regulation of biological process	B3 domain-containing transcription repressor VAL1-like isoform X5	C2
Glyma.18G052100	darkslateblue	K09287|1|7e-13|75.1|aly:ARALYDRAFT_484335|RAV-like factor	-	-	GO:0050789//regulation of biological process	B3 domain-containing transcription repressor VAL1-like isoform X5	C1
Glyma.15G053600	darkslateblue	K06694|1|1e-07|58.2|ath:AT2G03430|26S proteasome non-ATPase regulatory subunit 10	-	-	-	calmodulin-binding transcription activator 2-like	C1
Glyma.08G178900	darkslateblue	K06694|1|6e-08|58.9|bdi:100820844|26S proteasome non-ATPase regulatory subunit 10	-	-	-	calmodulin-binding transcription activator 2-like isoform X1	C1
Glyma.05G148300	darkslateblue	-	-	-	-	calmodulin-binding transcription activator 4 isoform X1	C1
Glyma.18G005100	darkslateblue	-	-	-	-	calmodulin-binding transcription activator 4-like	C1
Glyma.08G105200	darkslateblue	-	-	-	-	calmodulin-binding transcription activator 4-like isoform X1	C2
Glyma.15G143400	darkslateblue	-	-	-	-	calmodulin-binding transcription activator 5-like	C1
Glyma.09G038300	darkslateblue	-	-	-	-	calmodulin-binding transcription activator 5-like isoform X1	C9
Glyma.U021300	darkslateblue	-	-	GO:0005488//binding	-	dof zinc finger protein DOF2.1	C2
Glyma.02G062700	darkslateblue	K15174|1|4e-06|49.7|pop:POPTR_751858|RNA polymerase II-associated factor 1	-	GO:0005488//binding	GO:0044763	dof zinc finger protein DOF3.4	C2
Glyma.13G335200	darkslateblue	-	-	-	-	dof zinc finger protein DOF3.6-like	C2
Glyma.01G183000	darkslateblue	-	-	-	-	dof zinc finger protein DOF5.1	C2
Glyma.05G037800	darkslateblue	-	-	GO:0005488//binding	-	dof zinc finger protein DOF5.6-like	C2
Glyma.01G021100	darkslateblue	-	-	GO:0005488//binding	-	dof zinc finger protein DOF5.7-like	C2
Glyma.05G091200	darkslateblue	K09284|1|0.0|1095|gmx:100794096|AP2-like factor, euAP2 lineage	GO:0005634//nucleus	GO:0003677//DNA binding	GO:0006355//regulation of transcription, DNA-dependent	floral homeotic protein APETALA 2-like isoform X2	C1
Glyma.17G170300	darkslateblue	K09284|1|0.0|1094|gmx:100792442|AP2-like factor, euAP2 lineage	GO:0005634//nucleus	GO:0003700//sequence-specific DNA binding transcription factor activity	GO:0006355//regulation of transcription, DNA-dependent	floral homeotic protein APETALA 2-like isoform X2	C1
Glyma.01G015900	darkslateblue	-	GO:0005634//nucleus	GO:0003700//sequence-specific DNA binding transcription factor activity	GO:0006950//response to stress	heat shock factor protein HSF8-like	C10
Glyma.09G206600	darkslateblue	-	GO:0005634//nucleus	GO:0003700//sequence-specific DNA binding transcription factor activity	GO:0006950//response to stress	heat shock factor protein HSF8-like isoform X1	C10
Glyma.09G143700	darkslateblue	K09338|1|0.0|781|aly:ARALYDRAFT_324546|homeobox-leucine zipper protein	-	-	-	homeobox-leucine zipper protein ANTHOCYANINLESS 2-like isoform X1	C3
Glyma.05G166400	darkslateblue	K09338|1|0.0|1205|aly:ARALYDRAFT_902559|homeobox-leucine zipper protein	GO:0005634//nucleus	GO:0043565//sequence-specific DNA binding	GO:0009944//polarity specification of adaxial/abaxial axis	homeobox-leucine zipper protein ATHB-14-like	C2
Glyma.15G129700	darkslateblue	K09338|1|0.0|1385|aly:ARALYDRAFT_902559|homeobox-leucine zipper protein	GO:0005634//nucleus	GO:0043565//sequence-specific DNA binding	GO:0009944//polarity specification of adaxial/abaxial axis	homeobox-leucine zipper protein ATHB-14-like	C2
Glyma.07G016500	darkslateblue	K09338|1|0.0|1435|aly:ARALYDRAFT_314555|homeobox-leucine zipper protein	GO:0005634//nucleus	GO:0003700//sequence-specific DNA binding transcription factor activity	GO:0006355//regulation of transcription, DNA-dependent	homeobox-leucine zipper protein ATHB-15-like	C1
Glyma.07G016700	darkslateblue	K09338|1|0.0|1211|aly:ARALYDRAFT_314555|homeobox-leucine zipper protein	GO:0005634//nucleus	GO:0003700//sequence-specific DNA binding transcription factor activity	GO:0006355//regulation of transcription, DNA-dependent	homeobox-leucine zipper protein ATHB-15-like	C2
Glyma.08G201900	darkslateblue	K09338|1|0.0|1435|aly:ARALYDRAFT_314555|homeobox-leucine zipper protein	GO:0005634//nucleus	GO:0003700//sequence-specific DNA binding transcription factor activity	GO:0006355//regulation of transcription, DNA-dependent	homeobox-leucine zipper protein ATHB-15-like	C1
Glyma.05G175600	darkslateblue	K09338|1|1e-63|241|ath:AT2G22430|homeobox-leucine zipper protein	GO:0005634//nucleus	GO:0003700//sequence-specific DNA binding transcription factor activity	GO:0006355//regulation of transcription, DNA-dependent	homeobox-leucine zipper protein ATHB-6-like	C1
Glyma.18G014900	darkslateblue	K09338|1|7e-72|270|ath:AT2G22430|homeobox-leucine zipper protein	-	GO:0043565//sequence-specific DNA binding	GO:0006351//transcription, DNA-dependent	homeobox-leucine zipper protein ATHB-6-like	C1
Glyma.04G085000	darkslateblue	K09338|1|0.0|1344|ath:AT4G32880|homeobox-leucine zipper protein	-	-	-	homeobox-leucine zipper protein ATHB-8-like	C2
Glyma.07G019500	darkslateblue	K09338|1|0.0|888|ath:AT1G79840|homeobox-leucine zipper protein	GO:0005634//nucleus	GO:0003700//sequence-specific DNA binding transcription factor activity	GO:0006355//regulation of transcription, DNA-dependent	homeobox-leucine zipper protein GLABRA 2-like	C2
Glyma.15G016500	darkslateblue	K09338|1|0.0|942|ath:AT1G79840|homeobox-leucine zipper protein	GO:0005634//nucleus	GO:0003700//sequence-specific DNA binding transcription factor activity	GO:0006355//regulation of transcription, DNA-dependent	homeobox-leucine zipper protein GLABRA 2-like	C1
Glyma.08G204700	darkslateblue	K09338|1|0.0|931|ath:AT1G79840|homeobox-leucine zipper protein	GO:0005634//nucleus	GO:0003700//sequence-specific DNA binding transcription factor activity	GO:0006355//regulation of transcription, DNA-dependent	homeobox-leucine zipper protein GLABRA 2-like isoform X1	C2
Glyma.03G114300	darkslateblue	K09338|1|3e-89|327|ath:AT3G60390|homeobox-leucine zipper protein	GO:0005634//nucleus	GO:0003677//DNA binding	GO:0050896//response to stimulus	homeobox-leucine zipper protein HAT3-like	C1
Glyma.01G207300	darkslateblue	K09338|1|3e-89|327|ath:AT4G16780|homeobox-leucine zipper protein	GO:0005634//nucleus	GO:0003700//sequence-specific DNA binding transcription factor activity	GO:0006355//regulation of transcription, DNA-dependent	homeobox-leucine zipper protein HAT4	C2
Glyma.11G035900	darkslateblue	K09338|1|4e-92|337|ath:AT4G16780|homeobox-leucine zipper protein	GO:0005634//nucleus	GO:0003700//sequence-specific DNA binding transcription factor activity	GO:0006355//regulation of transcription, DNA-dependent	homeobox-leucine zipper protein HAT4	C2
Glyma.13G308200	darkslateblue	K09338|1|0.0|1085|ath:AT4G04890|homeobox-leucine zipper protein	-	-	-	homeobox-leucine zipper protein HDG2 isoform X1	C1
Glyma.12G100100	darkslateblue	K09338|1|0.0|1076|ath:AT4G04890|homeobox-leucine zipper protein	GO:0005634//nucleus	GO:0003700//sequence-specific DNA binding transcription factor activity	GO:0006355//regulation of transcription, DNA-dependent	homeobox-leucine zipper protein HDG2-like isoform X2	C12
Glyma.08G148800	darkslateblue	K09338|1|3e-73|274|ath:AT5G06710|homeobox-leucine zipper protein	-	GO:0003677//DNA binding	GO:0006351//transcription, DNA-dependent	homeobox-leucine zipper protein HOX11-like	C1
Glyma.09G207500	darkslateblue	K09338|1|0.0|652|ath:AT4G17710|homeobox-leucine zipper protein	GO:0005634//nucleus	GO:0003700//sequence-specific DNA binding transcription factor activity	GO:0006355//regulation of transcription, DNA-dependent	homeobox-leucine zipper protein ROC3-like	C12
Glyma.01G014600	darkslateblue	K09338|1|2e-156|551|ath:AT4G17710|homeobox-leucine zipper protein	GO:0005634//nucleus	GO:0003700//sequence-specific DNA binding transcription factor activity	GO:0006355//regulation of transcription, DNA-dependent	homeobox-leucine zipper protein ROC3-like isoform X1	C12
Glyma.15G144500	darkslateblue	-	-	GO:0008270//zinc ion binding	-	protein FAR1-RELATED SEQUENCE 11-like	C2
Glyma.10G001400	darkslateblue	-	-	GO:0008270//zinc ion binding	-	protein FAR1-RELATED SEQUENCE 11-like isoform X1	C2
Glyma.06G002400	darkslateblue	-	-	-	-	protein FAR1-RELATED SEQUENCE 2-like isoform X1	C2
Glyma.14G043900	darkslateblue	-	-	-	-	protein FAR1-RELATED SEQUENCE 3-like	C2
Glyma.02G273500	darkslateblue	K04728|1|2e-33|143|mtr:MTR_3g077860|ataxia telangiectasia mutated family protein [EC:2.7.11.1];K13338|2|2e-28|126|mtr:MTR_4g083460|peroxin-1;K09291|3|6e-19|95.5|mtr:MTR_2g063480|nucleoprotein TPR;K13346|4|6e-18|92.0|mtr:MTR_1g015390|peroxin-10;K15115|5|5e-17|89.0|mtr:MTR_1g087840|solute carrier family 25 (mitochondrial folate transporter), member 32	-	-	-	protein FAR1-RELATED SEQUENCE 3-like isoform X1	C2
Glyma.20G053500	darkslateblue	-	-	-	-	protein FAR1-RELATED SEQUENCE 3-like isoform X1	C1
Glyma.08G227500	darkslateblue	-	-	-	-	protein FAR1-RELATED SEQUENCE 3-like isoform X2	C2
Glyma.01G202800	darkslateblue	-	-	-	-	protein FAR1-RELATED SEQUENCE 5-like	C2
Glyma.04G111200	darkslateblue	K13412|1|8e-18|90.9|rcu:RCOM_0904730|calcium-dependent protein kinase [EC:2.7.11.1]	-	-	-	protein FAR1-RELATED SEQUENCE 5-like	C1
Glyma.04G193200	darkslateblue	-	-	-	-	protein FAR1-RELATED SEQUENCE 5-like	C2
Glyma.06G323400	darkslateblue	-	-	-	-	protein FAR1-RELATED SEQUENCE 5-like	C1
Glyma.11G127400	darkslateblue	-	-	-	-	protein FAR1-RELATED SEQUENCE 6-like isoform 1	C9
Glyma.08G172600	darkslateblue	-	-	-	-	protein FAR1-RELATED SEQUENCE 6-like isoform X1	C2
Glyma.02G312300	darkslateblue	-	-	-	-	protein FAR1-RELATED SEQUENCE 9-like	C1
Glyma.01G000400	darkslateblue	K15272|1|8e-38|157|gmx:100808834|solute carrier family 35 (UDP-sugar transporter), member A1/2/3	-	-	-	protein FAR1-RELATED SEQUENCE 9-like isoform X1	C2
Glyma.10G234100	darkslateblue	-	-	-	GO:0010035//response to inorganic substance	protein NLP6-like	C2
Glyma.13G346300	darkslateblue	-	-	-	-	protein NLP8-like isoform X1	C2
Glyma.02G237500	darkslateblue	-	-	-	-	putative B3 domain-containing protein At5g58280-like	C2
Glyma.09G012900	darkslateblue	-	-	-	-	putative protein FAR1-RELATED SEQUENCE 10-like isoform X1	C2
Glyma.02G293300	darkslateblue	K09191|1|0.0|771|gmx:100801812|general transcription factor IIIA	GO:0005622//intracellular	GO:0008270//zinc ion binding	-	zinc finger protein 84-like	C2
Glyma.10G021400	darkslateblue	K12135|1|3e-30|131|aly:ARALYDRAFT_488429|zinc finger protein CONSTANS;K12130|3|2e-07|55.8|rcu:RCOM_0969830|pseudo-response regulator 5;K12128|4|3e-07|55.1|aly:ARALYDRAFT_483843|pseudo-response regulator 9	-	-	-	zinc finger protein CONSTANS-LIKE 13-like	C2
Glyma.20G115600	darkslateblue	K12135|1|7e-10|63.9|ath:AT5G15840|zinc finger protein CONSTANS	-	-	-	zinc finger protein CONSTANS-LIKE 6-like	C1
Glyma.14G190400	darkslateblue	K12135|1|4e-16|85.1|aly:ARALYDRAFT_488429|zinc finger protein CONSTANS;K12130|4|8e-07|54.3|osa:4347674|pseudo-response regulator 5;K12131|5|1e-06|53.5|aly:ARALYDRAFT_496148|pseudo-response regulator 3	GO:0005622//intracellular	GO:0008270//zinc ion binding	-	zinc finger protein CONSTANS-LIKE 9-like isoform X1	C11
Glyma.17G062600	darkslateblue	K09285|1|0.0|1076|gmx:100803558|AP2-like factor, ANT lineage	-	-	GO:0007275//multicellular organismal development	AP2-like ethylene-responsive transcription factor AIL5-like	C2
Glyma.06G049200	darkslateblue	K09285|1|0.0|1279|gmx:100802454|AP2-like factor, ANT lineage	-	-	GO:0006351//transcription, DNA-dependent	AP2-like ethylene-responsive transcription factor ANT-like	C2
Glyma.05G108600	darkslateblue	K09285|1|0.0|1143|gmx:100787611|AP2-like factor, ANT lineage	-	-	GO:0044699	AP2-like ethylene-responsive transcription factor ANT-like isoform X1	C2
Glyma.17G158300	darkslateblue	K09285|1|0.0|1193|gmx:100787611|AP2-like factor, ANT lineage	-	-	-	AP2-like ethylene-responsive transcription factor ANT-like isoform X3	C12
Glyma.07G021000	darkslateblue	K09285|1|2e-167|586|gmx:100807781|AP2-like factor, ANT lineage	-	-	-	AP2-like ethylene-responsive transcription factor At1g16060-like isoform X2	C1
Glyma.08G220800	darkslateblue	K09285|1|2e-157|553|gmx:100807781|AP2-like factor, ANT lineage	-	-	-	AP2-like ethylene-responsive transcription factor At1g16060-like isoform X2	C1
Glyma.02G185200	darkslateblue	K09285|1|1e-129|461|gmx:100786651|AP2-like factor, ANT lineage	-	-	-	AP2-like ethylene-responsive transcription factor At2g41710-like	C2
Glyma.03G136100	darkslateblue	K09285|1|8e-167|585|gmx:100814117|AP2-like factor, ANT lineage	GO:0005634//nucleus	GO:0003700//sequence-specific DNA binding transcription factor activity	GO:0006355//regulation of transcription, DNA-dependent	AP2-like ethylene-responsive transcription factor At2g41710-like isoform X2	C1
Glyma.19G138000	darkslateblue	K09285|1|0.0|835|gmx:100786651|AP2-like factor, ANT lineage	GO:0005634//nucleus	GO:0003700//sequence-specific DNA binding transcription factor activity	GO:0006355//regulation of transcription, DNA-dependent	AP2-like ethylene-responsive transcription factor At2g41710-like isoform X2	C2
Glyma.07G163700	darkslateblue	-	-	-	GO:0006351//transcription, DNA-dependent	B3 domain-containing transcription factor VRN1-like	C2
Glyma.U023500	darkslateblue	K00030|1|2e-11|68.6|vvi:100242228|isocitrate dehydrogenase (NAD+) [EC:1.1.1.41];K12640|2|2e-10|65.1|osa:4333399|cytochrome P450, family 85, subfamily A, polypeptide 2 (brassinosteroid-6-oxidase 2) [EC:1.14.-.-];K09587|3|1e-09|62.8|rcu:RCOM_0536900|cytochrome P450, family 90, subfamily B, polypeptide 1 (steroid 22-alpha-hydroxylase) [EC:1.14.13.-]	-	GO:0020037//heme binding	GO:0055114//oxidation-reduction process	cytochrome P450 87A3-like isoform X1	C12
Glyma.05G033400	darkslateblue	K09391|1|0.0|711|gmx:100806151|E2F transcription factor 7/8	-	-	-	E2F transcription factor-like E2FE-like isoform X1	C2
Glyma.17G093600	darkslateblue	K09391|1|2e-177|620|gmx:100806151|E2F transcription factor 7/8;K04682|5|4e-10|64.3|smo:SELMODRAFT_445661|E2F transcription factor 4/5	-	-	-	E2F transcription factor-like E2FE-like isoform X1	C2
Glyma.06G186800	darkslateblue	K09391|1|4e-122|436|gmx:100806151|E2F transcription factor 7/8	-	-	-	E2F transcription factor-like E2FE-like isoform X3	C2
Glyma.12G073300	darkslateblue	K09284|1|0.0|978|gmx:100788303|AP2-like factor, euAP2 lineage	-	-	-	ethylene-responsive transcription factor RAP2-7-like isoform X1	C2
Glyma.U022100	darkslateblue	K09284|1|8e-170|595|gmx:100812898|AP2-like factor, euAP2 lineage	-	-	-	ethylene-responsive transcription factor RAP2-7-like isoform X1	C2
Glyma.04G067200	darkslateblue	K09286|1|4e-19|94.0|pop:POPTR_571923|EREBP-like factor	GO:0005634//nucleus	GO:0003700//sequence-specific DNA binding transcription factor activity	GO:0006355//regulation of transcription, DNA-dependent	ethylene-responsive transcription factor SHINE 2-like	C1
Glyma.17G114500	darkslateblue	K09286|1|6e-19|93.6|rcu:RCOM_0295580|EREBP-like factor	-	-	GO:0006351//transcription, DNA-dependent	ethylene-responsive transcription factor WIN1-like	C2
Glyma.18G159900	darkslateblue	-	-	-	-	ethylene-responsive transcription factor-like protein At4g13040-like isoform X1	C2
Glyma.14G145700	darkslateblue	K03006|1|5e-08|57.8|sbi:SORBI_07g003680|DNA-directed RNA polymerase II subunit RPB1 [EC:2.7.7.6];K10730|2|7e-08|57.4|osa:4336217|ATP-dependent DNA helicase Q4 [EC:3.6.4.12]	-	GO:0005488//binding	-	GATA transcription factor 12-like	C2
Glyma.08G067200	darkslateblue	K12131|1|2e-10|65.9|ath:AT5G60100|pseudo-response regulator 3;K12127|2|1e-09|63.2|smo:SELMODRAFT_438647|pseudo-response regulator 1	-	GO:0003700//sequence-specific DNA binding transcription factor activity	GO:0006355//regulation of transcription, DNA-dependent	GATA transcription factor 24-like	C2
Glyma.02G215600	darkslateblue	K12129|1|2e-11|68.9|vvi:100246836|pseudo-response regulator 7;K12128|2|1e-09|62.8|aly:ARALYDRAFT_483843|pseudo-response regulator 9;K12127|3|2e-09|62.4|vvi:100258790|pseudo-response regulator 1	-	-	-	GATA transcription factor 25-like	C1
Glyma.14G182800	darkslateblue	K12129|1|2e-11|68.6|vvi:100246836|pseudo-response regulator 7;K12127|2|2e-09|62.0|vvi:100258790|pseudo-response regulator 1	-	GO:0005488//binding	-	GATA transcription factor 25-like	C1
Glyma.07G182700	darkslateblue	K12127|1|4e-10|64.7|smo:SELMODRAFT_438647|pseudo-response regulator 1;K12131|2|5e-10|64.3|ath:AT5G60100|pseudo-response regulator 3;K12130|3|8e-09|60.5|sbi:SORBI_05g003660|pseudo-response regulator 5	-	GO:0003700//sequence-specific DNA binding transcription factor activity	GO:0006355//regulation of transcription, DNA-dependent	GATA transcription factor 28-like	C2
Glyma.16G042300	darkslateblue	-	-	GO:0005488//binding	-	GATA transcription factor 9-like	C2
Glyma.01G233000	darkslateblue	-	-	GO:0003677//DNA binding	-	heat stress transcription factor A-1b-like	C1
Glyma.08G108600	darkslateblue	-	GO:0005634//nucleus	GO:0003700//sequence-specific DNA binding transcription factor activity	GO:0006355//regulation of transcription, DNA-dependent	heat stress transcription factor A-5-like isoform X1	C9
Glyma.03G135800	darkslateblue	-	GO:0005634//nucleus	GO:0043565//sequence-specific DNA binding	GO:0006355//regulation of transcription, DNA-dependent	heat stress transcription factor B-3-like	C2
Glyma.06G026000	darkslateblue	-	-	GO:0003700//sequence-specific DNA binding transcription factor activity	GO:0006355//regulation of transcription, DNA-dependent	probable transcription factor PosF21	C2
Glyma.09G266200	darkslateblue	K09264|1|2e-16|84.3|vvi:100232952|MADS-box transcription factor, plant	GO:0005634//nucleus	GO:0003700//sequence-specific DNA binding transcription factor activity	GO:0006355//regulation of transcription, DNA-dependent	MADS-box protein SOC1-like isoform X1	C12
Glyma.01G023500	darkslateblue	K09264|1|4e-37|154|osa:4329771|MADS-box transcription factor, plant	GO:0005634//nucleus	GO:0003700//sequence-specific DNA binding transcription factor activity	GO:0006355//regulation of transcription, DNA-dependent	MADS-box protein SVP-like isoform X1	C12
Glyma.10G240900	darkslateblue	K09264|1|5e-49|193|sbi:SORBI_04g031750|MADS-box transcription factor, plant	GO:0005634//nucleus	GO:0003700//sequence-specific DNA binding transcription factor activity	GO:0006355//regulation of transcription, DNA-dependent	MADS-box transcription factor 17-like isoform X3	C1
Glyma.17G144100	darkslateblue	-	-	GO:0003677//DNA binding	GO:0046686//response to cadmium ion	MYB transcription factor MYB180 isoform X1	C1
Glyma.07G132200	darkslateblue	K09422|1|0.0|677|vvi:100256181|myb proto-oncogene protein, plant	-	GO:0003677//DNA binding	-	myb-like protein A-like	C2
Glyma.01G106500	darkslateblue	-	-	-	-	myb-like protein K-like	C11
Glyma.12G153600	darkslateblue	-	-	-	-	myb-like protein P-like	C2
Glyma.08G216900	darkslateblue	-	-	-	-	myb-like protein X-like	C2
Glyma.15G137900	darkslateblue	K15559|1|3e-06|51.2|ota:Ot05g02000|regulator of Ty1 transposition protein 103;K11323|2|3e-06|51.2|vcn:VOLCADRAFT_121342|histone arginine demethylase JMJD6 [EC:1.14.11.-]	GO:0005840//ribosome	GO:0003735//structural constituent of ribosome	GO:0006412//translation	myb-like protein X-like	C2
Glyma.08G329200	darkslateblue	K15400|1|3e-100|365|vvi:100245819|omega-hydroxypalmitate O-feruloyl transferase [EC:2.3.1.188];K11984|3|3e-19|95.9|ppp:PHYPADRAFT_233757|U4/U6.U5 tri-snRNP-associated protein 1	-	-	-	myb-like protein X-like isoform X1	C1
Glyma.17G086000	darkslateblue	K14572|1|1e-13|77.0|ota:Ot01g04040|midasin;K12811|2|2e-13|76.3|vvi:100262258|ATP-dependent RNA helicase DDX46/PRP5 [EC:3.6.4.13];K11323|3|3e-13|75.9|vcn:VOLCADRAFT_121342|histone arginine demethylase JMJD6 [EC:1.14.11.-]	-	-	-	myb-like protein X-like isoform X1	C1
Glyma.20G136900	darkslateblue	K11323|1|4e-13|75.1|vcn:VOLCADRAFT_121342|histone arginine demethylase JMJD6 [EC:1.14.11.-]	-	-	-	myb-like protein X-like isoform X1	C2
Glyma.19G113400	darkslateblue	K11984|1|1e-43|176|ppp:PHYPADRAFT_233757|U4/U6.U5 tri-snRNP-associated protein 1	-	-	-	myb-like protein X-like isoformX1	C10
Glyma.06G082300	darkslateblue	K09422|1|2e-78|293|pop:POPTR_801938|myb proto-oncogene protein, plant	-	-	-	myb-related protein 3R-1-like	C2
Glyma.14G143400	darkslateblue	K09422|1|4e-74|278|rcu:RCOM_0915890|myb proto-oncogene protein, plant	-	-	-	myb-related protein 3R-1-like isoform X1	C2
Glyma.17G190900	darkslateblue	K09422|1|2e-75|282|vvi:100256181|myb proto-oncogene protein, plant	-	-	-	myb-related protein 3R-1-like isoform X1	C2
Glyma.01G217500	darkslateblue	K09422|1|4e-67|254|aly:ARALYDRAFT_324904|myb proto-oncogene protein, plant	-	-	-	myb-related protein B-like	C3
Glyma.19G214900	darkslateblue	K09422|1|2e-66|251|vvi:100260656|myb proto-oncogene protein, plant	-	-	-	myb-related protein P-like	C1
Glyma.14G189300	darkslateblue	-	-	-	-	NAC domain-containing protein 12-like	C10
Glyma.07G047900	darkslateblue	-	-	-	-	NAC domain-containing protein 69-like	C10
Glyma.07G048100	darkslateblue	-	-	-	-	NAC domain-containing protein 69-like	C2
Glyma.16G016400	darkslateblue	-	-	-	-	NAC domain-containing protein 69-like	C10
Glyma.16G016600	darkslateblue	-	-	-	-	NAC domain-containing protein 69-like isoform X1	C2
Glyma.06G152900	darkslateblue	-	-	GO:0003677//DNA binding	GO:0006355//regulation of transcription, DNA-dependent	NAC domain-containing protein 74 isoform X1	C1
Glyma.04G213300	darkslateblue	-	-	GO:0003677//DNA binding	GO:0006355//regulation of transcription, DNA-dependent	NAC domain-containing protein 74-like	C1
Glyma.05G191300	darkslateblue	-	-	-	-	NAC domain-containing protein 78-like isoform X1	C1
Glyma.08G156500	darkslateblue	-	-	GO:0003677//DNA binding	GO:0006355//regulation of transcription, DNA-dependent	NAC domain-containing protein 78-like isoform X2	C12
Glyma.20G192500	darkslateblue	-	-	-	-	NAC domain-containing protein 7-like isoform X2 [Cicer arietinum]	C1
Glyma.01G088200	darkslateblue	-	-	GO:0003677//DNA binding	GO:0050896//response to stimulus	NAC domain-containing protein 8-like	C2
Glyma.19G056400	darkslateblue	-	-	-	-	NAC domain-containing protein 8-like	C2
Glyma.05G202300	darkslateblue	-	-	GO:0003677//DNA binding	GO:0006355//regulation of transcription, DNA-dependent	NAC transcription factor ONAC010-like	C2
Glyma.05G166100	darkslateblue	K08064|1|2e-34|145|smo:SELMODRAFT_38090|nuclear transcription factor Y, alpha	GO:0016602//CCAAT-binding factor complex	GO:0003677//DNA binding	GO:0006355//regulation of transcription, DNA-dependent	nuclear transcription factor Y subunit A-7-like isoform X2	C2
Glyma.06G169600	darkslateblue	K01115|1|1e-09|62.4|vcn:VOLCADRAFT_99471|phospholipase D [EC:3.1.4.4];K11323|4|5e-08|57.0|vcn:VOLCADRAFT_121342|histone arginine demethylase JMJD6 [EC:1.14.11.-]	GO:0016602//CCAAT-binding factor complex	GO:0043565//sequence-specific DNA binding	GO:0006355//regulation of transcription, DNA-dependent	nuclear transcription factor Y subunit C-1-like	C2
Glyma.04G196200	darkslateblue	K01115|1|5e-12|67.8|vcn:VOLCADRAFT_99471|phospholipase D [EC:3.1.4.4]	GO:0016602//CCAAT-binding factor complex	GO:0043565//sequence-specific DNA binding	GO:0006355//regulation of transcription, DNA-dependent	nuclear transcription factor Y subunit C-1-like isoform 1	C1
Glyma.09G223000	darkslateblue	K15168|1|2e-12|72.8|ath:AT1G25540|mediator of RNA polymerase II transcription subunit 25;K14486|5|5e-10|64.7|ath:AT5G20730|auxin response factor	-	-	-	probable basic-leucine zipper transcription factor Q-like	C1
Glyma.09G207300	darkslateblue	K14491|1|6e-08|57.8|bdi:100846210|two-component response regulator ARR-B family	-	GO:0003677//DNA binding	-	probable transcription factor KAN2-like	C1
Glyma.06G284900	darkslateblue	K14431|1|2e-06|53.1|mtr:MTR_2g086420|transcription factor TGA;K09060|4|1e-05|50.8|ath:AT4G01120|plant G-box-binding factor	-	GO:0003700//sequence-specific DNA binding transcription factor activity	GO:0006355//regulation of transcription, DNA-dependent	probable transcription factor PosF21	C2
Glyma.11G110400	darkslateblue	K09060|1|2e-06|53.1|mtr:MTR_8g077950|plant G-box-binding factor;K14432|3|6e-06|51.6|sbi:SORBI_08g003760|ABA responsive element binding factor	-	GO:0003700//sequence-specific DNA binding transcription factor activity	GO:0006355//regulation of transcription, DNA-dependent	probable transcription factor PosF21	C1
Glyma.12G121000	darkslateblue	K09060|1|4e-06|52.0|mtr:MTR_7g116890|plant G-box-binding factor;K04371|2|6e-06|51.6|vvi:100254083|extracellular signal-regulated kinase 1/2 [EC:2.7.11.24]	-	GO:0003700//sequence-specific DNA binding transcription factor activity	GO:0006355//regulation of transcription, DNA-dependent	probable transcription factor PosF21	C2
Glyma.13G345200	darkslateblue	K15168|1|3e-06|52.4|ath:AT1G25540|mediator of RNA polymerase II transcription subunit 25;K09060|2|5e-06|51.6|sbi:SORBI_04g002360|plant G-box-binding factor;K14432|3|7e-06|51.2|zma:100280716|ABA responsive element binding factor	-	GO:0003700//sequence-specific DNA binding transcription factor activity	GO:0006355//regulation of transcription, DNA-dependent	probable transcription factor PosF21	C11
Glyma.02G297400	darkslateblue	K13424|1|9e-84|310|vvi:100243352|WRKY transcription factor 33	-	GO:0003700//sequence-specific DNA binding transcription factor activity	GO:0006355//regulation of transcription, DNA-dependent	probable WRKY transcription factor 20-like isoform X1	C1
Glyma.02G141000	darkslateblue	K13425|1|1e-24|112|pop:POPTR_755334|WRKY transcription factor 22	-	GO:0003700//sequence-specific DNA binding transcription factor activity	GO:0006355//regulation of transcription, DNA-dependent	probable WRKY transcription factor 21-like isoform X1	C8
Glyma.02G203800	darkslateblue	K13424|1|4e-48|191|vvi:100243352|WRKY transcription factor 33	-	-	-	probable WRKY transcription factor 32-like	C1
Glyma.03G220100	darkslateblue	K13425|1|8e-30|129|ath:AT4G01250|WRKY transcription factor 22	-	-	-	probable WRKY transcription factor 35	C1
Glyma.14G103100	darkslateblue	K13424|1|3e-18|91.3|zma:100279301|WRKY transcription factor 33	-	-	GO:0006952//defense response	probable WRKY transcription factor 40-like	C9
Glyma.02G112100	darkslateblue	K13424|1|5e-74|277|pop:POPTR_663578|WRKY transcription factor 33	-	-	-	probable WRKY transcription factor 4-like	C1
Glyma.17G224800	darkslateblue	K13424|1|1e-15|62.0|sbi:SORBI_09g023270|WRKY transcription factor 33	-	-	-	probable WRKY transcription factor 50-like	C9
Glyma.01G179800	darkslateblue	K14380|1|2e-06|53.1|pop:POPTR_946533|four and a half LIM domains protein 2	-	GO:0008270//zinc ion binding	-	protein DA1-related 1-like isoformX1	C1
Glyma.03G126100	darkslateblue	K13422|1|3e-07|54.3|rcu:RCOM_0864470|transcription factor MYC2	-	GO:0046983//protein dimerization activity	-	transcription factor bHLH106-like	C9
Glyma.19G128900	darkslateblue	K15382|1|3e-07|39.3|cme:CMF105C|solute carrier family 50 (sugar transporter);K13422|3|8e-07|53.9|osa:4349484|transcription factor MYC2	-	GO:0046983//protein dimerization activity	-	transcription factor bHLH106-like	C2
Glyma.07G171600	darkslateblue	-	-	GO:0046983//protein dimerization activity	-	transcription factor bHLH121 isoform X1	C10
Glyma.12G216800	darkslateblue	-	-	-	-	transcription factor bHLH123-like isoform X2	C1
Glyma.02G018900	darkslateblue	-	-	GO:0046983//protein dimerization activity	-	transcription factor bHLH135	C2
Glyma.06G165700	darkslateblue	K12126|1|1e-13|75.9|aly:ARALYDRAFT_471048|phytochrome-interacting factor 3	-	-	-	transcription factor bHLH137-like	C2
Glyma.05G201700	darkslateblue	K12126|1|3e-12|72.0|ath:AT1G09530|phytochrome-interacting factor 3	-	-	-	transcription factor bHLH137-like isoform X1	C2
Glyma.04G092900	darkslateblue	-	-	-	-	transcription factor bHLH143-like	C2
Glyma.07G181000	darkslateblue	-	-	-	-	transcription factor bHLH143-like	C2
Glyma.05G129400	darkslateblue	-	-	-	-	transcription factor bHLH144-like	C2
Glyma.08G084100	darkslateblue	-	-	-	-	transcription factor bHLH144-like isoform X1	C2
Glyma.07G238300	darkslateblue	-	-	-	-	transcription factor bHLH147-like	C1
Glyma.15G139200	darkslateblue	-	-	-	-	transcription factor bHLH147-like	C9
Glyma.17G035200	darkslateblue	-	-	-	-	transcription factor bHLH148-like	C6
Glyma.03G230800	darkslateblue	-	-	-	-	transcription factor bHLH149-like	C2
Glyma.17G155900	darkslateblue	K13422|1|3e-19|95.1|bdi:100836477|transcription factor MYC2	-	-	-	transcription factor bHLH18-like	C10
Glyma.03G105000	darkslateblue	K13422|1|1e-10|66.2|aly:ARALYDRAFT_890840|transcription factor MYC2	-	-	-	transcription factor bHLH18-like isoform X2	C1
Glyma.05G110900	darkslateblue	K13422|1|8e-20|97.1|osa:4349484|transcription factor MYC2	-	-	-	transcription factor bHLH25-like	C10
Glyma.09G247000	darkslateblue	-	-	-	-	transcription factor bHLH25-like	C2
Glyma.02G174800	darkslateblue	K12126|1|5e-11|68.2|aly:ARALYDRAFT_471048|phytochrome-interacting factor 3;K01115|3|1e-09|63.9|vcn:VOLCADRAFT_99471|phospholipase D [EC:3.1.4.4]	-	GO:0046983//protein dimerization activity	-	transcription factor bHLH48-like	C1
Glyma.14G058200	darkslateblue	K13422|1|4e-07|54.3|aly:ARALYDRAFT_890840|transcription factor MYC2;K12126|5|6e-06|50.4|aly:ARALYDRAFT_471048|phytochrome-interacting factor 3	-	-	-	transcription factor bHLH51	C9
Glyma.09G098300	darkslateblue	K12126|1|2e-14|79.3|aly:ARALYDRAFT_471048|phytochrome-interacting factor 3;K10863|3|5e-10|64.3|ath:AT5G01310|aprataxin [EC:3.-.-.-];K13422|5|2e-07|55.5|ath:AT1G32640|transcription factor MYC2	-	-	-	transcription factor bHLH66-like	C1
Glyma.07G018500	darkslateblue	-	-	GO:0046983//protein dimerization activity	-	transcription factor bHLH68-like isoform X3	C10
Glyma.14G089600	darkslateblue	K12126|1|3e-15|82.4|aly:ARALYDRAFT_471048|phytochrome-interacting factor 3;K10863|3|1e-06|53.9|aly:ARALYDRAFT_486946|aprataxin [EC:3.-.-.-]	-	-	-	transcription factor bHLH74-like	C2
Glyma.U037800	darkslateblue	K12126|1|2e-14|80.5|ath:AT1G09530|phytochrome-interacting factor 3;K10863|3|9e-07|54.7|aly:ARALYDRAFT_486946|aprataxin [EC:3.-.-.-]	-	-	-	transcription factor bHLH74-like	C2
Glyma.01G039200	darkslateblue	K12126|1|5e-13|73.9|ath:AT1G09530|phytochrome-interacting factor 3;K10863|3|6e-06|50.4|aly:ARALYDRAFT_486946|aprataxin [EC:3.-.-.-]	-	-	-	transcription factor bHLH79-like	C1
Glyma.08G294000	darkslateblue	K12126|1|3e-12|71.6|aly:ARALYDRAFT_471048|phytochrome-interacting factor 3;K13422|3|5e-07|54.3|mtr:MTR_5g030430|transcription factor MYC2;K10863|5|8e-07|53.5|aly:ARALYDRAFT_486946|aprataxin [EC:3.-.-.-]	-	GO:0046983//protein dimerization activity	-	transcription factor bHLH79-like	C10
Glyma.02G148500	darkslateblue	K12126|1|6e-08|57.0|aly:ARALYDRAFT_471048|phytochrome-interacting factor 3	-	-	-	transcription factor bHLH7-like isoform X1	C2
Glyma.08G286500	darkslateblue	K13422|1|9e-15|80.5|gmx:100790854|transcription factor MYC2	-	-	-	transcription factor bHLH90-like isoform X1	C2
Glyma.06G100000	darkslateblue	K13422|1|1e-16|86.3|ppp:PHYPADRAFT_164647|transcription factor MYC2	GO:0044444//cytoplasmic part	-	-	transcription factor bHLH96-like	C2
Glyma.19G236900	darkslateblue	K13422|1|2e-13|75.9|ppp:PHYPADRAFT_164647|transcription factor MYC2	GO:0044444//cytoplasmic part	-	-	transcription factor bHLH96-like	C2
Glyma.17G082100	darkslateblue	K13422|1|7e-09|61.6|mtr:MTR_5g030430|transcription factor MYC2	-	-	-	transcription factor BIM1-like	C2
Glyma.02G025400	darkslateblue	K12126|1|1e-12|73.2|aly:ARALYDRAFT_471048|phytochrome-interacting factor 3;K10863|3|6e-07|53.9|aly:ARALYDRAFT_486946|aprataxin [EC:3.-.-.-]	-	-	-	transcription factor BPE-like	C10
Glyma.02G025500	darkslateblue	-	-	-	-	transcription factor BPE-like isoform X1	C10
Glyma.19G067900	darkslateblue	K14432|1|0.0|634|gmx:100170741|ABA responsive element binding factor	-	-	-	transcription factor bZIP119	C4
Glyma.11G227200	darkslateblue	-	GO:0005634//nucleus	GO:0003677//DNA binding	-	transcription factor DIVARICATA isoformX1	C10
Glyma.07G175500	darkslateblue	K09522|1|4e-06|51.6|pop:POPTR_555116|DnaJ homolog subfamily C member 2	GO:0005634//nucleus	GO:0003677//DNA binding	-	transcription factor DIVARICATA-like isoform X1	C2
Glyma.18G030300	darkslateblue	-	GO:0005634//nucleus	GO:0003677//DNA binding	GO:1901700	transcription factor DIVARICATA-like isoform X1	C10
Glyma.02G198700	darkslateblue	K04682|1|1e-84|313|smo:SELMODRAFT_445661|E2F transcription factor 4/5	-	-	-	transcription factor E2FA-like	C1
Glyma.10G078200	darkslateblue	K04682|1|3e-83|308|smo:SELMODRAFT_445661|E2F transcription factor 4/5	-	-	-	transcription factor E2FA-like	C2
Glyma.11G180100	darkslateblue	K04682|1|8e-86|316|smo:SELMODRAFT_445661|E2F transcription factor 4/5	GO:0005667//transcription factor complex	GO:0003677//DNA binding	GO:0006355//regulation of transcription, DNA-dependent	transcription factor E2FB-like	C1
Glyma.12G093400	darkslateblue	K04682|1|5e-78|290|smo:SELMODRAFT_445661|E2F transcription factor 4/5	GO:0005667//transcription factor complex	GO:0003677//DNA binding	GO:0006355//regulation of transcription, DNA-dependent	transcription factor E2FB-like isoform X1	C1
Glyma.06G024900	darkslateblue	K04682|1|1e-62|239|smo:SELMODRAFT_445661|E2F transcription factor 4/5	-	-	-	transcription factor E2FC-like isoform X3	C2
Glyma.06G042700	darkslateblue	-	-	-	-	transcription factor EMB1444-like	C2
Glyma.10G035400	darkslateblue	K13422|1|4e-06|52.8|ppp:PHYPADRAFT_164647|transcription factor MYC2	-	-	-	transcription factor EMB1444-like	C2
Glyma.19G163300	darkslateblue	-	-	-	-	transcription factor EMB1444-like	C2
Glyma.03G161800	darkslateblue	K13422|1|5e-07|55.5|aly:ARALYDRAFT_890840|transcription factor MYC2	-	-	-	transcription factor EMB1444-like isoform X1	C2
Glyma.13G073400	darkslateblue	K09422|1|2e-140|498|pop:POPTR_768327|myb proto-oncogene protein, plant	-	-	GO:0009987//cellular process	transcription factor GAMYB-like isoform X1	C2
Glyma.04G193800	darkslateblue	K11684|1|5e-52|205|sbi:SORBI_03g001920|bromodomain-containing factor 1;K06062|3|5e-12|72.4|mtr:MTR_8g062330|histone acetyltransferase [EC:2.3.1.48]	-	-	-	transcription factor GTE10-like	C1
Glyma.06G172300	darkslateblue	K11684|1|4e-49|195|sbi:SORBI_03g001920|bromodomain-containing factor 1;K06062|3|9e-14|78.2|cme:CMM151C|histone acetyltransferase [EC:2.3.1.48];K11723|4|2e-11|70.5|ath:AT5G55040|bromodomain-containing protein 7/9;K03243|5|3e-11|69.7|cre:CHLREDRAFT_141272|translation initiation factor 5B	-	-	-	transcription factor GTE10-like isoform X3	C1
Glyma.15G089700	darkslateblue	K11684|1|3e-27|122|sbi:SORBI_03g001920|bromodomain-containing factor 1;K06062|3|3e-12|72.4|mtr:MTR_8g062330|histone acetyltransferase [EC:2.3.1.48];K11723|4|3e-12|72.4|rcu:RCOM_1302750|bromodomain-containing protein 7/9	-	GO:0016740//transferase activity	-	transcription factor GTE12-like	C1
Glyma.13G222500	darkslateblue	K11684|1|1e-27|123|sbi:SORBI_03g001920|bromodomain-containing factor 1;K11723|3|1e-12|73.9|gmx:100799455|bromodomain-containing protein 7/9	-	GO:0016740//transferase activity	-	transcription factor GTE12-like isoform X1	C1
Glyma.16G067800	darkslateblue	K11684|1|1e-05|50.1|sbi:SORBI_03g001920|bromodomain-containing factor 1	-	-	-	transcription factor GTE1-like	C2
Glyma.17G182700	darkslateblue	K11684|1|8e-20|97.1|sbi:SORBI_03g001920|bromodomain-containing factor 1	GO:0005634//nucleus	GO:0016746//transferase activity, transferring acyl groups	GO:0044699	transcription factor GTE6-like isoform X1	C2
Glyma.16G062300	darkslateblue	K11684|1|1e-44|180|sbi:SORBI_03g001920|bromodomain-containing factor 1;K11723|3|8e-11|68.2|ath:AT5G55040|bromodomain-containing protein 7/9	-	-	-	transcription factor GTE8-like isoform X1	C2
Glyma.09G238400	darkslateblue	K15174|1|7e-10|63.5|rcu:RCOM_1489440|RNA polymerase II-associated factor 1;K01115|3|3e-09|61.6|vcn:VOLCADRAFT_99471|phospholipase D [EC:3.1.4.4]	-	-	-	transcription factor HB29-like	C1
Glyma.18G259300	darkslateblue	K01115|1|1e-07|56.6|vcn:VOLCADRAFT_99471|phospholipase D [EC:3.1.4.4];K14325|3|2e-07|55.8|osa:4325394|RNA-binding protein with serine-rich domain 1;K15174|4|3e-07|55.1|gmx:100797526|RNA polymerase II-associated factor 1	-	-	-	transcription factor HB29-like	C1
Glyma.09G208500	darkslateblue	K09060|1|0.0|852|gmx:778122|plant G-box-binding factor	GO:0005634//nucleus	GO:0003700//sequence-specific DNA binding transcription factor activity	GO:0006355//regulation of transcription, DNA-dependent	transcription factor HBP-1a	C1
Glyma.16G095200	darkslateblue	K09060|1|0.0|643|gmx:778122|plant G-box-binding factor	GO:0005634//nucleus	GO:0003700//sequence-specific DNA binding transcription factor activity	GO:0006355//regulation of transcription, DNA-dependent	transcription factor HBP-1a	C1
Glyma.08G265600	darkslateblue	K09060|1|3e-125|446|gmx:778122|plant G-box-binding factor	GO:0005634//nucleus	GO:0003700//sequence-specific DNA binding transcription factor activity	GO:0006355//regulation of transcription, DNA-dependent	transcription factor HBP-1a isoformX1	C2
Glyma.13G193700	darkslateblue	K14431|1|0.0|869|gmx:778190|transcription factor TGA	-	GO:0003700//sequence-specific DNA binding transcription factor activity	GO:0006355//regulation of transcription, DNA-dependent	transcription factor HBP-1b(c1) isoform X1	C1
Glyma.18G202900	darkslateblue	K14431|1|3e-17|86.7|osa:4326907|transcription factor TGA	-	-	-	transcription factor HBP-1b(c38)-like	C8
Glyma.16G035400	darkslateblue	K15196|1|0.0|1208|gmx:100817609|transcription factor IIIB 90 kDa subunit	-	-	-	transcription factor IIIB 90 kDa subunit-like isoform X1	C1
Glyma.20G157900	darkslateblue	K09422|1|5e-56|216|pop:POPTR_570459|myb proto-oncogene protein, plant	-	-	-	transcription factor LAF1	C2
Glyma.07G136600	darkslateblue	-	-	-	-	transcription factor LHW-like	C2
Glyma.11G179000	darkslateblue	-	-	-	-	transcription factor LHW-like	C2
Glyma.18G187200	darkslateblue	-	-	-	-	transcription factor LHW-like	C2
Glyma.13G313000	darkslateblue	-	-	-	-	transcription factor LHW-like isoform X1	C2
Glyma.14G093800	darkslateblue	-	-	-	-	transcription factor MYB1R1-like	C12
Glyma.19G024700	darkslateblue	K09422|1|0.0|841|gmx:100101835|myb proto-oncogene protein, plant	-	GO:0005488//binding	GO:0009725//response to hormone stimulus	transcription factor MYB51	C2
Glyma.04G166900	darkslateblue	K09422|1|2e-53|208|gmx:100787446|myb proto-oncogene protein, plant	-	-	-	transcription factor MYB51-like	C2
Glyma.13G130100	darkslateblue	K12126|1|7e-44|177|aly:ARALYDRAFT_471048|phytochrome-interacting factor 3;K13422|3|1e-10|67.4|bdi:100836477|transcription factor MYC2	-	-	-	transcription factor PIF1-like isoform X1	C1
Glyma.03G225000	darkslateblue	K12126|1|2e-29|129|ath:AT1G09530|phytochrome-interacting factor 3;K13422|3|5e-09|61.6|rcu:RCOM_0864470|transcription factor MYC2	-	-	-	transcription factor PIF3-like	C1
Glyma.19G222000	darkslateblue	K12126|1|2e-24|112|ath:AT1G09530|phytochrome-interacting factor 3;K13422|3|5e-09|61.6|bdi:100836477|transcription factor MYC2	-	-	-	transcription factor PIF3-like	C1
Glyma.19G224700	darkslateblue	K12126|1|2e-64|246|aly:ARALYDRAFT_471048|phytochrome-interacting factor 3;K13422|3|7e-10|64.7|pop:POPTR_836925|transcription factor MYC2	-	-	-	transcription factor PIF3-like isoform X1	C2
Glyma.18G115700	darkslateblue	K12126|1|9e-44|177|aly:ARALYDRAFT_471048|phytochrome-interacting factor 3;K13422|3|1e-08|60.5|bdi:100836477|transcription factor MYC2	-	-	-	transcription factor PIF4-like isoform X1	C9
Glyma.02G236200	darkslateblue	K14432|1|3e-07|55.1|bdi:100822382|ABA responsive element binding factor;K09060|2|2e-06|52.8|gmx:100781875|plant G-box-binding factor	-	GO:0003700//sequence-specific DNA binding transcription factor activity	GO:0006355//regulation of transcription, DNA-dependent	transcription factor RF2b	C2
Glyma.12G227700	darkslateblue	-	-	-	-	transcription factor RF2b	C10
Glyma.13G272500	darkslateblue	-	-	-	-	transcription factor RF2b	C2
Glyma.06G094700	darkslateblue	-	-	-	-	transcription factor SAC51-like	C2
Glyma.14G179900	darkslateblue	-	-	-	-	transcription factor SAC51-like	C2
Glyma.17G241000	darkslateblue	K12126|1|1e-17|89.4|aly:ARALYDRAFT_471048|phytochrome-interacting factor 3;K10863|3|1e-06|52.8|ath:AT5G01310|aprataxin [EC:3.-.-.-]	-	-	-	transcription factor SPATULA-like isoform X2	C12
Glyma.05G027400	darkslateblue	K01115|1|1e-11|69.3|vcn:VOLCADRAFT_99471|phospholipase D [EC:3.1.4.4]	-	-	-	transcription factor TCP14-like	C2
Glyma.06G193000	darkslateblue	K01115|1|2e-12|65.9|vcn:VOLCADRAFT_99471|phospholipase D [EC:3.1.4.4]	-	-	-	transcription factor TCP14-like	C2
Glyma.17G099100	darkslateblue	K01115|1|2e-13|76.6|vcn:VOLCADRAFT_99471|phospholipase D [EC:3.1.4.4]	-	-	-	transcription factor TCP14-like	C2
Glyma.19G095300	darkslateblue	K01501|1|3e-06|52.0|rcu:RCOM_1258620|nitrilase [EC:3.5.5.1]	-	-	-	transcription factor TCP20-like	C8
Glyma.05G142000	darkslateblue	-	-	-	-	transcription factor TCP2-like isoform X1	C2
Glyma.15G092500	darkslateblue	-	-	-	-	transcription factor TCP2-like isoform X1	C2
Glyma.10G285900	darkslateblue	K14709|1|3e-13|75.9|vcn:VOLCADRAFT_104214|solute carrier family 39 (zinc transporter), member 1/2/3	-	-	-	transcription factor TCP7-like	C2
Glyma.20G001600	darkslateblue	K01115|1|1e-16|87.0|vcn:VOLCADRAFT_99471|phospholipase D [EC:3.1.4.4];K03006|5|2e-13|76.3|vcn:VOLCADRAFT_80692|DNA-directed RNA polymerase II subunit RPB1 [EC:2.7.7.6]	GO:0005634//nucleus	GO:0003700//sequence-specific DNA binding transcription factor activity	GO:0006355//regulation of transcription, DNA-dependent	transcription factor TCP7-like	C2
Glyma.09G284500	darkslateblue	K01115|1|1e-14|80.9|vcn:VOLCADRAFT_99471|phospholipase D [EC:3.1.4.4]	GO:0005634//nucleus	GO:0003700//sequence-specific DNA binding transcription factor activity	GO:0006355//regulation of transcription, DNA-dependent	transcription factor TCP7-like isoform X1	C1
Glyma.07G080300	darkslateblue	K01051|1|2e-07|55.1|gmx:100776781|pectinesterase [EC:3.1.1.11];K01115|2|2e-06|52.0|vcn:VOLCADRAFT_99471|phospholipase D [EC:3.1.4.4];K01501|4|3e-06|51.2|rcu:RCOM_1258620|nitrilase [EC:3.5.5.1]	GO:0005634//nucleus	-	GO:0048364//root development	transcription factor TCP9-like	C2
Glyma.06G107300	darkslateblue	K14431|1|1e-115|415|pop:POPTR_716556|transcription factor TGA	-	GO:0003677//DNA binding	GO:0006952//defense response	transcription factor TGA3-like	C1
Glyma.04G254800	darkslateblue	K14431|1|3e-115|414|pop:POPTR_716556|transcription factor TGA	-	GO:0003677//DNA binding	GO:0006952//defense response	transcription factor TGA3-like isoform X1	C2
Glyma.20G224700	darkslateblue	K12126|1|8e-14|77.4|aly:ARALYDRAFT_471048|phytochrome-interacting factor 3;K10863|3|4e-09|61.6|aly:ARALYDRAFT_486946|aprataxin [EC:3.-.-.-];K13422|5|7e-07|54.3|bdi:100836477|transcription factor MYC2	-	GO:0046983//protein dimerization activity	-	transcription factor UNE12-like isoform X1	C6
Glyma.12G120100	darkslateblue	-	-	-	-	transcription factor VOZ1-like isoform X1	C11
Glyma.11G010800	darkslateblue	K04683|1|1e-146|518|pop:POPTR_576733|transcription factor Dp-1	-	-	-	transcription factor-like protein DPB-like isoform X1	C1
Glyma.03G246000	darkslateblue	-	-	-	-	trihelix transcription factor GTL1-like isoform X1	C2
Glyma.19G243500	darkslateblue	-	-	-	-	trihelix transcription factor GTL2-like isoform X1	C2
Glyma.03G191700	darkslateblue	-	-	-	-	trihelix transcription factor PTL-like	C2
Glyma.10G066800	darkslateblue	-	-	-	-	trihelix transcription factor PTL-like isoform X1	C1
Glyma.02G306300	darkslateblue	K13424|1|3e-61|234|rcu:RCOM_0664190|WRKY transcription factor 33	-	-	-	WRKY transcription factor 1-like	C10
Glyma.03G025400	darkslateblue	K13127|1|0.0|676|gmx:100817146|RING finger protein 113A	-	GO:0008270//zinc ion binding	-	zinc finger CCCH domain-containing protein 1	C2
Glyma.03G177100	darkslateblue	K06185|1|2e-48|192|ota:Ot05g02490|ATP-binding cassette, subfamily F, member 2	-	GO:0008270//zinc ion binding	-	zinc finger CCCH domain-containing protein 11-like	C2
Glyma.01G095100	darkslateblue	K06640|1|2e-06|52.8|vcn:VOLCADRAFT_88866|serine/threonine-protein kinase ATR [EC:2.7.11.1];K03026|2|5e-06|51.6|ppp:PHYPADRAFT_161188|DNA-directed RNA polymerase III subunit RPC4;K12890|5|6e-06|51.2|cre:CHLREDRAFT_195849|splicing factor, arginine/serine-rich 1/9	-	GO:0008270//zinc ion binding	-	zinc finger CCCH domain-containing protein 12-like isoform X1	C1
Glyma.08G229600	darkslateblue	K11984|1|0.0|1650|gmx:100793984|U4/U6.U5 tri-snRNP-associated protein 1	-	-	-	zinc finger CCCH domain-containing protein 13-like	C1
Glyma.06G306800	darkslateblue	-	-	-	-	zinc finger CCCH domain-containing protein 13-like isoform X1	C2
Glyma.12G101400	darkslateblue	-	-	-	-	zinc finger CCCH domain-containing protein 13-like isoform X6	C2
Glyma.11G109000	darkslateblue	K14321|1|0.0|633|gmx:100814339|nucleoporin-like protein 2	-	-	-	zinc finger CCCH domain-containing protein 16 isoform X2	C1
Glyma.12G016400	darkslateblue	K14321|1|0.0|769|gmx:100814339|nucleoporin-like protein 2	-	-	-	zinc finger CCCH domain-containing protein 16-like	C1
Glyma.02G298000	darkslateblue	-	-	-	-	zinc finger CCCH domain-containing protein 18-like	C2
Glyma.18G091000	darkslateblue	K13103|1|1e-06|53.5|olu:OSTLU_43215|tuftelin-interacting protein 11	-	GO:0008270//zinc ion binding	-	zinc finger CCCH domain-containing protein 18-like	C1
Glyma.05G210600	darkslateblue	K13127|1|0.0|679|gmx:100787434|RING finger protein 113A	-	GO:0008270//zinc ion binding	-	zinc finger CCCH domain-containing protein 1-like isoform X3	C7
Glyma.10G048400	darkslateblue	K06185|1|2e-49|195|ota:Ot05g02490|ATP-binding cassette, subfamily F, member 2	-	GO:0008270//zinc ion binding	-	zinc finger CCCH domain-containing protein 21-like	C1
Glyma.11G147200	darkslateblue	K15332|1|0.0|1584|gmx:100816103|tRNA (uracil-5-)-methyltransferase	-	GO:1901363	GO:0032259//methylation	zinc finger CCCH domain-containing protein 24-like	C2
Glyma.12G068100	darkslateblue	K15332|1|0.0|1491|gmx:100816103|tRNA (uracil-5-)-methyltransferase	-	GO:0005488//binding	GO:0008152//metabolic process	zinc finger CCCH domain-containing protein 24-like	C2
Glyma.06G290100	darkslateblue	K15172|1|3e-26|118|vcn:VOLCADRAFT_106802|transcription elongation factor SPT5	-	-	-	zinc finger CCCH domain-containing protein 2-like	C8
Glyma.12G205700	darkslateblue	K15172|1|4e-28|124|vcn:VOLCADRAFT_106802|transcription elongation factor SPT5	-	-	-	zinc finger CCCH domain-containing protein 2-like	C8
Glyma.03G138600	darkslateblue	K15172|1|3e-29|129|vcn:VOLCADRAFT_106802|transcription elongation factor SPT5	-	GO:0008270//zinc ion binding	-	zinc finger CCCH domain-containing protein 30-like isoform X1	C2
Glyma.12G237300	darkslateblue	K15172|1|4e-33|142|vcn:VOLCADRAFT_106802|transcription elongation factor SPT5	-	-	-	zinc finger CCCH domain-containing protein 30-like isoform X1	C9
Glyma.09G102900	darkslateblue	K15172|1|6e-32|138|vcn:VOLCADRAFT_106802|transcription elongation factor SPT5	-	-	-	zinc finger CCCH domain-containing protein 30-like isoform X2	C12
Glyma.02G153600	darkslateblue	K08852|1|3e-16|84.7|vcn:VOLCADRAFT_107956|serine/threonine-protein kinase/endoribonuclease IRE1 [EC:2.7.11.1 3.1.26.-]	-	GO:0008270//zinc ion binding	-	zinc finger CCCH domain-containing protein 32-like	C1
Glyma.02G153700	darkslateblue	K08852|1|5e-18|91.3|vcn:VOLCADRAFT_107956|serine/threonine-protein kinase/endoribonuclease IRE1 [EC:2.7.11.1 3.1.26.-]	-	GO:0008270//zinc ion binding	-	zinc finger CCCH domain-containing protein 32-like isoform X1	C2
Glyma.10G020600	darkslateblue	K08852|1|1e-16|86.3|vcn:VOLCADRAFT_107956|serine/threonine-protein kinase/endoribonuclease IRE1 [EC:2.7.11.1 3.1.26.-]	-	GO:0005488//binding	-	zinc finger CCCH domain-containing protein 32-like isoform X1	C2
Glyma.10G020700	darkslateblue	K08852|1|2e-17|89.7|vcn:VOLCADRAFT_107956|serine/threonine-protein kinase/endoribonuclease IRE1 [EC:2.7.11.1 3.1.26.-]	-	GO:0008270//zinc ion binding	-	zinc finger CCCH domain-containing protein 32-like isoform X1	C2
Glyma.13G217000	darkslateblue	K08852|1|4e-14|77.8|vcn:VOLCADRAFT_107956|serine/threonine-protein kinase/endoribonuclease IRE1 [EC:2.7.11.1 3.1.26.-];K01115|3|3e-08|58.5|vcn:VOLCADRAFT_99471|phospholipase D [EC:3.1.4.4];K13095|4|5e-07|54.3|zma:100383202|splicing factor 1;K14007|5|8e-07|53.5|pop:POPTR_1112669|protein transport protein SEC24	-	GO:0008270//zinc ion binding	-	zinc finger CCCH domain-containing protein 34-like	C11
Glyma.15G095500	darkslateblue	K08852|1|8e-16|83.6|vcn:VOLCADRAFT_107956|serine/threonine-protein kinase/endoribonuclease IRE1 [EC:2.7.11.1 3.1.26.-];K03006|4|1e-07|56.6|cre:CHLREDRAFT_196948|DNA-directed RNA polymerase II subunit RPB1 [EC:2.7.7.6]	-	GO:0008270//zinc ion binding	-	zinc finger CCCH domain-containing protein 34-like	C1
Glyma.05G008000	darkslateblue	-	-	-	-	zinc finger CCCH domain-containing protein 34-like isoform X1	C2
Glyma.08G232700	darkslateblue	K01115|1|1e-20|100|vcn:VOLCADRAFT_99471|phospholipase D [EC:3.1.4.4]	-	GO:0005488//binding	-	zinc finger CCCH domain-containing protein 37-like	C1
Glyma.15G217400	darkslateblue	K01115|1|2e-19|96.3|vcn:VOLCADRAFT_99471|phospholipase D [EC:3.1.4.4]	-	GO:0005488//binding	-	zinc finger CCCH domain-containing protein 37-like	C1
Glyma.06G152200	darkslateblue	K13107|1|1e-09|63.9|bdi:100832621|RNA-binding motif protein, X-linked 2	-	-	-	zinc finger CCCH domain-containing protein 38-like isoform X1	C1
Glyma.14G050000	darkslateblue	K08852|1|1e-13|76.3|vcn:VOLCADRAFT_107956|serine/threonine-protein kinase/endoribonuclease IRE1 [EC:2.7.11.1 3.1.26.-];K13152|4|4e-06|51.2|ppp:PHYPADRAFT_160016|U11/U12 small nuclear ribonucleoprotein 20 kDa protein	-	GO:0008270//zinc ion binding	-	zinc finger CCCH domain-containing protein 3-like isoform X1	C1
Glyma.16G199300	darkslateblue	K14963|1|2e-15|83.2|ath:AT3G49660|COMPASS component SWD3;K14555|5|5e-15|81.6|gmx:100807385|U3 small nucleolar RNA-associated protein 13	-	GO:0016905//myosin heavy chain kinase activity	-	zinc finger CCCH domain-containing protein 48-like	C9
Glyma.09G225700	darkslateblue	-	-	-	-	zinc finger CCCH domain-containing protein 53-like isoform X1	C1
Glyma.12G010800	darkslateblue	-	-	-	-	zinc finger CCCH domain-containing protein 53-like isoform X2	C1
Glyma.12G010900	darkslateblue	-	-	-	-	zinc finger CCCH domain-containing protein 53-like isoform X2	C1
Glyma.09G225600	darkslateblue	-	-	-	-	zinc finger CCCH domain-containing protein 53-like isoform X3	C1
Glyma.01G227200	darkslateblue	-	-	GO:0003676//nucleic acid binding	-	zinc finger CCCH domain-containing protein 55-like	C2
Glyma.11G015600	darkslateblue	-	-	GO:0003676//nucleic acid binding	-	zinc finger CCCH domain-containing protein 55-like	C2
Glyma.16G010500	darkslateblue	K10884|1|5e-08|57.8|cre:CHLREDRAFT_205970|ATP-dependent DNA helicase 2 subunit 1	-	-	-	zinc finger CCCH domain-containing protein 62-like	C2
Glyma.17G054700	darkslateblue	K13107|1|5e-07|54.7|bdi:100832621|RNA-binding motif protein, X-linked 2	-	GO:0008270//zinc ion binding	GO:0008152//metabolic process	zinc finger CCCH domain-containing protein 64-like	C1
Glyma.13G104400	darkslateblue	K13107|1|2e-07|56.6|bdi:100832621|RNA-binding motif protein, X-linked 2	-	GO:0008270//zinc ion binding	GO:0008152//metabolic process	zinc finger CCCH domain-containing protein 64-like isoform X1	C1
Glyma.14G213000	darkslateblue	K14404|1|1e-06|54.3|olu:OSTLU_30295|cleavage and polyadenylation specificity factor subunit 4	-	-	-	zinc finger CCCH domain-containing protein 65-like	C2
Glyma.08G153800	darkslateblue	K15687|1|0.0|729|gmx:100787817|E3 ubiquitin-protein ligase makorin [EC:6.3.2.19]	-	GO:0008270//zinc ion binding	-	zinc finger CCCH domain-containing protein 69-like isoform X1	C2
Glyma.18G241300	darkslateblue	K08852|1|2e-17|89.7|vcn:VOLCADRAFT_107956|serine/threonine-protein kinase/endoribonuclease IRE1 [EC:2.7.11.1 3.1.26.-]	-	GO:0008270//zinc ion binding	-	zinc finger CCCH domain-containing protein ZFN-like isoform X1	C9
Glyma.20G219100	darkslateblue	K08852|1|4e-19|95.5|vcn:VOLCADRAFT_107956|serine/threonine-protein kinase/endoribonuclease IRE1 [EC:2.7.11.1 3.1.26.-]	-	GO:0008270//zinc ion binding	-	zinc finger CCCH domain-containing protein ZFN-like isoform X1	C1
Glyma.04G170100	darkslateblue	K09422|1|2e-108|391|vvi:100257755|myb proto-oncogene protein, plant	-	-	-	transcription factor MYBJ2	C1
Glyma.04G223300	darkslateblue	K13425|1|3e-14|78.2|rcu:RCOM_1616660|WRKY transcription factor 22;K13426|2|4e-12|71.2|ath:AT4G23550|WRKY transcription factor 29	-	GO:0003700//sequence-specific DNA binding transcription factor activity	GO:0006355//regulation of transcription, DNA-dependent	transcription factor	C2
Glyma.13G081600	darkslateblue	K09286|1|3e-23|107|vvi:100252531|EREBP-like factor	GO:0005634//nucleus	GO:0003700//sequence-specific DNA binding transcription factor activity	GO:0006355//regulation of transcription, DNA-dependent	ethylene-responsive transcription factor ERF012-like	C2
Glyma.13G287700	darkslateblue	K09422|1|1e-09|59.3|vvi:100245564|myb proto-oncogene protein, plant	-	-	-	MYB-related transcription factor [Salvia miltiorrhiza]	C12
Glyma.14G191700	darkslateblue	-	GO:0005634//nucleus	GO:0003677//DNA binding	-	MYB transcription factor MYB57	C2
Glyma.15G176000	darkslateblue	K09422|1|2e-45|181|vvi:100264512|myb proto-oncogene protein, plant	-	GO:0003677//DNA binding	-	MYB transcription factor MYB121	C3
Glyma.17G160500	darkslateblue	K09422|1|1e-153|541|gmx:100779583|myb proto-oncogene protein, plant	GO:0000786//nucleosome	GO:0003677//DNA binding	GO:0006334//nucleosome assembly	MYB transcription factor MYB85	C1
Glyma.18G283800	darkslateblue	-	-	-	-	bZIP transcription factor bZIP56 precursor	C2
Glyma.19G233800	darkslateblue	K10994|1|1e-155|548|rcu:RCOM_1433260|cell cycle checkpoint control protein RAD9A [EC:3.1.11.2]	GO:0030896//checkpoint clamp complex	GO:0008853//exodeoxyribonuclease III activity	GO:0000077//DNA damage checkpoint	cell cycle checkpoint control protein RAD9A	C2
Glyma.16G124500	darkslateblue	K06662|1|0.0|1222|gmx:100799826|cell cycle checkpoint protein	-	-	-	cell cycle checkpoint protein RAD17-like isoform X1	C12
Glyma.18G092700	darkslateblue	K12606|1|0.0|642|gmx:100784529|CCR4-NOT transcription complex subunit 9	-	-	-	cell differentiation protein RCD1 homolog	C8
Glyma.07G021100	darkslateblue	K07760|1|9e-152|535|ath:AT3G54180|cyclin-dependent kinase [EC:2.7.11.22];K00924|2|1e-115|415|ath:AT1G20930|[EC:2.7.1.-];K02206|5|2e-98|357|zma:100284730|cyclin-dependent kinase 2 [EC:2.7.11.22]	-	GO:0008353//RNA polymerase II carboxy-terminal domain kinase activity	GO:0006468//protein phosphorylation	cell division control protein 2 homolog C-like isoform X2	C2
Glyma.08G349400	darkslateblue	K06628|1|0.0|1185|gmx:100777346|cell division control protein 45	-	-	GO:0006270//DNA replication initiation	cell division control protein 45 homolog	C2
Glyma.18G167000	darkslateblue	K06628|1|0.0|1173|gmx:100795461|cell division control protein 45	-	-	GO:0006270//DNA replication initiation	cell division control protein 45 homolog	C2
Glyma.02G118800	darkslateblue	K13525|1|1e-118|426|vvi:100265402|transitional endoplasmic reticulum ATPase	-	GO:0008568//microtubule-severing ATPase activity	-	cell division control protein 48 homolog B-like isoform X1	C2
Glyma.18G066900	darkslateblue	K02213|1|0.0|870|gmx:100787371|cell division control protein 6	-	-	-	cell division control protein 6 homolog	C2
Glyma.08G333800	darkslateblue	K02213|1|0.0|910|gmx:100791200|cell division control protein 6	-	-	-	cell division control protein 6 homolog	C2
Glyma.01G229600	darkslateblue	K03363|1|0.0|964|gmx:100811967|cell division cycle 20, cofactor of APC complex	-	-	GO:0051301//cell division	cell division cycle 20.1, cofactor of APC complex	C2
Glyma.03G204700	darkslateblue	K03363|1|0.0|731|vvi:100250079|cell division cycle 20, cofactor of APC complex	-	-	-	cell division cycle 20.1, cofactor of APC complex-like	C2
Glyma.11G012400	darkslateblue	K03363|1|0.0|1013|gmx:100811967|cell division cycle 20, cofactor of APC complex	-	-	GO:0051301//cell division	cell division cycle 20.1, cofactor of APC complex-like	C2
Glyma.08G228100	darkslateblue	K03363|1|0.0|696|vvi:100250079|cell division cycle 20, cofactor of APC complex	-	-	-	cell division cycle 20.2, cofactor of APC complex-like	C2
Glyma.18G279500	darkslateblue	K03350|1|0.0|1454|gmx:100801615|anaphase-promoting complex subunit 3	GO:0009504//cell plate	-	GO:0007276//gamete generation	cell division cycle protein 27 homolog B-like	C1
Glyma.19G042200	darkslateblue	K03350|1|0.0|1312|gmx:100813971|anaphase-promoting complex subunit 3	GO:0009504//cell plate	-	GO:0007276//gamete generation	cell division cycle protein 27 homolog B-like isoform X2	C2
Glyma.13G049400	darkslateblue	K03350|1|0.0|1426|gmx:100813971|anaphase-promoting complex subunit 3	GO:0009504//cell plate	-	GO:0007276//gamete generation	cell division cycle protein 27 homolog B-like isoform X3	C2
Glyma.15G112100	darkslateblue	K07767|1|5e-32|137|ppp:PHYPADRAFT_169601|microtubule-severing ATPase [EC:3.6.4.3];K13525|4|3e-31|135|gmx:100783508|transitional endoplasmic reticulum ATPase	-	GO:0017111//nucleoside-triphosphatase activity	-	cell division cycle protein 48 homolog	C2
Glyma.11G059900	darkslateblue	K15601|1|4e-07|54.7|sbi:SORBI_01g015210|lysine-specific demethylase 3 [EC:1.14.11.-]	-	-	-	cell division cycle-associated 7-like protein-like	C2
Glyma.07G075900	darkslateblue	K03110|1|0.0|642|gmx:100809203|fused signal recognition particle receptor	GO:0009507//chloroplast	GO:0017111//nucleoside-triphosphatase activity	GO:0009772//photosynthetic electron transport in photosystem II	cell division protein FtsY homolog, chloroplastic-like	C2
Glyma.03G015600	darkslateblue	K03110|1|0.0|719|gmx:100791073|fused signal recognition particle receptor	GO:0009507//chloroplast	GO:0017111//nucleoside-triphosphatase activity	GO:0009772//photosynthetic electron transport in photosystem II	cell division protein FtsY homolog, chloroplastic-like isoform X1	C1
Glyma.08G322800	darkslateblue	K03531|1|0.0|797|gmx:100809043|cell division protein FtsZ	GO:0005874//microtubule	GO:0003924//GTPase activity	GO:0051301//cell division	cell division protein FtsZ homolog 1, chloroplastic-like	C3
Glyma.14G017600	darkslateblue	K03531|1|0.0|810|gmx:100801208|cell division protein FtsZ	GO:0005874//microtubule	GO:0003924//GTPase activity	GO:0051258//protein polymerization	cell division protein FtsZ homolog 1, chloroplastic-like	C2
Glyma.18G089400	darkslateblue	K03531|1|0.0|765|gmx:100809043|cell division protein FtsZ	GO:0005874//microtubule	GO:0003924//GTPase activity	GO:0051301//cell division	cell division protein FtsZ homolog 1, chloroplastic-like	C2
Glyma.13G153300	darkslateblue	K03531|1|0.0|868|gmx:100791477|cell division protein FtsZ	GO:0043234//protein complex	GO:0003924//GTPase activity	GO:0051301//cell division	cell division protein FtsZ homolog 2-1, chloroplastic-like isoform X2	C3
Glyma.06G116100	darkslateblue	K06627|1|0.0|912|gmx:547781|cyclin A	GO:0005737//cytoplasm	GO:0019901//protein kinase binding	GO:0000239//pachytene	cyclin-A1-1-like	C2
Glyma.08G347600	darkslateblue	K15161|1|9e-91|333|gmx:100784345|cyclin C	GO:0016591//DNA-directed RNA polymerase II, holoenzyme	GO:0019901//protein kinase binding	GO:0006355//regulation of transcription, DNA-dependent	cyclin-C1-2-like isoform X2	C2
Glyma.18G159000	darkslateblue	K15161|1|5e-143|506|gmx:100784345|cyclin C	GO:0016591//DNA-directed RNA polymerase II, holoenzyme	GO:0019901//protein kinase binding	GO:0006355//regulation of transcription, DNA-dependent	cyclin-C1-2-like isoformX1	C1
Glyma.08G291000	darkslateblue	K10151|1|7e-54|210|pop:POPTR_804326|cyclin D2;K14505|2|9e-38|157|aly:ARALYDRAFT_919983|cyclin D3, plant	GO:0005634//nucleus	GO:0019901//protein kinase binding	GO:0000079//regulation of cyclin-dependent protein serine/threonine kinase activity	cyclin-D1-1-like	C2
Glyma.18G133100	darkslateblue	K10151|1|2e-53|208|pop:POPTR_804326|cyclin D2;K14505|2|4e-39|161|ath:AT4G34160|cyclin D3, plant	GO:0005634//nucleus	GO:0019901//protein kinase binding	GO:0000079//regulation of cyclin-dependent protein serine/threonine kinase activity	cyclin-D1-1-like isoform X1	C2
Glyma.20G135400	darkslateblue	K10151|1|2e-57|221|pop:POPTR_804326|cyclin D2;K14505|2|2e-19|95.5|ath:AT4G34160|cyclin D3, plant	-	-	-	cyclin-D4-1-like isoform X1	C2
Glyma.06G046200	darkslateblue	K14505|1|6e-27|120|ath:AT3G50070|cyclin D3, plant;K10151|5|7e-26|117|pop:POPTR_804326|cyclin D2	-	-	-	cyclin-D5-1-like isoform X1	C2
Glyma.09G197900	darkslateblue	-	-	-	-	cyclin-dependent kinase 13-like	C8
Glyma.09G071300	darkslateblue	K00924|1|2e-153|540|ath:AT1G20930|[EC:2.7.1.-];K07760|4|8e-111|399|ath:AT3G54180|cyclin-dependent kinase [EC:2.7.11.22];K02206|5|2e-92|337|zma:542270|cyclin-dependent kinase 2 [EC:2.7.11.22]	-	GO:0008353//RNA polymerase II carboxy-terminal domain kinase activity	GO:0006468//protein phosphorylation	cyclin-dependent kinase B2-2-like	C2
Glyma.07G070200	darkslateblue	K00924|1|5e-154|542|ath:AT1G20930|[EC:2.7.1.-];K07760|4|2e-114|411|ath:AT3G54180|cyclin-dependent kinase [EC:2.7.11.22];K02206|5|4e-98|357|zma:100284730|cyclin-dependent kinase 2 [EC:2.7.11.22]	-	GO:0008353//RNA polymerase II carboxy-terminal domain kinase activity	GO:0006468//protein phosphorylation	cyclin-dependent kinase B2-2-like isoform 1	C2
Glyma.18G190400	darkslateblue	K00924|1|4e-19|91.7|ath:AT1G20930|[EC:2.7.1.-];K07760|4|4e-16|81.6|ath:AT3G54180|cyclin-dependent kinase [EC:2.7.11.22];K02206|5|9e-16|80.5|ppp:PHYPADRAFT_171224|cyclin-dependent kinase 2 [EC:2.7.11.22]	GO:0005634//nucleus	GO:0005515//protein binding	GO:0009934//regulation of meristem structural organization	cyclin-dependent kinase B2-2-like isoform X1	C2
Glyma.02G276000	darkslateblue	K08819|1|0.0|1093|gmx:100795971|cyclin-dependent kinase 12/13 [EC:2.7.11.22 2.7.11.23]	-	GO:0008353//RNA polymerase II carboxy-terminal domain kinase activity	GO:0006468//protein phosphorylation	cyclin-dependent kinase C-2-like	C1
Glyma.20G048000	darkslateblue	K08819|1|0.0|1029|gmx:100793565|cyclin-dependent kinase 12/13 [EC:2.7.11.22 2.7.11.23]	-	GO:0008353//RNA polymerase II carboxy-terminal domain kinase activity	GO:0006468//protein phosphorylation	cyclin-dependent kinase C-2-like isoform X1	C2
Glyma.07G100200	darkslateblue	K02202|1|0.0|550|gmx:100813673|cyclin-dependent kinase 7 [EC:2.7.11.22 2.7.11.23]	GO:0005737//cytoplasm	GO:0005524//ATP binding	GO:0006468//protein phosphorylation	cyclin-dependent kinase D-1-like	C2
Glyma.09G178500	darkslateblue	K02202|1|0.0|825|gmx:100814263|cyclin-dependent kinase 7 [EC:2.7.11.22 2.7.11.23]	GO:0005737//cytoplasm	GO:0005524//ATP binding	GO:0006468//protein phosphorylation	cyclin-dependent kinase D-1-like	C2
Glyma.16G074300	darkslateblue	K08829|1|0.0|756|gmx:100810150|male germ cell-associated kinase [EC:2.7.11.22]	-	GO:0005524//ATP binding	GO:0006468//protein phosphorylation	cyclin-dependent kinase F-4-like	C1
Glyma.05G046000	darkslateblue	K08818|1|2e-154|545|osa:4336224|cell division cycle 2-like [EC:2.7.11.22]	-	GO:0004674//protein serine/threonine kinase activity	GO:0009987//cellular process	cyclin-dependent kinase G-2 isoform X1	C1
Glyma.11G248500	darkslateblue	K08818|1|0.0|908|gmx:100792524|cell division cycle 2-like [EC:2.7.11.22]	-	GO:0008353//RNA polymerase II carboxy-terminal domain kinase activity	GO:0006468//protein phosphorylation	cyclin-dependent kinase G-2-like isoform X1	C1
Glyma.18G008700	darkslateblue	K08818|1|0.0|872|gmx:100792524|cell division cycle 2-like [EC:2.7.11.22]	-	GO:0004674//protein serine/threonine kinase activity	-	cyclin-dependent kinase G-2-like isoform X1	C1
Glyma.18G170800	darkslateblue	K01115|1|2e-07|55.5|vcn:VOLCADRAFT_99471|phospholipase D [EC:3.1.4.4];K14709|3|7e-06|50.4|vcn:VOLCADRAFT_104214|solute carrier family 39 (zinc transporter), member 1/2/3;K12604|4|9e-06|50.1|vcn:VOLCADRAFT_108387|CCR4-NOT transcription complex subunit 1	-	-	GO:0009987//cellular process	cyclin-dependent kinase inhibitor 3-like	C1
Glyma.17G175700	darkslateblue	-	-	-	-	cyclin-dependent kinase inhibitor 7	C2
Glyma.06G164600	darkslateblue	K06634|1|0.0|681|gmx:547736|cyclin H	GO:0070985//TFIIK complex	GO:0019901//protein kinase binding	GO:0006355//regulation of transcription, DNA-dependent	cyclin-H1-1 isoformX1	C2
Glyma.17G201300	darkslateblue	K06634|1|1e-179|378|gmx:547736|cyclin H	GO:0070985//TFIIK complex	GO:0019901//protein kinase binding	GO:0006355//regulation of transcription, DNA-dependent	cyclin-H1-1-like isoformX1	C2
Glyma.15G258300	darkslateblue	K15188|1|0.0|1157|gmx:100802312|cyclin T	-	-	GO:0080090//regulation of primary metabolic process	cyclin-T1-5-like	C1
Glyma.09G245400	darkslateblue	-	-	GO:0016301//kinase activity	GO:0000079//regulation of cyclin-dependent protein serine/threonine kinase activity	cyclin-U4-1-like	C2
Glyma.14G087100	darkslateblue	K06627|1|6e-150|528|gmx:100791691|cyclin A	GO:0005737//cytoplasm	GO:0019901//protein kinase binding	GO:0000079//regulation of cyclin-dependent protein serine/threonine kinase activity	putative cyclin-A3-1-like isoform X1	C2
Glyma.17G237200	darkslateblue	K06627|1|0.0|671|gmx:100801988|cyclin A	GO:0044424//intracellular part	-	GO:0051726//regulation of cell cycle	putative cyclin-A3-1-like isoform X1	C2
Glyma.08G234900	darkslateblue	K05868|1|0.0|1098|gmx:100808850|cyclin B	-	-	-	putative cyclin-B3-1-like isoform X1	C2
Glyma.12G199300	darkslateblue	K10151|1|7e-23|107|pop:POPTR_804326|cyclin D2;K14505|2|9e-22|103|vvi:100264093|cyclin D3, plant	GO:0005634//nucleus	-	-	putative cyclin-D6-1-like	C2
Glyma.06G299700	darkslateblue	K14505|1|3e-28|125|aly:ARALYDRAFT_912985|cyclin D3, plant;K10151|5|6e-24|110|pop:POPTR_804326|cyclin D2	-	-	-	putative cyclin-D6-1-like isoform X1	C2
Glyma.03G123800	darkslateblue	K05868|1|1e-164|577|gmx:547919|cyclin B	GO:0044424//intracellular part	GO:0005488//binding	GO:0050896//response to stimulus	G2/mitotic-specific cyclin S13-6-like	C11
Glyma.02G277600	darkslateblue	K05868|1|4e-132|470|vvi:100261859|cyclin B	GO:0005634//nucleus	GO:0019901//protein kinase binding	GO:0000079//regulation of cyclin-dependent protein serine/threonine kinase activity	G2/mitotic-specific cyclin-1-like	C2
Glyma.20G232200	darkslateblue	K03514|1|4e-12|72.0|cre:CHLREDRAFT_17066|DNA polymerase sigma subunit [EC:2.7.7.7];K07213|2|7e-10|64.7|mtr:MTR_1g092670|copper chaperone	-	-	-	CAR1 transcription factor-like isoform X1	C1
Glyma.17G227500	darkslateblue	K00517|1|5e-172|603|osa:4341325|[EC:1.14.-.-];K15747|5|2e-28|125|vcn:VOLCADRAFT_100143|cytochrome P450, family 97, subfamily A (beta-ring hydroxylase) [EC:1.14.-.-]	-	GO:0020037//heme binding	GO:0055114//oxidation-reduction process	cytochrome P450 711A1-like	C2
Glyma.06G140000	darkslateblue	K10717|1|1e-94|345|vvi:100258332|cytokinin trans-hydroxylase	-	GO:0020037//heme binding	GO:0055114//oxidation-reduction process	cytochrome P450 714A1-like	C2
Glyma.18G080300	darkslateblue	K13267|1|1e-151|535|gmx:100814284|cytochrome P450, family 71, subfamily D, polypeptide 9 (flavonoid 6-hydroxylase) [EC:1.14.13.-];K16085|2|9e-113|405|osa:4335091|cytochrome P450, family 99, subfamily A, polypeptide 3 (9beta-pimara-7,15-diene oxidase) [EC:1.14.13.144];K00517|3|8e-111|399|ath:AT5G25120|[EC:1.14.-.-]	-	GO:0016709//oxidoreductase activity, acting on paired donors, with incorporation or reduction of molecular oxygen, NAD(P)H as one donor, and incorporation of one atom of oxygen	GO:0055114//oxidation-reduction process	cytochrome P450 71D10-like	C2
Glyma.09G117400	darkslateblue	K15639|1|2e-124|444|ath:AT2G26710|cytochrome P450, family 734, subfamily A, polypeptide 1 (PHYB activation tagged suppressor 1) [EC:1.14.-.-];K10717|3|4e-102|370|aly:ARALYDRAFT_494132|cytokinin trans-hydroxylase	-	GO:0020037//heme binding	GO:0055114//oxidation-reduction process	cytochrome P450 734A1-like isoform X1	C2
Glyma.07G089800	darkslateblue	K09755|1|9e-144|509|rcu:RCOM_0193830|ferulate-5-hydroxylase [EC:1.14.-.-]	-	GO:0046872//metal ion binding	-	cytochrome P450 750A1-like	C2
Glyma.10G202400	darkslateblue	K00517|1|0.0|804|pop:POPTR_765198|[EC:1.14.-.-];K15399|5|0.0|743|aly:ARALYDRAFT_478392|cytochrome P450, family 77, subfamily A, polypeptide 6 [EC:1.14.-.-]	GO:0005739//mitochondrion	GO:0009055//electron carrier activity	GO:0010143//cutin biosynthetic process	cytochrome P450 77A3-like	C2
Glyma.20G188000	darkslateblue	K00517|1|0.0|811|pop:POPTR_765198|[EC:1.14.-.-];K15399|5|0.0|743|aly:ARALYDRAFT_478392|cytochrome P450, family 77, subfamily A, polypeptide 6 [EC:1.14.-.-]	GO:0005739//mitochondrion	GO:0009055//electron carrier activity	GO:0010143//cutin biosynthetic process	cytochrome P450 77A3-like	C1
Glyma.01G135200	darkslateblue	K00517|1|8e-128|456|ath:AT4G31940|[EC:1.14.-.-];K05280|2|7e-93|340|gmx:547475|flavonoid 3'-monooxygenase [EC:1.14.13.21]	GO:0016020//membrane	GO:0020037//heme binding	GO:0055114//oxidation-reduction process	cytochrome P450 82A4-like	C6
Glyma.14G192500	darkslateblue	K15401|1|0.0|1063|gmx:100788343|cytochrome P450, family 86, subfamily A, polypeptide 1 (fatty acid omega-hydroxylase) [EC:1.14.-.-]	GO:0005773//vacuole	GO:0009055//electron carrier activity	GO:0010345//suberin biosynthetic process	cytochrome P450 86A1-like	C6
Glyma.11G102000	darkslateblue	K15201|1|0.0|1528|gmx:100804533|general transcription factor 3C polypeptide 3 (transcription factor C subunit 4)	-	-	-	general transcription factor 3C polypeptide 3-like	C2
Glyma.12G027700	darkslateblue	K15201|1|0.0|1644|gmx:100804533|general transcription factor 3C polypeptide 3 (transcription factor C subunit 4)	-	-	-	general transcription factor 3C polypeptide 3-like isoform X1	C2
Glyma.11G082800	darkslateblue	K15202|1|0.0|1046|gmx:100819979|general transcription factor 3C polypeptide 5 (transcription factor C subunit 1)	-	-	-	general transcription factor 3C polypeptide 5-like	C2
Glyma.13G278900	darkslateblue	K15203|1|5e-20|97.4|aly:ARALYDRAFT_478984|general transcription factor 3C polypeptide 6	-	-	-	general transcription factor 3C polypeptide 6-like isoform X1	C2
Glyma.05G013500	darkslateblue	K03136|1|0.0|947|gmx:100810405|transcription initiation factor TFIIE subunit alpha	-	GO:0043565//sequence-specific DNA binding	GO:0006367//transcription initiation from RNA polymerase II promoter	general transcription factor IIE subunit 1-like	C2
Glyma.17G121700	darkslateblue	K03136|1|0.0|806|gmx:100810405|transcription initiation factor TFIIE subunit alpha	-	GO:0043565//sequence-specific DNA binding	GO:0006367//transcription initiation from RNA polymerase II promoter	general transcription factor IIE subunit 1-like isoform X2	C2
Glyma.05G205200	darkslateblue	K03137|1|4e-156|549|gmx:100802433|transcription initiation factor TFIIE subunit beta	GO:0005673//transcription factor TFIIE complex	-	GO:0006367//transcription initiation from RNA polymerase II promoter	general transcription factor IIE subunit 2 isoform X1	C2
Glyma.08G012100	darkslateblue	K03137|1|6e-157|551|gmx:100793998|transcription initiation factor TFIIE subunit beta	GO:0005673//transcription factor TFIIE complex	-	GO:0006367//transcription initiation from RNA polymerase II promoter	general transcription factor IIE subunit 2-like	C2
Glyma.04G250400	darkslateblue	K03143|1|8e-172|601|gmx:100810574|transcription initiation factor TFIIH subunit 3	GO:0000439//core TFIIH complex	-	GO:0006289//nucleotide-excision repair	general transcription factor IIH subunit 3-like isoform X1	C2
Glyma.07G195500	darkslateblue	K03144|1|0.0|716|gmx:100777843|transcription initiation factor TFIIH subunit 4	GO:0000439//core TFIIH complex	GO:0004003//ATP-dependent DNA helicase activity	GO:0006289//nucleotide-excision repair	general transcription factor IIH subunit 4-like isoform X1	C1
Glyma.07G167300	darkslateblue	K07119|1|5e-32|92.0|vvi:100256090|	-	GO:0016491//oxidoreductase activity	GO:0055114//oxidation-reduction process	(+)-pulegone reductase-like isoform X1	C1
Glyma.18G113700	darkslateblue	K08248|1|1e-48|192|gmx:100820069|mandelonitrile lyase [EC:4.1.2.10];K14945|4|4e-35|147|gmx:100816420|protein quaking	-	GO:0003723//RNA binding	GO:0044710	(R)-mandelonitrile lyase-like	C1
Glyma.13G153700	darkslateblue	K01814|1|3e-151|533|gmx:100793426|phosphoribosylformimino-5-aminoimidazole carboxamide ribotide isomerase [EC:5.3.1.16]	-	-	-	1-(5-phosphoribosyl)-5-[(5-phosphoribosylamino)methylideneamino] imidazole-4-carboxamide isomerase, chloroplastic-like isoform X2	C2
Glyma.03G192300	darkslateblue	K00700|1|0.0|1484|gmx:100816963|1,4-alpha-glucan branching enzyme [EC:2.4.1.18]	-	GO:0004553//hydrolase activity, hydrolyzing O-glycosyl compounds	GO:0005975//carbohydrate metabolic process	1,4-alpha-glucan-branching enzyme 2-1, chloroplastic/amyloplastic-like	C7
Glyma.18G092600	darkslateblue	K00700|1|2e-131|468|pop:POPTR_761599|1,4-alpha-glucan branching enzyme [EC:2.4.1.18]	-	GO:0004553//hydrolase activity, hydrolyzing O-glycosyl compounds	GO:0005978//glycogen biosynthetic process	1,4-alpha-glucan-branching enzyme 3, chloroplastic/amyloplastic-like isoform X1	C2
Glyma.18G139700	darkslateblue	K01661|1|1e-135|277|gmx:100782743|naphthoate synthase [EC:4.1.3.36]	GO:0005777//peroxisome	GO:0008935//1,4-dihydroxy-2-naphthoyl-CoA synthase activity	GO:0009234//menaquinone biosynthetic process	1,4-Dihydroxy-2-naphthoyl-CoA synthase, peroxisomal-like	C2
Glyma.13G165400	darkslateblue	K12852|1|0.0|1974|gmx:100783191|116 kDa U5 small nuclear ribonucleoprotein component	-	GO:0003924//GTPase activity	GO:0006184//GTP catabolic process	116 kDa U5 small nuclear ribonucleoprotein component-like	C1
Glyma.17G105700	darkslateblue	K12852|1|0.0|1978|gmx:100782529|116 kDa U5 small nuclear ribonucleoprotein component	-	GO:0003924//GTPase activity	GO:0006184//GTP catabolic process	116 kDa U5 small nuclear ribonucleoprotein component-like	C1
Glyma.03G197300	darkslateblue	K10398|1|0.0|1960|gmx:100784714|kinesin family member 11	GO:0005875//microtubule associated complex	GO:0005524//ATP binding	GO:0007018//microtubule-based movement	125 kDa kinesin-related protein-like	C2
Glyma.13G330600	darkslateblue	K10398|1|0.0|2042|gmx:100818630|kinesin family member 11	-	-	-	125 kDa kinesin-related protein-like	C2
Glyma.17G208300	darkslateblue	K10398|1|3e-24|107|gmx:100800246|kinesin family member 11	-	-	-	125 kDa kinesin-related protein-like	C9
Glyma.19G195300	darkslateblue	K10398|1|0.0|1959|gmx:100800246|kinesin family member 11	GO:0005875//microtubule associated complex	GO:0005524//ATP binding	GO:0007018//microtubule-based movement	125 kDa kinesin-related protein-like	C2
Glyma.U033900	darkslateblue	K10398|1|0.0|1875|gmx:100784725|kinesin family member 11	-	-	-	125 kDa kinesin-related protein-like	C1
Glyma.15G043400	darkslateblue	K10398|1|0.0|1791|gmx:100816693|kinesin family member 11	GO:0005875//microtubule associated complex	GO:0005524//ATP binding	GO:0007018//microtubule-based movement	125 kDa kinesin-related protein-like isoformX1	C2
Glyma.04G099900	darkslateblue	K06630|1|3e-110|396|gmx:100792014|tyrosine 3-monooxygenase/tryptophan 5-monooxygenase activation protein	-	GO:0019904//protein domain specific binding	-	14-3-3-like protein-like	C2
Glyma.12G163500	darkslateblue	K00655|1|5e-166|582|gmx:100791297|1-acyl-sn-glycerol-3-phosphate acyltransferase [EC:2.3.1.51]	GO:0016020//membrane	GO:0003841//1-acylglycerol-3-phosphate O-acyltransferase activity	GO:0008654//phospholipid biosynthetic process	1-acyl-sn-glycerol-3-phosphate acyltransferase 1, chloroplastic-like isoform X1	C12
Glyma.10G095500	darkslateblue	K13523|1|0.0|715|gmx:100814107|lysophosphatidic acid acyltransferase / lysophosphatidylinositol acyltransferase [EC:2.3.1.51 2.3.1.-]	-	GO:0016746//transferase activity, transferring acyl groups	GO:0008152//metabolic process	1-acyl-sn-glycerol-3-phosphate acyltransferase 2-like	C2
Glyma.13G114800	darkslateblue	K00921|1|0.0|3716|gmx:100811146|1-phosphatidylinositol-3-phosphate 5-kinase [EC:2.7.1.150]	-	GO:0043167//ion binding	GO:0046488//phosphatidylinositol metabolic process	1-phosphatidylinositol-3-phosphate 5-kinase FAB1B-like isoform X1	C1
Glyma.18G219100	darkslateblue	K15633|1|0.0|1129|gmx:100820155|2,3-bisphosphoglycerate-independent phosphoglycerate mutase [EC:5.4.2.1]	GO:0005886//plasma membrane	GO:0030145//manganese ion binding	GO:0009409//response to cold	2,3-bisphosphoglycerate-independent phosphoglycerate mutase	C2
Glyma.13G112500	darkslateblue	K04078|1|5e-41|166|cre:CHLREDRAFT_188610|chaperonin GroES	GO:0005737//cytoplasm	GO:0005524//ATP binding	GO:0006457//protein folding	20 kDa chaperonin, chloroplastic-like	C2
Glyma.15G181600	darkslateblue	K01051|1|5e-15|81.3|rcu:RCOM_0417480|pectinesterase [EC:3.1.1.11]	-	-	-	21 kDa protein	C2
Glyma.07G154500	darkslateblue	-	-	-	-	227 kDa spindle- and centromere-associated protein-like	C2
Glyma.16G010800	darkslateblue	K08517|1|8e-122|435|gmx:100795552|vesicle transport protein SEC22	GO:0016021//integral to membrane	-	GO:0016192//vesicle-mediated transport	25.3 kDa vesicle transport protein-like isoform X1	C1
Glyma.03G235200	darkslateblue	K03065|1|0.0|775|gmx:100788486|26S proteasome regulatory subunit T5	GO:0005737//cytoplasm	GO:0008233//peptidase activity	GO:0030163//protein catabolic process	26S protease regulatory subunit 6A homolog	C1
Glyma.19G232900	darkslateblue	K03065|1|4e-145|511|gmx:100788486|26S proteasome regulatory subunit T5	-	GO:0016787//hydrolase activity	GO:0019538//protein metabolic process	26S protease regulatory subunit 6A homolog	C2
Glyma.16G015500	darkslateblue	K03061|1|0.0|855|gmx:100779787|26S proteasome regulatory subunit T1	-	-	-	26S protease regulatory subunit 7-like	C2
Glyma.04G217500	darkslateblue	K03035|1|0.0|864|gmx:100793755|26S proteasome regulatory subunit N5	GO:0005737//cytoplasm	-	GO:0007275//multicellular organismal development	26S proteasome non-ATPase regulatory subunit 12 homolog A isoform X1	C2
Glyma.06G148300	darkslateblue	K03035|1|0.0|713|gmx:100793755|26S proteasome regulatory subunit N5	GO:0005737//cytoplasm	-	GO:0007275//multicellular organismal development	26S proteasome non-ATPase regulatory subunit 12 homolog A isoform X2	C2
Glyma.05G186600	darkslateblue	K03035|1|0.0|860|gmx:100817016|26S proteasome regulatory subunit N5	-	-	-	26S proteasome non-ATPase regulatory subunit 12 homolog A-like	C3
Glyma.06G289400	darkslateblue	K03028|1|0.0|1734|gmx:100799779|26S proteasome regulatory subunit N1	GO:0000502//proteasome complex	GO:0030234//enzyme regulator activity	GO:0042176//regulation of protein catabolic process	26S proteasome non-ATPase regulatory subunit 2 homolog A-like	C2
Glyma.12G117600	darkslateblue	K03028|1|0.0|1733|gmx:100777078|26S proteasome regulatory subunit N1	GO:0000502//proteasome complex	GO:0030234//enzyme regulator activity	GO:0042176//regulation of protein catabolic process	26S proteasome non-ATPase regulatory subunit 2 homolog A-like	C2
Glyma.16G126300	darkslateblue	K03029|1|0.0|753|gmx:100791370|26S proteasome regulatory subunit N10	-	-	-	26S proteasome non-ATPase regulatory subunit 4 homolog isoform 1	C1
Glyma.11G227700	darkslateblue	K03038|1|1e-173|607|gmx:100790393|26S proteasome regulatory subunit N8	GO:0000502//proteasome complex	-	GO:0009965//leaf morphogenesis	26S proteasome non-ATPase regulatory subunit 7 homolog A-like	C1
Glyma.18G029800	darkslateblue	K03038|1|3e-172|603|gmx:100790393|26S proteasome regulatory subunit N8	GO:0000502//proteasome complex	-	GO:0009965//leaf morphogenesis	26S proteasome non-ATPase regulatory subunit 7 homolog A-like	C1
Glyma.03G170600	darkslateblue	K03062|1|0.0|877|gmx:100798835|26S proteasome regulatory subunit T2	-	-	-	26S proteasome regulatory subunit 4 homolog A	C1
Glyma.13G130400	darkslateblue	K03062|1|0.0|870|gmx:100783293|26S proteasome regulatory subunit T2	GO:0016020//membrane	GO:0016887//ATPase activity	GO:0051788//response to misfolded protein	26S proteasome regulatory subunit 4 homolog A	C2
Glyma.19G171700	darkslateblue	K03062|1|0.0|876|gmx:100776168|26S proteasome regulatory subunit T2	-	-	-	26S proteasome regulatory subunit 4 homolog A	C7
Glyma.05G220700	darkslateblue	-	-	-	-	26S proteasome regulatory subunit RPN13-like isoform X1	C2
Glyma.08G027200	darkslateblue	-	GO:0005737//cytoplasm	GO:0000166//nucleotide binding	-	26S proteasome regulatory subunit RPN13-like isoform X3	C2
Glyma.11G094400	darkslateblue	K02996|1|0.0|774|gmx:100796918|small subunit ribosomal protein S9	GO:0005622//intracellular	-	-	28S ribosomal protein S9, mitochondrial-like	C1
Glyma.12G020800	darkslateblue	K02996|1|0.0|841|gmx:100796918|small subunit ribosomal protein S9	GO:0005622//intracellular	-	-	28S ribosomal protein S9, mitochondrial-like	C1
Glyma.09G205500	darkslateblue	K11294|1|1e-20|99.4|smo:SELMODRAFT_15428|nucleolin;K13126|5|3e-15|81.3|gmx:100783163|polyadenylate-binding protein	-	-	-	29 kDa ribonucleoprotein, chloroplastic-like	C2
Glyma.17G002400	darkslateblue	K00991|1|2e-91|332|gmx:100817632|2-C-methyl-D-erythritol 4-phosphate cytidylyltransferase [EC:2.7.7.60]	-	GO:0050518//2-C-methyl-D-erythritol 4-phosphate cytidylyltransferase activity	GO:0008299//isoprenoid biosynthetic process	2-C-methyl-D-erythritol 4-phosphate cytidylyltransferase, chloroplastic-like isoform X2	C2
Glyma.20G143400	darkslateblue	K13258|1|9e-96|349|gmx:547489|2-hydroxyisoflavanone dehydratase [EC:4.2.1.105];K14493|2|7e-31|134|aly:ARALYDRAFT_477795|gibberellin receptor GID1 [EC:3.-.-.-]	-	-	-	2-hydroxyisoflavanone dehydratase-like	C8
Glyma.10G295400	darkslateblue	K01649|1|0.0|1140|gmx:100788955|2-isopropylmalate synthase [EC:2.3.3.13]	GO:0009941//chloroplast envelope	GO:0003852//2-isopropylmalate synthase activity	GO:0009098//leucine biosynthetic process	2-isopropylmalate synthase 2, chloroplastic-like	C1
Glyma.20G099200	darkslateblue	K00164|1|0.0|1969|gmx:100816277|2-oxoglutarate dehydrogenase E1 component [EC:1.2.4.2]	-	GO:0004591//oxoglutarate dehydrogenase (succinyl-transferring) activity	GO:0006099//tricarboxylic acid cycle	2-oxoglutarate dehydrogenase, mitochondrial-like	C2
Glyma.11G089300	darkslateblue	K04124|1|2e-30|132|vvi:100265167|gibberellin 3-beta-dioxygenase [EC:1.14.11.15]	-	GO:0016702//oxidoreductase activity, acting on single donors with incorporation of molecular oxygen, incorporation of two atoms of oxygen	GO:0055114//oxidation-reduction process	2-oxoglutarate-dependent dioxygenase DAO-like	C8
Glyma.02G037000	darkslateblue	K03183|1|2e-120|430|gmx:100789470|ubiquinone/menaquinone biosynthesis methyltransferase [EC:2.1.1.163 2.1.1.201]	-	GO:0008168//methyltransferase activity	GO:0032259//methylation	2-phytyl-1,4-beta-naphthoquinone methyltransferase, chloroplastic-like	C2
Glyma.15G130500	darkslateblue	K14760|1|2e-151|534|vvi:100250731|acyl-activating enzyme 14 [EC:6.2.1.26]	-	-	-	2-succinylbenzoate--CoA ligase, chloroplastic/peroxisomal-like isoform 1	C2
Glyma.09G024500	darkslateblue	K14760|1|8e-175|441|vvi:100250731|acyl-activating enzyme 14 [EC:6.2.1.26]	-	GO:0003824//catalytic activity	GO:0008152//metabolic process	2-succinylbenzoate--CoA ligase, chloroplastic/peroxisomal-like isoform X1	C2
Glyma.09G031800	darkslateblue	K02945|1|0.0|756|gmx:100806905|small subunit ribosomal protein S1	-	GO:0003723//RNA binding	-	30S ribosomal protein S1, chloroplastic-like	C3
Glyma.19G200700	darkslateblue	K11294|1|4e-32|137|smo:SELMODRAFT_15428|nucleolin;K13126|5|2e-20|99.0|ota:Ot07g03680|polyadenylate-binding protein	-	-	-	33 kDa ribonucleoprotein, chloroplastic-like	C2
Glyma.18G017100	darkslateblue	-	GO:0005840//ribosome	GO:0003735//structural constituent of ribosome	GO:0006412//translation	39S ribosomal protein L23, mitochondrial-like	C8
Glyma.02G145800	darkslateblue	K02895|1|3e-14|78.2|smo:SELMODRAFT_230291|large subunit ribosomal protein L24	GO:0005840//ribosome	GO:0003735//structural constituent of ribosome	GO:0006412//translation	39S ribosomal protein L24, mitochondrial-like	C1
Glyma.07G107800	darkslateblue	K07748|1|0.0|1118|gmx:100816854|sterol-4alpha-carboxylate 3-dehydrogenase (decarboxylating) [EC:1.1.1.170]	-	-	-	3beta-hydroxysteroid-dehydrogenase/decarboxylase isoform 2-like	C1
Glyma.06G245100	darkslateblue	K00979|1|4e-173|605|gmx:100800647|3-deoxy-manno-octulosonate cytidylyltransferase (CMP-KDO synthetase) [EC:2.7.7.38]	GO:0005739//mitochondrion	GO:0008690//3-deoxy-manno-octulosonate cytidylyltransferase activity	GO:0009103//lipopolysaccharide biosynthetic process	3-deoxy-manno-octulosonate cytidylyltransferase, mitochondrial-like	C2
Glyma.02G051600	darkslateblue	K12637|1|5e-136|483|vvi:100259060|cytochrome P450, family 90, subfamily C, polypeptide 1 (3-epi-6-deoxocathasterone 23-monooxygenase) [EC:1.14.13.112]	-	GO:0046872//metal ion binding	GO:0065008	3-epi-6-deoxocathasterone 23-monooxygenase-like isoform X2	C1
Glyma.20G058000	darkslateblue	K00021|1|0.0|966|gmx:100779932|hydroxymethylglutaryl-CoA reductase (NADPH) [EC:1.1.1.34]	GO:0016021//integral to membrane	GO:0004420//hydroxymethylglutaryl-CoA reductase (NADPH) activity	GO:0015936//coenzyme A metabolic process	3-hydroxy-3-methylglutaryl-coenzyme A reductase 1-like	C2
Glyma.03G117300	darkslateblue	K05605|1|0.0|734|gmx:100801676|3-hydroxyisobutyryl-CoA hydrolase [EC:3.1.2.4]	-	GO:0016787//hydrolase activity	GO:0008152//metabolic process	3-hydroxyisobutyryl-CoA hydrolase-like protein 1, mitochondrial-like isoform X1	C2
Glyma.14G217300	darkslateblue	K01703|1|0.0|1016|gmx:100787098|3-isopropylmalate/(R)-2-methylmalate dehydratase large subunit [EC:4.2.1.33 4.2.1.35]	-	GO:0051539//4 iron, 4 sulfur cluster binding	GO:0008652//cellular amino acid biosynthetic process	3-isopropylmalate dehydratase	C2
Glyma.08G210500	darkslateblue	K01704|1|4e-137|486|gmx:100782688|3-isopropylmalate/(R)-2-methylmalate dehydratase small subunit [EC:4.2.1.33 4.2.1.35]	GO:0009316//3-isopropylmalate dehydratase complex	GO:0003861//3-isopropylmalate dehydratase activity	GO:0009098//leucine biosynthetic process	3-isopropylmalate dehydratase-like	C2
Glyma.17G256100	darkslateblue	K01703|1|0.0|928|gmx:100780547|3-isopropylmalate/(R)-2-methylmalate dehydratase large subunit [EC:4.2.1.33 4.2.1.35]	-	GO:0051539//4 iron, 4 sulfur cluster binding	GO:0008652//cellular amino acid biosynthetic process	3-isopropylmalate dehydratase-like	C2
Glyma.15G005400	darkslateblue	K00052|1|0.0|729|gmx:100793433|3-isopropylmalate dehydrogenase [EC:1.1.1.85]	GO:0009941//chloroplast envelope	GO:0051287//NAD binding	GO:0055114//oxidation-reduction process	3-isopropylmalate dehydrogenase 2, chloroplastic	C2
Glyma.11G079000	darkslateblue	K00052|1|0.0|795|gmx:100807689|3-isopropylmalate dehydrogenase [EC:1.1.1.85]	GO:0005737//cytoplasm	GO:0051287//NAD binding	GO:0009098//leucine biosynthetic process	3-isopropylmalate dehydrogenase, chloroplastic-like	C2
Glyma.17G118700	darkslateblue	K15397|1|0.0|992|gmx:100817884|3-ketoacyl-CoA synthase [EC:2.3.1.-]	-	-	-	3-ketoacyl-CoA synthase 11-like	C2
Glyma.U033000	darkslateblue	K15397|1|2e-97|355|mtr:MTR_7g118170|3-ketoacyl-CoA synthase [EC:2.3.1.-]	GO:0016020//membrane	GO:0016747//transferase activity, transferring acyl groups other than amino-acyl groups	GO:0006633//fatty acid biosynthetic process	3-ketoacyl-CoA synthase 12-like	C2
Glyma.15G105400	darkslateblue	K04708|1|0.0|634|gmx:100789771|3-dehydrosphinganine reductase [EC:1.1.1.102]	-	GO:0047560//3-dehydrosphinganine reductase activity	GO:0006468//protein phosphorylation	3-ketodihydrosphingosine reductase-like	C2
Glyma.13G128000	darkslateblue	K09458|1|0.0|897|gmx:100790019|3-oxoacyl-[acyl-carrier-protein] synthase II [EC:2.3.1.179]	-	GO:0004315//3-oxoacyl-[acyl-carrier-protein] synthase activity	GO:0006633//fatty acid biosynthetic process	3-oxoacyl-[acyl-carrier-protein] synthase, mitochondrial-like isoform X1	C2
Glyma.10G200600	darkslateblue	K06276|1|0.0|986|gmx:100788780|3-phosphoinositide dependent protein kinase-1 [EC:2.7.11.1]	-	GO:0004697//protein kinase C activity	GO:0006468//protein phosphorylation	3-phosphoinositide-dependent protein kinase 2-like	C1
Glyma.08G046100	darkslateblue	K02981|1|5e-106|382|gmx:100797105|small subunit ribosomal protein S2e	GO:0005840//ribosome	-	-	40S ribosomal protein S2-4-like	C2
Glyma.08G325000	darkslateblue	K02995|1|1e-109|394|gmx:100803006|small subunit ribosomal protein S8e	GO:0005840//ribosome	GO:0003735//structural constituent of ribosome	GO:0006412//translation	40S ribosomal protein S8-like	C1
Glyma.16G012200	darkslateblue	K02998|1|0.0|642|gmx:100805318|small subunit ribosomal protein SAe	GO:0015935//small ribosomal subunit	GO:0003735//structural constituent of ribosome	GO:0006412//translation	40S ribosomal protein SA	C2
Glyma.03G121100	darkslateblue	K00705|1|0.0|1989|gmx:100809128|4-alpha-glucanotransferase [EC:2.4.1.25]	-	-	-	4-alpha-glucanotransferase DPE2-like	C3
Glyma.04G219500	darkslateblue	K00705|1|0.0|1170|gmx:100785271|4-alpha-glucanotransferase [EC:2.4.1.25]	GO:0009507//chloroplast	GO:0004134//4-alpha-glucanotransferase activity	GO:0005975//carbohydrate metabolic process	4-alpha-glucanotransferase, chloroplastic/amyloplastic-like	C1
Glyma.06G146400	darkslateblue	K00705|1|0.0|1112|gmx:100795007|4-alpha-glucanotransferase [EC:2.4.1.25]	GO:0009507//chloroplast	GO:0004134//4-alpha-glucanotransferase activity	GO:0005975//carbohydrate metabolic process	4-alpha-glucanotransferase, chloroplastic/amyloplastic-like isoform X1	C2
Glyma.05G075100	darkslateblue	K10526|1|1e-100|365|aly:ARALYDRAFT_472278|OPC-8:0 CoA ligase 1 [EC:6.2.1.-]	-	GO:0003824//catalytic activity	-	4-coumarate--CoA ligase-like 9-like	C1
Glyma.19G075800	darkslateblue	K10526|1|4e-130|463|vvi:100243654|OPC-8:0 CoA ligase 1 [EC:6.2.1.-]	-	GO:0016491//oxidoreductase activity	GO:0008152//metabolic process	4-coumarate--CoA ligase-like 9-like isoform X1	C2
Glyma.12G046000	darkslateblue	K03527|1|7e-180|627|gmx:100805941|4-hydroxy-3-methylbut-2-enyl diphosphate reductase [EC:1.17.1.2]	-	-	-	4-hydroxy-3-methylbut-2-enyl diphosphate reductase, chloroplastic-like	C2
Glyma.18G216400	darkslateblue	K06125|1|0.0|756|gmx:100797753|4-hydroxybenzoate hexaprenyltransferase [EC:2.5.1.-]	GO:0016021//integral to membrane	GO:0004659//prenyltransferase activity	GO:0006744//ubiquinone biosynthetic process	4-hydroxybenzoate polyprenyltransferase, mitochondrial-like isoform X1	C2
Glyma.12G104000	darkslateblue	K15341|1|0.0|902|gmx:100775842|DNA cross-link repair 1B protein [EC:3.1.-.-]	-	-	-	5' exonuclease Apollo-like	C2
Glyma.06G276000	darkslateblue	K02863|1|7e-36|150|olu:OSTLU_12802|large subunit ribosomal protein L1	GO:0015934//large ribosomal subunit	GO:0003735//structural constituent of ribosome	GO:0006412//translation	50S ribosomal protein L1, chloroplastic-like isoform X1	C1
Glyma.12G129400	darkslateblue	K02863|1|1e-35|149|olu:OSTLU_12802|large subunit ribosomal protein L1;K14709|3|1e-08|59.7|vcn:VOLCADRAFT_104214|solute carrier family 39 (zinc transporter), member 1/2/3	GO:0015934//large ribosomal subunit	GO:0003735//structural constituent of ribosome	GO:0006412//translation	50S ribosomal protein L1, chloroplastic-like isoform X1	C2
Glyma.17G075900	darkslateblue	K02864|1|6e-130|462|gmx:100791748|large subunit ribosomal protein L10	GO:0005840//ribosome	-	GO:0042254//ribosome biogenesis	50S ribosomal protein L10, chloroplastic-like	C2
Glyma.02G052600	darkslateblue	K02935|1|2e-21|100|gmx:100779891|large subunit ribosomal protein L7/L12	GO:0005622//intracellular	-	-	50S ribosomal protein L12, chloroplastic-like	C3
Glyma.13G179500	darkslateblue	K02888|1|5e-19|93.6|vvi:100255002|large subunit ribosomal protein L21	GO:0005622//intracellular	-	-	50S ribosomal protein L21, mitochondrial-like	C2
Glyma.04G139200	darkslateblue	K02899|1|1e-95|347|gmx:100801145|large subunit ribosomal protein L27	GO:0005840//ribosome	GO:0003735//structural constituent of ribosome	GO:0006412//translation	50S ribosomal protein L27, chloroplastic-like isoform 1	C3
Glyma.03G110100	darkslateblue	K02926|1|1e-176|618|gmx:100790380|large subunit ribosomal protein L4	-	-	-	50S ribosomal protein L4, chloroplastic-like isoform 1	C2
Glyma.07G114900	darkslateblue	K02926|1|7e-172|602|gmx:100803701|large subunit ribosomal protein L4	-	-	-	50S ribosomal protein L4, chloroplastic-like isoform X1	C2
Glyma.09G255500	darkslateblue	K02931|1|2e-144|509|gmx:100818896|large subunit ribosomal protein L5	GO:0009941//chloroplast envelope	GO:0003735//structural constituent of ribosome	GO:0006412//translation	50S ribosomal protein L5, chloroplastic-like	C2
Glyma.12G093500	darkslateblue	K12619|1|0.0|608|mtr:MTR_4g051920|5'-3' exoribonuclease 2 [EC:3.1.13.-]	-	-	-	5'-3' exoribonuclease 3-like, partial	C1
Glyma.03G245000	darkslateblue	K12619|1|0.0|1810|gmx:100793385|5'-3' exoribonuclease 2 [EC:3.1.13.-]	GO:0005634//nucleus	GO:0004534//5'-3' exoribonuclease activity	GO:0006139//nucleobase-containing compound metabolic process	5'-3' exoribonuclease 4-like	C1
Glyma.19G242400	darkslateblue	K12619|1|0.0|1992|gmx:100793385|5'-3' exoribonuclease 2 [EC:3.1.13.-]	GO:0005634//nucleus	GO:0004534//5'-3' exoribonuclease activity	GO:0006139//nucleobase-containing compound metabolic process	5'-3' exoribonuclease 4-like isoform X1	C1
Glyma.15G264500	darkslateblue	K02876|1|6e-17|87.0|sbi:SORBI_01g042610|large subunit ribosomal protein L15	GO:0005739//mitochondrion	GO:0003735//structural constituent of ribosome	GO:0006412//translation	54S ribosomal protein L10, mitochondrial isoform 1	C2
Glyma.08G162600	darkslateblue	K02876|1|7e-17|87.0|sbi:SORBI_01g042610|large subunit ribosomal protein L15	GO:0015934//large ribosomal subunit	GO:0003735//structural constituent of ribosome	GO:0006412//translation	54S ribosomal protein L10, mitochondrial-like	C2
Glyma.09G029000	darkslateblue	K02935|1|4e-15|80.9|gmx:100779891|large subunit ribosomal protein L7/L12	GO:0005840//ribosome	GO:0003735//structural constituent of ribosome	GO:0006412//translation	54S ribosomal protein L12, mitochondrial-like	C2
Glyma.15G263200	darkslateblue	K02935|1|2e-17|88.6|ppp:PHYPADRAFT_18691|large subunit ribosomal protein L7/L12	-	-	-	54S ribosomal protein L12, mitochondrial-like	C2
Glyma.16G040200	darkslateblue	-	-	-	-	5'-adenylylsulfate reductase-like 5-like	C9
Glyma.04G130900	darkslateblue	K00652|1|0.0|956|gmx:100820189|8-amino-7-oxononanoate synthase [EC:2.3.1.47]	-	GO:0030170//pyridoxal phosphate binding	GO:0009058//biosynthetic process	5-aminolevulinate synthase, erythroid-specific, mitochondrial-like isoform X1	C2
Glyma.06G316900	darkslateblue	K00652|1|0.0|643|gmx:100820189|8-amino-7-oxononanoate synthase [EC:2.3.1.47]	-	GO:0030170//pyridoxal phosphate binding	GO:0009058//biosynthetic process	5-aminolevulinate synthase, erythroid-specific, mitochondrial-like isoform X1	C2
Glyma.04G177000	darkslateblue	K01934|1|7e-148|522|gmx:100777775|5-formyltetrahydrofolate cyclo-ligase [EC:6.3.3.2]	GO:0005739//mitochondrion	GO:0030272//5-formyltetrahydrofolate cyclo-ligase activity	GO:0046653//tetrahydrofolate metabolic process	5-formyltetrahydrofolate cyclo-ligase-like	C2
Glyma.17G069800	darkslateblue	-	-	GO:0008253//5'-nucleotidase activity	-	5'-nucleotidase domain-containing protein DDB_G0275467-like isoform X2	C2
Glyma.15G130000	darkslateblue	K02872|1|3e-111|399|gmx:100499978|large subunit ribosomal protein L13Ae	GO:0005730//nucleolus	GO:0003735//structural constituent of ribosome	GO:0006412//translation	60S ribosomal protein L13a-4-like	C3
Glyma.02G015900	darkslateblue	K02885|1|3e-113|406|gmx:100499883|large subunit ribosomal protein L19e	-	-	-	60S ribosomal protein L19-1-like	C2
Glyma.15G041500	darkslateblue	K02893|1|2e-82|303|gmx:100785534|large subunit ribosomal protein L23Ae	-	-	-	60S ribosomal protein L23a-like isoform X1	C2
Glyma.08G087200	darkslateblue	K02901|1|1e-71|268|gmx:100527246|large subunit ribosomal protein L27e	GO:0022625//cytosolic large ribosomal subunit	GO:0003735//structural constituent of ribosome	GO:0006412//translation	60S ribosomal protein L27-like	C4
Glyma.12G240600	darkslateblue	K02925|1|0.0|795|gmx:100792174|large subunit ribosomal protein L3e	-	-	-	60S ribosomal protein L3	C2
Glyma.13G136400	darkslateblue	K02930|1|0.0|797|gmx:100779764|large subunit ribosomal protein L4e	GO:0005840//ribosome	GO:0003735//structural constituent of ribosome	GO:0006412//translation	60S ribosomal protein L4-like	C1
Glyma.19G178100	darkslateblue	K02930|1|0.0|853|gmx:100796712|large subunit ribosomal protein L4e	GO:0005840//ribosome	GO:0003735//structural constituent of ribosome	GO:0006412//translation	60S ribosomal protein L4-like	C1
Glyma.10G048600	darkslateblue	K02930|1|0.0|720|gmx:100786828|large subunit ribosomal protein L4e	GO:0005840//ribosome	GO:0003735//structural constituent of ribosome	GO:0006412//translation	60S ribosomal protein L4-like isoform 1	C2
Glyma.02G049300	darkslateblue	K02938|1|1e-149|527|gmx:100798311|large subunit ribosomal protein L8e	GO:0015934//large ribosomal subunit	GO:0003735//structural constituent of ribosome	GO:0006412//translation	60S ribosomal protein L8-3-like	C3
Glyma.11G076000	darkslateblue	K02938|1|1e-152|537|gmx:100798311|large subunit ribosomal protein L8e	GO:0005840//ribosome	GO:0003735//structural constituent of ribosome	GO:0006412//translation	60S ribosomal protein L8-3-like	C8
Glyma.17G095400	darkslateblue	K07565|1|4e-105|380|gmx:100800715|60S ribosome subunit biogenesis protein NIP7	GO:0005634//nucleus	GO:0003723//RNA binding	GO:0042255//ribosome assembly	60S ribosome subunit biogenesis protein NIP7 homolog	C7
Glyma.02G295100	darkslateblue	K06638|1|9e-06|50.8|osa:4325085|mitotic spindle assembly checkpoint protein MAD1	GO:0010005//cortical microtubule, transverse to long axis	GO:0008017//microtubule binding	GO:0051322//anaphase	65-kDa microtubule-associated protein 1 isoform X1	C3
Glyma.02G228700	darkslateblue	K01103|1|0.0|1462|gmx:100798990|6-phosphofructo-2-kinase / fructose-2,6-bisphosphatase [EC:2.7.1.105 3.1.3.46]	-	GO:0004331//fructose-2,6-bisphosphate 2-phosphatase activity	GO:0006000//fructose metabolic process	6-phosphofructo-2-kinase/fructose-2,6-bisphosphatase-like	C2
Glyma.11G169700	darkslateblue	K01103|1|0.0|1419|gmx:100816757|6-phosphofructo-2-kinase / fructose-2,6-bisphosphatase [EC:2.7.1.105 3.1.3.46]	GO:0005886//plasma membrane	GO:0004331//fructose-2,6-bisphosphate 2-phosphatase activity	GO:0006000//fructose metabolic process	6-phosphofructo-2-kinase/fructose-2,6-bisphosphatase-like	C2
Glyma.14G195700	darkslateblue	K01103|1|0.0|1069|gmx:100798990|6-phosphofructo-2-kinase / fructose-2,6-bisphosphatase [EC:2.7.1.105 3.1.3.46]	GO:0005886//plasma membrane	GO:0004331//fructose-2,6-bisphosphate 2-phosphatase activity	GO:0006000//fructose metabolic process	6-phosphofructo-2-kinase/fructose-2,6-bisphosphatase-like isoform X1	C7
Glyma.18G060600	darkslateblue	K01103|1|0.0|1410|gmx:100816757|6-phosphofructo-2-kinase / fructose-2,6-bisphosphatase [EC:2.7.1.105 3.1.3.46]	GO:0005886//plasma membrane	GO:0004331//fructose-2,6-bisphosphate 2-phosphatase activity	GO:0006000//fructose metabolic process	6-phosphofructo-2-kinase/fructose-2,6-bisphosphatase-like isoform X2	C2
Glyma.08G280700	darkslateblue	K00850|1|0.0|1019|gmx:100793883|6-phosphofructokinase [EC:2.7.1.11]	GO:0005945//6-phosphofructokinase complex	GO:0003872//6-phosphofructokinase activity	GO:0006002//fructose 6-phosphate metabolic process	6-phosphofructokinase 5, chloroplastic-like	C2
Glyma.20G195000	darkslateblue	-	GO:0005737//cytoplasm	GO:0000287//magnesium ion binding	-	7-methylguanosine phosphate-specific 5'-nucleotidase A-like	C2
Glyma.07G059700	darkslateblue	K03575|1|0.0|932|gmx:100818278|A/G-specific adenine glycosylase [EC:3.2.2.-]	-	GO:0003824//catalytic activity	GO:0006281//DNA repair	A/G-specific adenine DNA glycosylase-like isoform X2	C2
Glyma.05G028500	darkslateblue	K05643|1|7e-63|241|ppp:PHYPADRAFT_221752|ATP-binding cassette, subfamily A (ABC1), member 3;K05641|5|3e-55|215|ota:Ot18g01460|ATP-binding cassette, subfamily A (ABC1), member 1	-	-	-	ABC transporter A family member 7-like isoform X1	C7
Glyma.13G063700	darkslateblue	K05658|1|0.0|2100|gmx:100797124|ATP-binding cassette, subfamily B (MDR/TAP), member 1	GO:0016021//integral to membrane	GO:0010329//auxin efflux transmembrane transporter activity	GO:0010218//response to far red light	ABC transporter B family member 19-like isoform X1	C2
Glyma.19G021500	darkslateblue	K05658|1|0.0|2394|gmx:100797124|ATP-binding cassette, subfamily B (MDR/TAP), member 1	GO:0016021//integral to membrane	GO:0010329//auxin efflux transmembrane transporter activity	GO:0010218//response to far red light	ABC transporter B family member 19-like isoform X1	C2
Glyma.10G055000	darkslateblue	K05658|1|0.0|2383|gmx:100814667|ATP-binding cassette, subfamily B (MDR/TAP), member 1	GO:0016021//integral to membrane	GO:0008559//xenobiotic-transporting ATPase activity	GO:0055085//transmembrane transport	ABC transporter B family member 1-like	C1
Glyma.02G094800	darkslateblue	K05658|1|0.0|2749|gmx:100789116|ATP-binding cassette, subfamily B (MDR/TAP), member 1	-	-	-	ABC transporter B family member 20-like	C1
Glyma.10G137600	darkslateblue	K05658|1|0.0|2454|gmx:100777909|ATP-binding cassette, subfamily B (MDR/TAP), member 1	GO:0016021//integral to membrane	GO:0042626//ATPase activity, coupled to transmembrane movement of substances	GO:0055085//transmembrane transport	ABC transporter B family member 21-like isoform X1	C2
Glyma.14G207200	darkslateblue	K05663|1|0.0|1043|rcu:RCOM_0261010|mitochondrial ABC transporter ATM	GO:0009941//chloroplast envelope	GO:0008559//xenobiotic-transporting ATPase activity	GO:0048364//root development	ABC transporter B family member 25, mitochondrial-like	C2
Glyma.02G238300	darkslateblue	K05663|1|0.0|1035|rcu:RCOM_0261010|mitochondrial ABC transporter ATM	GO:0016021//integral to membrane	GO:0008559//xenobiotic-transporting ATPase activity	GO:0055085//transmembrane transport	ABC transporter B family member 25, mitochondrial-like isoform X1	C2
Glyma.05G019400	darkslateblue	K05657|1|0.0|830|smo:SELMODRAFT_445846|ATP-binding cassette, subfamily B (MDR/TAP), member 10;K05658|2|5e-104|377|pop:POPTR_228960|ATP-binding cassette, subfamily B (MDR/TAP), member 1	GO:0016021//integral to membrane	GO:0042626//ATPase activity, coupled to transmembrane movement of substances	GO:0055085//transmembrane transport	ABC transporter B family member 25-like	C2
Glyma.01G026000	darkslateblue	K05656|1|0.0|1028|mtr:MTR_5g033080|ATP-binding cassette, subfamily B (MDR/TAP), member 9;K05657|3|4e-74|271|smo:SELMODRAFT_445846|ATP-binding cassette, subfamily B (MDR/TAP), member 10;K05658|5|7e-71|258|bdi:100829297|ATP-binding cassette, subfamily B (MDR/TAP), member 1	GO:0016021//integral to membrane	GO:0042626//ATPase activity, coupled to transmembrane movement of substances	GO:0055085//transmembrane transport	ABC transporter B family member 26, chloroplastic-like	C9
Glyma.16G071000	darkslateblue	K05656|1|1e-123|442|mtr:MTR_5g033080|ATP-binding cassette, subfamily B (MDR/TAP), member 9;K04728|2|1e-29|130|gmx:100788458|ataxia telangiectasia mutated family protein [EC:2.7.11.1];K05657|3|4e-26|119|smo:SELMODRAFT_445846|ATP-binding cassette, subfamily B (MDR/TAP), member 10;K05658|5|5e-17|89.0|rcu:RCOM_1003870|ATP-binding cassette, subfamily B (MDR/TAP), member 1	-	-	-	ABC transporter B family member 26, chloroplastic-like isoform X3	C3
Glyma.09G147400	darkslateblue	K05657|1|5e-83|307|smo:SELMODRAFT_445846|ATP-binding cassette, subfamily B (MDR/TAP), member 10;K05658|2|8e-78|290|mtr:MTR_6g009200|ATP-binding cassette, subfamily B (MDR/TAP), member 1	GO:0016021//integral to membrane	GO:0008559//xenobiotic-transporting ATPase activity	GO:0055085//transmembrane transport	ABC transporter B family member 28-like	C2
Glyma.03G224100	darkslateblue	K05658|1|0.0|2104|gmx:100800034|ATP-binding cassette, subfamily B (MDR/TAP), member 1	GO:0016021//integral to membrane	GO:0042626//ATPase activity, coupled to transmembrane movement of substances	GO:0055085//transmembrane transport	ABC transporter B family member 4-like isoform X1	C11
Glyma.16G172500	darkslateblue	K05666|1|3e-180|591|olu:OSTLU_35503|ATP-binding cassette, subfamily C (CFTR/MRP), member 2;K05658|3|2e-65|249|vvi:100259227|ATP-binding cassette, subfamily B (MDR/TAP), member 1	-	-	-	ABC transporter C family member 10-like isoform X2	C2
Glyma.13G370300	darkslateblue	K05666|1|4e-139|494|olu:OSTLU_35503|ATP-binding cassette, subfamily C (CFTR/MRP), member 2;K08679|3|4e-46|152|gmx:100788035|UDP-glucuronate 4-epimerase [EC:5.1.3.6]	-	-	-	ABC transporter C family member 13-like isoform X2	C2
Glyma.09G044500	darkslateblue	K05666|1|0.0|681|olu:OSTLU_35503|ATP-binding cassette, subfamily C (CFTR/MRP), member 2;K05658|2|1e-71|270|aly:ARALYDRAFT_486718|ATP-binding cassette, subfamily B (MDR/TAP), member 1	GO:0000325//plant-type vacuole	GO:0016491//oxidoreductase activity	GO:0009611//response to wounding	ABC transporter C family member 14-like	C1
Glyma.15G148500	darkslateblue	K05666|1|0.0|680|olu:OSTLU_35503|ATP-binding cassette, subfamily C (CFTR/MRP), member 2;K05658|2|5e-68|258|aly:ARALYDRAFT_486718|ATP-binding cassette, subfamily B (MDR/TAP), member 1	GO:0000325//plant-type vacuole	GO:0032440//2-alkenal reductase [NAD(P)] activity	GO:0009611//response to wounding	ABC transporter C family member 14-like	C2
Glyma.04G126500	darkslateblue	K05666|1|8e-98|356|olu:OSTLU_35503|ATP-binding cassette, subfamily C (CFTR/MRP), member 2;K05663|3|2e-39|162|sbi:SORBI_01g036355|mitochondrial ABC transporter ATM	GO:0016021//integral to membrane	GO:0071992//phytochelatin transmembrane transporter activity	GO:0015700//arsenite transport	ABC transporter C family member 2-like isoform X1	C1
Glyma.15G092400	darkslateblue	K05666|1|0.0|660|olu:OSTLU_35503|ATP-binding cassette, subfamily C (CFTR/MRP), member 2;K05658|3|2e-52|207|bdi:100833702|ATP-binding cassette, subfamily B (MDR/TAP), member 1	GO:0016021//integral to membrane	GO:0071992//phytochelatin transmembrane transporter activity	GO:0015700//arsenite transport	ABC transporter C family member 2-like isoform X1	C2
Glyma.02G298400	darkslateblue	K05666|1|0.0|679|olu:OSTLU_35503|ATP-binding cassette, subfamily C (CFTR/MRP), member 2;K05658|2|8e-62|238|aly:ARALYDRAFT_486718|ATP-binding cassette, subfamily B (MDR/TAP), member 1	GO:0016021//integral to membrane	GO:0042626//ATPase activity, coupled to transmembrane movement of substances	GO:0055085//transmembrane transport	ABC transporter C family member 3-like	C7
Glyma.08G101500	darkslateblue	K05666|1|1e-180|632|olu:OSTLU_35503|ATP-binding cassette, subfamily C (CFTR/MRP), member 2;K05658|2|6e-65|248|bdi:100833702|ATP-binding cassette, subfamily B (MDR/TAP), member 1	GO:0016021//integral to membrane	GO:0042626//ATPase activity, coupled to transmembrane movement of substances	GO:0055085//transmembrane transport	ABC transporter C family member 3-like	C1
Glyma.14G015300	darkslateblue	K05666|1|0.0|686|olu:OSTLU_35503|ATP-binding cassette, subfamily C (CFTR/MRP), member 2;K05658|2|3e-61|236|aly:ARALYDRAFT_486718|ATP-binding cassette, subfamily B (MDR/TAP), member 1	GO:0016021//integral to membrane	GO:0042626//ATPase activity, coupled to transmembrane movement of substances	GO:0055085//transmembrane transport	ABC transporter C family member 3-like	C9
Glyma.18G017600	darkslateblue	K05677|1|1e-92|340|cme:CMC011C|ATP-binding cassette, subfamily D (ALD), member 3	-	-	-	ABC transporter D family member 1-like	C2
Glyma.11G239800	darkslateblue	K05677|1|2e-92|340|cme:CMC011C|ATP-binding cassette, subfamily D (ALD), member 3	-	-	-	ABC transporter D family member 1-like isoform X1	C1
Glyma.13G323200	darkslateblue	K06185|1|0.0|1141|gmx:100785099|ATP-binding cassette, subfamily F, member 2	GO:0005886//plasma membrane	GO:0005524//ATP binding	GO:0006200//ATP catabolic process	ABC transporter F family member 1-like	C12
Glyma.20G066600	darkslateblue	K06158|1|0.0|1423|gmx:100790412|ATP-binding cassette, subfamily F, member 3	-	GO:0005524//ATP binding	GO:0006200//ATP catabolic process	ABC transporter F family member 3-like	C1
Glyma.01G154400	darkslateblue	K05681|1|2e-92|338|cme:CMS467C|ATP-binding cassette, subfamily G (WHITE), member 2;K12843|2|4e-69|261|vvi:100248403|U4/U6 small nuclear ribonucleoprotein PRP3;K05663|4|2e-18|93.2|ath:AT5G58270|mitochondrial ABC transporter ATM	GO:0016020//membrane	GO:0015416//organic phosphonate transmembrane-transporting ATPase activity	GO:0006200//ATP catabolic process	ABC transporter G family member 14-like	C2
Glyma.11G090200	darkslateblue	K05681|1|1e-91|336|cme:CMS467C|ATP-binding cassette, subfamily G (WHITE), member 2;K12843|2|2e-68|259|vvi:100248403|U4/U6 small nuclear ribonucleoprotein PRP3;K05663|4|1e-18|93.6|ath:AT5G58270|mitochondrial ABC transporter ATM	GO:0016020//membrane	GO:0015416//organic phosphonate transmembrane-transporting ATPase activity	GO:0006200//ATP catabolic process	ABC transporter G family member 14-like	C2
Glyma.16G110100	darkslateblue	K05681|1|2e-92|338|cme:CMS467C|ATP-binding cassette, subfamily G (WHITE), member 2;K12843|2|1e-68|259|vvi:100248403|U4/U6 small nuclear ribonucleoprotein PRP3;K02065|4|4e-16|85.1|pop:POPTR_275971|putative ABC transport system ATP-binding protein;K05663|5|1e-15|84.0|aly:ARALYDRAFT_495937|mitochondrial ABC transporter ATM	GO:0016020//membrane	GO:0015416//organic phosphonate transmembrane-transporting ATPase activity	GO:0006200//ATP catabolic process	ABC transporter G family member 14-like	C6
Glyma.03G135400	darkslateblue	K05681|1|1e-48|191|cme:CMS467C|ATP-binding cassette, subfamily G (WHITE), member 2;K12843|2|2e-44|177|vvi:100248403|U4/U6 small nuclear ribonucleoprotein PRP3;K05641|4|2e-14|78.2|ota:Ot18g01460|ATP-binding cassette, subfamily A (ABC1), member 1	GO:0016020//membrane	GO:0015416//organic phosphonate transmembrane-transporting ATPase activity	GO:0006200//ATP catabolic process	ABC transporter G family member 15-like	C10
Glyma.11G093800	darkslateblue	K12843|1|1e-65|249|vvi:100248403|U4/U6 small nuclear ribonucleoprotein PRP3;K05681|2|2e-60|232|cme:CMS467C|ATP-binding cassette, subfamily G (WHITE), member 2;K02065|4|5e-19|94.7|pop:POPTR_275971|putative ABC transport system ATP-binding protein	GO:0016020//membrane	GO:0005524//ATP binding	GO:0010025//wax biosynthetic process	ABC transporter G family member 15-like isoform 1	C10
Glyma.02G188300	darkslateblue	K05681|1|8e-87|320|cme:CMS467C|ATP-binding cassette, subfamily G (WHITE), member 2;K12843|2|5e-71|268|vvi:100248403|U4/U6 small nuclear ribonucleoprotein PRP3;K05658|4|2e-19|96.7|bdi:100821986|ATP-binding cassette, subfamily B (MDR/TAP), member 1	GO:0005886//plasma membrane	GO:0015412//molybdate transmembrane-transporting ATPase activity	GO:0006200//ATP catabolic process	ABC transporter G family member 22 isoform X2	C10
Glyma.17G120100	darkslateblue	K05681|1|5e-38|159|cme:CMS467C|ATP-binding cassette, subfamily G (WHITE), member 2;K12843|3|7e-36|151|vvi:100248403|U4/U6 small nuclear ribonucleoprotein PRP3	GO:0016020//membrane	GO:0005524//ATP binding	GO:0006200//ATP catabolic process	ABC transporter G family member 32-like isoform 1	C1
Glyma.05G011900	darkslateblue	K05681|1|2e-48|157|cme:CMS467C|ATP-binding cassette, subfamily G (WHITE), member 2;K12843|4|5e-37|155|vvi:100248403|U4/U6 small nuclear ribonucleoprotein PRP3	GO:0016020//membrane	GO:0015416//organic phosphonate transmembrane-transporting ATPase activity	GO:0006200//ATP catabolic process	ABC transporter G family member 32-like isoformX1	C1
Glyma.12G177200	darkslateblue	K05681|1|1e-47|190|cme:CMS467C|ATP-binding cassette, subfamily G (WHITE), member 2;K12843|3|1e-38|160|vvi:100248403|U4/U6 small nuclear ribonucleoprotein PRP3;K05658|4|6e-10|65.1|gmx:100804664|ATP-binding cassette, subfamily B (MDR/TAP), member 1	GO:0016020//membrane	GO:0015423//maltose-transporting ATPase activity	GO:0006200//ATP catabolic process	ABC transporter G family member 3-like isoform X1	C2
Glyma.20G125600	darkslateblue	K05681|1|1e-81|303|cme:CMS467C|ATP-binding cassette, subfamily G (WHITE), member 2;K12843|2|1e-62|239|vvi:100248403|U4/U6 small nuclear ribonucleoprotein PRP3;K05658|4|1e-15|83.6|ath:AT1G28010|ATP-binding cassette, subfamily B (MDR/TAP), member 1	-	-	-	ABC transporter G family member 7-like	C2
Glyma.20G163500	darkslateblue	K12843|1|3e-74|277|vvi:100248403|U4/U6 small nuclear ribonucleoprotein PRP3;K05681|2|9e-46|183|cme:CMS467C|ATP-binding cassette, subfamily G (WHITE), member 2;K01115|4|5e-25|114|vcn:VOLCADRAFT_99471|phospholipase D [EC:3.1.4.4]	GO:0016020//membrane	GO:0005524//ATP binding	GO:0006200//ATP catabolic process	ABC transporter G family member 8-like	C2
Glyma.17G014900	darkslateblue	K01115|1|5e-16|86.3|vcn:VOLCADRAFT_99471|phospholipase D [EC:3.1.4.4]	-	-	-	abnormal spindle-like microcephaly-associated protein homolog isoform X3	C2
Glyma.07G259400	darkslateblue	-	-	-	-	abnormal spindle-like microcephaly-associated protein homolog isoform X4	C2
Glyma.02G132200	darkslateblue	K09843|1|0.0|921|gmx:100806350|(+)-abscisic acid 8'-hydroxylase [EC:1.14.13.93]	-	GO:0020037//heme binding	GO:0055114//oxidation-reduction process	abscisic acid 8'-hydroxylase 4-like	C2
Glyma.14G082900	darkslateblue	K09843|1|0.0|945|gmx:100815135|(+)-abscisic acid 8'-hydroxylase [EC:1.14.13.93]	-	GO:0020037//heme binding	GO:0055114//oxidation-reduction process	abscisic acid 8'-hydroxylase 4-like	C1
Glyma.12G184400	darkslateblue	K14432|1|0.0|635|gmx:100799576|ABA responsive element binding factor	-	-	-	ABSCISIC ACID-INSENSITIVE 5-like protein 1-like	C8
Glyma.02G272200	darkslateblue	K09842|1|0.0|1910|rcu:RCOM_0951470|abscisic-aldehyde oxidase [EC:1.2.3.14];K11817|3|0.0|1882|pop:POPTR_767106|indole-3-acetaldehyde oxidase [EC:1.2.3.7]	-	GO:0050660//flavin adenine dinucleotide binding	GO:0055114//oxidation-reduction process	abscisic-aldehyde oxidase-like	C1
Glyma.19G107300	darkslateblue	K01895|1|0.0|1571|gmx:100808939|acetyl-CoA synthetase [EC:6.2.1.1]	-	GO:0016208//AMP binding	GO:0019427//acetyl-CoA biosynthetic process from acetate	acetate--CoA ligase ACS, chloroplastic/glyoxysomal-like	C2
Glyma.08G126100	darkslateblue	K01653|1|0.0|927|gmx:100810297|acetolactate synthase I/III small subunit [EC:2.2.1.6]	-	GO:0003984//acetolactate synthase activity	GO:0009082//branched-chain amino acid biosynthetic process	acetolactate synthase small subunit 2, chloroplastic-like	C2
Glyma.02G308500	darkslateblue	K00626|1|0.0|770|gmx:100804647|acetyl-CoA C-acetyltransferase [EC:2.3.1.9]	-	GO:0016747//transferase activity, transferring acyl groups other than amino-acyl groups	GO:0008152//metabolic process	acetyl-CoA acetyltransferase, cytosolic 1-like isoform X1	C11
Glyma.04G073800	darkslateblue	K00930|1|0.0|660|gmx:100780093|acetylglutamate kinase [EC:2.7.2.8]	GO:0005737//cytoplasm	GO:0003991//acetylglutamate kinase activity	GO:0006526//arginine biosynthetic process	acetylglutamate kinase, chloroplastic-like	C1
Glyma.01G198600	darkslateblue	K01438|1|2e-137|486|gmx:100814676|acetylornithine deacetylase [EC:3.5.1.16]	-	GO:0016787//hydrolase activity	GO:0008152//metabolic process	acetylornithine deacetylase-like isoform 1	C2
Glyma.08G278600	darkslateblue	K14766|1|1e-64|206|gmx:100802524|nucleolar protein 14	-	GO:0005509//calcium ion binding	GO:0006184//GTP catabolic process	actin cytoskeleton-regulatory complex protein pan1-like isoform X5	C1
Glyma.15G038700	darkslateblue	K05692|1|0.0|751|pop:POPTR_561252|actin beta/gamma 1;K10355|3|0.0|744|osa:4333919|actin, other eukaryote	GO:0005618//cell wall	GO:0005524//ATP binding	GO:0048767//root hair elongation	actin-like isoform X1	C2
Glyma.19G095900	darkslateblue	K05692|1|5e-97|353|cre:CHLREDRAFT_24392|actin beta/gamma 1;K10355|3|1e-95|349|ath:AT2G42100|actin, other eukaryote	GO:0005885//Arp2/3 protein complex	GO:0005524//ATP binding	GO:0009825//multidimensional cell growth	actin-related protein 2	C1
Glyma.08G311700	darkslateblue	K05757|1|0.0|781|gmx:100778212|actin related protein 2/3 complex, subunit 1A/1B	GO:0005737//cytoplasm	GO:0003779//actin binding	GO:0030833//regulation of actin filament polymerization	actin-related protein 2/3 complex subunit 1B-like	C11
Glyma.18G103800	darkslateblue	K05757|1|0.0|780|gmx:100804478|actin related protein 2/3 complex, subunit 1A/1B	GO:0005737//cytoplasm	GO:0003779//actin binding	GO:0030833//regulation of actin filament polymerization	actin-related protein 2/3 complex subunit 1B-like	C1
Glyma.16G094500	darkslateblue	K05758|1|3e-140|496|gmx:100819020|actin related protein 2/3 complex, subunit 2	GO:0005856//cytoskeleton	-	GO:0030833//regulation of actin filament polymerization	actin-related protein 2/3 complex subunit 2A	C2
Glyma.16G053400	darkslateblue	K05692|1|3e-96|350|cre:CHLREDRAFT_24392|actin beta/gamma 1;K10355|2|7e-96|349|ath:AT2G42100|actin, other eukaryote	GO:0005885//Arp2/3 protein complex	GO:0005524//ATP binding	GO:0009825//multidimensional cell growth	actin-related protein 2-like	C2
Glyma.05G172600	darkslateblue	K05692|1|2e-61|235|vcn:VOLCADRAFT_109972|actin beta/gamma 1;K10355|2|7e-61|233|ath:AT2G42100|actin, other eukaryote	GO:0005885//Arp2/3 protein complex	GO:0005524//ATP binding	GO:0009825//multidimensional cell growth	actin-related protein 3-like	C2
Glyma.03G107300	darkslateblue	K11652|1|0.0|889|gmx:100785066|actin-like protein 6B	GO:0005730//nucleolus	-	GO:0048574//long-day photoperiodism, flowering	actin-related protein 4-like	C2
Glyma.07G118800	darkslateblue	K11652|1|0.0|632|gmx:100785066|actin-like protein 6B	GO:0005730//nucleolus	-	GO:0048574//long-day photoperiodism, flowering	actin-related protein 4-like	C2
Glyma.14G067800	darkslateblue	K11672|1|0.0|1112|gmx:100790295|actin-related protein 5	-	-	-	actin-related protein 5-like	C2
Glyma.11G219700	darkslateblue	K11672|1|0.0|1462|gmx:100813421|actin-related protein 5	-	-	-	actin-related protein 5-like isoform 1	C1
Glyma.15G275500	darkslateblue	K05692|1|9e-56|216|mtr:MTR_2g008050|actin beta/gamma 1	-	-	-	actin-related protein 7-like isoform 1	C2
Glyma.10G188100	darkslateblue	K11673|1|0.0|1120|gmx:100797938|actin-related protein 8	-	-	-	actin-related protein 9-like isoform X2	C2
Glyma.20G202700	darkslateblue	K11673|1|0.0|1203|gmx:100788484|actin-related protein 8	-	-	-	actin-related protein 9-like isoform X3	C1
Glyma.06G202500	darkslateblue	K01529|1|0.0|2719|rcu:RCOM_1469910|[EC:3.6.1.-]	-	GO:0003676//nucleic acid binding	-	activating signal cointegrator 1 complex subunit 3 isoform X1	C1
Glyma.10G001000	darkslateblue	K01303|1|0.0|1552|gmx:100812681|acylaminoacyl-peptidase [EC:3.4.19.1]	-	-	-	acylamino-acid-releasing enzyme-like isoform X1	C3
Glyma.10G001100	darkslateblue	K01303|1|0.0|1543|gmx:100803600|acylaminoacyl-peptidase [EC:3.4.19.1]	-	-	-	acylamino-acid-releasing enzyme-like isoform X2	C1
Glyma.15G150900	darkslateblue	K00249|1|0.0|1583|gmx:100778771|acyl-CoA dehydrogenase [EC:1.3.99.3]	GO:0005829//cytosol	GO:0050660//flavin adenine dinucleotide binding	GO:0048767//root hair elongation	acyl-CoA dehydrogenase family member 10-like	C1
Glyma.06G131200	darkslateblue	K06694|1|4e-15|81.6|sbi:SORBI_01g007540|26S proteasome non-ATPase regulatory subunit 10	-	-	-	acyl-CoA-binding domain-containing protein 1-like	C1
Glyma.07G250400	darkslateblue	K15450|1|1e-20|100|gmx:100816336|tRNA wybutosine-synthesizing protein 3 [EC:2.1.1.-]	-	-	-	acyl-CoA-binding domain-containing protein 4-like	C1
Glyma.17G024000	darkslateblue	K15450|1|2e-19|96.7|gmx:100816336|tRNA wybutosine-synthesizing protein 3 [EC:2.1.1.-]	-	-	-	acyl-CoA-binding domain-containing protein 4-like	C1
Glyma.19G234400	darkslateblue	K15450|1|7e-22|104|smo:SELMODRAFT_418563|tRNA wybutosine-synthesizing protein 3 [EC:2.1.1.-]	-	GO:0000062//fatty-acyl-CoA binding	-	acyl-CoA-binding domain-containing protein 4-like	C2
Glyma.15G096200	darkslateblue	K15450|1|1e-19|97.1|pop:POPTR_831045|tRNA wybutosine-synthesizing protein 3 [EC:2.1.1.-]	-	-	-	acyl-CoA-binding domain-containing protein 4-like isoform X1	C1
Glyma.20G235500	darkslateblue	K15450|1|2e-18|92.8|smo:SELMODRAFT_418563|tRNA wybutosine-synthesizing protein 3 [EC:2.1.1.-];K02999|5|3e-16|85.9|bdi:100821444|DNA-directed RNA polymerase I subunit RPA1 [EC:2.7.7.6]	-	GO:0000062//fatty-acyl-CoA binding	-	acyl-CoA-binding domain-containing protein 4-like isoform X1	C1
Glyma.03G236500	darkslateblue	K15450|1|4e-20|98.6|smo:SELMODRAFT_418563|tRNA wybutosine-synthesizing protein 3 [EC:2.1.1.-]	-	GO:0000062//fatty-acyl-CoA binding	-	acyl-CoA-binding domain-containing protein 4-like isoformX1	C2
Glyma.09G260200	darkslateblue	K01068|1|6e-94|342|ath:AT1G01710|palmitoyl-CoA hydrolase [EC:3.1.2.2];K01076|3|6e-83|305|ath:AT4G00520|[EC:3.1.2.-];K07376|5|7e-07|52.8|cre:CHLREDRAFT_131695|protein kinase, cGMP-dependent [EC:2.7.11.12]	-	GO:0016290//palmitoyl-CoA hydrolase activity	GO:0006637//acyl-CoA metabolic process	acyl-coenzyme A thioesterase 8-like isoform 1	C10
Glyma.09G246100	darkslateblue	-	-	-	-	acyl-coenzyme A thioesterase 9, mitochondrial-like	C2
Glyma.13G363000	darkslateblue	K06130|1|1e-92|337|pop:POPTR_809106|lysophospholipase II [EC:3.1.1.5]	-	GO:0016787//hydrolase activity	-	acyl-protein thioesterase 2-like isoform X1	C1
Glyma.16G051200	darkslateblue	-	-	GO:0016747//transferase activity, transferring acyl groups other than amino-acyl groups	GO:0008152//metabolic process	acyltransferase-like protein At3g26840, chloroplastic-like	C2
Glyma.06G045500	darkslateblue	K00759|1|2e-104|376|gmx:100777103|adenine phosphoribosyltransferase [EC:2.4.2.7]	GO:0005829//cytosol	GO:0003999//adenine phosphoribosyltransferase activity	GO:0009116//nucleoside metabolic process	adenine phosphoribosyltransferase 1, chloroplastic-like	C1
Glyma.17G138800	darkslateblue	K00759|1|2e-104|376|gmx:100791569|adenine phosphoribosyltransferase [EC:2.4.2.7]	GO:0005737//cytoplasm	GO:0003999//adenine phosphoribosyltransferase activity	GO:0009116//nucleoside metabolic process	adenine phosphoribosyltransferase 1, chloroplastic-like isoform X1	C2
Glyma.14G115700	darkslateblue	K00759|1|4e-78|270|rcu:RCOM_0923600|adenine phosphoribosyltransferase [EC:2.4.2.7]	GO:0005737//cytoplasm	GO:0003999//adenine phosphoribosyltransferase activity	GO:0009116//nucleoside metabolic process	adenine phosphoribosyltransferase 2 isoform X5	C1
Glyma.17G251900	darkslateblue	K00856|1|2e-11|68.9|aly:ARALYDRAFT_889141|adenosine kinase [EC:2.7.1.20]	-	GO:0016301//kinase activity	GO:0016310//phosphorylation	adenosine kinase 2-like	C2
Glyma.14G073100	darkslateblue	K00856|1|3e-11|68.6|smo:SELMODRAFT_154567|adenosine kinase [EC:2.7.1.20];K00847|5|5e-10|64.3|ath:AT1G66430|fructokinase [EC:2.7.1.4]	-	GO:0016301//kinase activity	GO:0016310//phosphorylation	adenosine kinase-like isoform X1	C12
Glyma.11G254700	darkslateblue	K01251|1|0.0|981|gmx:100787210|adenosylhomocysteinase [EC:3.3.1.1]	-	-	-	adenosylhomocysteinase-like	C2
Glyma.02G254000	darkslateblue	K01756|1|0.0|1075|gmx:100818533|adenylosuccinate lyase [EC:4.3.2.2]	GO:0009570//chloroplast stroma	GO:0004018//N6-(1,2-dicarboxyethyl)AMP AMP-lyase (fumarate-forming) activity	GO:0006188//IMP biosynthetic process	adenylosuccinate lyase-like	C3
Glyma.19G112200	darkslateblue	K00860|1|2e-119|427|gmx:100793200|adenylylsulfate kinase [EC:2.7.1.25]	-	GO:0005524//ATP binding	GO:0070814//hydrogen sulfide biosynthetic process	adenylyl-sulfate kinase 3-like isoform X1	C9
Glyma.13G311100	darkslateblue	K10754|1|1e-36|152|gmx:100790070|replication factor C subunit 1;K01757|2|2e-34|145|aly:ARALYDRAFT_476541|strictosidine synthase [EC:4.3.3.2]	-	-	-	adipocyte plasma membrane-associated protein-like [Cicer arietinum]	C11
Glyma.06G308800	darkslateblue	K10754|1|8e-60|229|gmx:100790070|replication factor C subunit 1;K01757|2|2e-42|172|aly:ARALYDRAFT_476541|strictosidine synthase [EC:4.3.3.2]	-	-	-	adipocyte plasma membrane-associated protein-like	C11
Glyma.19G003000	darkslateblue	K14559|1|1e-08|60.5|vcn:VOLCADRAFT_88196|U3 small nucleolar RNA-associated protein MPP10;K11323|2|2e-07|56.6|vcn:VOLCADRAFT_121342|histone arginine demethylase JMJD6 [EC:1.14.11.-];K12811|4|4e-06|52.4|sbi:SORBI_07g004090|ATP-dependent RNA helicase DDX46/PRP5 [EC:3.6.4.13]	-	-	-	adoMet-dependent rRNA methyltransferase spb1-like	C2
Glyma.12G116300	darkslateblue	K05863|1|0.0|739|gmx:100818408|solute carrier family 25 (mitochondrial adenine nucleotide translocator), member 4/5/6/31	GO:0005743//mitochondrial inner membrane	GO:0005215//transporter activity	GO:0055085//transmembrane transport	ADP,ATP carrier protein 3, mitochondrial	C8
Glyma.07G219900	darkslateblue	-	GO:0005886//plasma membrane	-	-	ADP-ribosylation factor GTPase-activating protein AGD12-like	C6
Glyma.15G130300	darkslateblue	K12486|1|2e-25|115|gmx:100780452|stromal membrane-associated protein	-	GO:0008060//ARF GTPase activator activity	GO:0032312//regulation of ARF GTPase activity	ADP-ribosylation factor GTPase-activating protein AGD12-like	C2
Glyma.08G257600	darkslateblue	K12489|1|0.0|1411|mtr:MTR_7g020860|Arf-GAP with coiled-coil, ANK repeat and PH domain-containing protein	GO:0005737//cytoplasm	GO:0008270//zinc ion binding	GO:0032312//regulation of ARF GTPase activity	ADP-ribosylation factor GTPase-activating protein AGD3-like	C2
Glyma.18G282000	darkslateblue	K12489|1|0.0|1494|mtr:MTR_7g020860|Arf-GAP with coiled-coil, ANK repeat and PH domain-containing protein	GO:0005737//cytoplasm	GO:0008270//zinc ion binding	GO:0032312//regulation of ARF GTPase activity	ADP-ribosylation factor GTPase-activating protein AGD3-like	C2
Glyma.05G200700	darkslateblue	K12489|1|0.0|1601|gmx:100792517|Arf-GAP with coiled-coil, ANK repeat and PH domain-containing protein	-	GO:0005488//binding	-	ADP-ribosylation factor GTPase-activating protein AGD3-like isoform X1	C1
Glyma.11G104500	darkslateblue	K12489|1|0.0|1241|gmx:100796006|Arf-GAP with coiled-coil, ANK repeat and PH domain-containing protein	-	GO:0005488//binding	-	ADP-ribosylation factor GTPase-activating protein AGD4-like isoform X1	C2
Glyma.12G029500	darkslateblue	K12489|1|0.0|1212|gmx:100796740|Arf-GAP with coiled-coil, ANK repeat and PH domain-containing protein	-	GO:0005488//binding	-	ADP-ribosylation factor GTPase-activating protein AGD4-like isoform X2	C2
Glyma.10G145100	darkslateblue	K07977|1|1e-100|364|vvi:100242458|Arf/Sar family, other	GO:0005773//vacuole	GO:0005525//GTP binding	GO:0007264//small GTPase mediated signal transduction	ADP-ribosylation factor-like isoform X1	C6
Glyma.01G176300	darkslateblue	K07943|1|1e-102|371|gmx:100805880|ADP-ribosylation factor-like 2	GO:0005622//intracellular	GO:0005525//GTP binding	GO:0009960//endosperm development	ADP-ribosylation factor-like protein 2-like	C2
Glyma.20G211300	darkslateblue	K07977|1|5e-93|339|aly:ARALYDRAFT_920618|Arf/Sar family, other	GO:0005622//intracellular	GO:0005525//GTP binding	GO:0007264//small GTPase mediated signal transduction	ADP-ribosylation factor-like protein 5-like isoform X1	C3
Glyma.11G047400	darkslateblue	K07977|1|3e-95|346|ath:AT3G49870|Arf/Sar family, other	GO:0005622//intracellular	GO:0005525//GTP binding	GO:0007264//small GTPase mediated signal transduction	ADP-ribosylation factor-like protein 8A-like [Cicer arietinum]	C2
Glyma.08G343100	darkslateblue	K13448|1|7e-58|222|vvi:100267033|calcium-binding protein CML	GO:0005739//mitochondrion	GO:0009055//electron carrier activity	-	adrenodoxin-like protein, mitochondrial-like	C8
Glyma.09G150400	darkslateblue	K10082|1|5e-36|150|mtr:MTR_5g031140|lectin, mannose-binding 2	-	-	-	agglutinin-1-like	C8
Glyma.15G022500	darkslateblue	-	-	-	-	agglutinin-like isoform X3	C10
Glyma.19G125000	darkslateblue	K14320|1|0.0|686|gmx:100808599|aladin	-	-	-	aladin-like	C1
Glyma.08G163800	darkslateblue	-	-	-	-	ALA-interacting subunit 3-like	C8
Glyma.11G245300	darkslateblue	K03217|1|0.0|968|gmx:100802546|preprotein translocase subunit YidC	GO:0016021//integral to membrane	-	GO:0051205//protein insertion into membrane	ALBINO3-like protein 1, chloroplastic-like	C2
Glyma.18G011900	darkslateblue	K03217|1|0.0|1054|gmx:100802546|preprotein translocase subunit YidC	GO:0016021//integral to membrane	-	GO:0051205//protein insertion into membrane	ALBINO3-like protein 1, chloroplastic-like	C2
Glyma.18G240200	darkslateblue	K03217|1|1e-18|93.2|aly:ARALYDRAFT_483801|preprotein translocase subunit YidC	-	-	-	ALBINO3-like protein 2, chloroplastic-like	C1
Glyma.18G200300	darkslateblue	K00001|1|0.0|657|gmx:100819896|alcohol dehydrogenase [EC:1.1.1.1]	-	GO:0016491//oxidoreductase activity	GO:0055114//oxidation-reduction process	alcohol dehydrogenase-like 3-like	C12
Glyma.02G274100	darkslateblue	K00121|1|0.0|683|gmx:100806887|S-(hydroxymethyl)glutathione dehydrogenase / alcohol dehydrogenase [EC:1.1.1.284 1.1.1.1]	-	GO:0016491//oxidoreductase activity	GO:0055114//oxidation-reduction process	alcohol dehydrogenase-like 7-like isoform X1	C2
Glyma.12G087400	darkslateblue	K13356|1|0.0|977|gmx:100798338|fatty acyl-CoA reductase [EC:1.2.1.-]	-	GO:0080019//fatty-acyl-CoA reductase (alcohol-forming) activity	-	alcohol-forming fatty acyl-CoA reductase-like isoform 1	C2
Glyma.07G240300	darkslateblue	K00135|1|6e-58|224|rcu:RCOM_0605750|succinate-semialdehyde dehydrogenase (NADP+) [EC:1.2.1.16];K00128|2|2e-57|223|bdi:100833155|aldehyde dehydrogenase (NAD+) [EC:1.2.1.3]	-	GO:0004029//aldehyde dehydrogenase (NAD) activity	GO:0055114//oxidation-reduction process	aldehyde dehydrogenase 22A1-like	C2
Glyma.04G248500	darkslateblue	K00128|1|0.0|861|gmx:100783726|aldehyde dehydrogenase (NAD+) [EC:1.2.1.3]	-	GO:0004030//aldehyde dehydrogenase [NAD(P)+] activity	GO:0006081//cellular aldehyde metabolic process	aldehyde dehydrogenase family 3 member H1 isoform X1	C2
Glyma.03G066700	darkslateblue	K00011|1|3e-131|467|ath:AT2G37790|aldehyde reductase [EC:1.1.1.21];K00002|2|1e-122|438|osa:4338987|alcohol dehydrogenase (NADP+) [EC:1.1.1.2];K08243|3|1e-59|229|mtr:MTR_5g097900|6'-deoxychalcone synthase [EC:2.3.1.170]	-	GO:0016491//oxidoreductase activity	GO:0055114//oxidation-reduction process	aldo-keto reductase family 4 member C9-like	C1
Glyma.05G185500	darkslateblue	-	-	GO:0033926	GO:0008152//metabolic process	alkaline/neutral invertase CINV2-like	C1
Glyma.08G143500	darkslateblue	-	-	GO:0033926	GO:0008152//metabolic process	alkaline/neutral invertase CINV2-like	C2
Glyma.04G107300	darkslateblue	K10770|1|0.0|758|gmx:100784028|alkylated DNA repair protein alkB homolog 8 [EC:1.14.11.- 2.1.1.229]	-	GO:0016740//transferase activity	GO:0008152//metabolic process	alkylated DNA repair protein alkB homolog 8-like isoform X1	C3
Glyma.09G217100	darkslateblue	K10770|1|5e-141|499|mtr:MTR_5g026030|alkylated DNA repair protein alkB homolog 8 [EC:1.14.11.- 2.1.1.229]	-	GO:0003676//nucleic acid binding	GO:0055114//oxidation-reduction process	alkylated DNA repair protein alkB homolog 8-like isoform X1	C2
Glyma.12G191400	darkslateblue	K10528|1|0.0|949|gmx:100784395|hydroperoxide lyase [EC:4.1.2.-]	GO:0009941//chloroplast envelope	GO:0009055//electron carrier activity	GO:0009611//response to wounding	allene oxide synthase, chloroplastic-like	C2
Glyma.08G079300	darkslateblue	-	-	GO:0008168//methyltransferase activity	GO:0032259//methylation	alpha N-terminal protein methyltransferase 1-like isoform X1	C3
Glyma.02G073200	darkslateblue	K14412|1|4e-156|549|vvi:100256631|alpha-1,4-fucosyltransferase [EC:2.4.1.-]	GO:0005794//Golgi apparatus	GO:0016757//transferase activity, transferring glycosyl groups	GO:0070085//glycosylation	alpha-(1,4)-fucosyltransferase-like	C8
Glyma.12G234200	darkslateblue	K16055|1|0.0|1786|gmx:100820010|trehalose 6-phosphate synthase/phosphatase [EC:2.4.1.15 3.1.3.12]	-	GO:0003825//alpha,alpha-trehalose-phosphate synthase (UDP-forming) activity	GO:0005992//trehalose biosynthetic process	alpha,alpha-trehalose-phosphate synthase [UDP-forming] 1-like isoform X4	C1
Glyma.03G197700	darkslateblue	K14759|1|7e-06|50.1|ota:Ot17g02440|isochorismate synthase / 2-succinyl-5-enolpyruvyl-6-hydroxy-3-cyclohexene-1-carboxylate synthase / 2-succinyl-6-hydroxy-2,4-cyclohexadiene-1-carboxylate synthase / O-succinylbenzoate synthase [EC:5.4.4.2 2.2.1.9 4.2.99.20 4.2.1.113]	-	GO:0016787//hydrolase activity	-	alpha/beta hydrolase domain-containing protein 11	C2
Glyma.01G231600	darkslateblue	-	-	-	-	alpha/beta hydrolase domain-containing protein 11-like	C2
Glyma.11G014500	darkslateblue	-	-	-	-	alpha/beta hydrolase domain-containing protein 11-like isoform X1	C2
Glyma.08G253700	darkslateblue	K06889|1|1e-12|73.2|cme:CMQ233C|	-	GO:0016787//hydrolase activity	-	alpha/beta hydrolase domain-containing protein 17C-like	C12
Glyma.13G155600	darkslateblue	K06889|1|2e-09|62.0|cme:CMQ233C|	-	-	-	alpha/beta hydrolase domain-containing protein 17C-like	C10
Glyma.19G036800	darkslateblue	K06889|1|2e-12|72.8|cme:CMQ233C|	-	GO:0016787//hydrolase activity	-	alpha/beta hydrolase domain-containing protein 17C-like	C2
Glyma.06G174900	darkslateblue	K06889|1|3e-11|68.9|cme:CMQ233C|	-	-	-	alpha/beta hydrolase domain-containing protein 17C-like isoform X1	C9
Glyma.16G067500	darkslateblue	K06889|1|6e-09|60.5|cme:CMQ233C|	-	GO:0016787//hydrolase activity	-	alpha/beta hydrolase domain-containing protein 17C-like isoform X1	C1
Glyma.19G050600	darkslateblue	K06889|1|4e-13|74.3|sbi:SORBI_02g038970|	-	-	-	alpha/beta hydrolase domain-containing protein 17C-like isoform X1	C2
Glyma.19G053300	darkslateblue	K06889|1|7e-12|70.5|cme:CMQ233C|	-	GO:0016787//hydrolase activity	-	alpha/beta hydrolase domain-containing protein 17C-like isoform X1	C2
Glyma.13G044600	darkslateblue	K06889|1|2e-12|72.0|sbi:SORBI_02g038970|	-	-	-	alpha/beta hydrolase domain-containing protein 17C-like isoform X2	C2
Glyma.13G269200	darkslateblue	K03843|1|0.0|786|gmx:100809168|alpha-1,3/alpha-1,6-mannosyltransferase [EC:2.4.1.132 2.4.1.257]	-	GO:0004378//GDP-Man:Man1GlcNAc2-PP-Dol alpha-1,3-mannosyltransferase activity	GO:0009058//biosynthetic process	alpha-1,3/1,6-mannosyltransferase ALG2-like isoform X1	C2
Glyma.04G000400	darkslateblue	K00726|1|0.0|835|gmx:100776378|alpha-1,3-mannosyl-glycoprotein beta-1,2-N-acetylglucosaminyltransferase [EC:2.4.1.101]	-	-	-	alpha-1,3-mannosyl-glycoprotein 2-beta-N-acetylglucosaminyltransferase isoform 1	C2
Glyma.06G000300	darkslateblue	K00726|1|0.0|848|gmx:100795005|alpha-1,3-mannosyl-glycoprotein beta-1,2-N-acetylglucosaminyltransferase [EC:2.4.1.101]	-	-	-	alpha-1,3-mannosyl-glycoprotein 2-beta-N-acetylglucosaminyltransferase-like isoform X2	C2
Glyma.19G028400	darkslateblue	K00688|1|0.0|1900|gmx:100800659|starch phosphorylase [EC:2.4.1.1]	-	GO:0030170//pyridoxal phosphate binding	GO:0005975//carbohydrate metabolic process	alpha-1,4 glucan phosphorylase L isozyme, chloroplastic/amyloplastic-like	C2
Glyma.20G026700	darkslateblue	K00688|1|0.0|1501|vvi:100257811|starch phosphorylase [EC:2.4.1.1]	GO:0009570//chloroplast stroma	GO:0008184//glycogen phosphorylase activity	GO:0009414//response to water deprivation	alpha-1,4 glucan phosphorylase L-2 isozyme, chloroplastic/amyloplastic-like isoform X3	C1
Glyma.18G125300	darkslateblue	K01176|1|7e-40|164|ppp:PHYPADRAFT_60178|alpha-amylase [EC:3.2.1.1]	-	-	-	alpha-amylase 3, chloroplastic-like	C1
Glyma.18G195700	darkslateblue	K01962|1|0.0|1375|gmx:547859|acetyl-CoA carboxylase carboxyl transferase subunit alpha [EC:6.4.1.2]	GO:0009317//acetyl-CoA carboxylase complex	GO:0016740//transferase activity	GO:0006633//fatty acid biosynthetic process	alpha-carboxyltransferase aCT-1 precursor isoform X1	C3
Glyma.13G321100	darkslateblue	K12742|1|1e-106|335|pop:POPTR_1111628|isoprene synthase [EC:4.2.3.27];K07385|3|7e-93|293|aly:ARALYDRAFT_664366|1,8-cineole synthase [EC:4.2.3.-];K12467|5|9e-93|294|ath:AT3G25810|myrcene/ocimene synthase [EC:4.2.3.15]	-	GO:0000287//magnesium ion binding	GO:0008152//metabolic process	alpha-farnesene synthase-like	C9
Glyma.09G028000	darkslateblue	K01187|1|0.0|1821|gmx:100802518|alpha-glucosidase [EC:3.2.1.20]	-	GO:0030246//carbohydrate binding	GO:0005975//carbohydrate metabolic process	alpha-glucosidase-like	C1
Glyma.16G207100	darkslateblue	K10768|1|6e-134|475|gmx:100793993|alkylated DNA repair protein alkB homolog 6 [EC:1.14.11.-]	-	GO:0016706//oxidoreductase activity, acting on paired donors, with incorporation or reduction of molecular oxygen, 2-oxoglutarate as one donor, and incorporation of one atom each of oxygen into both donors	GO:0055114//oxidation-reduction process	alpha-ketoglutarate-dependent dioxygenase alkB homolog 6-like	C1
Glyma.01G243600	darkslateblue	K15923|1|0.0|817|vvi:100266190|alpha-L-fucosidase 2 [EC:3.2.1.51]	-	GO:0003824//catalytic activity	GO:0008152//metabolic process	alpha-L-fucosidase 2-like	C1
Glyma.10G260900	darkslateblue	K15923|1|0.0|1701|gmx:100810387|alpha-L-fucosidase 2 [EC:3.2.1.51]	-	GO:0004560//alpha-L-fucosidase activity	GO:0008152//metabolic process	alpha-L-fucosidase 2-like	C2
Glyma.11G184200	darkslateblue	K11323|1|1e-11|70.1|vcn:VOLCADRAFT_121342|histone arginine demethylase JMJD6 [EC:1.14.11.-]	GO:0030173//integral to Golgi membrane	GO:0008373//sialyltransferase activity	GO:0006486//protein glycosylation	alpha-N-acetylgalactosaminide alpha-2,6-sialyltransferase 1-like	C10
Glyma.06G186000	darkslateblue	K01205|1|0.0|919|gmx:100791160|alpha-N-acetylglucosaminidase [EC:3.2.1.50]	-	GO:0004561//alpha-N-acetylglucosaminidase activity	GO:0008152//metabolic process	alpha-N-acetylglucosaminidase-like isoform X2	C7
Glyma.06G186100	darkslateblue	K01205|1|0.0|632|gmx:100791160|alpha-N-acetylglucosaminidase [EC:3.2.1.50]	-	GO:0004561//alpha-N-acetylglucosaminidase activity	GO:0008152//metabolic process	alpha-N-acetylglucosaminidase-like isoform X2	C7
Glyma.09G279400	darkslateblue	K15296|1|9e-109|392|vvi:100255032|alpha-soluble NSF attachment protein	-	-	GO:0006886//intracellular protein transport	alpha-soluble NSF attachment protein 2	C7
Glyma.18G075500	darkslateblue	-	-	-	-	altered inheritance of mitochondria protein 32	C2
Glyma.05G195400	darkslateblue	K03885|1|0.0|664|osa:4340478|NADH dehydrogenase [EC:1.6.99.3]	-	GO:0003954//NADH dehydrogenase activity	GO:0055114//oxidation-reduction process	alternative NAD(P)H-ubiquinone oxidoreductase C1, chloroplastic/mitochondrial-like	C2
Glyma.08G003000	darkslateblue	K03885|1|5e-141|499|osa:4340478|NADH dehydrogenase [EC:1.6.99.3]	-	-	-	alternative NAD(P)H-ubiquinone oxidoreductase C1, chloroplastic/mitochondrial-like	C2
Glyma.08G260200	darkslateblue	-	-	-	-	aluminum-activated malate transporter 4-like	C11
Glyma.07G090300	darkslateblue	-	-	-	-	aluminum-activated malate transporter 9-like isoform X1	C1
Glyma.02G093700	darkslateblue	K12881|1|2e-43|174|vvi:100257081|THO complex subunit 4	-	-	-	aly/REF export factor 2-like	C2
Glyma.18G288400	darkslateblue	K12881|1|1e-21|100|rcu:RCOM_0983290|THO complex subunit 4	-	GO:0003676//nucleic acid binding	-	aly/REF export factor 2-like	C10
Glyma.20G232900	darkslateblue	K02433|1|5e-27|120|vcn:VOLCADRAFT_86683|aspartyl-tRNA(Asn)/glutamyl-tRNA (Gln) amidotransferase subunit A [EC:6.3.5.6 6.3.5.7]	-	GO:0016884//carbon-nitrogen ligase activity, with glutamine as amido-N-donor	-	amidase 1-like isoform X1	C2
Glyma.06G088300	darkslateblue	K14209|1|3e-11|68.6|mtr:MTR_4g090380|solute carrier family 36 (proton-coupled amino acid transporter)	GO:0016021//integral to membrane	-	-	amino acid permease 8-like	C1
Glyma.07G262100	darkslateblue	K00605|1|0.0|827|gmx:100778188|aminomethyltransferase [EC:2.1.2.10]	GO:0005737//cytoplasm	GO:0004047//aminomethyltransferase activity	GO:0006546//glycine catabolic process	aminomethyltransferase, mitochondrial-like	C2
Glyma.06G053800	darkslateblue	K08776|1|0.0|1677|gmx:100811437|puromycin-sensitive aminopeptidase [EC:3.4.11.-]	-	GO:0008237//metallopeptidase activity	GO:0006508//proteolysis	aminopeptidase M1-like	C1
Glyma.05G237800	darkslateblue	K11866|1|0.0|819|gmx:100800636|STAM-binding protein [EC:3.1.2.15]	-	GO:0008233//peptidase activity	GO:0006508//proteolysis	AMSH-like ubiquitin thioesterase 1-like	C1
Glyma.17G031700	darkslateblue	K11866|1|0.0|723|gmx:100806590|STAM-binding protein [EC:3.1.2.15]	-	-	-	AMSH-like ubiquitin thiolesterase 3-like	C1
Glyma.12G141400	darkslateblue	K12828|1|7e-08|57.0|mtr:MTR_2g009110|splicing factor 3B subunit 1	GO:0005737//cytoplasm	-	GO:0006915//apoptotic process	anamorsin homolog	C2
Glyma.14G058400	darkslateblue	K03348|1|0.0|2504|pop:POPTR_765590|anaphase-promoting complex subunit 1	GO:0005680//anaphase-promoting complex	-	-	anaphase-promoting complex subunit 1-like	C2
Glyma.02G258100	darkslateblue	K03348|1|0.0|2538|pop:POPTR_765590|anaphase-promoting complex subunit 1	GO:0005680//anaphase-promoting complex	-	-	anaphase-promoting complex subunit 1-like isoform X2	C2
Glyma.18G036900	darkslateblue	K03349|1|0.0|1554|gmx:100805741|anaphase-promoting complex subunit 2	GO:0031461//cullin-RING ubiquitin ligase complex	GO:0031625//ubiquitin protein ligase binding	GO:0006511//ubiquitin-dependent protein catabolic process	anaphase-promoting complex subunit 2-like	C2
Glyma.07G190600	darkslateblue	K03351|1|0.0|1560|gmx:100527617|anaphase-promoting complex subunit 4	GO:0005680//anaphase-promoting complex	-	GO:0031145//anaphase-promoting complex-dependent proteasomal ubiquitin-dependent protein catabolic process	anaphase-promoting complex subunit 4	C2
Glyma.12G156300	darkslateblue	K03353|1|0.0|1108|gmx:100817356|anaphase-promoting complex subunit 6	-	-	-	anaphase-promoting complex subunit 6-like	C2
Glyma.06G228700	darkslateblue	K03353|1|0.0|1119|gmx:100818974|anaphase-promoting complex subunit 6	-	-	-	anaphase-promoting complex subunit 6-like isoform X1	C1
Glyma.13G216500	darkslateblue	K03354|1|0.0|1101|gmx:100785127|anaphase-promoting complex subunit 7	-	-	-	anaphase-promoting complex subunit 7-like	C2
Glyma.15G096000	darkslateblue	K03354|1|0.0|840|gmx:100785127|anaphase-promoting complex subunit 7	-	-	-	anaphase-promoting complex subunit 7-like	C2
Glyma.01G216500	darkslateblue	K03355|1|0.0|795|gmx:100811816|anaphase-promoting complex subunit 8	GO:0005680//anaphase-promoting complex	-	GO:0030071//regulation of mitotic metaphase/anaphase transition	anaphase-promoting complex subunit 8-like	C2
Glyma.11G026400	darkslateblue	K03355|1|0.0|1175|gmx:100811816|anaphase-promoting complex subunit 8	GO:0005680//anaphase-promoting complex	-	GO:0030071//regulation of mitotic metaphase/anaphase transition	anaphase-promoting complex subunit 8-like	C2
Glyma.20G173100	darkslateblue	K14818|1|1e-121|436|ppp:PHYPADRAFT_179087|ribosome assembly protein SQT1;K14963|3|2e-35|149|vvi:100249339|COMPASS component SWD3	-	-	-	angio-associated migratory cell protein-like isoform X1	C2
Glyma.03G064800	darkslateblue	K15340|1|3e-06|51.6|ppp:PHYPADRAFT_135525|DNA cross-link repair 1A protein	-	-	-	ankyrin repeat and SAM domain-containing protein 6-like	C1
Glyma.16G100600	darkslateblue	-	-	-	-	ankyrin repeat and SAM domain-containing protein 6-like isoform X1	C2
Glyma.18G222100	darkslateblue	K15271|1|4e-79|294|mtr:MTR_7g075500|ATP-dependent DNA helicase HFM1/MER3 [EC:3.6.4.12]	-	-	-	ankyrin repeat and zinc finger domain-containing protein 1-like	C1
Glyma.07G261100	darkslateblue	-	-	-	-	ankyrin repeat domain-containing protein 13C-B	C8
Glyma.07G261200	darkslateblue	K13171|1|1e-11|70.1|ath:AT2G29210|serine/arginine repetitive matrix protein 1	-	-	-	ankyrin repeat domain-containing protein 13C-B	C1
Glyma.15G108300	darkslateblue	K14325|1|3e-11|69.3|osa:4325394|RNA-binding protein with serine-rich domain 1	-	-	-	ankyrin repeat domain-containing protein 13C-like	C1
Glyma.18G044300	darkslateblue	K06694|1|3e-12|62.8|sbi:SORBI_01g007540|26S proteasome non-ATPase regulatory subunit 10	-	-	-	ankyrin repeat domain-containing protein EMB506, chloroplastic-like	C2
Glyma.01G161900	darkslateblue	K06694|1|1e-16|86.7|cre:CHLREDRAFT_140415|26S proteasome non-ATPase regulatory subunit 10	-	-	-	ankyrin repeat domain-containing protein, chloroplastic-like	C2
Glyma.19G263700	darkslateblue	K06694|1|2e-15|82.8|gmx:100499930|26S proteasome non-ATPase regulatory subunit 10	-	-	-	ankyrin repeat-containing protein At5g02620-like isoform X1	C1
Glyma.09G054100	darkslateblue	-	-	-	-	ankyrin repeat-containing protein At5g02620-like isoform X2	C2
Glyma.15G160300	darkslateblue	-	-	-	-	ankyrin repeat-containing protein At5g02620-like isoform X3	C1
Glyma.09G214000	darkslateblue	K06694|1|3e-17|87.8|rcu:RCOM_1621740|26S proteasome non-ATPase regulatory subunit 10	-	-	-	ankyrin-2-like	C2
Glyma.19G083600	darkslateblue	K06694|1|9e-10|64.7|gmx:100499930|26S proteasome non-ATPase regulatory subunit 10	-	-	-	ankyrin-2-like	C3
Glyma.01G149900	darkslateblue	K06694|1|1e-12|73.2|ath:AT2G03430|26S proteasome non-ATPase regulatory subunit 10	-	-	-	ankyrin-3-like	C2
Glyma.08G196700	darkslateblue	-	-	-	-	anoctamin-like protein At1g73020-like isoform X1	C1
Glyma.16G136400	darkslateblue	-	-	-	-	anoctamin-like protein At1g73020-like isoform X2	C1
Glyma.13G289100	darkslateblue	K13496|1|3e-30|132|ath:AT2G36770|UDP-glucosyl transferase 73C [EC:2.4.1.-]	-	GO:0016758//transferase activity, transferring hexosyl groups	GO:0008152//metabolic process	anthocyanidin 3-O-glucoside 2''-O-glucosyltransferase-like	C8
Glyma.03G032500	darkslateblue	K12356|1|1e-93|342|pop:POPTR_563103|coniferyl-alcohol glucosyltransferase [EC:2.4.1.111]	-	-	-	anthocyanidin 3-O-glucosyltransferase 5-like	C2
Glyma.04G184900	darkslateblue	K00766|1|0.0|758|gmx:100794615|anthranilate phosphoribosyltransferase [EC:2.4.2.18]	-	GO:0004048//anthranilate phosphoribosyltransferase activity	GO:0000162//tryptophan biosynthetic process	anthranilate phosphoribosyltransferase, chloroplastic-like	C2
Glyma.07G175000	darkslateblue	K01658|1|4e-99|359|gmx:100781618|anthranilate synthase component II [EC:4.1.3.27]	GO:0005739//mitochondrion	GO:0004049//anthranilate synthase activity	GO:0009851//auxin biosynthetic process	anthranilate synthase component 2-like	C2
Glyma.18G028900	darkslateblue	K01657|1|0.0|1058|gmx:100790900|anthranilate synthase component I [EC:4.1.3.27]	-	GO:0004049//anthranilate synthase activity	GO:0009851//auxin biosynthetic process	anthranilate synthase component I-1, chloroplastic-like	C2
Glyma.01G032100	darkslateblue	K12391|1|0.0|1686|gmx:100802164|AP-1 complex subunit gamma-1	GO:0044431//Golgi apparatus part	GO:0008565//protein transporter activity	GO:0016192//vesicle-mediated transport	AP-1 complex subunit gamma-2-like isoform X1	C2
Glyma.02G033300	darkslateblue	K12391|1|0.0|1686|gmx:100815152|AP-1 complex subunit gamma-1	GO:0044431//Golgi apparatus part	GO:0008565//protein transporter activity	GO:0016192//vesicle-mediated transport	AP-1 complex subunit gamma-2-like isoform X1	C2
Glyma.08G283400	darkslateblue	K12393|1|0.0|850|gmx:100801068|AP-1 complex subunit mu	GO:0030131//clathrin adaptor complex	-	GO:0016192//vesicle-mediated transport	AP-1 complex subunit mu-2-like	C1
Glyma.11G042800	darkslateblue	K11826|1|2e-161|567|gmx:100819211|AP-2 complex subunit mu-1	GO:0030131//clathrin adaptor complex	-	GO:0016192//vesicle-mediated transport	AP-2 complex subunit mu-like isoform X2	C1
Glyma.03G230200	darkslateblue	K12398|1|0.0|836|gmx:100791605|AP-3 complex subunit mu	GO:0030131//clathrin adaptor complex	-	GO:0006623//protein targeting to vacuole	AP-3 complex subunit mu-like isoform X2	C2
Glyma.02G248300	darkslateblue	K12397|1|0.0|1986|gmx:100802718|AP-3 complex subunit beta	GO:0030123//AP-3 adaptor complex	-	GO:0016192//vesicle-mediated transport	AP3-complex subunit beta-A-like	C1
Glyma.14G068200	darkslateblue	K12397|1|0.0|2226|gmx:100806345|AP-3 complex subunit beta	GO:0030123//AP-3 adaptor complex	-	GO:0016192//vesicle-mediated transport	AP3-complex subunit beta-A-like	C1
Glyma.09G218500	darkslateblue	K12400|1|0.0|1794|gmx:100819573|AP-4 complex subunit epsilon-1	GO:0030117//membrane coat	-	GO:0016192//vesicle-mediated transport	AP-4 complex subunit epsilon-like	C1
Glyma.04G029800	darkslateblue	K12402|1|0.0|878|gmx:100800985|AP-4 complex subunit mu-1	GO:0030131//clathrin adaptor complex	-	GO:0016192//vesicle-mediated transport	AP-4 complex subunit mu-like	C2
Glyma.06G029800	darkslateblue	K12402|1|0.0|716|gmx:100800985|AP-4 complex subunit mu-1	GO:0030131//clathrin adaptor complex	-	GO:0016192//vesicle-mediated transport	AP-4 complex subunit mu-like	C1
Glyma.14G181300	darkslateblue	K12402|1|0.0|824|gmx:100807075|AP-4 complex subunit mu-1	GO:0030131//clathrin adaptor complex	-	GO:0016192//vesicle-mediated transport	AP-4 complex subunit mu-like isoformX1	C2
Glyma.12G027900	darkslateblue	-	-	-	-	AP-5 complex subunit beta-1-like	C1
Glyma.17G019900	darkslateblue	K12398|1|5e-08|58.5|smo:SELMODRAFT_181161|AP-3 complex subunit mu	GO:0030131//clathrin adaptor complex	-	GO:0016192//vesicle-mediated transport	AP-5 complex subunit mu-like	C1
Glyma.06G271800	darkslateblue	-	-	-	-	AP-5 complex subunit zeta-1-like	C1
Glyma.09G154900	darkslateblue	-	-	GO:0003723//RNA binding	-	APO protein 1, chloroplastic-like	C2
Glyma.16G205500	darkslateblue	-	-	GO:0003723//RNA binding	-	APO protein 1, chloroplastic-like	C2
Glyma.06G220400	darkslateblue	-	-	GO:0003723//RNA binding	-	APO protein 2, chloroplastic-like	C2
Glyma.09G086100	darkslateblue	-	-	GO:0005507//copper ion binding	-	APO protein 2, chloroplastic-like	C1
Glyma.10G087000	darkslateblue	-	-	GO:0003723//RNA binding	-	APO protein 3, mitochondrial-like isoform X1	C2
Glyma.07G203600	darkslateblue	-	-	-	-	apoptosis inhibitor 5-like	C1
Glyma.13G172200	darkslateblue	-	-	-	-	apoptosis inhibitor 5-like	C1
Glyma.02G191100	darkslateblue	K01142|1|0.0|821|gmx:100776653|exodeoxyribonuclease III [EC:3.1.11.2]	-	-	-	apurinic endonuclease-redox protein-like isoform X1	C2
Glyma.13G146300	darkslateblue	K09873|1|5e-93|339|ath:AT2G36830|aquaporin TIP	-	-	-	aquaporin TIP1-1-like	C3
Glyma.18G035800	darkslateblue	K13462|1|2e-74|280|rcu:RCOM_0708240|guanine nucleotide-exchange factor	-	GO:0005086//ARF guanyl-nucleotide exchange factor activity	GO:0032012//regulation of ARF protein signal transduction	ARF guanine-nucleotide exchange factor GNOM-like isoform X1	C1
Glyma.01G140200	darkslateblue	K01476|1|0.0|667|gmx:100789799|arginase [EC:3.5.3.1]	-	GO:0004053//arginase activity	-	arginase 1, mitochondrial-like isoform X1	C2
Glyma.13G131900	darkslateblue	K00620|1|2e-177|620|gmx:100809547|glutamate N-acetyltransferase / amino-acid N-acetyltransferase [EC:2.3.1.35 2.3.1.1]	GO:0009507//chloroplast	GO:0004358//glutamate N-acetyltransferase activity	GO:0006526//arginine biosynthetic process	arginine biosynthesis bifunctional protein ArgJ, chloroplastic-like	C2
Glyma.10G044300	darkslateblue	K00620|1|0.0|904|gmx:100809669|glutamate N-acetyltransferase / amino-acid N-acetyltransferase [EC:2.3.1.35 2.3.1.1]	GO:0009507//chloroplast	GO:0004358//glutamate N-acetyltransferase activity	GO:0006526//arginine biosynthetic process	arginine biosynthesis bifunctional protein ArgJ, chloroplastic-like isoform X1	C2
Glyma.04G007700	darkslateblue	K01583|1|0.0|1402|gmx:100793552|arginine decarboxylase [EC:4.1.1.19]	-	GO:0008792//arginine decarboxylase activity	GO:0006527//arginine catabolic process	arginine decarboxylase-like	C12
Glyma.04G044500	darkslateblue	K00599|1|7e-75|279|olu:OSTLU_86989|[EC:2.1.1.-]	-	GO:0030731//guanidinoacetate N-methyltransferase activity	GO:0032259//methylation	arginine N-methyltransferase 2-like	C3
Glyma.08G172000	darkslateblue	K14325|1|0.0|847|gmx:100804778|RNA-binding protein with serine-rich domain 1	-	GO:0003676//nucleic acid binding	-	arginine/serine-rich protein 45-like	C1
Glyma.15G255400	darkslateblue	K14325|1|0.0|845|gmx:100783566|RNA-binding protein with serine-rich domain 1	-	GO:0003676//nucleic acid binding	-	arginine/serine-rich protein 45-like	C1
Glyma.07G053200	darkslateblue	K12890|1|3e-19|94.7|gmx:100796900|splicing factor, arginine/serine-rich 1/9	-	-	-	arginine/serine-rich-splicing factor RSP31-like isoform X1	C2
Glyma.16G022300	darkslateblue	K12897|1|7e-14|76.6|mtr:MTR_5g023060|transformer-2 protein;K12896|2|3e-12|71.2|cre:CHLREDRAFT_195844|splicing factor, arginine/serine-rich 7;K12890|4|2e-11|68.2|osa:4344256|splicing factor, arginine/serine-rich 1/9;K14325|5|3e-11|67.8|pop:POPTR_823076|RNA-binding protein with serine-rich domain 1	-	-	-	arginine/serine-rich-splicing factor RSP31-like isoform X3	C1
Glyma.03G017200	darkslateblue	K12897|1|5e-14|76.6|vvi:100245531|transformer-2 protein;K12890|3|2e-11|67.8|osa:4344256|splicing factor, arginine/serine-rich 1/9;K12831|5|9e-11|65.9|zma:100192006|splicing factor 3B subunit 4	-	-	-	arginine/serine-rich-splicing factor RSP41-like isoform X2	C1
Glyma.01G006100	darkslateblue	K01887|1|0.0|1202|gmx:100796303|arginyl-tRNA synthetase [EC:6.1.1.19]	GO:0005737//cytoplasm	GO:0004814//arginine-tRNA ligase activity	GO:0006420//arginyl-tRNA aminoacylation	arginine--tRNA ligase, cytoplasmic-like	C1
Glyma.07G125400	darkslateblue	K01887|1|0.0|1209|gmx:100819533|arginyl-tRNA synthetase [EC:6.1.1.19]	GO:0005737//cytoplasm	GO:0004814//arginine-tRNA ligase activity	GO:0006420//arginyl-tRNA aminoacylation	arginine--tRNA ligase, cytoplasmic-like	C2
Glyma.10G102900	darkslateblue	K01887|1|0.0|656|gmx:100795626|arginyl-tRNA synthetase [EC:6.1.1.19]	GO:0005737//cytoplasm	GO:0004814//arginine-tRNA ligase activity	GO:0006420//arginyl-tRNA aminoacylation	arginine--tRNA ligase, cytoplasmic-like	C1
Glyma.01G006400	darkslateblue	K01887|1|0.0|918|gmx:100819533|arginyl-tRNA synthetase [EC:6.1.1.19]	GO:0005737//cytoplasm	GO:0004814//arginine-tRNA ligase activity	GO:0006420//arginyl-tRNA aminoacylation	arginyl-tRNA synthetase isoform X1	C2
Glyma.11G228500	darkslateblue	K00685|1|0.0|1145|gmx:100780234|arginine-tRNA-protein transferase [EC:2.3.2.8]	-	GO:0004057//arginyltransferase activity	GO:0016598//protein arginylation	arginyl-tRNA--protein transferase 1-like isoform X1	C7
Glyma.01G239200	darkslateblue	K08332|1|6e-33|141|vcn:VOLCADRAFT_41528|vacuolar protein 8	-	-	-	ARM REPEAT PROTEIN INTERACTING WITH ABF2-like	C1
Glyma.03G154000	darkslateblue	K08332|1|3e-28|125|vcn:VOLCADRAFT_41528|vacuolar protein 8;K10523|4|5e-17|88.2|sbi:SORBI_07g006510|speckle-type POZ protein	-	-	-	ARM REPEAT PROTEIN INTERACTING WITH ABF2-like	C2
Glyma.11G004300	darkslateblue	K08332|1|4e-32|139|vcn:VOLCADRAFT_41528|vacuolar protein 8;K10523|5|1e-17|90.5|ppp:PHYPADRAFT_217835|speckle-type POZ protein	-	-	-	ARM REPEAT PROTEIN INTERACTING WITH ABF2-like isoform X1	C1
Glyma.19G156400	darkslateblue	K08332|1|1e-27|124|vcn:VOLCADRAFT_41528|vacuolar protein 8;K10523|5|3e-17|89.4|sbi:SORBI_07g006510|speckle-type POZ protein	-	-	-	ARM REPEAT PROTEIN INTERACTING WITH ABF2-like isoform X2	C2
Glyma.20G143500	darkslateblue	K08332|1|2e-25|116|vcn:VOLCADRAFT_41528|vacuolar protein 8	-	-	-	ARM REPEAT PROTEIN INTERACTING WITH ABF2-like isoform X3	C1
Glyma.01G144500	darkslateblue	K10398|1|3e-57|222|mtr:MTR_2g096010|kinesin family member 11;K10394|2|3e-57|222|vcn:VOLCADRAFT_103736|kinesin family member 3/17	GO:0005875//microtubule associated complex	GO:0005524//ATP binding	GO:0007018//microtubule-based movement	armadillo repeat-containing kinesin-like protein 2-like	C1
Glyma.09G268300	darkslateblue	K10398|1|1e-59|230|ppp:PHYPADRAFT_96946|kinesin family member 11	GO:0005875//microtubule associated complex	GO:0005524//ATP binding	GO:0007018//microtubule-based movement	armadillo repeat-containing kinesin-like protein 2-like	C1
Glyma.18G221600	darkslateblue	K10398|1|1e-60|233|bdi:100829843|kinesin family member 11	GO:0005875//microtubule associated complex	GO:0005524//ATP binding	GO:0007018//microtubule-based movement	armadillo repeat-containing kinesin-like protein 2-like	C1
Glyma.01G213200	darkslateblue	K10394|1|1e-60|233|cre:CHLREDRAFT_150766|kinesin family member 3/17;K10398|4|1e-59|230|gmx:100816693|kinesin family member 11	GO:0005875//microtubule associated complex	GO:0005524//ATP binding	GO:0007018//microtubule-based movement	armadillo repeat-containing kinesin-like protein 3-like	C1
Glyma.11G028700	darkslateblue	K10398|1|2e-59|229|gmx:100816693|kinesin family member 11;K10394|2|2e-59|229|vcn:VOLCADRAFT_103736|kinesin family member 3/17	GO:0005875//microtubule associated complex	GO:0005524//ATP binding	GO:0007018//microtubule-based movement	armadillo repeat-containing kinesin-like protein 3-like isoform X3	C2
Glyma.07G178400	darkslateblue	K15707|1|1e-160|565|rcu:RCOM_0774230|RING finger protein 170	-	-	-	armadillo repeat-containing protein 6	C1
Glyma.02G304000	darkslateblue	K01115|1|3e-11|69.3|vcn:VOLCADRAFT_99471|phospholipase D [EC:3.1.4.4]	-	-	-	armadillo repeat-containing protein 8-like isoform X1	C1
Glyma.12G193000	darkslateblue	K05359|1|0.0|769|gmx:100792353|arogenate/prephenate dehydratase [EC:4.2.1.91 4.2.1.51]	-	GO:0016597//amino acid binding	GO:0009094//L-phenylalanine biosynthetic process	arogenate dehydratase/prephenate dehydratase 1, chloroplastic	C1
Glyma.U021400	darkslateblue	K05359|1|0.0|686|gmx:100787387|arogenate/prephenate dehydratase [EC:4.2.1.91 4.2.1.51]	GO:0009507//chloroplast	GO:0047769//arogenate dehydratase activity	GO:0009094//L-phenylalanine biosynthetic process	arogenate dehydratase/prephenate dehydratase 2, chloroplastic-like	C1
Glyma.12G072500	darkslateblue	K05359|1|3e-168|589|gmx:100787759|arogenate/prephenate dehydratase [EC:4.2.1.91 4.2.1.51]	GO:0009507//chloroplast	GO:0047769//arogenate dehydratase activity	GO:0009094//L-phenylalanine biosynthetic process	arogenate dehydratase/prephenate dehydratase 2, chloroplastic-like isoform X1	C1
Glyma.20G025400	darkslateblue	-	-	GO:0004066//asparagine synthase (glutamine-hydrolyzing) activity	GO:0006529//asparagine biosynthetic process	asparagine synthetase domain-containing protein 1-like isoform X2	C1
Glyma.05G059500	darkslateblue	K01893|1|0.0|1107|gmx:100801732|asparaginyl-tRNA synthetase [EC:6.1.1.22]	GO:0005737//cytoplasm	GO:0004816//asparagine-tRNA ligase activity	GO:0006421//asparaginyl-tRNA aminoacylation	asparagine--tRNA ligase, chloroplastic/mitochondrial-like	C2
Glyma.17G142000	darkslateblue	K01893|1|0.0|1103|gmx:100796860|asparaginyl-tRNA synthetase [EC:6.1.1.22]	GO:0005737//cytoplasm	GO:0004816//asparagine-tRNA ligase activity	GO:0006421//asparaginyl-tRNA aminoacylation	asparagine--tRNA ligase, chloroplastic/mitochondrial-like	C2
Glyma.17G216000	darkslateblue	K00811|1|0.0|919|gmx:547792|aspartate aminotransferase, chloroplastic [EC:2.6.1.1]	-	GO:0030170//pyridoxal phosphate binding	GO:0006520//cellular amino acid metabolic process	aspartate aminotransferase isoform X1	C2
Glyma.14G111800	darkslateblue	K00811|1|0.0|894|gmx:547792|aspartate aminotransferase, chloroplastic [EC:2.6.1.1]	-	GO:0030170//pyridoxal phosphate binding	GO:0006520//cellular amino acid metabolic process	aspartate aminotransferase P2, mitochondrial-like isoform X1	C1
Glyma.05G240700	darkslateblue	K00133|1|0.0|738|gmx:100793061|aspartate-semialdehyde dehydrogenase [EC:1.2.1.11]	GO:0005739//mitochondrion	GO:0051287//NAD binding	GO:0009088//threonine biosynthetic process	aspartate-semialdehyde dehydrogenase	C1
Glyma.08G047800	darkslateblue	K00133|1|0.0|740|gmx:100814757|aspartate-semialdehyde dehydrogenase [EC:1.2.1.11]	GO:0005739//mitochondrion	GO:0051287//NAD binding	GO:0009088//threonine biosynthetic process	aspartate-semialdehyde dehydrogenase-like	C2
Glyma.14G101500	darkslateblue	K01876|1|0.0|1072|gmx:100788164|aspartyl-tRNA synthetase [EC:6.1.1.12]	GO:0005737//cytoplasm	GO:0003676//nucleic acid binding	GO:0006422//aspartyl-tRNA aminoacylation	aspartate--tRNA ligase, cytoplasmic-like	C1
Glyma.17G223600	darkslateblue	K01876|1|0.0|1074|gmx:100811577|aspartyl-tRNA synthetase [EC:6.1.1.12]	GO:0005737//cytoplasm	GO:0003676//nucleic acid binding	GO:0006422//aspartyl-tRNA aminoacylation	aspartate--tRNA ligase, cytoplasmic-like	C1
Glyma.05G236700	darkslateblue	K01876|1|0.0|1319|gmx:100803308|aspartyl-tRNA synthetase [EC:6.1.1.12]	GO:0005737//cytoplasm	GO:0003676//nucleic acid binding	GO:0006418//tRNA aminoacylation for protein translation	aspartate--tRNA ligase, mitochondrial-like	C2
Glyma.15G186400	darkslateblue	K08245|1|0.0|793|mtr:MTR_2g045420|phytepsin [EC:3.4.23.40]	-	GO:0004190//aspartic-type endopeptidase activity	GO:0006508//proteolysis	aspartic proteinase A1-like isoform X1	C7
Glyma.09G185900	darkslateblue	K00924|1|1e-35|149|aly:ARALYDRAFT_489138|[EC:2.7.1.-]	-	-	-	aspartic proteinase Asp1-like	C12
Glyma.18G041400	darkslateblue	K00924|1|7e-16|83.6|ath:AT5G22850|[EC:2.7.1.-]	GO:0005576//extracellular region	GO:0004190//aspartic-type endopeptidase activity	GO:0033591//response to L-ascorbic acid	aspartic proteinase PCS1-like	C10
Glyma.11G237900	darkslateblue	K00924|1|1e-19|77.8|aly:ARALYDRAFT_489138|[EC:2.7.1.-]	-	GO:0004190//aspartic-type endopeptidase activity	GO:0006508//proteolysis	aspartic proteinase-like protein 1-like	C2
Glyma.16G122500	darkslateblue	K00924|1|6e-27|120|aly:ARALYDRAFT_489138|[EC:2.7.1.-];K08245|3|2e-06|52.8|mtr:MTR_2g045420|phytepsin [EC:3.4.23.40]	-	GO:0004190//aspartic-type endopeptidase activity	GO:0006508//proteolysis	aspartic proteinase-like protein 1-like	C2
Glyma.16G122700	darkslateblue	K00924|1|3e-28|125|aly:ARALYDRAFT_489138|[EC:2.7.1.-];K01379|3|3e-06|52.4|cme:CMN194C|cathepsin D [EC:3.4.23.5]	-	GO:0008233//peptidase activity	-	aspartic proteinase-like protein 1-like	C8
Glyma.18G019400	darkslateblue	K00924|1|2e-21|75.5|aly:ARALYDRAFT_489138|[EC:2.7.1.-]	-	GO:0004190//aspartic-type endopeptidase activity	GO:0006508//proteolysis	aspartic proteinase-like protein 1-like	C2
Glyma.13G086200	darkslateblue	K00924|1|3e-25|115|aly:ARALYDRAFT_489138|[EC:2.7.1.-];K08245|3|2e-07|56.2|zma:100282399|phytepsin [EC:3.4.23.40]	-	GO:0008233//peptidase activity	-	aspartic proteinase-like protein 1-like isoform X1	C2
Glyma.14G168500	darkslateblue	K00924|1|1e-12|73.6|aly:ARALYDRAFT_489138|[EC:2.7.1.-]	-	GO:0008233//peptidase activity	-	aspartic proteinase-like protein 1-like isoform X2	C2
Glyma.13G321000	darkslateblue	K00924|1|0.0|694|ath:AT5G22850|[EC:2.7.1.-];K01379|3|2e-17|89.7|cme:CMN194C|cathepsin D [EC:3.4.23.5];K08245|4|3e-07|55.8|gmx:547993|phytepsin [EC:3.4.23.40]	-	-	-	aspartic proteinase-like protein 2-like	C1
Glyma.17G165000	darkslateblue	K00924|1|4e-47|188|ath:AT5G22850|[EC:2.7.1.-];K08245|3|3e-11|69.3|ppp:PHYPADRAFT_186425|phytepsin [EC:3.4.23.40];K01379|5|6e-10|65.1|cme:CMN194C|cathepsin D [EC:3.4.23.5]	-	GO:0004190//aspartic-type endopeptidase activity	GO:0006508//proteolysis	aspartic proteinase-like protein 2-like	C1
Glyma.19G188600	darkslateblue	K00924|1|4e-148|523|ath:AT5G22850|[EC:2.7.1.-];K01379|3|2e-11|68.6|cme:CMN194C|cathepsin D [EC:3.4.23.5]	-	GO:0004190//aspartic-type endopeptidase activity	GO:0006508//proteolysis	aspartic proteinase-like protein 2-like isoform X1	C2
Glyma.16G147300	darkslateblue	K00928|1|0.0|1091|gmx:100805860|aspartate kinase [EC:2.7.2.4]	-	GO:0004072//aspartate kinase activity	GO:0008652//cellular amino acid biosynthetic process	aspartokinase 1, chloroplastic-like isoform X2	C2
Glyma.05G048000	darkslateblue	K02113|1|2e-131|468|gmx:100815063|F-type H+-transporting ATPase subunit delta [EC:3.6.3.14]	GO:0016020//membrane	GO:0046933//hydrogen ion transporting ATP synthase activity, rotational mechanism	GO:0015986//ATP synthesis coupled proton transport	ATP synthase delta chain, chloroplastic-like	C2
Glyma.17G130100	darkslateblue	K02113|1|5e-119|427|gmx:100815063|F-type H+-transporting ATPase subunit delta [EC:3.6.3.14]	GO:0016020//membrane	-	GO:0009767//photosynthetic electron transport chain	ATP synthase delta chain, chloroplastic-like	C2
Glyma.10G267200	darkslateblue	K02133|1|0.0|1085|gmx:100797948|F-type H+-transporting ATPase subunit beta [EC:3.6.3.14]	GO:0009941//chloroplast envelope	GO:0008270//zinc ion binding	GO:0015991//ATP hydrolysis coupled proton transport	ATP synthase subunit beta, mitochondrial	C2
Glyma.03G105300	darkslateblue	K02134|1|2e-106|384|gmx:100780778|F-type H+-transporting ATPase subunit delta [EC:3.6.3.14]	GO:0045261//proton-transporting ATP synthase complex, catalytic core F(1)	GO:0046961//proton-transporting ATPase activity, rotational mechanism	GO:0015986//ATP synthesis coupled proton transport	ATP synthase subunit delta', mitochondrial-like	C1
Glyma.07G117000	darkslateblue	K02134|1|2e-106|384|gmx:100799603|F-type H+-transporting ATPase subunit delta [EC:3.6.3.14]	GO:0045261//proton-transporting ATP synthase complex, catalytic core F(1)	GO:0046961//proton-transporting ATPase activity, rotational mechanism	GO:0015986//ATP synthesis coupled proton transport	ATP synthase subunit delta', mitochondrial-like	C3
Glyma.15G273900	darkslateblue	K02137|1|3e-90|330|gmx:100790990|F-type H+-transporting ATPase oligomycin sensitivity conferral protein [EC:3.6.3.14]	GO:0016020//membrane	GO:0046933//hydrogen ion transporting ATP synthase activity, rotational mechanism	GO:0015986//ATP synthesis coupled proton transport	ATP synthase subunit O, mitochondrial-like	C3
Glyma.17G096100	darkslateblue	K01535|1|0.0|1876|gmx:100802859|H+-transporting ATPase [EC:3.6.3.6]	GO:0016021//integral to membrane	GO:0019829//cation-transporting ATPase activity	GO:0009651//response to salt stress	ATPase 11, plasma membrane-type-like	C2
Glyma.05G030700	darkslateblue	K01535|1|0.0|1860|gmx:100802859|H+-transporting ATPase [EC:3.6.3.6]	GO:0016021//integral to membrane	GO:0019829//cation-transporting ATPase activity	GO:0009651//response to salt stress	ATPase 11, plasma membrane-type-like isoform 1	C1
Glyma.06G189900	darkslateblue	K01535|1|0.0|1879|gmx:100782459|H+-transporting ATPase [EC:3.6.3.6]	GO:0016021//integral to membrane	GO:0019829//cation-transporting ATPase activity	GO:0009651//response to salt stress	ATPase 11, plasma membrane-type-like isoform 1	C9
Glyma.03G018500	darkslateblue	K01551|1|0.0|703|gmx:100788968|arsenite-transporting ATPase [EC:3.6.3.16]	-	GO:0015446//arsenite-transmembrane transporting ATPase activity	GO:0006200//ATP catabolic process	ATPase ASNA1 homolog	C2
Glyma.07G079700	darkslateblue	K01551|1|0.0|701|gmx:100816517|arsenite-transporting ATPase [EC:3.6.3.16]	-	GO:0015446//arsenite-transmembrane transporting ATPase activity	GO:0006200//ATP catabolic process	ATPase ASNA1 homolog	C1
Glyma.10G209300	darkslateblue	K01551|1|0.0|784|gmx:100811603|arsenite-transporting ATPase [EC:3.6.3.16]	-	GO:0015446//arsenite-transmembrane transporting ATPase activity	GO:0006200//ATP catabolic process	ATPase ASNA1 homolog isoform X1	C2
Glyma.01G174000	darkslateblue	K03065|1|5e-17|87.8|pop:POPTR_834472|26S proteasome regulatory subunit T5;K12196|2|1e-16|86.7|vvi:100242617|vacuolar protein-sorting-associated protein 4	-	GO:0008568//microtubule-severing ATPase activity	-	ATPase family AAA domain-containing protein 3-B-like	C1
Glyma.11G091700	darkslateblue	K03065|1|5e-15|81.6|pop:POPTR_834472|26S proteasome regulatory subunit T5;K03798|2|6e-15|81.3|ppp:PHYPADRAFT_73559|cell division protease FtsH [EC:3.4.24.-];K12196|3|6e-15|81.3|smo:SELMODRAFT_426754|vacuolar protein-sorting-associated protein 4	GO:0009505//plant-type cell wall	GO:0005524//ATP binding	-	ATPase family AAA domain-containing protein 3-B-like	C1
Glyma.12G017700	darkslateblue	K12196|1|2e-15|82.8|vvi:100242617|vacuolar protein-sorting-associated protein 4;K03065|2|4e-15|82.0|pop:POPTR_834472|26S proteasome regulatory subunit T5	GO:0009505//plant-type cell wall	GO:0005524//ATP binding	-	ATPase family AAA domain-containing protein 3-B-like	C1
Glyma.11G069000	darkslateblue	K12196|1|1e-18|94.0|smo:SELMODRAFT_426754|vacuolar protein-sorting-associated protein 4;K03065|4|3e-18|92.4|pop:POPTR_834472|26S proteasome regulatory subunit T5	-	GO:0008568//microtubule-severing ATPase activity	-	ATPase family AAA domain-containing protein 3-like	C2
Glyma.11G128300	darkslateblue	K13525|1|8e-59|228|cme:CML023C|transitional endoplasmic reticulum ATPase	-	GO:0017111//nucleoside-triphosphatase activity	-	ATPase family AAA domain-containing protein At1g05910-like isoform X1	C1
Glyma.12G052800	darkslateblue	K13525|1|9e-60|231|cme:CML023C|transitional endoplasmic reticulum ATPase	-	GO:0017111//nucleoside-triphosphatase activity	-	ATPase family AAA domain-containing protein At1g05910-like isoform X1	C1
Glyma.08G159900	darkslateblue	K01648|1|0.0|633|gmx:100817228|ATP citrate (pro-S)-lyase [EC:2.3.3.8]	-	GO:0005524//ATP binding	-	ATP-citrate synthase alpha chain protein 1-like isoform X1	C2
Glyma.07G239700	darkslateblue	K01648|1|0.0|1214|gmx:100801407|ATP citrate (pro-S)-lyase [EC:2.3.3.8]	-	GO:0004775//succinate-CoA ligase (ADP-forming) activity	GO:0044262//cellular carbohydrate metabolic process	ATP-citrate synthase beta chain protein 2-like isoform X1	C2
Glyma.16G205700	darkslateblue	K03544|1|0.0|679|rcu:RCOM_1242470|ATP-dependent Clp protease ATP-binding subunit ClpX	-	GO:0008233//peptidase activity	GO:0006457//protein folding	ATP-dependent Clp protease ATP-binding subunit clpX-like, mitochondrial-like	C1
Glyma.20G213400	darkslateblue	K03544|1|6e-148|522|rcu:RCOM_1242470|ATP-dependent Clp protease ATP-binding subunit ClpX	-	GO:0008233//peptidase activity	GO:0006457//protein folding	ATP-dependent Clp protease ATP-binding subunit clpX-like, mitochondrial-like	C2
Glyma.12G026400	darkslateblue	K01358|1|1e-132|470|gmx:100791303|ATP-dependent Clp protease, protease subunit [EC:3.4.21.92]	-	GO:0004252//serine-type endopeptidase activity	GO:0006508//proteolysis	ATP-dependent Clp protease proteolytic subunit 2, mitochondrial-like	C1
Glyma.10G012300	darkslateblue	K01358|1|3e-172|602|gmx:100802533|ATP-dependent Clp protease, protease subunit [EC:3.4.21.92]	GO:0009941//chloroplast envelope	GO:0004252//serine-type endopeptidase activity	GO:0006508//proteolysis	ATP-dependent Clp protease proteolytic subunit 5, chloroplastic-like isoform 1	C2
Glyma.11G119300	darkslateblue	K01358|1|4e-155|545|gmx:100799710|ATP-dependent Clp protease, protease subunit [EC:3.4.21.92]	-	GO:0004252//serine-type endopeptidase activity	GO:0006508//proteolysis	ATP-dependent Clp protease proteolytic subunit 6, chloroplastic-like	C3
Glyma.12G044500	darkslateblue	K01358|1|4e-149|526|gmx:100799710|ATP-dependent Clp protease, protease subunit [EC:3.4.21.92]	-	GO:0004252//serine-type endopeptidase activity	GO:0006508//proteolysis	ATP-dependent Clp protease proteolytic subunit 6, chloroplastic-like	C2
Glyma.19G233600	darkslateblue	K01358|1|4e-43|165|ppp:PHYPADRAFT_144625|ATP-dependent Clp protease, protease subunit [EC:3.4.21.92]	-	GO:0004252//serine-type endopeptidase activity	GO:0006508//proteolysis	ATP-dependent Clp protease proteolytic subunit-related protein 3, chloroplastic-like	C1
Glyma.17G147700	darkslateblue	K01358|1|1e-171|601|gmx:100780029|ATP-dependent Clp protease, protease subunit [EC:3.4.21.92]	-	-	-	ATP-dependent Clp protease proteolytic subunit-related protein 4, chloroplastic-like isoform X1	C2
Glyma.20G248800	darkslateblue	K10884|1|0.0|1227|gmx:100775475|ATP-dependent DNA helicase 2 subunit 1	GO:0043564//Ku70:Ku80 complex	GO:0042162//telomeric DNA binding	GO:0000723//telomere maintenance	ATP-dependent DNA helicase 2 subunit KU70-like	C2
Glyma.05G125700	darkslateblue	K10885|1|0.0|1200|gmx:100781545|ATP-dependent DNA helicase 2 subunit 2	GO:0043564//Ku70:Ku80 complex	GO:0042162//telomeric DNA binding	GO:0006310//DNA recombination	ATP-dependent DNA helicase 2 subunit KU80-like isoform X1	C2
Glyma.11G067500	darkslateblue	K11654|1|4e-132|471|ath:AT5G18620|SWI/SNF-related matrix-associated actin-dependent regulator of chromatin subfamily A member 5 [EC:3.6.4.-]	GO:0000786//nucleosome	GO:0016740//transferase activity	GO:0006346//methylation-dependent chromatin silencing	ATP-dependent DNA helicase DDM1-like	C2
Glyma.08G083500	darkslateblue	K10901|1|5e-65|231|gmx:100806070|bloom syndrome protein [EC:3.6.4.12]	-	GO:0008026//ATP-dependent helicase activity	GO:0006310//DNA recombination	ATP-dependent DNA helicase Q-like 1-like isoform X1	C2
Glyma.08G083400	darkslateblue	K10901|1|4e-70|257|gmx:100806070|bloom syndrome protein [EC:3.6.4.12]	-	GO:0008026//ATP-dependent helicase activity	GO:0006310//DNA recombination	ATP-dependent DNA helicase Q-like 1-like isoform X3	C2
Glyma.09G070600	darkslateblue	K10902|1|0.0|961|rcu:RCOM_0017330|ATP-dependent DNA helicase Q5 [EC:3.6.4.12]	-	GO:0004386//helicase activity	-	ATP-dependent DNA helicase Q-like 3-like isoform X1	C1
Glyma.08G188100	darkslateblue	K10901|1|0.0|1985|gmx:100800006|bloom syndrome protein [EC:3.6.4.12]	-	GO:0008026//ATP-dependent helicase activity	GO:0006259//DNA metabolic process	ATP-dependent DNA helicase Q-like 4A-like isoform X1	C2
Glyma.12G170000	darkslateblue	K10901|1|0.0|1952|gmx:100800006|bloom syndrome protein [EC:3.6.4.12]	-	GO:0008026//ATP-dependent helicase activity	GO:0006259//DNA metabolic process	ATP-dependent DNA helicase Q-like 4A-like isoform X1	C2
Glyma.18G048900	darkslateblue	K03654|1|0.0|1843|gmx:100797777|ATP-dependent DNA helicase RecQ [EC:3.6.4.12]	-	-	-	ATP-dependent DNA helicase Q-like SIM-like	C2
Glyma.20G236000	darkslateblue	K03654|1|7e-50|197|smo:SELMODRAFT_408296|ATP-dependent DNA helicase RecQ [EC:3.6.4.12]	-	-	-	ATP-dependent DNA helicase Q-like SIM-like isoform X1	C2
Glyma.20G198400	darkslateblue	K03657|1|6e-59|228|ota:Ot05g02750|DNA helicase II / ATP-dependent DNA helicase PcrA [EC:3.6.4.12];K04728|4|2e-09|64.7|ath:AT3G48190|ataxia telangiectasia mutated family protein [EC:2.7.11.1]	-	-	-	ATP-dependent DNA helicase srs2-like	C2
Glyma.10G250500	darkslateblue	K11647|1|0.0|1961|gmx:100786280|SWI/SNF-related matrix-associated actin-dependent regulator of chromatin subfamily A member 2/4 [EC:3.6.4.-]	-	-	-	ATP-dependent helicase brm-like	C2
Glyma.13G309700	darkslateblue	K15083|1|0.0|1856|gmx:100786366|DNA repair protein RAD16	-	GO:0046872//metal ion binding	-	ATP-dependent helicase rhp16-like	C1
Glyma.12G192700	darkslateblue	K15083|1|0.0|1759|gmx:100786366|DNA repair protein RAD16	-	GO:0046872//metal ion binding	-	ATP-dependent helicase rhp16-like isoform X2	C1
Glyma.19G161200	darkslateblue	-	-	GO:0000166//nucleotide binding	GO:0006796//phosphate-containing compound metabolic process	ATP-dependent kinase YFH7 isoform X2	C7
Glyma.17G001100	darkslateblue	K14442|1|0.0|635|ota:Ot11g02100|ATP-dependent RNA helicase DHX36 [EC:3.6.4.13];K13026|2|2e-177|622|ppp:PHYPADRAFT_175128|ATP-dependent RNA helicase DHX57 [EC:3.6.4.13]	-	GO:0003676//nucleic acid binding	-	ATP-dependent RNA helicase Dhx29-like isoform X1	C1
Glyma.02G119000	darkslateblue	K12818|1|0.0|667|cre:CHLREDRAFT_127996|ATP-dependent RNA helicase DHX8/PRP22 [EC:3.6.4.13];K12813|3|6e-173|606|smo:SELMODRAFT_235617|pre-mRNA-splicing factor ATP-dependent RNA helicase DHX16 [EC:3.6.4.13]	-	GO:0003676//nucleic acid binding	-	ATP-dependent RNA helicase DHX8	C2
Glyma.16G205300	darkslateblue	K12418|1|5e-11|66.6|cre:CHLREDRAFT_32523|fatty acid desaturase (delta-4 desaturase) [EC:1.14.19.-];K03126|3|3e-07|53.9|gmx:100787779|transcription initiation factor TFIID subunit 12;K01115|4|8e-07|52.8|vcn:VOLCADRAFT_99471|phospholipase D [EC:3.1.4.4]	-	-	-	ATP-dependent RNA helicase glh-2-like	C1
Glyma.13G041700	darkslateblue	K08955|1|3e-165|580|vvi:100252645|ATP-dependent metalloprotease [EC:3.4.24.-]	GO:0016020//membrane	GO:0004222//metalloendopeptidase activity	GO:0030163//protein catabolic process	ATP-dependent zinc metalloprotease FTSH 11, chloroplastic/mitochondrial-like	C2
Glyma.14G124900	darkslateblue	K08955|1|3e-165|581|bdi:100842853|ATP-dependent metalloprotease [EC:3.4.24.-]	GO:0016020//membrane	GO:0004222//metalloendopeptidase activity	GO:0030163//protein catabolic process	ATP-dependent zinc metalloprotease FTSH 11, chloroplastic/mitochondrial-like isoform X2	C1
Glyma.08G237500	darkslateblue	K03798|1|0.0|1797|gmx:100819005|cell division protease FtsH [EC:3.4.24.-]	-	GO:0004222//metalloendopeptidase activity	GO:0006508//proteolysis	ATP-dependent zinc metalloprotease FTSH 12, chloroplastic-like	C2
Glyma.08G023900	darkslateblue	K03798|1|1e-76|286|cme:CMQ295C|cell division protease FtsH [EC:3.4.24.-]	GO:0009507//chloroplast	GO:0004222//metalloendopeptidase activity	GO:0006508//proteolysis	ATP-dependent zinc metalloprotease FTSH 2, chloroplastic-like	C2
Glyma.14G096000	darkslateblue	K08955|1|0.0|1103|vvi:100252645|ATP-dependent metalloprotease [EC:3.4.24.-]	GO:0016020//membrane	GO:0004222//metalloendopeptidase activity	GO:0030163//protein catabolic process	ATP-dependent zinc metalloprotease FTSH 4, mitochondrial-like	C1
Glyma.14G096100	darkslateblue	K08955|1|0.0|940|vvi:100252645|ATP-dependent metalloprotease [EC:3.4.24.-]	GO:0016020//membrane	GO:0004222//metalloendopeptidase activity	GO:0030163//protein catabolic process	ATP-dependent zinc metalloprotease FTSH 4, mitochondrial-like isoform X2	C2
Glyma.13G049800	darkslateblue	K03798|1|2e-78|292|pop:POPTR_842764|cell division protease FtsH [EC:3.4.24.-]	-	GO:0008233//peptidase activity	-	ATP-dependent zinc metalloprotease FTSH 6, chloroplastic-like isoform X1	C2
Glyma.18G065600	darkslateblue	K03798|1|0.0|1194|gmx:100800195|cell division protease FtsH [EC:3.4.24.-]	-	-	-	ATP-dependent zinc metalloprotease FTSH 9, chloroplastic-like	C1
Glyma.19G040200	darkslateblue	K03798|1|6e-78|290|ath:AT5G58870|cell division protease FtsH [EC:3.4.24.-]	-	GO:0008233//peptidase activity	-	ATP-dependent zinc metalloprotease FTSH 9, chloroplastic-like isoform X1	C1
Glyma.13G355400	darkslateblue	K03798|1|5e-89|327|cme:CMQ295C|cell division protease FtsH [EC:3.4.24.-]	-	GO:0004222//metalloendopeptidase activity	GO:0006508//proteolysis	ATP-dependent zinc metalloprotease FtsH-like	C1
Glyma.15G018800	darkslateblue	K03798|1|5e-88|324|cme:CMQ295C|cell division protease FtsH [EC:3.4.24.-]	-	GO:0004222//metalloendopeptidase activity	GO:0006508//proteolysis	ATP-dependent zinc metalloprotease FtsH-like	C1
Glyma.04G213800	darkslateblue	K03798|1|3e-77|288|mtr:MTR_7g010800|cell division protease FtsH [EC:3.4.24.-]	-	-	-	ATP-dependent zinc metalloprotease FtsH-like isoform X1	C2
Glyma.06G152500	darkslateblue	K03798|1|7e-77|287|cre:CHLREDRAFT_55270|cell division protease FtsH [EC:3.4.24.-]	-	-	-	ATP-dependent zinc metalloprotease FtsH-like isoform X1	C2
Glyma.18G058600	darkslateblue	-	-	-	-	AT-rich interactive domain-containing protein 1B-like	C8
Glyma.05G209500	darkslateblue	-	-	-	-	AT-rich interactive domain-containing protein 2-like isoform X1	C1
Glyma.01G156400	darkslateblue	K11446|1|6e-06|51.6|smo:SELMODRAFT_956|histone demethylase JARID1 [EC:1.14.11.-]	-	-	-	AT-rich interactive domain-containing protein 3-like isoform X1	C12
Glyma.09G195700	darkslateblue	-	-	-	-	AT-rich interactive domain-containing protein 3-like isoform X1	C2
Glyma.11G088400	darkslateblue	K11446|1|3e-06|52.4|smo:SELMODRAFT_956|histone demethylase JARID1 [EC:1.14.11.-]	-	-	-	AT-rich interactive domain-containing protein 3-like isoform X1	C2
Glyma.16G114800	darkslateblue	-	-	-	-	AT-rich interactive domain-containing protein 3-like isoform X4	C2
Glyma.07G045100	darkslateblue	-	GO:0005622//intracellular	GO:0008270//zinc ion binding	-	AT-rich interactive domain-containing protein 4-like	C2
Glyma.15G188300	darkslateblue	-	GO:0005622//intracellular	GO:0008270//zinc ion binding	-	AT-rich interactive domain-containing protein 4-like	C1
Glyma.16G013100	darkslateblue	-	GO:0005622//intracellular	GO:0008270//zinc ion binding	-	AT-rich interactive domain-containing protein 4-like	C2
Glyma.09G074300	darkslateblue	-	GO:0005622//intracellular	GO:0008270//zinc ion binding	-	AT-rich interactive domain-containing protein 4-like isoform X1	C1
Glyma.06G013900	darkslateblue	K11446|1|2e-06|52.8|smo:SELMODRAFT_956|histone demethylase JARID1 [EC:1.14.11.-]	GO:0005622//intracellular	GO:0003677//DNA binding	-	AT-rich interactive domain-containing protein 5-like	C2
Glyma.04G014100	darkslateblue	K11446|1|7e-07|54.3|smo:SELMODRAFT_956|histone demethylase JARID1 [EC:1.14.11.-]	GO:0005622//intracellular	GO:0003677//DNA binding	-	AT-rich interactive domain-containing protein 5-like isoform X1	C2
Glyma.02G240700	darkslateblue	K08339|1|0.0|395|gmx:732567|autophagy-related protein 5	-	-	-	autophagy protein 5	C1
Glyma.02G207500	darkslateblue	-	-	-	-	autophagy-related protein 18b isoform X1	C9
Glyma.04G224300	darkslateblue	-	-	GO:0008270//zinc ion binding	-	autophagy-related protein 18c-like isoform X1	C2
Glyma.06G140400	darkslateblue	-	-	GO:0008270//zinc ion binding	-	autophagy-related protein 18c-like isoform X1	C1
Glyma.19G152000	darkslateblue	-	-	-	-	autophagy-related protein 18g-like isoform X1	C1
Glyma.10G035800	darkslateblue	-	-	-	GO:0006914//autophagy	autophagy-related protein 9-like	C1
Glyma.11G071000	darkslateblue	K11984|1|5e-17|89.4|ppp:PHYPADRAFT_233757|U4/U6.U5 tri-snRNP-associated protein 1;K09291|3|5e-13|76.3|pop:POPTR_820461|nucleoprotein TPR;K12811|5|6e-11|69.3|rcu:RCOM_0075460|ATP-dependent RNA helicase DDX46/PRP5 [EC:3.6.4.13]	-	-	-	auxilin-like protein 1-like	C1
Glyma.06G116500	darkslateblue	-	-	-	-	auxilin-related protein 1	C1
Glyma.04G246200	darkslateblue	-	-	-	-	auxilin-related protein 1-like isoform X1	C1
Glyma.18G029000	darkslateblue	K13946|1|0.0|859|mtr:MTR_7g067450|auxin influx carrier (AUX1 LAX family)	GO:0005886//plasma membrane	GO:0015293//symporter activity	GO:0006865//amino acid transport	auxin transporter-like protein 1-like	C8
Glyma.09G222300	darkslateblue	K14488|1|3e-64|242|gmx:100795345|SAUR family protein	-	-	-	auxin-induced protein 10A5-like	C3
Glyma.17G256700	darkslateblue	K14488|1|7e-87|318|gmx:100782525|SAUR family protein	-	-	-	auxin-induced protein 6B-like	C2
Glyma.07G034200	darkslateblue	K14484|1|6e-69|259|rcu:RCOM_0895040|auxin-responsive protein IAA	GO:0005634//nucleus	GO:0046983//protein dimerization activity	GO:0006355//regulation of transcription, DNA-dependent	auxin-induced protein AUX22	C7
Glyma.15G020300	darkslateblue	K14484|1|1e-62|239|ath:AT1G51950|auxin-responsive protein IAA	-	-	GO:0050794//regulation of cellular process	auxin-responsive protein IAA26-like isoform X1	C1
Glyma.01G029300	darkslateblue	-	-	-	-	axial regulator YABBY 4-like	C12
Glyma.06G096500	darkslateblue	-	-	-	-	axial regulator YABBY 4-like isoform X1	C12
Glyma.18G077600	darkslateblue	K15400|1|9e-79|293|vvi:100245819|omega-hydroxypalmitate O-feruloyl transferase [EC:2.3.1.188];K03243|3|1e-19|97.4|rcu:RCOM_0643750|translation initiation factor 5B	-	-	-	axoneme-associated protein mst101(2)-like isoform X1	C1
Glyma.09G146500	darkslateblue	-	-	-	-	BAG family molecular chaperone regulator 1-like	C8
Glyma.05G049600	darkslateblue	-	-	-	-	BAG family molecular chaperone regulator 1-like isoform X1	C12
Glyma.16G066700	darkslateblue	-	-	-	-	BAG family molecular chaperone regulator 3-like	C2
Glyma.08G242700	darkslateblue	K01115|1|8e-10|63.9|vcn:VOLCADRAFT_99471|phospholipase D [EC:3.1.4.4]	-	-	-	BAG family molecular chaperone regulator 8, chloroplastic-like	C2
Glyma.06G199100	darkslateblue	-	-	-	-	basic 7S globulin	C2
Glyma.06G033600	darkslateblue	K00924|1|1e-08|59.3|ath:AT5G22850|[EC:2.7.1.-]	-	-	-	basic 7S globulin 2	C2
Glyma.05G075000	darkslateblue	K01183|1|2e-92|337|vvi:100233088|chitinase [EC:3.2.1.14]	-	GO:0004553//hydrolase activity, hydrolyzing O-glycosyl compounds	GO:0008152//metabolic process	basic endochitinase-like	C12
Glyma.19G076200	darkslateblue	K01183|1|2e-89|327|vvi:100233088|chitinase [EC:3.2.1.14]	-	GO:0004553//hydrolase activity, hydrolyzing O-glycosyl compounds	GO:0008152//metabolic process	basic endochitinase-like	C2
Glyma.15G062700	darkslateblue	K13449|1|6e-59|225|vvi:100258414|pathogenesis-related protein 1	GO:0005576//extracellular region	-	-	basic form of pathogenesis-related protein 1-like	C12
Glyma.04G078300	darkslateblue	K04371|1|4e-10|64.3|vvi:100254083|extracellular signal-regulated kinase 1/2 [EC:2.7.11.24];K09060|2|2e-09|62.0|vvi:100248302|plant G-box-binding factor	-	GO:0003700//sequence-specific DNA binding transcription factor activity	GO:0006355//regulation of transcription, DNA-dependent	basic leucine zipper 9	C12
Glyma.11G037700	darkslateblue	K06890|1|2e-07|55.5|cme:CMD017C|	GO:0016021//integral to membrane	-	GO:0000038//very long-chain fatty acid metabolic process	bax inhibitor 1	C8
Glyma.10G030300	darkslateblue	-	-	-	-	BEACH domain-containing protein lvsA-like	C2
Glyma.04G096100	darkslateblue	K13124|1|9e-14|79.7|vcn:VOLCADRAFT_62941|mitogen-activated protein kinase organizer 1;K14963|2|2e-13|78.6|pop:POPTR_832426|COMPASS component SWD3	-	-	-	BEACH domain-containing protein lvsC-like isoform X5	C1
Glyma.06G097800	darkslateblue	K13124|1|1e-13|79.3|vcn:VOLCADRAFT_62941|mitogen-activated protein kinase organizer 1;K14963|2|4e-13|77.4|pop:POPTR_832426|COMPASS component SWD3	-	-	-	BEACH domain-containing protein lvsC-like isoform X5	C1
Glyma.11G153900	darkslateblue	K08334|1|0.0|1033|gmx:732646|beclin 1	-	-	GO:0009846//pollen germination	beclin 1 protein isoform X1	C1
Glyma.06G029200	darkslateblue	-	-	GO:0003677//DNA binding	-	BEL1-like homeodomain protein 11-like	C2
Glyma.04G009600	darkslateblue	-	-	-	-	BEL1-like homeodomain protein 6-like isoform X1	C2
Glyma.06G009500	darkslateblue	-	-	-	-	BEL1-like homeodomain protein 6-like isoform X1	C2
Glyma.11G196300	darkslateblue	-	-	-	-	BEL1-like homeodomain protein 8-like	C1
Glyma.12G231500	darkslateblue	K14503|1|2e-60|232|vvi:100249673|brassinosteroid resistant 1/2	-	-	-	BES1/BZR1 homolog protein 4	C2
Glyma.13G266500	darkslateblue	K14503|1|1e-62|239|vvi:100249673|brassinosteroid resistant 1/2	-	-	-	BES1/BZR1 homolog protein 4-like	C2
Glyma.03G161000	darkslateblue	K08504|1|4e-65|246|gmx:100814836|blocked early in transport 1	-	-	-	bet1-like SNARE 1-1-like isoform X2	C1
Glyma.10G008300	darkslateblue	K08504|1|3e-67|253|gmx:100785456|blocked early in transport 1	-	-	-	bet1-like SNARE 1-2-like	C10
Glyma.08G324800	darkslateblue	K03714|1|0.0|676|vvi:100232898|glycoprotein 2-beta-D-xylosyltransferase [EC:2.4.2.38]	-	GO:0016757//transferase activity, transferring glycosyl groups	-	beta-(1,2)-xylosyltransferase-like	C3
Glyma.18G085100	darkslateblue	K03714|1|0.0|702|vvi:100232898|glycoprotein 2-beta-D-xylosyltransferase [EC:2.4.2.38]	-	GO:0016757//transferase activity, transferring glycosyl groups	GO:0009987//cellular process	beta-(1,2)-xylosyltransferase-like	C1
Glyma.02G108100	darkslateblue	K14413|1|0.0|961|vvi:100244775|beta-1,3-galactosyltransferase [EC:2.4.1.-]	GO:0005794//Golgi apparatus	GO:0010488//UDP-galactose:N-glycan beta-1,3-galactosyltransferase activity	GO:0010493//Lewis a epitope biosynthetic process	beta-1,3-galactosyltransferase 15-like	C2
Glyma.01G048500	darkslateblue	K14413|1|0.0|961|vvi:100244775|beta-1,3-galactosyltransferase [EC:2.4.1.-]	GO:0005794//Golgi apparatus	GO:0047220//galactosylxylosylprotein 3-beta-galactosyltransferase activity	GO:0006486//protein glycosylation	beta-1,3-galactosyltransferase 15-like isoform X1	C10
Glyma.13G084600	darkslateblue	K14413|1|7e-12|70.5|pop:POPTR_567039|beta-1,3-galactosyltransferase [EC:2.4.1.-]	GO:0005794//Golgi apparatus	GO:0008378//galactosyltransferase activity	GO:0006486//protein glycosylation	beta-1,3-galactosyltransferase 7	C2
Glyma.04G080000	darkslateblue	K12392|1|3e-104|378|vvi:100241708|AP-1 complex subunit beta-1	GO:0030131//clathrin adaptor complex	GO:0008565//protein transporter activity	GO:0016192//vesicle-mediated transport	beta-adaptin-like protein A-like isoform X1	C2
Glyma.11G095500	darkslateblue	K12392|1|0.0|1544|gmx:100784577|AP-1 complex subunit beta-1	GO:0005886//plasma membrane	GO:0008565//protein transporter activity	GO:0016192//vesicle-mediated transport	beta-adaptin-like protein C-like isoform 1	C2
Glyma.12G021600	darkslateblue	K12392|1|0.0|1435|gmx:100784577|AP-1 complex subunit beta-1	GO:0005886//plasma membrane	GO:0008565//protein transporter activity	GO:0016192//vesicle-mediated transport	beta-adaptin-like protein C-like isoform 1	C1
Glyma.18G232400	darkslateblue	K01177|1|0.0|783|rcu:RCOM_1615230|beta-amylase [EC:3.2.1.2]	-	GO:0016161//beta-amylase activity	GO:0000272//polysaccharide catabolic process	beta-amylase 7-like	C1
Glyma.07G001300	darkslateblue	K15813|1|0.0|1357|vvi:100259856|beta-amyrin synthase [EC:5.4.99.39];K15822|5|0.0|1240|ath:AT1G78955|camelliol C synthase [EC:5.4.99.38]	-	GO:0016866//intramolecular transferase activity	GO:0008152//metabolic process	beta-amyrin synthase isoform X1	C2
Glyma.02G088200	darkslateblue	-	-	-	-	beta-carotene isomerase D27, chloroplastic-like isoform X1	C2
Glyma.18G045800	darkslateblue	K12864|1|0.0|1025|gmx:100788964|beta-catenin-like protein 1	-	-	-	beta-catenin-like protein 1-like	C1
Glyma.04G208500	darkslateblue	K12309|1|0.0|797|ath:AT3G52840|beta-galactosidase [EC:3.2.1.23];K01190|3|2e-62|239|cme:CMP078C|beta-galactosidase [EC:3.2.1.23]	-	GO:0030246//carbohydrate binding	GO:0005975//carbohydrate metabolic process	beta-galactosidase 10	C2
Glyma.07G010400	darkslateblue	K12309|1|0.0|1055|ath:AT3G52840|beta-galactosidase [EC:3.2.1.23];K01190|3|1e-69|263|cme:CMP078C|beta-galactosidase [EC:3.2.1.23]	-	GO:0030246//carbohydrate binding	GO:0005975//carbohydrate metabolic process	beta-galactosidase 1-like	C2
Glyma.04G028600	darkslateblue	K12309|1|0.0|941|aly:ARALYDRAFT_485655|beta-galactosidase [EC:3.2.1.23];K01190|3|2e-67|255|cme:CMP078C|beta-galactosidase [EC:3.2.1.23]	-	GO:0030246//carbohydrate binding	GO:0005975//carbohydrate metabolic process	beta-galactosidase 3-like isoform 1	C2
Glyma.13G327000	darkslateblue	K12309|1|0.0|796|ath:AT3G52840|beta-galactosidase [EC:3.2.1.23];K01190|3|3e-70|265|cme:CMP078C|beta-galactosidase [EC:3.2.1.23]	-	GO:0030246//carbohydrate binding	GO:0005975//carbohydrate metabolic process	beta-galactosidase 8-like isoform 1	C7
Glyma.13G197000	darkslateblue	K01190|1|0.0|2358|gmx:100777287|beta-galactosidase [EC:3.2.1.23]	GO:0009341//beta-galactosidase complex	GO:0030246//carbohydrate binding	GO:0005975//carbohydrate metabolic process	beta-galactosidase-like	C2
Glyma.12G054500	darkslateblue	K01188|1|4e-169|537|sbi:SORBI_06g019840|beta-glucosidase [EC:3.2.1.21]	-	GO:0004553//hydrolase activity, hydrolyzing O-glycosyl compounds	GO:0005975//carbohydrate metabolic process	beta-glucosidase 12-like isoform X1	C9
Glyma.11G132300	darkslateblue	K01188|1|9e-17|64.7|vvi:100252705|beta-glucosidase [EC:3.2.1.21];K05350|3|1e-16|69.7|pop:POPTR_574973|beta-glucosidase [EC:3.2.1.21]	GO:0030118//clathrin coat	GO:0005545//1-phosphatidylinositol binding	GO:0048268//clathrin coat assembly	beta-glucosidase 13-like	C1
Glyma.13G278700	darkslateblue	K05350|1|0.0|1092|gmx:100814004|beta-glucosidase [EC:3.2.1.21];K01229|3|0.0|700|vvi:100267558|lactase-phlorizin hydrolase [EC:3.2.1.108 3.2.1.62]	-	-	-	beta-glucosidase 18-like isoform X2	C2
Glyma.12G222900	darkslateblue	K05350|1|0.0|819|gmx:100814004|beta-glucosidase [EC:3.2.1.21];K01229|2|0.0|649|vvi:100267558|lactase-phlorizin hydrolase [EC:3.2.1.108 3.2.1.62]	-	-	-	beta-glucosidase 18-like, partial	C7
Glyma.07G258700	darkslateblue	K05350|1|0.0|701|gmx:100811526|beta-glucosidase [EC:3.2.1.21]	-	GO:0004553//hydrolase activity, hydrolyzing O-glycosyl compounds	GO:0005975//carbohydrate metabolic process	beta-glucosidase 46	C2
Glyma.07G236300	darkslateblue	K01188|1|2e-31|136|vvi:100252705|beta-glucosidase [EC:3.2.1.21]	-	-	-	beta-glucosidase-like SFR2, chloroplastic-like	C1
Glyma.02G095200	darkslateblue	K12373|1|0.0|1150|gmx:100790700|hexosaminidase [EC:3.2.1.52]	GO:0005829//cytosol	GO:0004563//beta-N-acetylhexosaminidase activity	GO:0005975//carbohydrate metabolic process	beta-hexosaminidase 1-like	C2
Glyma.20G178100	darkslateblue	K06636|1|2e-09|62.4|vvi:100263447|structural maintenance of chromosome 1;K09291|2|4e-09|61.6|rcu:RCOM_1128370|nucleoprotein TPR;K10395|3|6e-09|60.8|ppp:PHYPADRAFT_40278|kinesin family member 4/7/21/27	-	GO:0019905//syntaxin binding	-	beta-taxilin-like	C2
Glyma.05G122200	darkslateblue	K15382|1|2e-97|353|gmx:100779335|solute carrier family 50 (sugar transporter)	GO:0016020//membrane	-	GO:0006810//transport	bidirectional sugar transporter N3-like	C8
Glyma.01G082200	darkslateblue	K13832|1|0.0|1043|gmx:100811217|3-dehydroquinate dehydratase / shikimate dehydrogenase [EC:4.2.1.10 1.1.1.25]	-	-	-	bifunctional 3-dehydroquinate dehydratase/shikimate dehydrogenase, chloroplastic-like isoform X1	C3
Glyma.03G242400	darkslateblue	K13832|1|0.0|796|gmx:100788604|3-dehydroquinate dehydratase / shikimate dehydrogenase [EC:4.2.1.10 1.1.1.25]	-	GO:0003824//catalytic activity	GO:0055114//oxidation-reduction process	bifunctional 3-dehydroquinate dehydratase/shikimate dehydrogenase, chloroplastic-like isoform X1	C2
Glyma.05G181000	darkslateblue	K15849|1|0.0|868|gmx:100776446|bifunctional aspartate aminotransferase and glutamate/aspartate-prephenate aminotransferase [EC:2.6.1.1 2.6.1.78 2.6.1.79]	-	GO:0030170//pyridoxal phosphate binding	GO:0009058//biosynthetic process	bifunctional aspartate aminotransferase and glutamate/aspartate-prephenate aminotransferase-like	C1
Glyma.13G094700	darkslateblue	K00833|1|0.0|1031|gmx:100778549|adenosylmethionine-8-amino-7-oxononanoate aminotransferase [EC:2.6.1.62]	GO:0005739//mitochondrion	GO:0004141//dethiobiotin synthase activity	GO:0006275//regulation of DNA replication	bifunctional dethiobiotin synthetase/7,8-diamino-pelargonic acid aminotransferase, mitochondrial-like isoform X1	C2
Glyma.13G182100	darkslateblue	K01259|1|4e-07|55.1|smo:SELMODRAFT_103553|proline iminopeptidase [EC:3.4.11.5]	-	GO:0003824//catalytic activity	GO:0008152//metabolic process	bifunctional epoxide hydrolase 2-like	C2
Glyma.11G082000	darkslateblue	K08999|1|3e-127|453|mtr:MTR_5g023110|hypothetical protein	-	-	-	bifunctional nuclease 2-like isoform X1	C1
Glyma.04G133100	darkslateblue	K00602|1|0.0|1208|gmx:100780260|phosphoribosylaminoimidazolecarboxamide formyltransferase / IMP cyclohydrolase [EC:2.1.2.3 3.5.4.10]	-	GO:0004643//phosphoribosylaminoimidazolecarboxamide formyltransferase activity	GO:0006164//purine nucleotide biosynthetic process	bifunctional purine biosynthesis protein purH-like	C2
Glyma.08G070400	darkslateblue	K14652|1|0.0|1087|gmx:100791378|3,4-dihydroxy 2-butanone 4-phosphate synthase / GTP cyclohydrolase II [EC:4.1.99.12 3.5.4.25]	-	GO:0003935//GTP cyclohydrolase II activity	GO:0009231//riboflavin biosynthetic process	bifunctional riboflavin biosynthesis protein RIBA 1, chloroplastic-like	C2
Glyma.13G042600	darkslateblue	K14652|1|0.0|996|gmx:100791378|3,4-dihydroxy 2-butanone 4-phosphate synthase / GTP cyclohydrolase II [EC:4.1.99.12 3.5.4.25]	-	GO:0003935//GTP cyclohydrolase II activity	GO:0009231//riboflavin biosynthetic process	bifunctional riboflavin biosynthesis protein RIBA 1, chloroplastic-like isoform X2	C1
Glyma.14G033800	darkslateblue	-	-	-	-	biogenesis of lysosome-related organelles complex 1 subunit 1-like	C2
Glyma.19G037000	darkslateblue	-	-	-	-	biogenesis of lysosome-related organelles complex 1 subunit 2-like	C2
Glyma.09G248900	darkslateblue	K02160|1|2e-131|467|gmx:100778244|acetyl-CoA carboxylase biotin carboxyl carrier protein	GO:0009317//acetyl-CoA carboxylase complex	GO:0003989//acetyl-CoA carboxylase activity	GO:0006633//fatty acid biosynthetic process	biotin carboxyl carrier protein of acetyl-CoA carboxylase, chloroplastic-like	C2
Glyma.02G017500	darkslateblue	K01669|1|3e-58|224|ppp:PHYPADRAFT_200971|deoxyribodipyrimidine photo-lyase [EC:4.1.99.3]	-	GO:0003913//DNA photolyase activity	GO:0006281//DNA repair	blue-light photoreceptor PHR2-like	C1
Glyma.10G017900	darkslateblue	K01669|1|2e-41|169|sbi:SORBI_10g026420|deoxyribodipyrimidine photo-lyase [EC:4.1.99.3]	-	GO:0003913//DNA photolyase activity	GO:0006281//DNA repair	blue-light photoreceptor PHR2-like	C2
Glyma.04G184000	darkslateblue	K13862|1|6e-21|101|ota:Ot04g03190|solute carrier family 4 (sodium borate transporter), member 11	GO:0016021//integral to membrane	GO:0005452//inorganic anion exchanger activity	GO:0006820//anion transport	boron transporter 1-like isoform X1	C7
Glyma.09G158700	darkslateblue	-	GO:0005576//extracellular region	GO:0004867//serine-type endopeptidase inhibitor activity	GO:0010466//negative regulation of peptidase activity	Bowman-Birk type proteinase inhibitor C-II-like	C4
Glyma.09G152600	darkslateblue	-	-	-	-	box C/D snoRNA protein 1-like	C2
Glyma.07G168700	darkslateblue	K00826|1|9e-35|105|gmx:100783594|branched-chain amino acid aminotransferase [EC:2.6.1.42]	-	GO:0052654//L-leucine transaminase activity	GO:0009081//branched-chain amino acid metabolic process	branched-chain-amino-acid aminotransferase 3, chloroplastic	C2
Glyma.05G119600	darkslateblue	K13416|1|0.0|727|rcu:RCOM_1534760|brassinosteroid insensitive 1-associated receptor kinase 1 [EC:2.7.10.1 2.7.11.1];K13418|5|0.0|693|pop:POPTR_913861|somatic embryogenesis receptor kinase 1 [EC:2.7.10.1 2.7.11.1]	GO:0016021//integral to membrane	GO:0004714//transmembrane receptor protein tyrosine kinase activity	GO:0006468//protein phosphorylation	BRASSINOSTEROID INSENSITIVE 1-associated receptor kinase 1-like	C1
Glyma.08G074500	darkslateblue	K13416|1|0.0|723|rcu:RCOM_1534760|brassinosteroid insensitive 1-associated receptor kinase 1 [EC:2.7.10.1 2.7.11.1];K13418|3|0.0|691|aly:ARALYDRAFT_895025|somatic embryogenesis receptor kinase 1 [EC:2.7.10.1 2.7.11.1]	GO:0016021//integral to membrane	GO:0004714//transmembrane receptor protein tyrosine kinase activity	GO:0006468//protein phosphorylation	BRASSINOSTEROID INSENSITIVE 1-associated receptor kinase 1-like	C2
Glyma.07G143900	darkslateblue	K13420|1|3e-61|235|pop:POPTR_1075175|LRR receptor-like serine/threonine-protein kinase FLS2 [EC:2.7.11.1]	-	-	-	brassinosteroid LRR receptor kinase-like isoform X1	C9
Glyma.07G144100	darkslateblue	K13420|1|2e-66|253|sbi:SORBI_06g028760|LRR receptor-like serine/threonine-protein kinase FLS2 [EC:2.7.11.1]	-	-	-	brassinosteroid LRR receptor kinase-like isoform X2	C1
Glyma.02G013500	darkslateblue	K10728|1|1e-75|284|smo:SELMODRAFT_437359|topoisomerase (DNA) II binding protein 1	-	-	-	BRCT domain-containing protein At4g02110-like	C2
Glyma.02G312200	darkslateblue	K13462|1|0.0|645|rcu:RCOM_0708240|guanine nucleotide-exchange factor	-	-	-	brefeldin A-inhibited guanine nucleotide-exchange protein 1-like isoform 1	C2
Glyma.14G000300	darkslateblue	K13462|1|0.0|739|rcu:RCOM_0708240|guanine nucleotide-exchange factor	-	-	-	brefeldin A-inhibited guanine nucleotide-exchange protein 1-like isoform X1	C2
Glyma.01G144200	darkslateblue	K13462|1|0.0|884|rcu:RCOM_0708240|guanine nucleotide-exchange factor	GO:0005634//nucleus	GO:0005086//ARF guanyl-nucleotide exchange factor activity	GO:0032012//regulation of ARF protein signal transduction	brefeldin A-inhibited guanine nucleotide-exchange protein 2-like	C1
Glyma.03G022900	darkslateblue	K13462|1|0.0|899|rcu:RCOM_0708240|guanine nucleotide-exchange factor	GO:0005634//nucleus	GO:0005086//ARF guanyl-nucleotide exchange factor activity	GO:0032012//regulation of ARF protein signal transduction	brefeldin A-inhibited guanine nucleotide-exchange protein 2-like	C1
Glyma.17G044000	darkslateblue	K13462|1|0.0|2386|rcu:RCOM_0708240|guanine nucleotide-exchange factor	-	-	-	brefeldin A-inhibited guanine nucleotide-exchange protein 5-like	C1
Glyma.13G115800	darkslateblue	K13462|1|0.0|2653|rcu:RCOM_0708240|guanine nucleotide-exchange factor	-	-	-	brefeldin A-inhibited guanine nucleotide-exchange protein 5-like isoform X1	C2
Glyma.11G022300	darkslateblue	-	-	GO:0016301//kinase activity	GO:0016310//phosphorylation	broad-range acid phosphatase DET1-like isoform X1	C9
Glyma.14G045500	darkslateblue	K10523|1|0.0|743|gmx:100806769|speckle-type POZ protein	-	-	-	BTB/POZ and MATH domain-containing protein 4-like	C1
Glyma.13G358400	darkslateblue	-	-	-	-	BTB/POZ domain-containing protein At1g04390-like isoform X1 [Cicer arietinum]	C2
Glyma.15G255000	darkslateblue	-	-	-	-	BTB/POZ domain-containing protein At1g04390-like isoform X2	C1
Glyma.13G052600	darkslateblue	-	-	-	-	BTB/POZ domain-containing protein At1g04390-like isoform X8	C2
Glyma.13G078000	darkslateblue	K10523|1|1e-09|63.2|aly:ARALYDRAFT_903228|speckle-type POZ protein	-	-	-	BTB/POZ domain-containing protein At1g21780-like	C7
Glyma.09G085200	darkslateblue	-	-	-	-	BTB/POZ domain-containing protein At1g30440-like	C2
Glyma.15G193300	darkslateblue	-	-	-	-	BTB/POZ domain-containing protein At1g30440-like	C2
Glyma.05G210100	darkslateblue	K03006|1|3e-06|52.8|rcu:RCOM_0782880|DNA-directed RNA polymerase II subunit RPB1 [EC:2.7.7.6];K01115|3|1e-05|50.8|vcn:VOLCADRAFT_99471|phospholipase D [EC:3.1.4.4]	-	-	-	BTB/POZ domain-containing protein At1g63850-like isoform X1	C1
Glyma.08G016800	darkslateblue	K01115|1|7e-08|57.8|vcn:VOLCADRAFT_99471|phospholipase D [EC:3.1.4.4];K03006|4|6e-07|54.7|mtr:MTR_5g023020|DNA-directed RNA polymerase II subunit RPB1 [EC:2.7.7.6]	-	-	-	BTB/POZ domain-containing protein At1g63850-like isoform X1	C1
Glyma.20G057100	darkslateblue	K10523|1|4e-08|58.5|sbi:SORBI_07g006510|speckle-type POZ protein	-	-	-	BTB/POZ domain-containing protein At2g04740-like	C1
Glyma.04G213200	darkslateblue	K14709|1|2e-06|52.8|vcn:VOLCADRAFT_104214|solute carrier family 39 (zinc transporter), member 1/2/3	-	-	-	BTB/POZ domain-containing protein At2g13690-like	C1
Glyma.02G203400	darkslateblue	-	-	-	GO:0051260//protein homooligomerization	BTB/POZ domain-containing protein At2g24240-like	C6
Glyma.09G272500	darkslateblue	-	-	-	-	BTB/POZ domain-containing protein At3g08570-like isoform X2	C2
Glyma.18G216600	darkslateblue	-	-	-	-	BTB/POZ domain-containing protein At3g08570-like isoform X2	C2
Glyma.11G062200	darkslateblue	-	-	-	-	BTB/POZ domain-containing protein At3g50780-like isoform X1	C2
Glyma.04G244900	darkslateblue	K10523|1|1e-14|79.0|bdi:100843891|speckle-type POZ protein	-	-	-	BTB/POZ domain-containing protein At4g08455-like	C2
Glyma.09G015900	darkslateblue	-	-	-	-	BTB/POZ domain-containing protein At5g47800-like isoform X1	C2
Glyma.17G004500	darkslateblue	-	-	-	-	BTB/POZ domain-containing protein At5g47800-like isoform X2	C2
Glyma.12G074200	darkslateblue	-	-	-	-	BTB/POZ domain-containing protein At5g60050-like	C2
Glyma.16G143800	darkslateblue	K14325|1|6e-10|65.1|gmx:100783566|RNA-binding protein with serine-rich domain 1;K13171|3|1e-06|53.9|aly:ARALYDRAFT_901882|serine/arginine repetitive matrix protein 1;K01802|4|9e-06|51.2|ath:AT4G32420|peptidylprolyl isomerase [EC:5.2.1.8]	-	-	-	BTB/POZ domain-containing protein At5g66560-like	C2
Glyma.03G192900	darkslateblue	K10268|1|6e-14|78.6|mtr:MTR_2g021030|F-box and leucine-rich repeat protein 2/20	-	-	-	BTB/POZ domain-containing protein FBL11-like isoform X1	C1
Glyma.14G102500	darkslateblue	-	-	-	-	BTB/POZ domain-containing protein NPY1-like	C2
Glyma.17G223000	darkslateblue	-	-	-	-	BTB/POZ domain-containing protein NPY1-like	C12
Glyma.05G104900	darkslateblue	-	-	-	-	BTB/POZ domain-containing protein NPY2-like isoform X1	C2
Glyma.17G161500	darkslateblue	-	-	-	-	BTB/POZ domain-containing protein NPY2-like isoform X1	C2
Glyma.05G087100	darkslateblue	K14797|1|0.0|877|gmx:100812921|essential nuclear protein 1	-	-	-	bystin-like	C2
Glyma.03G190900	darkslateblue	K14797|1|0.0|871|gmx:100812699|essential nuclear protein 1	-	-	-	bystin-like isoform X1	C2
Glyma.09G015700	darkslateblue	-	-	-	-	C2 and GRAM domain-containing protein At1g03370-like	C1
Glyma.13G148300	darkslateblue	-	-	-	-	cactin-like isoform X1	C1
Glyma.13G046000	darkslateblue	-	-	-	-	caffeoylshikimate esterase isoform X2	C2
Glyma.20G240600	darkslateblue	-	-	-	-	caffeoylshikimate esterase-like isoform X2	C2
Glyma.09G016000	darkslateblue	K06268|1|6e-103|372|mtr:MTR_5g096420|protein phosphatase 3, regulatory subunit	-	GO:0005509//calcium ion binding	-	calcineurin B-like protein 2-like isoform X1	C3
Glyma.11G255300	darkslateblue	-	-	-	-	calcium sensing receptor, chloroplastic-like	C2
Glyma.04G202800	darkslateblue	K14684|1|0.0|753|gmx:100801703|solute carrier family 25 (mitochondrial phosphate transporter), member 23/24/25/41	GO:0016021//integral to membrane	GO:0005509//calcium ion binding	GO:0055085//transmembrane transport	calcium-binding mitochondrial carrier protein SCaMC-2-B-like isoform X1	C2
Glyma.06G162700	darkslateblue	K14684|1|1e-176|514|gmx:100801703|solute carrier family 25 (mitochondrial phosphate transporter), member 23/24/25/41	GO:0016021//integral to membrane	GO:0005509//calcium ion binding	GO:0055085//transmembrane transport	calcium-binding mitochondrial carrier protein SCaMC-2-B-like isoform X1	C2
Glyma.05G199400	darkslateblue	K14684|1|0.0|993|gmx:100791305|solute carrier family 25 (mitochondrial phosphate transporter), member 23/24/25/41	-	-	-	calcium-binding mitochondrial carrier protein SCaMC-2-like isoform X1	C1
Glyma.06G255700	darkslateblue	-	-	GO:0005509//calcium ion binding	-	calcium-binding protein PBP1-like	C8
Glyma.12G145900	darkslateblue	-	-	GO:0005509//calcium ion binding	-	calcium-binding protein PBP1-like	C2
Glyma.10G120300	darkslateblue	K13412|1|0.0|1154|gmx:100819792|calcium-dependent protein kinase [EC:2.7.11.1]	GO:0005777//peroxisome	GO:0005509//calcium ion binding	GO:0006468//protein phosphorylation	calcium-dependent protein kinase 1	C2
Glyma.07G151000	darkslateblue	K13412|1|0.0|1068|gmx:100783922|calcium-dependent protein kinase [EC:2.7.11.1]	GO:0005886//plasma membrane	GO:0004683//calmodulin-dependent protein kinase activity	GO:0006468//protein phosphorylation	calcium-dependent protein kinase 13-like	C2
Glyma.18G202100	darkslateblue	K13412|1|0.0|964|gmx:100783922|calcium-dependent protein kinase [EC:2.7.11.1]	GO:0005886//plasma membrane	GO:0004683//calmodulin-dependent protein kinase activity	GO:0006468//protein phosphorylation	calcium-dependent protein kinase 13-like	C2
Glyma.02G048300	darkslateblue	K00908|1|0.0|800|osa:4343002|Ca2+/calmodulin-dependent protein kinase [EC:2.7.11.17];K13412|2|9e-124|442|aly:ARALYDRAFT_488060|calcium-dependent protein kinase [EC:2.7.11.1];K00924|3|3e-123|441|ath:AT5G12180|[EC:2.7.1.-]	-	GO:0005509//calcium ion binding	GO:0006468//protein phosphorylation	calcium-dependent protein kinase 28-like isoform X1	C2
Glyma.14G222000	darkslateblue	K13412|1|0.0|1054|gmx:100816157|calcium-dependent protein kinase [EC:2.7.11.1]	GO:0005737//cytoplasm	GO:0005509//calcium ion binding	GO:0006468//protein phosphorylation	calcium-dependent protein kinase 29-like isoform X2	C2
Glyma.19G140800	darkslateblue	K13412|1|0.0|1075|gmx:100790745|calcium-dependent protein kinase [EC:2.7.11.1]	-	GO:0004683//calmodulin-dependent protein kinase activity	GO:0006468//protein phosphorylation	calcium-dependent protein kinase 32-like	C1
Glyma.05G213200	darkslateblue	K13412|1|0.0|834|gmx:100777096|calcium-dependent protein kinase [EC:2.7.11.1]	GO:0005773//vacuole	GO:0004683//calmodulin-dependent protein kinase activity	GO:0006468//protein phosphorylation	calcium-dependent protein kinase 3-like isoform 1	C1
Glyma.11G020200	darkslateblue	K13412|1|0.0|1024|gmx:100817321|calcium-dependent protein kinase [EC:2.7.11.1]	GO:0005773//vacuole	GO:0005509//calcium ion binding	GO:0006468//protein phosphorylation	calcium-dependent protein kinase 3-like isoform 1	C2
Glyma.05G064100	darkslateblue	K13412|1|1e-21|100|gmx:100817321|calcium-dependent protein kinase [EC:2.7.11.1]	GO:0044464//cell part	GO:0005509//calcium ion binding	GO:0006468//protein phosphorylation	calcium-dependent protein kinase 3-like isoform X4	C2
Glyma.10G239600	darkslateblue	K13412|1|4e-53|207|ppp:PHYPADRAFT_96987|calcium-dependent protein kinase [EC:2.7.11.1];K00924|3|4e-53|207|ath:AT5G19360|[EC:2.7.1.-]	-	GO:0004672//protein kinase activity	GO:0016310//phosphorylation	calcium-dependent protein kinase 4-like [Cicer arietinum]	C1
Glyma.04G046700	darkslateblue	K05853|1|0.0|1722|gmx:100783509|Ca2+ transporting ATPase, sarcoplasmic/endoplasmic reticulum [EC:3.6.3.8]	GO:0016021//integral to membrane	GO:0005388//calcium-transporting ATPase activity	GO:0048364//root development	calcium-transporting ATPase 3, endoplasmic reticulum-type-like isoformX1	C2
Glyma.02G186100	darkslateblue	K01537|1|0.0|1927|gmx:100785768|Ca2+-transporting ATPase [EC:3.6.3.8]	GO:0016021//integral to membrane	GO:0005388//calcium-transporting ATPase activity	GO:0070588//calcium ion transmembrane transport	calcium-transporting ATPase 4, plasma membrane-type-like	C2
Glyma.10G107700	darkslateblue	K01537|1|0.0|2024|gmx:100785768|Ca2+-transporting ATPase [EC:3.6.3.8]	GO:0016021//integral to membrane	GO:0005388//calcium-transporting ATPase activity	GO:0070588//calcium ion transmembrane transport	calcium-transporting ATPase 4, plasma membrane-type-like	C1
Glyma.19G136400	darkslateblue	K01537|1|0.0|2024|gmx:100783489|Ca2+-transporting ATPase [EC:3.6.3.8]	GO:0016021//integral to membrane	GO:0005388//calcium-transporting ATPase activity	GO:0070588//calcium ion transmembrane transport	calcium-transporting ATPase 4, plasma membrane-type-like isoform X1	C1
Glyma.13G101700	darkslateblue	K01537|1|0.0|1477|ath:AT4G29900|Ca2+-transporting ATPase [EC:3.6.3.8]	GO:0016021//integral to membrane	GO:0005388//calcium-transporting ATPase activity	GO:0070588//calcium ion transmembrane transport	calcium-transporting ATPase 8, plasma membrane-type-like isoform X1	C1
Glyma.07G004300	darkslateblue	K01537|1|2e-62|237|ath:AT3G21180|Ca2+-transporting ATPase [EC:3.6.3.8]	GO:0005886//plasma membrane	GO:0046872//metal ion binding	GO:0007338//single fertilization	calcium-transporting ATPase 9, plasma membrane-type-like	C1
Glyma.08G222200	darkslateblue	K01537|1|0.0|1641|aly:ARALYDRAFT_479638|Ca2+-transporting ATPase [EC:3.6.3.8]	-	-	-	calcium-transporting ATPase 9, plasma membrane-type-like isoform X1	C1
Glyma.19G028600	darkslateblue	-	-	-	-	caldesmon-like	C2
Glyma.04G192300	darkslateblue	K11000|1|0.0|3736|gmx:100777959|callose synthase [EC:2.4.1.-]	GO:0000148//1,3-beta-D-glucan synthase complex	GO:0003843//1,3-beta-D-glucan synthase activity	GO:0006075//(1->3)-beta-D-glucan biosynthetic process	callose synthase 10-like	C1
Glyma.06G173500	darkslateblue	K11000|1|0.0|3078|gmx:100777959|callose synthase [EC:2.4.1.-]	GO:0000148//1,3-beta-D-glucan synthase complex	GO:0003843//1,3-beta-D-glucan synthase activity	GO:0006075//(1->3)-beta-D-glucan biosynthetic process	callose synthase 10-like	C1
Glyma.08G361500	darkslateblue	K11000|1|0.0|3567|gmx:100777209|callose synthase [EC:2.4.1.-]	GO:0000148//1,3-beta-D-glucan synthase complex	GO:0003843//1,3-beta-D-glucan synthase activity	GO:0006075//(1->3)-beta-D-glucan biosynthetic process	callose synthase 3-like	C1
Glyma.18G300200	darkslateblue	K11000|1|0.0|3855|gmx:100777209|callose synthase [EC:2.4.1.-]	GO:0000148//1,3-beta-D-glucan synthase complex	GO:0003843//1,3-beta-D-glucan synthase activity	GO:0006075//(1->3)-beta-D-glucan biosynthetic process	callose synthase 3-like	C2
Glyma.13G215500	darkslateblue	K11000|1|0.0|624|mtr:MTR_8g093630|callose synthase [EC:2.4.1.-]	-	-	-	callose synthase 5-like [Cicer arietinum]	C2
Glyma.08G308700	darkslateblue	K11000|1|0.0|3724|gmx:100784105|callose synthase [EC:2.4.1.-]	GO:0000148//1,3-beta-D-glucan synthase complex	GO:0003843//1,3-beta-D-glucan synthase activity	GO:0006075//(1->3)-beta-D-glucan biosynthetic process	callose synthase 7-like	C1
Glyma.10G295100	darkslateblue	K11000|1|0.0|2865|gmx:100787540|callose synthase [EC:2.4.1.-]	-	-	-	callose synthase 9-like isoformX1	C2
Glyma.20G244900	darkslateblue	K11000|1|0.0|3665|gmx:100787540|callose synthase [EC:2.4.1.-]	-	-	-	callose synthase 9-like isoformX1	C1
Glyma.19G244300	darkslateblue	K13448|1|4e-61|232|rcu:RCOM_0910780|calcium-binding protein CML	-	GO:0032440//2-alkenal reductase [NAD(P)] activity	GO:0055114//oxidation-reduction process	calmodulin-like protein 11-like	C2
Glyma.13G344200	darkslateblue	K13448|1|2e-69|261|pop:POPTR_562236|calcium-binding protein CML	-	GO:0005509//calcium ion binding	-	calmodulin-like protein 3-like	C2
Glyma.02G047300	darkslateblue	-	-	-	-	calmodulin-lysine N-methyltransferase	C2
Glyma.08G125500	darkslateblue	-	GO:0005622//intracellular	GO:0004198//calcium-dependent cysteine-type endopeptidase activity	GO:0006508//proteolysis	calpain-type cysteine protease DEK1-like	C1
Glyma.10G292800	darkslateblue	K09291|1|4e-13|76.3|sbi:SORBI_04g028320|nucleoprotein TPR;K10400|2|7e-09|62.0|pop:POPTR_927223|kinesin family member 15;K06638|5|2e-08|60.8|zma:100285392|mitotic spindle assembly checkpoint protein MAD1	-	-	-	calponin homology domain-containing protein DDB_G0272472-like isoform X1	C2
Glyma.09G248600	darkslateblue	K08057|1|0.0|689|sbi:SORBI_09g024930|calreticulin	GO:0005783//endoplasmic reticulum	GO:0051082//unfolded protein binding	GO:0006457//protein folding	calreticulin-3-like	C2
Glyma.15G147300	darkslateblue	-	-	-	-	CAP-Gly domain-containing linker protein 1-like	C2
Glyma.19G204800	darkslateblue	K12603|1|0.0|1033|gmx:100775270|CCR4-NOT transcription complex subunit 6	-	GO:0004535//poly(A)-specific ribonuclease activity	-	carbon catabolite repressor protein 4 homolog 1-like isoform X1	C1
Glyma.01G151500	darkslateblue	K12603|1|4e-60|229|smo:SELMODRAFT_418021|CCR4-NOT transcription complex subunit 6	-	GO:0004527//exonuclease activity	-	carbon catabolite repressor protein 4 homolog 4-like	C1
Glyma.09G216700	darkslateblue	K12603|1|1e-59|228|smo:SELMODRAFT_418021|CCR4-NOT transcription complex subunit 6	-	GO:0004527//exonuclease activity	-	carbon catabolite repressor protein 4 homolog 4-like isoform X3	C2
Glyma.09G184700	darkslateblue	K12603|1|7e-34|144|bdi:100820928|CCR4-NOT transcription complex subunit 6	GO:0005634//nucleus	GO:0004518//nuclease activity	-	carbon catabolite repressor protein 4 homolog 5-like isoform X1	C1
Glyma.04G017900	darkslateblue	-	GO:0016020//membrane	GO:0004181//metallocarboxypeptidase activity	GO:0006508//proteolysis	carboxypeptidase B2-like isoform X1	C1
Glyma.20G170200	darkslateblue	K07752|1|0.0|1030|gmx:100779927|carboxypeptidase D [EC:3.4.17.22]	-	-	-	carboxypeptidase D-like isoform X1	C1
Glyma.08G362200	darkslateblue	K01637|1|6e-08|57.8|smo:SELMODRAFT_420727|isocitrate lyase [EC:4.1.3.1]	GO:0009507//chloroplast	GO:0016829//lyase activity	GO:0008152//metabolic process	carboxyvinyl-carboxyphosphonate phosphorylmutase, chloroplastic-like isoform X1	C1
Glyma.07G259200	darkslateblue	K08744|1|6e-174|573|gmx:100813678|cardiolipin synthase [EC:2.7.8.-]	-	GO:0016740//transferase activity	-	cardiolipin synthase	C1
Glyma.10G062900	darkslateblue	K09837|1|0.0|1067|gmx:100797221|carotene epsilon-monooxygenase [EC:1.14.99.45]	GO:0009941//chloroplast envelope	GO:0070330//aromatase activity	GO:0010103//stomatal complex morphogenesis	carotene epsilon-monooxygenase, chloroplastic	C1
Glyma.13G147500	darkslateblue	K09837|1|0.0|1024|gmx:100803324|carotene epsilon-monooxygenase [EC:1.14.99.45]	GO:0009941//chloroplast envelope	GO:0070330//aromatase activity	GO:0010103//stomatal complex morphogenesis	carotene epsilon-monooxygenase, chloroplastic-like	C2
Glyma.17G036600	darkslateblue	-	-	-	-	CAS1 domain-containing protein 1-like isoform X1	C7
Glyma.03G164700	darkslateblue	K08960|1|0.0|724|pop:POPTR_725863|casein kinase 1, epsilon [EC:2.7.11.1];K00924|3|0.0|692|ath:AT4G28540|[EC:2.7.1.-]	-	-	-	casein kinase I isoform delta-like	C2
Glyma.09G065200	darkslateblue	K02218|1|0.0|743|vvi:100261234|casein kinase 1 [EC:2.7.11.1]	-	-	-	casein kinase I isoform delta-like	C2
Glyma.20G208800	darkslateblue	K08960|1|0.0|915|gmx:100804897|casein kinase 1, epsilon [EC:2.7.11.1]	-	GO:0005524//ATP binding	GO:0006468//protein phosphorylation	casein kinase I isoform delta-like	C2
Glyma.10G181700	darkslateblue	K08960|1|0.0|888|gmx:100804897|casein kinase 1, epsilon [EC:2.7.11.1]	-	GO:0005524//ATP binding	GO:0006468//protein phosphorylation	casein kinase I isoform delta-like isoform 1	C2
Glyma.13G105900	darkslateblue	K02218|1|0.0|698|vvi:100261234|casein kinase 1 [EC:2.7.11.1]	GO:0005886//plasma membrane	GO:0005524//ATP binding	GO:0006468//protein phosphorylation	casein kinase I isoform delta-like isoform 1	C1
Glyma.17G053500	darkslateblue	K02218|1|0.0|776|vvi:100261234|casein kinase 1 [EC:2.7.11.1]	GO:0005886//plasma membrane	GO:0005524//ATP binding	GO:0006468//protein phosphorylation	casein kinase I isoform delta-like isoform 1	C1
Glyma.15G171100	darkslateblue	K02218|1|0.0|740|vvi:100261234|casein kinase 1 [EC:2.7.11.1]	-	-	-	casein kinase I isoform delta-like isoform X1	C2
Glyma.19G166100	darkslateblue	K00924|1|4e-147|484|ath:AT4G28540|[EC:2.7.1.-];K08960|4|8e-147|490|pop:POPTR_725863|casein kinase 1, epsilon [EC:2.7.11.1]	-	-	-	casein kinase I isoform delta-like isoform X1	C2
Glyma.05G104200	darkslateblue	K03097|1|0.0|847|gmx:100819679|casein kinase II subunit alpha [EC:2.7.11.1]	-	GO:0005524//ATP binding	GO:0006468//protein phosphorylation	casein kinase II subunit alpha-1-like	C11
Glyma.15G097400	darkslateblue	-	GO:0005886//plasma membrane	-	-	CASP-like protein 6-like	C10
Glyma.17G090100	darkslateblue	K13171|1|8e-08|56.6|aly:ARALYDRAFT_901882|serine/arginine repetitive matrix protein 1;K00850|3|5e-07|53.9|osa:4336113|6-phosphofructokinase [EC:2.7.1.11];K01115|5|4e-06|50.8|vcn:VOLCADRAFT_99471|phospholipase D [EC:3.1.4.4]	GO:0016020//membrane	-	-	CASP-like protein At2g36330-like	C11
Glyma.20G203000	darkslateblue	-	GO:0005886//plasma membrane	-	-	CASP-like protein At3g23200-like	C9
Glyma.07G169900	darkslateblue	K01363|1|1e-34|142|gmx:100788988|cathepsin B [EC:3.4.22.1]	GO:0005773//vacuole	GO:0004197//cysteine-type endopeptidase activity	GO:0006508//proteolysis	cathepsin B-like	C2
Glyma.17G043400	darkslateblue	-	-	-	-	cation/H(+) antiporter 19-like	C10
Glyma.04G061500	darkslateblue	K00924|1|2e-125|447|ath:AT1G30270|[EC:2.7.1.-];K07198|3|2e-67|254|gmx:100806916|5'-AMP-activated protein kinase, catalytic alpha subunit [EC:2.7.11.11]	-	GO:0005524//ATP binding	GO:0006468//protein phosphorylation	CBL-interacting serine/threonine-protein kinase 25-like	C6
Glyma.02G217300	darkslateblue	K00924|1|4e-144|510|osa:4342410|[EC:2.7.1.-];K07198|3|9e-72|270|pop:POPTR_818055|5'-AMP-activated protein kinase, catalytic alpha subunit [EC:2.7.11.11]	-	-	-	CBL-interacting serine/threonine-protein kinase 8 isoform X1	C9
Glyma.06G092300	darkslateblue	K00924|1|1e-146|518|osa:4342410|[EC:2.7.1.-];K07198|3|8e-71|266|pop:POPTR_818055|5'-AMP-activated protein kinase, catalytic alpha subunit [EC:2.7.11.11]	-	-	-	CBL-interacting serine/threonine-protein kinase 8-like isoform X1	C1
Glyma.02G104200	darkslateblue	-	GO:0009507//chloroplast	-	-	CBS domain-containing protein CBSX1, chloroplastic-like	C2
Glyma.07G043700	darkslateblue	K14832|1|0.0|2015|gmx:100814566|ribosome biogenesis protein MAK21	-	-	-	CCAAT/enhancer-binding protein zeta-like	C2
Glyma.16G012100	darkslateblue	K14832|1|0.0|1949|gmx:100802669|ribosome biogenesis protein MAK21	-	-	-	CCAAT/enhancer-binding protein zeta-like	C2
Glyma.03G118200	darkslateblue	K12604|1|0.0|903|gmx:100783935|CCR4-NOT transcription complex subunit 1	-	-	-	CCR4-NOT transcription complex subunit 1-like	C2
Glyma.07G108700	darkslateblue	K12604|1|0.0|4695|gmx:100783935|CCR4-NOT transcription complex subunit 1	-	-	-	CCR4-NOT transcription complex subunit 1-like isoform X1	C2
Glyma.03G118400	darkslateblue	K12604|1|0.0|4546|gmx:100783935|CCR4-NOT transcription complex subunit 1	-	-	-	CCR4-NOT transcription complex subunit 1-like isoform X5	C1
Glyma.02G071300	darkslateblue	K12580|1|0.0|1670|gmx:100819202|CCR4-NOT transcription complex subunit 3	GO:0005634//nucleus	-	GO:0006355//regulation of transcription, DNA-dependent	CCR4-NOT transcription complex subunit 3-like	C2
Glyma.16G042600	darkslateblue	K12580|1|0.0|1705|gmx:100783415|CCR4-NOT transcription complex subunit 3	GO:0005634//nucleus	-	GO:0006355//regulation of transcription, DNA-dependent	CCR4-NOT transcription complex subunit 3-like	C1
Glyma.11G073400	darkslateblue	K14441|1|1e-33|143|cme:CMQ410C|ribosomal protein S12 methylthiotransferase [EC:2.-.-.-];K15865|2|4e-32|138|vvi:100258899|CDK5 regulatory subunit-associated protein 1-like 1	-	GO:0051539//4 iron, 4 sulfur cluster binding	GO:0009451//RNA modification	CDK5RAP1-like protein-like isoform X1	C2
Glyma.10G091600	darkslateblue	-	-	-	-	CDK5RAP3-like protein-like isoform X2	C1
Glyma.16G020600	darkslateblue	K00924|1|0.0|585|aly:ARALYDRAFT_485401|[EC:2.7.1.-]	-	GO:0004683//calmodulin-dependent protein kinase activity	GO:0006468//protein phosphorylation	CDPK-related kinase 3-like	C10
Glyma.01G184300	darkslateblue	K00924|1|0.0|709|ath:AT3G50530|[EC:2.7.1.-]	GO:0005737//cytoplasm	GO:0005509//calcium ion binding	GO:0006468//protein phosphorylation	CDPK-related kinase 5-like	C2
Glyma.02G134600	darkslateblue	K00924|1|0.0|931|aly:ARALYDRAFT_485401|[EC:2.7.1.-]	-	GO:0005509//calcium ion binding	GO:0006468//protein phosphorylation	CDPK-related kinase 5-like	C9
Glyma.11G058000	darkslateblue	K00924|1|0.0|795|ath:AT3G50530|[EC:2.7.1.-]	GO:0005737//cytoplasm	GO:0004723//calcium-dependent protein serine/threonine phosphatase activity	GO:0009825//multidimensional cell growth	CDPK-related kinase 5-like	C2
Glyma.06G134200	darkslateblue	K00924|1|0.0|839|ath:AT3G49370|[EC:2.7.1.-]	-	GO:0004683//calmodulin-dependent protein kinase activity	GO:0006468//protein phosphorylation	CDPK-related kinase 6-like	C1
Glyma.10G035700	darkslateblue	K10727|1|3e-53|208|pop:POPTR_816093|chromatin licensing and DNA replication factor 1	-	-	-	CDT1-like protein a, chloroplastic-like	C2
Glyma.13G122100	darkslateblue	K10727|1|9e-52|203|aly:ARALYDRAFT_485876|chromatin licensing and DNA replication factor 1	-	-	-	CDT1-like protein a, chloroplastic-like	C2
Glyma.16G211300	darkslateblue	K10727|1|5e-20|97.4|pop:POPTR_816093|chromatin licensing and DNA replication factor 1	-	-	-	CDT1-like protein a, chloroplastic-like	C2
Glyma.17G036100	darkslateblue	-	-	GO:0030599//pectinesterase activity	GO:0043086//negative regulation of catalytic activity	cell wall / vacuolar inhibitor of fructosidase 2-like	C2
Glyma.11G023900	darkslateblue	-	-	-	-	cell wall protein AWA1-like	C2
Glyma.13G084300	darkslateblue	-	-	-	-	cell wall protein AWA1-like isoform X2	C1
Glyma.04G153700	darkslateblue	K10999|1|0.0|2100|gmx:100815436|cellulose synthase A [EC:2.4.1.12]	GO:0016021//integral to membrane	GO:0016760//cellulose synthase (UDP-forming) activity	GO:0030244//cellulose biosynthetic process	cellulose synthase A catalytic subunit 7 [UDP-forming]-like	C9
Glyma.04G255400	darkslateblue	K10999|1|4e-99|360|sbi:SORBI_01g004210|cellulose synthase A [EC:2.4.1.12]	GO:0016021//integral to membrane	GO:0016760//cellulose synthase (UDP-forming) activity	GO:0030244//cellulose biosynthetic process	cellulose synthase-like protein G1-like	C2
Glyma.05G043400	darkslateblue	K15360|1|6e-33|139|pop:POPTR_662078|centromere protein X	-	-	-	centromere protein X-like	C2
Glyma.14G050700	darkslateblue	K11578|1|0.0|1066|gmx:100802645|centromere/kinetochore protein ZW10	GO:0000775//chromosome, centromeric region	-	GO:0007067//mitosis	centromere/kinetochore protein zw10 homolog	C1
Glyma.17G208400	darkslateblue	K11498|1|0.0|2428|gmx:100813718|centromeric protein E	GO:0043234//protein complex	GO:0000166//nucleotide binding	-	centromere-associated protein E isoform X2	C1
Glyma.17G233200	darkslateblue	K11498|1|1e-139|496|gmx:100813718|centromeric protein E	-	-	-	centromere-associated protein E-like	C2
Glyma.U029300	darkslateblue	K11498|1|1e-139|496|gmx:100813718|centromeric protein E	-	-	-	centromere-associated protein E-like	C2
Glyma.11G006800	darkslateblue	K10400|1|3e-34|147|vvi:100255624|kinesin family member 15;K09291|4|2e-29|130|gmx:100811882|nucleoprotein TPR	-	GO:0016740//transferase activity	-	centromere-associated protein E-like isoform X1	C1
Glyma.13G030600	darkslateblue	K11498|1|0.0|1269|bdi:100836602|centromeric protein E	-	-	-	centromere-associated protein E-like isoform X1	C2
Glyma.19G150300	darkslateblue	K11498|1|0.0|955|bdi:100836602|centromeric protein E	GO:0005875//microtubule associated complex	GO:0005524//ATP binding	GO:0007018//microtubule-based movement	centromere-associated protein E-like isoform X1	C2
Glyma.06G023500	darkslateblue	K10401|1|4e-33|142|ppp:PHYPADRAFT_113725|kinesin family member 18/19;K10398|2|6e-30|131|bdi:100829843|kinesin family member 11	-	-	-	centromere-associated protein E-like isoform X2	C2
Glyma.13G096600	darkslateblue	K06085|1|4e-131|466|ppp:PHYPADRAFT_186245|synovial sarcoma, X breakpoint 2 interacting protein	-	-	-	centrosomal protein of 83 kDa-like isoform X2	C2
Glyma.11G011500	darkslateblue	K00660|1|0.0|567|sbi:SORBI_05g020160|chalcone synthase [EC:2.3.1.74]	-	GO:0016747//transferase activity, transferring acyl groups other than amino-acyl groups	GO:0009058//biosynthetic process	chalcone synthase	C4
Glyma.06G118500	darkslateblue	K00660|1|5e-120|429|gmx:100775264|chalcone synthase [EC:2.3.1.74]	GO:0043231//intracellular membrane-bounded organelle	GO:0016747//transferase activity, transferring acyl groups other than amino-acyl groups	GO:0009813//flavonoid biosynthetic process	chalcone synthase-like	C1
Glyma.17G058400	darkslateblue	K03695|1|5e-17|89.0|bdi:100825913|ATP-dependent Clp protease ATP-binding subunit ClpB	-	-	-	chaperone protein ClpB1-like	C2
Glyma.05G201100	darkslateblue	K03696|1|0.0|1654|gmx:100804035|ATP-dependent Clp protease ATP-binding subunit ClpC	-	GO:0017111//nucleoside-triphosphatase activity	GO:0006508//proteolysis	chaperone protein ClpC, chloroplastic-like	C1
Glyma.08G008400	darkslateblue	K03696|1|0.0|1639|gmx:100804035|ATP-dependent Clp protease ATP-binding subunit ClpC	-	GO:0017111//nucleoside-triphosphatase activity	GO:0006508//proteolysis	chaperone protein ClpC, chloroplastic-like	C2
Glyma.09G003500	darkslateblue	K03686|1|0.0|904|gmx:100819943|molecular chaperone DnaJ	-	GO:0046872//metal ion binding	GO:0006457//protein folding	chaperone protein dnaJ 1, mitochondrial	C2
Glyma.08G152100	darkslateblue	K03686|1|6e-174|608|gmx:100799735|molecular chaperone DnaJ	-	GO:0046872//metal ion binding	GO:0006457//protein folding	chaperone protein dnaJ 1, mitochondrial-like	C2
Glyma.14G178800	darkslateblue	K03686|1|5e-72|271|ppp:PHYPADRAFT_43111|molecular chaperone DnaJ	-	-	-	chaperone protein dnaJ 1, mitochondrial-like isoform X1	C1
Glyma.01G209800	darkslateblue	K09531|1|0.0|1055|gmx:100817782|DnaJ homolog subfamily C member 11	-	-	-	chaperone protein dnaJ 13-like	C2
Glyma.11G032400	darkslateblue	K09531|1|0.0|605|gmx:100817782|DnaJ homolog subfamily C member 11	-	-	-	chaperone protein dnaJ 13-like	C2
Glyma.10G272200	darkslateblue	K09519|1|4e-16|85.1|sbi:SORBI_09g002340|DnaJ homolog subfamily B member 13;K09517|2|2e-15|82.8|mtr:MTR_7g109340|DnaJ homolog subfamily B member 11;K09518|5|2e-15|82.4|vcn:VOLCADRAFT_83498|DnaJ homolog subfamily B member 12	-	-	-	chaperone protein dnaJ 15	C2
Glyma.20G117900	darkslateblue	K09517|1|8e-16|84.0|mtr:MTR_7g109340|DnaJ homolog subfamily B member 11;K09519|2|8e-16|84.0|sbi:SORBI_09g002340|DnaJ homolog subfamily B member 13	-	-	-	chaperone protein dnaJ 15-like	C2
Glyma.06G107400	darkslateblue	-	-	-	-	chaperone protein dnaJ 20, chloroplastic-like	C9
Glyma.02G179900	darkslateblue	K09529|1|2e-159|560|gmx:100781463|DnaJ homolog subfamily C member 9	-	-	GO:0006950//response to stress	chaperone protein dnaJ 6-like	C2
Glyma.10G094400	darkslateblue	K09529|1|3e-154|432|gmx:100811936|DnaJ homolog subfamily C member 9	-	-	GO:0006950//response to stress	chaperone protein dnaJ 6-like	C9
Glyma.19G143100	darkslateblue	K09529|1|4e-152|417|gmx:100793909|DnaJ homolog subfamily C member 9	-	-	GO:0006950//response to stress	chaperone protein dnaJ 6-like	C2
Glyma.01G069500	darkslateblue	K04077|1|6e-174|609|bdi:100842360|chaperonin GroEL	GO:0005737//cytoplasm	GO:0005524//ATP binding	GO:0042026//protein refolding	chaperonin 60 subunit beta 4, chloroplastic-like isoform X2	C1
Glyma.20G079300	darkslateblue	K04077|1|0.0|1065|gmx:100788248|chaperonin GroEL	GO:0005737//cytoplasm	GO:0005524//ATP binding	GO:0042026//protein refolding	chaperonin CPN60-2, mitochondrial isoform 1	C2
Glyma.10G127800	darkslateblue	K04077|1|0.0|1088|gmx:100788248|chaperonin GroEL	GO:0005737//cytoplasm	GO:0005524//ATP binding	GO:0042026//protein refolding	chaperonin CPN60-2, mitochondrial-like isoform 1	C2
Glyma.07G009600	darkslateblue	K04077|1|0.0|786|gmx:100788248|chaperonin GroEL	GO:0005737//cytoplasm	GO:0005524//ATP binding	GO:0042026//protein refolding	chaperonin CPN60-like 2, mitochondrial-like	C2
Glyma.20G054500	darkslateblue	K13429|1|0.0|682|rcu:RCOM_1115620|chitin elicitor receptor kinase 1	-	GO:0004672//protein kinase activity	GO:0016310//phosphorylation	chitin elicitor receptor kinase 1-like isoform X1	C1
Glyma.19G178700	darkslateblue	K11323|1|2e-07|53.1|vcn:VOLCADRAFT_121342|histone arginine demethylase JMJD6 [EC:1.14.11.-]	-	-	-	chitinase-like protein PB1E7.04c-like isoform X1	C2
Glyma.15G256700	darkslateblue	K03842|1|0.0|969|gmx:100789238|beta-1,4-mannosyltransferase [EC:2.4.1.142]	-	-	-	chitobiosyldiphosphodolichol beta-mannosyltransferase-like isoform X1	C1
Glyma.17G076100	darkslateblue	K01183|1|0.0|765|gmx:100804105|chitinase [EC:3.2.1.14]	-	GO:0004553//hydrolase activity, hydrolyzing O-glycosyl compounds	GO:0071704	chitotriosidase-1-like	C2
Glyma.01G239000	darkslateblue	K05016|1|0.0|1533|gmx:100811908|chloride channel 7	GO:0016021//integral to membrane	GO:0005247//voltage-gated chloride channel activity	GO:0055085//transmembrane transport	chloride channel protein CLC-d-like isoform X1	C1
Glyma.11G004600	darkslateblue	K05016|1|0.0|1174|gmx:100811908|chloride channel 7	GO:0016021//integral to membrane	GO:0005247//voltage-gated chloride channel activity	GO:0055085//transmembrane transport	chloride channel protein CLC-d-like isoform X1	C1
Glyma.14G000500	darkslateblue	-	GO:0016021//integral to membrane	GO:0005247//voltage-gated chloride channel activity	GO:0055085//transmembrane transport	chloride channel protein CLC-e-like isoform X1	C1
Glyma.04G114800	darkslateblue	K05016|1|3e-09|63.2|sbi:SORBI_06g030530|chloride channel 7	GO:0016021//integral to membrane	GO:0005247//voltage-gated chloride channel activity	GO:0055085//transmembrane transport	chloride channel protein CLC-f-like	C2
Glyma.06G039700	darkslateblue	K08911|1|5e-106|382|pop:POPTR_826794|light-harvesting complex I chlorophyll a/b binding protein 5	GO:0016020//membrane	GO:0046872//metal ion binding	GO:0009765//photosynthesis, light harvesting	chlorophyll a-b binding protein 7, chloroplastic-like	C2
Glyma.15G215900	darkslateblue	K13606|1|2e-172|603|gmx:100797874|chlorophyll(ide) b reductase [EC:1.1.1.294]	-	GO:0016491//oxidoreductase activity	GO:0008152//metabolic process	chlorophyll(ide) b reductase NOL, chloroplastic-like isoform X3	C2
Glyma.08G359700	darkslateblue	-	GO:0016021//integral to membrane	-	-	chloroplast envelope membrane protein-like isoform X1	C1
Glyma.10G026600	darkslateblue	-	GO:0010287//plastoglobule	GO:0008266//poly(U) RNA binding	GO:0006364//rRNA processing	chloroplast stem-loop binding protein of 41 kDa a, chloroplastic-like	C2
Glyma.09G183900	darkslateblue	K01051|1|3e-13|76.3|gmx:100776781|pectinesterase [EC:3.1.1.11];K14709|5|4e-13|75.9|vcn:VOLCADRAFT_104214|solute carrier family 39 (zinc transporter), member 1/2/3	-	GO:0046872//metal ion binding	-	chloroplastic group IIA intron splicing facilitator CRS1, chloroplastic-like	C2
Glyma.17G054400	darkslateblue	-	-	-	-	chloroplastic group IIA intron splicing facilitator CRS1, chloroplastic-like	C2
Glyma.19G014000	darkslateblue	-	-	-	-	chloroplastic group IIA intron splicing facilitator CRS1, chloroplastic-like	C1
Glyma.20G205000	darkslateblue	-	-	GO:0003723//RNA binding	-	chloroplastic group IIA intron splicing facilitator CRS1, chloroplastic-like	C2
Glyma.07G092300	darkslateblue	K14709|1|3e-15|82.4|vcn:VOLCADRAFT_104214|solute carrier family 39 (zinc transporter), member 1/2/3	-	GO:0046872//metal ion binding	-	chloroplastic group IIA intron splicing facilitator CRS1, chloroplastic-like isoform X1	C1
Glyma.18G295000	darkslateblue	-	-	-	-	chloroplastic group IIA intron splicing facilitator CRS1, chloroplastic-like isoform X2	C2
Glyma.17G057700	darkslateblue	-	-	GO:0016708//oxidoreductase activity, acting on paired donors, with incorporation or reduction of molecular oxygen, NAD(P)H as one donor, and incorporation of two atoms of oxygen into one donor	GO:0019439//aromatic compound catabolic process	choline monooxygenase, chloroplastic-like isoform X1	C1
Glyma.12G223200	darkslateblue	K15377|1|0.0|1249|gmx:100815939|solute carrier family 44 (choline transporter-like protein), member 2/4/5	GO:0016021//integral to membrane	-	-	choline transporter-like protein 2-like	C3
Glyma.02G128300	darkslateblue	K00993|1|0.0|813|gmx:100782910|ethanolaminephosphotransferase [EC:2.7.8.1]	GO:0005794//Golgi apparatus	GO:0030572//phosphatidyltransferase activity	GO:0046686//response to cadmium ion	choline/ethanolaminephosphotransferase 1-like isoform X1	C10
Glyma.14G002900	darkslateblue	K00968|1|1e-144|511|vvi:100267395|choline-phosphate cytidylyltransferase [EC:2.7.7.15]	-	-	-	choline-phosphate cytidylyltransferase 1 isoform X1	C1
Glyma.08G099900	darkslateblue	K08818|1|1e-50|199|vvi:100246062|cell division cycle 2-like [EC:2.7.11.22];K13172|2|5e-06|51.6|bdi:100822512|serine/arginine repetitive matrix protein 2	-	-	-	chromatin assembly factor 1 subunit A-like	C1
Glyma.09G248000	darkslateblue	K10750|1|3e-66|252|ppp:PHYPADRAFT_97731|chromatin assembly factor 1 subunit A;K05658|3|4e-12|72.4|ota:Ot01g04530|ATP-binding cassette, subfamily B (MDR/TAP), member 1;K04508|4|5e-07|55.5|gmx:100810406|transducin (beta)-like 1;K09291|5|5e-07|55.5|bdi:100825730|nucleoprotein TPR	-	-	-	chromatin assembly factor 1 subunit FAS1-like	C2
Glyma.05G190800	darkslateblue	K10751|1|0.0|1156|gmx:100784411|chromatin assembly factor 1 subunit B	-	-	-	chromatin assembly factor 1 subunit FAS2-like isoform X1	C2
Glyma.13G117200	darkslateblue	K11648|1|8e-135|478|gmx:100818624|SWI/SNF-related matrix-associated actin-dependent regulator of chromatin subfamily B member 1	GO:0000228//nuclear chromosome	-	GO:0006338//chromatin remodeling	chromatin structure-remodeling complex protein BSH-like isoform X1	C1
Glyma.17G022300	darkslateblue	K11647|1|0.0|637|cme:CMM316C|SWI/SNF-related matrix-associated actin-dependent regulator of chromatin subfamily A member 2/4 [EC:3.6.4.-]	-	-	-	chromatin structure-remodeling complex protein SYD-like isoform X2	C1
Glyma.U018800	darkslateblue	K11667|1|1e-63|241|rcu:RCOM_0977290|INO80 complex subunit C	-	-	-	chromatin-remodeling complex subunit ies6-like isoform X1	C2
Glyma.16G079900	darkslateblue	K15168|1|1e-06|53.9|ath:AT1G25540|mediator of RNA polymerase II transcription subunit 25;K14486|3|1e-06|53.5|ath:AT5G20730|auxin response factor;K15616|5|4e-06|52.0|vcn:VOLCADRAFT_96122|eyes absent homolog 1 [EC:3.1.3.48]	-	-	-	chromo domain-containing protein LHP1-like	C1
Glyma.03G094200	darkslateblue	-	-	-	-	chromo domain-containing protein LHP1-like isoform X2	C2
Glyma.02G281000	darkslateblue	K11367|1|0.0|2932|gmx:100808039|chromodomain-helicase-DNA-binding protein 1 [EC:3.6.4.12]	-	-	-	chromodomain-helicase-DNA-binding protein 1-like	C1
Glyma.03G181800	darkslateblue	K11643|1|2e-59|230|smo:SELMODRAFT_155996|chromodomain-helicase-DNA-binding protein 4 [EC:3.6.4.12]	-	GO:0005488//binding	-	chromodomain-helicase-DNA-binding protein 8-like	C1
Glyma.10G123400	darkslateblue	K11269|1|0.0|1930|gmx:100785041|chromosome transmission fidelity protein 18	GO:0005657//replication fork	GO:0017111//nucleoside-triphosphatase activity	GO:0006261//DNA-dependent DNA replication	chromosome transmission fidelity protein 18 homolog isoform X1	C2
Glyma.20G075900	darkslateblue	K11269|1|6e-147|518|gmx:100791474|chromosome transmission fidelity protein 18	-	GO:0017111//nucleoside-triphosphatase activity	-	chromosome transmission fidelity protein 18 homolog isoform X1	C2
Glyma.04G041300	darkslateblue	K10395|1|0.0|1722|gmx:100786770|kinesin family member 4/7/21/27	GO:0005875//microtubule associated complex	GO:0005524//ATP binding	GO:0007018//microtubule-based movement	chromosome-associated kinesin KIF4A-like	C1
Glyma.06G042400	darkslateblue	K10395|1|0.0|1713|gmx:100786770|kinesin family member 4/7/21/27	GO:0005737//cytoplasm	GO:0005524//ATP binding	GO:0007018//microtubule-based movement	chromosome-associated kinesin KIF4A-like isoform X1	C2
Glyma.17G239500	darkslateblue	K10395|1|0.0|2028|gmx:100786770|kinesin family member 4/7/21/27	GO:0005875//microtubule associated complex	GO:0005524//ATP binding	GO:0007018//microtubule-based movement	chromosome-associated kinesin KIF4A-like isoform X1	C2
Glyma.14G085200	darkslateblue	K10395|1|0.0|1941|gmx:100789048|kinesin family member 4/7/21/27	GO:0005875//microtubule associated complex	GO:0005524//ATP binding	GO:0007018//microtubule-based movement	chromosome-associated kinesin KIF4A-like isoform X3	C1
Glyma.06G096600	darkslateblue	K10395|1|2e-68|258|rcu:RCOM_1039560|kinesin family member 4/7/21/27	-	-	-	chromosome-associated kinesin KIF4-like	C2
Glyma.14G181800	darkslateblue	K10395|1|0.0|2544|gmx:100784439|kinesin family member 4/7/21/27	GO:0005875//microtubule associated complex	GO:0005524//ATP binding	GO:0007018//microtubule-based movement	chromosome-associated kinesin KIF4-like isoform X1	C2
Glyma.17G169400	darkslateblue	K10395|1|0.0|1498|vvi:100255840|kinesin family member 4/7/21/27	GO:0005875//microtubule associated complex	GO:0005524//ATP binding	GO:0007018//microtubule-based movement	chromosome-associated kinesin KIF4-like isoform X1	C1
Glyma.02G214300	darkslateblue	K10395|1|0.0|2527|gmx:100817984|kinesin family member 4/7/21/27	GO:0005875//microtubule associated complex	GO:0005524//ATP binding	GO:0007018//microtubule-based movement	chromosome-associated kinesin KIF4-like isoform X2	C2
Glyma.14G197600	darkslateblue	K09753|1|9e-77|285|rcu:RCOM_0470860|cinnamoyl-CoA reductase [EC:1.2.1.44]	-	GO:0016491//oxidoreductase activity	GO:0008152//metabolic process	cinnamoyl-CoA reductase 1-like isoform X1	C2
Glyma.17G233900	darkslateblue	K14548|1|0.0|1326|gmx:100797494|U3 small nucleolar RNA-associated protein 4	-	-	-	cirhin-like isoform X1	C1
Glyma.15G268500	darkslateblue	K01647|1|0.0|949|gmx:100499624|citrate synthase [EC:2.3.3.1]	-	GO:0004108//citrate (Si)-synthase activity	GO:0006099//tricarboxylic acid cycle	citrate synthase, mitochondrial isoform X1	C2
Glyma.13G042500	darkslateblue	K12418|1|5e-10|63.2|cre:CHLREDRAFT_32523|fatty acid desaturase (delta-4 desaturase) [EC:1.14.19.-];K01051|3|7e-10|62.8|gmx:100776781|pectinesterase [EC:3.1.1.11]	-	-	-	classical arabinogalactan protein 1-like	C2
Glyma.02G228400	darkslateblue	K04646|1|0.0|3228|gmx:100776763|clathrin heavy chain	GO:0030132//clathrin coat of coated pit	GO:0005198//structural molecule activity	GO:0016192//vesicle-mediated transport	clathrin heavy chain 1-like	C2
Glyma.11G062900	darkslateblue	K04646|1|0.0|3230|gmx:100776763|clathrin heavy chain	-	-	-	clathrin heavy chain 1-like	C2
Glyma.11G231100	darkslateblue	K04646|1|0.0|3374|gmx:100802224|clathrin heavy chain	GO:0030132//clathrin coat of coated pit	GO:0005198//structural molecule activity	GO:0016192//vesicle-mediated transport	clathrin heavy chain 1-like	C2
Glyma.14G195400	darkslateblue	K04646|1|0.0|3383|gmx:100776763|clathrin heavy chain	GO:0030132//clathrin coat of coated pit	GO:0005198//structural molecule activity	GO:0016192//vesicle-mediated transport	clathrin heavy chain 1-like	C2
Glyma.18G026000	darkslateblue	K04646|1|0.0|3353|gmx:100802224|clathrin heavy chain	GO:0030132//clathrin coat of coated pit	GO:0005198//structural molecule activity	GO:0016192//vesicle-mediated transport	clathrin heavy chain 1-like	C2
Glyma.01G179300	darkslateblue	K04646|1|0.0|3226|gmx:100776763|clathrin heavy chain	-	-	-	clathrin heavy chain 2-like	C2
Glyma.02G258200	darkslateblue	K04646|1|0.0|3385|gmx:100786617|clathrin heavy chain	GO:0030132//clathrin coat of coated pit	GO:0005198//structural molecule activity	GO:0016192//vesicle-mediated transport	clathrin heavy chain 2-like	C2
Glyma.14G058300	darkslateblue	K04646|1|0.0|3024|gmx:100786715|clathrin heavy chain	GO:0030132//clathrin coat of coated pit	GO:0005198//structural molecule activity	GO:0016192//vesicle-mediated transport	clathrin heavy chain 2-like	C1
Glyma.01G115100	darkslateblue	-	-	-	-	clathrin light chain 1-like	C1
Glyma.01G214100	darkslateblue	-	-	-	-	cleavage and polyadenylation specificity factor CPSF30-like isoform X1	C2
Glyma.11G027800	darkslateblue	-	GO:0005634//nucleus	-	-	cleavage and polyadenylation specificity factor CPSF30-like isoform X1	C2
Glyma.16G203900	darkslateblue	K14401|1|0.0|2465|gmx:100785543|cleavage and polyadenylation specificity factor subunit 1	-	-	-	cleavage and polyadenylation specificity factor subunit 1-like	C2
Glyma.09G153100	darkslateblue	K14401|1|0.0|2883|gmx:100801803|cleavage and polyadenylation specificity factor subunit 1	-	-	-	cleavage and polyadenylation specificity factor subunit 1-like isoform X1	C1
Glyma.16G182300	darkslateblue	K14402|1|0.0|1432|gmx:100777002|cleavage and polyadenylation specificity factor subunit 2	GO:0005847//mRNA cleavage and polyadenylation specificity factor complex	GO:0016787//hydrolase activity	GO:0006378//mRNA polyadenylation	cleavage and polyadenylation specificity factor subunit 2-like isoform 1	C1
Glyma.09G136900	darkslateblue	K14402|1|0.0|1473|gmx:100777002|cleavage and polyadenylation specificity factor subunit 2	GO:0005847//mRNA cleavage and polyadenylation specificity factor complex	GO:0016787//hydrolase activity	GO:0006378//mRNA polyadenylation	cleavage and polyadenylation specificity factor subunit 2-like isoform X1	C2
Glyma.02G085400	darkslateblue	K13148|1|0.0|1036|gmx:100814997|integrator complex subunit 11 [EC:3.1.27.-]	-	GO:0016787//hydrolase activity	-	cleavage and polyadenylation specificity factor subunit 3-II-like isoform X1	C2
Glyma.06G205000	darkslateblue	K14406|1|0.0|855|gmx:100809908|cleavage stimulation factor subunit 1	-	-	-	cleavage stimulation factor subunit 1-like	C2
Glyma.08G041600	darkslateblue	K14407|1|1e-26|114|pop:POPTR_754396|cleavage stimulation factor subunit 2	-	-	-	cleavage stimulation factor subunit 2-like	C2
Glyma.20G172200	darkslateblue	K14407|1|0.0|986|gmx:100806489|cleavage stimulation factor subunit 2	-	-	-	cleavage stimulation factor subunit 2-like isoform X2	C1
Glyma.19G064500	darkslateblue	K14408|1|0.0|1477|gmx:100799377|cleavage stimulation factor subunit 3	GO:0005634//nucleus	-	GO:0006397//mRNA processing	cleavage stimulation factor subunit 3-like	C2
Glyma.13G130000	darkslateblue	-	GO:0005886//plasma membrane	-	GO:0007067//mitosis	CLIP-associated protein-like	C1
Glyma.10G042600	darkslateblue	-	GO:0005886//plasma membrane	-	GO:0007067//mitosis	CLIP-associated protein-like isoform X1	C1
Glyma.19G060900	darkslateblue	-	-	-	-	CLIP-associated protein-like isoform X1	C2
Glyma.09G153200	darkslateblue	K03696|1|5e-10|63.5|bdi:100825356|ATP-dependent Clp protease ATP-binding subunit ClpC	-	-	-	clp protease-related protein At4g12060, chloroplastic-like	C2
Glyma.09G153300	darkslateblue	K03696|1|3e-13|74.7|bdi:100825356|ATP-dependent Clp protease ATP-binding subunit ClpC	-	-	-	clp protease-related protein At4g12060, chloroplastic-like isoform X1	C2
Glyma.04G156200	darkslateblue	K03255|1|9e-114|411|ppp:PHYPADRAFT_203627|protein TIF31	-	GO:0003743//translation initiation factor activity	GO:0006413//translational initiation	clustered mitochondria protein-like	C2
Glyma.06G223500	darkslateblue	K03255|1|3e-100|366|ppp:PHYPADRAFT_203627|protein TIF31	-	GO:0003743//translation initiation factor activity	GO:0006413//translational initiation	clustered mitochondria protein-like	C2
Glyma.08G214000	darkslateblue	K03255|1|1e-95|350|ppp:PHYPADRAFT_203627|protein TIF31	-	-	-	clustered mitochondria protein-like	C2
Glyma.07G028800	darkslateblue	K03255|1|3e-100|366|pop:POPTR_843324|protein TIF31	-	-	-	clustered mitochondria protein-like isoform X1	C2
Glyma.07G055900	darkslateblue	K03255|1|1e-108|394|ppp:PHYPADRAFT_203627|protein TIF31	-	GO:0003743//translation initiation factor activity	GO:0006413//translational initiation	clustered mitochondria protein-like isoform X1	C2
Glyma.08G152400	darkslateblue	K03255|1|0.0|2867|gmx:100816894|protein TIF31	-	-	-	clustered mitochondria protein-like isoform X1	C1
Glyma.15G271800	darkslateblue	K03255|1|0.0|2852|gmx:100785880|protein TIF31	-	-	-	clustered mitochondria protein-like isoform X1	C1
Glyma.16G024600	darkslateblue	K03255|1|2e-109|396|ppp:PHYPADRAFT_203627|protein TIF31	-	-	-	clustered mitochondria protein-like isoform X1	C2
Glyma.13G360100	darkslateblue	K05236|1|7e-76|284|smo:SELMODRAFT_154977|coatomer protein complex, subunit alpha (xenin)	GO:0030117//membrane coat	GO:0016905//myosin heavy chain kinase activity	GO:0016192//vesicle-mediated transport	coatomer subunit beta'-2-like isoform X1	C2
Glyma.13G360200	darkslateblue	K05236|1|2e-35|149|sbi:SORBI_01g010390|coatomer protein complex, subunit alpha (xenin)	-	GO:0016740//transferase activity	GO:0006810//transport	coatomer subunit beta'-2-like isoform X1	C2
Glyma.15G013800	darkslateblue	K05236|1|5e-75|281|smo:SELMODRAFT_154977|coatomer protein complex, subunit alpha (xenin)	GO:0030117//membrane coat	GO:0016905//myosin heavy chain kinase activity	GO:0016192//vesicle-mediated transport	coatomer subunit beta'-2-like isoform X1	C2
Glyma.11G114600	darkslateblue	-	GO:0030131//clathrin adaptor complex	-	GO:0006890//retrograde vesicle-mediated transport, Golgi to ER	coatomer subunit delta-like	C3
Glyma.04G013200	darkslateblue	K12392|1|1e-18|94.4|mtr:MTR_4g076210|AP-1 complex subunit beta-1	GO:0009507//chloroplast	GO:0005198//structural molecule activity	GO:0016192//vesicle-mediated transport	coatomer subunit gamma-like	C2
Glyma.15G008700	darkslateblue	-	-	-	GO:0006810//transport	coatomer subunit zeta-1-like isoform X2	C1
Glyma.10G291200	darkslateblue	K14692|1|8e-12|70.5|vvi:100252487|solute carrier family 30 (zinc transporter), member 5	-	-	-	COBW domain-containing protein 1 isoform 1	C2
Glyma.16G103700	darkslateblue	-	-	-	-	COBW domain-containing protein 1-like	C1
Glyma.16G103800	darkslateblue	-	-	-	-	COBW domain-containing protein 1-like	C2
Glyma.20G240400	darkslateblue	K14692|1|6e-12|70.9|vvi:100252487|solute carrier family 30 (zinc transporter), member 5	-	-	-	COBW domain-containing protein 1-like	C2
Glyma.03G207600	darkslateblue	K06671|1|0.0|2225|gmx:100810550|cohesin complex subunit SA-1/2	-	GO:0003677//DNA binding	GO:0019761//glucosinolate biosynthetic process	cohesin subunit SA-1 isoform X1	C1
Glyma.09G129600	darkslateblue	-	-	-	-	coiled-coil domain-containing protein 111 homolog isoform X2	C2
Glyma.19G151500	darkslateblue	-	-	-	-	coiled-coil domain-containing protein 115 isoform X1	C2
Glyma.11G191100	darkslateblue	-	-	-	-	coiled-coil domain-containing protein 132-like isoform X1	C2
Glyma.12G083200	darkslateblue	-	-	-	-	coiled-coil domain-containing protein 132-like isoform X1	C1
Glyma.15G190700	darkslateblue	-	-	-	-	coiled-coil domain-containing protein 174-like	C1
Glyma.18G074900	darkslateblue	K10395|1|9e-08|57.0|cre:CHLREDRAFT_13743|kinesin family member 4/7/21/27	-	-	-	coiled-coil domain-containing protein 22-like isoform X1	C2
Glyma.04G070700	darkslateblue	-	-	-	-	coiled-coil domain-containing protein 93-like isoform X1	C1
Glyma.06G072500	darkslateblue	-	-	-	-	coiled-coil domain-containing protein 93-like isoform X1	C1
Glyma.13G259300	darkslateblue	K13115|1|2e-19|95.5|osa:4329178|coiled-coil domain-containing protein 130	-	-	-	coiled-coil domain-containing protein 94 homolog	C1
Glyma.11G122600	darkslateblue	-	-	-	-	cold-regulated 413 plasma membrane protein 2-like isoform 2	C10
Glyma.19G252600	darkslateblue	K09060|1|0.0|855|gmx:100781875|plant G-box-binding factor	GO:0005737//cytoplasm	GO:0043565//sequence-specific DNA binding	GO:0050896//response to stimulus	common plant regulatory factor 1-like isoform X1	C1
Glyma.02G157700	darkslateblue	K06677|1|0.0|2559|gmx:100820482|condensin complex subunit 1	GO:0005634//nucleus	-	GO:0007076//mitotic chromosome condensation	condensin complex subunit 1-like isoform X2	C2
Glyma.12G096700	darkslateblue	K06676|1|0.0|1344|gmx:100793772|condensin complex subunit 2	-	-	-	condensin complex subunit 2-like	C2
Glyma.06G308100	darkslateblue	K06676|1|0.0|1323|gmx:100799781|condensin complex subunit 2	-	-	-	condensin complex subunit 2-like isoform X1	C2
Glyma.18G041000	darkslateblue	K06678|1|0.0|1795|gmx:100812144|condensin complex subunit 3	GO:0000796//condensin complex	-	GO:0007076//mitotic chromosome condensation	condensin complex subunit 3-like	C2
Glyma.11G215600	darkslateblue	K06678|1|0.0|2027|gmx:100817677|condensin complex subunit 3	GO:0000796//condensin complex	-	GO:0007076//mitotic chromosome condensation	condensin complex subunit 3-like isoform X1	C2
Glyma.15G149000	darkslateblue	K11491|1|0.0|2583|gmx:100781242|condensin-2 complex subunit D3	-	-	-	condensin-2 complex subunit D3-like	C2
Glyma.09G042300	darkslateblue	K11490|1|0.0|1358|gmx:100785753|condensin-2 complex subunit H2	-	-	-	condensin-2 complex subunit H2-like	C2
Glyma.15G150700	darkslateblue	K11490|1|0.0|1370|gmx:100786571|condensin-2 complex subunit H2	-	-	-	condensin-2 complex subunit H2-like	C2
Glyma.20G188500	darkslateblue	K01115|1|4e-15|79.7|vcn:VOLCADRAFT_99471|phospholipase D [EC:3.1.4.4]	-	-	-	conserved oligomeric Golgi complex subunit 1-like	C1
Glyma.05G047300	darkslateblue	K11323|1|1e-08|60.5|vcn:VOLCADRAFT_121342|histone arginine demethylase JMJD6 [EC:1.14.11.-]	GO:0016020//membrane	-	GO:0015031//protein transport	conserved oligomeric Golgi complex subunit 2-like	C7
Glyma.13G114900	darkslateblue	-	GO:0016020//membrane	-	GO:0006886//intracellular protein transport	conserved oligomeric Golgi complex subunit 3-like isoform X2	C2
Glyma.17G045100	darkslateblue	-	GO:0016020//membrane	-	GO:0006886//intracellular protein transport	conserved oligomeric Golgi complex subunit 3-like isoform X2	C2
Glyma.01G154500	darkslateblue	-	GO:0017119//Golgi transport complex	-	GO:0006891//intra-Golgi vesicle-mediated transport	conserved oligomeric Golgi complex subunit 6-like	C1
Glyma.16G120600	darkslateblue	-	GO:0017119//Golgi transport complex	-	-	conserved oligomeric Golgi complex subunit 8-like	C1
Glyma.03G016800	darkslateblue	K12175|1|0.0|440|rcu:RCOM_1613810|COP9 signalosome complex subunit 1	-	-	-	COP9 signalosome complex subunit 1-like	C1
Glyma.07G077100	darkslateblue	K12175|1|0.0|890|gmx:100812958|COP9 signalosome complex subunit 1	-	-	-	COP9 signalosome complex subunit 1-like	C1
Glyma.03G004400	darkslateblue	K12176|1|0.0|880|gmx:100788070|COP9 signalosome complex subunit 2	-	-	GO:0010388//cullin deneddylation	COP9 signalosome complex subunit 2-like	C2
Glyma.05G079400	darkslateblue	K12176|1|0.0|857|gmx:100788070|COP9 signalosome complex subunit 2	-	-	GO:0010388//cullin deneddylation	COP9 signalosome complex subunit 2-like	C1
Glyma.19G121500	darkslateblue	K12176|1|0.0|876|gmx:100779900|COP9 signalosome complex subunit 2	-	-	GO:0010388//cullin deneddylation	COP9 signalosome complex subunit 2-like	C2
Glyma.19G072400	darkslateblue	K12176|1|0.0|728|gmx:100788070|COP9 signalosome complex subunit 2	-	-	GO:0010388//cullin deneddylation	COP9 signalosome complex subunit 2-like isoform X1	C2
Glyma.05G075400	darkslateblue	K12177|1|0.0|830|gmx:100783340|COP9 signalosome complex subunit 3	GO:0000502//proteasome complex	-	GO:0000085//G2 phase of mitotic cell cycle	COP9 signalosome complex subunit 3-like isoform 1	C2
Glyma.19G075700	darkslateblue	K12177|1|0.0|801|gmx:100783340|COP9 signalosome complex subunit 3	GO:0000502//proteasome complex	-	GO:0000085//G2 phase of mitotic cell cycle	COP9 signalosome complex subunit 3-like isoform 1	C1
Glyma.09G231100	darkslateblue	K12178|1|0.0|769|gmx:100819593|COP9 signalosome complex subunit 4	GO:0008180//signalosome	-	GO:0000085//G2 phase of mitotic cell cycle	COP9 signalosome complex subunit 4-like	C2
Glyma.12G005400	darkslateblue	K12178|1|0.0|768|gmx:100793394|COP9 signalosome complex subunit 4	GO:0008180//signalosome	-	GO:0000085//G2 phase of mitotic cell cycle	COP9 signalosome complex subunit 4-like	C2
Glyma.18G252100	darkslateblue	K12180|1|9e-105|361|gmx:100801739|COP9 signalosome complex subunit 7	-	-	-	COP9 signalosome complex subunit 7-like isoform X1	C2
Glyma.06G178400	darkslateblue	K00276|1|0.0|1474|gmx:100798722|primary-amine oxidase [EC:1.4.3.21]	-	GO:0005507//copper ion binding	GO:0055114//oxidation-reduction process	copper amine oxidase 1-like isoform X2	C1
Glyma.07G088600	darkslateblue	-	-	GO:0046872//metal ion binding	GO:0030001//metal ion transport	copper transport protein CCH-like	C12
Glyma.05G117300	darkslateblue	K04728|1|2e-10|64.7|gmx:100788458|ataxia telangiectasia mutated family protein [EC:2.7.11.1]	-	-	-	copper-transporting ATPase PAA1, chloroplastic-like	C2
Glyma.05G117400	darkslateblue	K01533|1|3e-113|408|sbi:SORBI_06g024900|Cu2+-exporting ATPase [EC:3.6.3.4]	GO:0016021//integral to membrane	GO:0004008//copper-exporting ATPase activity	GO:0060003//copper ion export	copper-transporting ATPase PAA1, chloroplastic-like	C2
Glyma.13G302700	darkslateblue	K14329|1|5e-52|203|ath:AT5G61160|agmatine coumaroyltransferase [EC:2.3.1.64 2.3.1.-];K13065|3|2e-15|82.0|osa:4329959|shikimate O-hydroxycinnamoyltransferase [EC:2.3.1.133];K15400|5|5e-14|77.4|pop:POPTR_797957|omega-hydroxypalmitate O-feruloyl transferase [EC:2.3.1.188]	-	GO:0016740//transferase activity	-	coumaroyl-CoA,anthocyanidin 3-O-glucoside-6''-O-coumaroyltransferase 2-like	C10
Glyma.11G208400	darkslateblue	K01598|1|8e-11|65.9|ota:Ot04g01710|phosphopantothenoylcysteine decarboxylase [EC:4.1.1.36]	-	-	-	COX assembly mitochondrial protein 2 homolog isoform X1	C2
Glyma.18G045400	darkslateblue	K01598|1|4e-11|65.9|ota:Ot04g01710|phosphopantothenoylcysteine decarboxylase [EC:4.1.1.36]	-	-	-	COX assembly mitochondrial protein 2 homolog isoform X1	C3
Glyma.17G087400	darkslateblue	-	GO:0009507//chloroplast	-	-	CRAL-TRIO domain-containing protein C3H8.02-like isoform X1	C2
Glyma.17G037800	darkslateblue	-	-	-	-	craniofacial development protein 1-like isoform X1	C3
Glyma.20G142100	darkslateblue	-	-	-	-	CRIB domain-containing protein RIC10-like	C2
Glyma.08G144700	darkslateblue	K10882|1|9e-173|550|gmx:100813276|crossover junction endonuclease EME1 [EC:3.1.22.-]	-	-	-	crossover junction endonuclease EME1B-like isoform X2	C1
Glyma.11G150100	darkslateblue	K08991|1|0.0|1007|gmx:100798497|crossover junction endonuclease MUS81 [EC:3.1.22.-]	-	GO:0004518//nuclease activity	GO:0090304	crossover junction endonuclease MUS81-like isoform X1	C2
Glyma.08G035200	darkslateblue	-	-	-	-	CRS2-associated factor 1, chloroplastic-like	C2
Glyma.18G006900	darkslateblue	K15731|1|5e-39|161|vcn:VOLCADRAFT_103070|carboxy-terminal domain RNA polymerase II polypeptide A small phosphatase [EC:3.1.3.16]	GO:0005694//chromosome	GO:0016791//phosphatase activity	GO:0016311//dephosphorylation	CTD small phosphatase-like protein 2-like	C2
Glyma.11G250300	darkslateblue	K15731|1|3e-40|165|vcn:VOLCADRAFT_103070|carboxy-terminal domain RNA polymerase II polypeptide A small phosphatase [EC:3.1.3.16]	GO:0005694//chromosome	GO:0016791//phosphatase activity	GO:0016311//dephosphorylation	CTD small phosphatase-like protein 2-like isoform X1	C2
Glyma.09G255200	darkslateblue	K15919|1|1e-15|83.6|pop:POPTR_813719|hydroxypyruvate reductase 2	-	GO:0000166//nucleotide binding	GO:0055114//oxidation-reduction process	C-terminal binding protein AN-like	C1
Glyma.18G237800	darkslateblue	K15919|1|2e-14|79.7|pop:POPTR_813719|hydroxypyruvate reductase 2	-	GO:0000166//nucleotide binding	GO:0055114//oxidation-reduction process	C-terminal binding protein AN-like isoform 1	C1
Glyma.05G165100	darkslateblue	K01802|1|1e-08|59.7|ota:Ot01g03920|peptidylprolyl isomerase [EC:5.2.1.8]	GO:0031977//thylakoid lumen	GO:0008236//serine-type peptidase activity	GO:0006508//proteolysis	C-terminal processing peptidase, chloroplastic-like isoform X1	C9
Glyma.15G266600	darkslateblue	K01937|1|0.0|1205|gmx:100788720|CTP synthase [EC:6.3.4.2]	-	GO:0003883//CTP synthase activity	GO:0006221//pyrimidine nucleotide biosynthetic process	CTP synthase-like	C2
Glyma.10G014900	darkslateblue	K01937|1|0.0|1098|gmx:100778080|CTP synthase [EC:6.3.4.2]	-	GO:0003883//CTP synthase activity	GO:0006221//pyrimidine nucleotide biosynthetic process	CTP synthase-like isoform X1	C1
Glyma.08G264800	darkslateblue	K01937|1|0.0|780|gmx:100819563|CTP synthase [EC:6.3.4.2]	-	GO:0003883//CTP synthase activity	GO:0006221//pyrimidine nucleotide biosynthetic process	CTP synthase-like isoform X3	C2
Glyma.09G072500	darkslateblue	K04733|1|5e-55|214|smo:SELMODRAFT_159261|interleukin-1 receptor-associated kinase 4 [EC:2.7.11.1];K13430|4|1e-50|200|rcu:RCOM_1078760|serine/threonine-protein kinase PBS1 [EC:2.7.11.1];K00924|5|2e-50|199|ath:AT1G14370|[EC:2.7.1.-]	-	-	-	C-type lectin receptor-like tyrosine-protein kinase At1g52310-like	C2
Glyma.15G181400	darkslateblue	K04733|1|5e-53|207|smo:SELMODRAFT_159261|interleukin-1 receptor-associated kinase 4 [EC:2.7.11.1];K13430|4|5e-49|194|rcu:RCOM_1078760|serine/threonine-protein kinase PBS1 [EC:2.7.11.1];K00924|5|5e-49|194|ath:AT1G14370|[EC:2.7.1.-]	-	-	-	C-type lectin receptor-like tyrosine-protein kinase At1g52310-like	C1
Glyma.02G252200	darkslateblue	-	-	-	-	cucumisin-like	C2
Glyma.11G111800	darkslateblue	-	-	GO:0042802//identical protein binding	GO:0043086//negative regulation of catalytic activity	cucumisin-like	C2
Glyma.14G064500	darkslateblue	-	-	-	-	cucumisin-like	C2
Glyma.10G022200	darkslateblue	K13207|1|0.0|840|gmx:100796156|CUG-BP- and ETR3-like factor	-	GO:0000166//nucleotide binding	-	CUGBP Elav-like family member 1-B-like	C2
Glyma.03G208500	darkslateblue	K13207|1|0.0|867|gmx:100813239|CUG-BP- and ETR3-like factor	-	GO:0000166//nucleotide binding	-	CUGBP Elav-like family member 1-like	C1
Glyma.19G205700	darkslateblue	K13207|1|0.0|771|gmx:100776362|CUG-BP- and ETR3-like factor	-	GO:0000166//nucleotide binding	-	CUGBP Elav-like family member 5-like	C2
Glyma.09G046500	darkslateblue	K03347|1|0.0|1484|gmx:100779134|cullin 1	GO:0031461//cullin-RING ubiquitin ligase complex	GO:0031625//ubiquitin protein ligase binding	GO:0006511//ubiquitin-dependent protein catabolic process	cullin-1-like	C10
Glyma.07G249100	darkslateblue	K03347|1|0.0|1488|gmx:100786561|cullin 1	GO:0031461//cullin-RING ubiquitin ligase complex	GO:0031625//ubiquitin protein ligase binding	GO:0006511//ubiquitin-dependent protein catabolic process	cullin-1-like isoform 1	C1
Glyma.17G025200	darkslateblue	K03347|1|0.0|1176|gmx:100793682|cullin 1	GO:0031461//cullin-RING ubiquitin ligase complex	GO:0031625//ubiquitin protein ligase binding	GO:0006511//ubiquitin-dependent protein catabolic process	cullin-1-like isoform 1	C1
Glyma.03G211400	darkslateblue	K03347|1|0.0|980|mtr:MTR_7g108340|cullin 1	GO:0031461//cullin-RING ubiquitin ligase complex	GO:0031625//ubiquitin protein ligase binding	GO:0006511//ubiquitin-dependent protein catabolic process	cullin-1-like isoform X1	C2
Glyma.19G208600	darkslateblue	K03347|1|0.0|1288|mtr:MTR_7g108340|cullin 1	GO:0009524//phragmoplast	GO:0031625//ubiquitin protein ligase binding	GO:0000278//mitotic cell cycle	cullin-1-like isoform X1	C2
Glyma.08G300100	darkslateblue	K03869|1|0.0|1356|gmx:100794520|cullin 3	GO:0031461//cullin-RING ubiquitin ligase complex	GO:0031625//ubiquitin protein ligase binding	GO:0006511//ubiquitin-dependent protein catabolic process	cullin-3A-like	C1
Glyma.18G120300	darkslateblue	K03869|1|0.0|1464|gmx:100795098|cullin 3	GO:0031461//cullin-RING ubiquitin ligase complex	GO:0031625//ubiquitin protein ligase binding	GO:0006511//ubiquitin-dependent protein catabolic process	cullin-3A-like	C1
Glyma.19G021600	darkslateblue	K03869|1|0.0|1462|gmx:100782239|cullin 3	GO:0031461//cullin-RING ubiquitin ligase complex	GO:0031625//ubiquitin protein ligase binding	GO:0006511//ubiquitin-dependent protein catabolic process	cullin-3A-like isoform X1	C1
Glyma.05G140800	darkslateblue	K10609|1|0.0|1313|gmx:100805491|cullin 4	GO:0031461//cullin-RING ubiquitin ligase complex	GO:0031625//ubiquitin protein ligase binding	GO:0006511//ubiquitin-dependent protein catabolic process	cullin-4-like	C2
Glyma.13G218500	darkslateblue	K10609|1|0.0|905|gmx:100805491|cullin 4	GO:0031461//cullin-RING ubiquitin ligase complex	GO:0031625//ubiquitin protein ligase binding	GO:0006511//ubiquitin-dependent protein catabolic process	cullin-4-like	C1
Glyma.13G218600	darkslateblue	K10609|1|4e-167|585|gmx:100805491|cullin 4	-	-	-	cullin-4-like	C1
Glyma.07G272400	darkslateblue	-	-	-	-	cullin-associated NEDD8-dissociated protein 1-like	C2
Glyma.17G002000	darkslateblue	-	-	-	-	cullin-associated NEDD8-dissociated protein 1-like	C2
Glyma.14G161600	darkslateblue	K05391|1|0.0|1238|gmx:100817516|cyclic nucleotide gated channel, other eukaryote	GO:0005886//plasma membrane	GO:0005242//inward rectifier potassium channel activity	GO:0006816//calcium ion transport	cyclic nucleotide-gated ion channel 1-like	C2
Glyma.19G255300	darkslateblue	K05391|1|0.0|938|rcu:RCOM_1579800|cyclic nucleotide gated channel, other eukaryote	GO:0016021//integral to membrane	GO:0005216//ion channel activity	GO:0006811//ion transport	cyclic nucleotide-gated ion channel 1-like isoform X1	C2
Glyma.19G255500	darkslateblue	K05391|1|0.0|754|rcu:RCOM_1579800|cyclic nucleotide gated channel, other eukaryote	GO:0016020//membrane	-	GO:0044765	cyclic nucleotide-gated ion channel 1-like isoform X1	C2
Glyma.19G132000	darkslateblue	K01760|1|0.0|908|gmx:100812354|cystathionine beta-lyase [EC:4.4.1.8]	-	GO:0080146//L-cysteine desulfhydrase activity	GO:0071266//'de novo' L-methionine biosynthetic process	cystathionine beta-lyase, chloroplastic	C2
Glyma.18G261600	darkslateblue	K01739|1|0.0|811|gmx:548023|cystathionine gamma-synthase [EC:2.5.1.48]	GO:0009570//chloroplast stroma	GO:0030170//pyridoxal phosphate binding	GO:0001887//selenium compound metabolic process	cystathionine gamma-synthase, chloroplastic-like	C1
Glyma.19G225600	darkslateblue	K01051|1|5e-11|68.2|gmx:100776781|pectinesterase [EC:3.1.1.11];K01115|2|2e-10|66.2|vcn:VOLCADRAFT_99471|phospholipase D [EC:3.1.4.4]	-	GO:0030170//pyridoxal phosphate binding	GO:0008152//metabolic process	cysteine desulfurase 2, chloroplastic-like	C1
Glyma.18G003700	darkslateblue	-	-	-	-	cysteine proteinase inhibitor 4-like	C8
Glyma.14G014000	darkslateblue	K01738|1|8e-153|537|gmx:100799081|cysteine synthase A [EC:2.5.1.47]	-	GO:0030170//pyridoxal phosphate binding	GO:0048573//photoperiodism, flowering	cysteine synthase 2-like	C2
Glyma.02G138400	darkslateblue	K01738|1|0.0|769|gmx:100815330|cysteine synthase A [EC:2.5.1.47]	-	GO:0004124//cysteine synthase activity	GO:0006535//cysteine biosynthetic process from serine	cysteine synthase, chloroplastic/chromoplastic isoform 1	C2
Glyma.15G262500	darkslateblue	K01738|1|1e-173|607|gmx:100804065|cysteine synthase A [EC:2.5.1.47]	-	GO:0004124//cysteine synthase activity	GO:0006535//cysteine biosynthetic process from serine	cysteine synthase-like isoform X1	C2
Glyma.01G013500	darkslateblue	K04733|1|2e-60|232|smo:SELMODRAFT_159261|interleukin-1 receptor-associated kinase 4 [EC:2.7.11.1];K13430|2|6e-60|231|zma:100283091|serine/threonine-protein kinase PBS1 [EC:2.7.11.1]	-	GO:0004672//protein kinase activity	GO:0016310//phosphorylation	cysteine-rich receptor-like protein kinase 10-like	C2
Glyma.16G202400	darkslateblue	K13430|1|2e-32|139|zma:100283091|serine/threonine-protein kinase PBS1 [EC:2.7.11.1];K13416|4|3e-31|135|rcu:RCOM_1534760|brassinosteroid insensitive 1-associated receptor kinase 1 [EC:2.7.10.1 2.7.11.1];K13417|5|7e-31|134|ath:AT2G13790|somatic embryogenesis receptor kinase 4 [EC:2.7.10.1 2.7.11.1]	-	GO:0016301//kinase activity	-	cysteine-rich receptor-like protein kinase 10-like	C2
Glyma.20G138600	darkslateblue	K13430|1|2e-64|245|sbi:SORBI_04g020990|serine/threonine-protein kinase PBS1 [EC:2.7.11.1];K04733|3|3e-63|241|smo:SELMODRAFT_159261|interleukin-1 receptor-associated kinase 4 [EC:2.7.11.1]	-	-	-	cysteine-rich receptor-like protein kinase 10-like	C2
Glyma.20G140200	darkslateblue	K04733|1|2e-63|242|smo:SELMODRAFT_159261|interleukin-1 receptor-associated kinase 4 [EC:2.7.11.1];K13416|3|2e-63|242|rcu:RCOM_1534760|brassinosteroid insensitive 1-associated receptor kinase 1 [EC:2.7.10.1 2.7.11.1]	-	GO:0005524//ATP binding	GO:0006468//protein phosphorylation	cysteine-rich receptor-like protein kinase 25-like isoform 1	C12
Glyma.10G253200	darkslateblue	K04733|1|7e-61|234|smo:SELMODRAFT_159261|interleukin-1 receptor-associated kinase 4 [EC:2.7.11.1];K13416|4|1e-58|226|rcu:RCOM_1534760|brassinosteroid insensitive 1-associated receptor kinase 1 [EC:2.7.10.1 2.7.11.1]	-	GO:0016301//kinase activity	-	cysteine-rich receptor-like protein kinase 26-like	C2
Glyma.20G139000	darkslateblue	K13416|1|1e-50|166|rcu:RCOM_1534760|brassinosteroid insensitive 1-associated receptor kinase 1 [EC:2.7.10.1 2.7.11.1];K04733|3|3e-50|173|smo:SELMODRAFT_159261|interleukin-1 receptor-associated kinase 4 [EC:2.7.11.1]	-	GO:0016772//transferase activity, transferring phosphorus-containing groups	-	cysteine-rich receptor-like protein kinase 26-like isoform X2	C2
Glyma.10G253500	darkslateblue	K04733|1|3e-48|190|smo:SELMODRAFT_33807|interleukin-1 receptor-associated kinase 4 [EC:2.7.11.1];K13430|4|2e-45|181|zma:100283091|serine/threonine-protein kinase PBS1 [EC:2.7.11.1]	-	-	-	cysteine-rich receptor-like protein kinase 29-like	C10
Glyma.20G138700	darkslateblue	K04733|1|4e-61|234|smo:SELMODRAFT_33807|interleukin-1 receptor-associated kinase 4 [EC:2.7.11.1];K13430|3|3e-60|231|sbi:SORBI_04g020990|serine/threonine-protein kinase PBS1 [EC:2.7.11.1]	-	GO:0005524//ATP binding	GO:0006468//protein phosphorylation	cysteine-rich receptor-like protein kinase 29-like isoform X1	C2
Glyma.11G206300	darkslateblue	K13416|1|3e-65|248|ath:AT4G33430|brassinosteroid insensitive 1-associated receptor kinase 1 [EC:2.7.10.1 2.7.11.1];K13417|2|9e-65|246|aly:ARALYDRAFT_899604|somatic embryogenesis receptor kinase 4 [EC:2.7.10.1 2.7.11.1];K04733|5|3e-64|245|smo:SELMODRAFT_159261|interleukin-1 receptor-associated kinase 4 [EC:2.7.11.1]	-	-	-	cysteine-rich receptor-like protein kinase 2-like	C1
Glyma.11G206700	darkslateblue	K13417|1|8e-63|219|ath:AT2G13790|somatic embryogenesis receptor kinase 4 [EC:2.7.10.1 2.7.11.1];K13416|5|4e-61|214|ath:AT4G33430|brassinosteroid insensitive 1-associated receptor kinase 1 [EC:2.7.10.1 2.7.11.1]	-	-	-	cysteine-rich receptor-like protein kinase 2-like isoform X2	C2
Glyma.10G133900	darkslateblue	-	GO:0009506//plasmodesma	-	GO:0010497//plasmodesmata-mediated intercellular transport	cysteine-rich repeat secretory protein 3-like isoform X1	C2
Glyma.19G168000	darkslateblue	K13171|1|1e-06|52.8|vvi:100262120|serine/arginine repetitive matrix protein 1	-	-	-	cysteine-rich repeat secretory protein 56-like	C2
Glyma.18G040800	darkslateblue	K14325|1|3e-09|62.0|gmx:100804778|RNA-binding protein with serine-rich domain 1	-	-	-	cysteine-rich repeat secretory protein 60-like isoform X2	C11
Glyma.10G272400	darkslateblue	K01883|1|0.0|845|gmx:100812332|cysteinyl-tRNA synthetase [EC:6.1.1.16]	GO:0005737//cytoplasm	GO:0004817//cysteine-tRNA ligase activity	GO:0006423//cysteinyl-tRNA aminoacylation	cysteine--tRNA ligase, cytoplasmic-like	C2
Glyma.04G065100	darkslateblue	K01883|1|0.0|857|gmx:100777971|cysteinyl-tRNA synthetase [EC:6.1.1.16]	-	-	-	cysteine--tRNA ligase, cytoplasmic-like isoform X1	C2
Glyma.08G181800	darkslateblue	K00416|1|1e-37|154|gmx:100500024|ubiquinol-cytochrome c reductase subunit 6	GO:0005750//mitochondrial respiratory chain complex III	GO:0008121//ubiquinol-cytochrome-c reductase activity	GO:0006122//mitochondrial electron transport, ubiquinol to cytochrome c	cytochrome b-c1 complex subunit 6	C2
Glyma.15G050500	darkslateblue	K00416|1|7e-38|153|gmx:100500486|ubiquinol-cytochrome c reductase subunit 6	GO:0005750//mitochondrial respiratory chain complex III	GO:0008121//ubiquinol-cytochrome-c reductase activity	GO:0006122//mitochondrial electron transport, ubiquinol to cytochrome c	cytochrome b-c1 complex subunit 6	C11
Glyma.14G206700	darkslateblue	-	GO:0005750//mitochondrial respiratory chain complex III	GO:0008121//ubiquinol-cytochrome-c reductase activity	-	cytochrome b-c1 complex subunit 8-like	C8
Glyma.03G195700	darkslateblue	K00419|1|6e-35|145|gmx:100780417|ubiquinol-cytochrome c reductase subunit 9	GO:0005750//mitochondrial respiratory chain complex III	-	GO:0006122//mitochondrial electron transport, ubiquinol to cytochrome c	cytochrome b-c1 complex subunit 9	C3
Glyma.11G213600	darkslateblue	K02258|1|1e-130|463|gmx:100820168|cytochrome c oxidase assembly protein subunit 11	-	-	-	cytochrome c oxidase assembly protein COX11, mitochondrial-like	C1
Glyma.18G043100	darkslateblue	K02258|1|1e-127|455|gmx:100820168|cytochrome c oxidase assembly protein subunit 11	-	-	-	cytochrome c oxidase assembly protein COX11, mitochondrial-like	C2
Glyma.14G010400	darkslateblue	K02259|1|0.0|928|gmx:100784443|cytochrome c oxidase assembly protein subunit 15	GO:0016020//membrane	GO:0016627//oxidoreductase activity, acting on the CH-CH group of donors	GO:0006784//heme a biosynthetic process	cytochrome c oxidase assembly protein COX15-like	C2
Glyma.08G202700	darkslateblue	-	-	-	-	cytochrome c oxidase assembly protein COX19-like	C2
Glyma.06G254100	darkslateblue	K06196|1|8e-102|369|ppp:PHYPADRAFT_146798|cytochrome c-type biogenesis protein	GO:0016020//membrane	-	GO:0017004//cytochrome complex assembly	cytochrome c-type biogenesis ccda-like chloroplastic protein-like	C10
Glyma.06G028900	darkslateblue	K00279|1|0.0|871|gmx:100790584|cytokinin dehydrogenase [EC:1.5.99.12]	-	GO:0050660//flavin adenine dinucleotide binding	GO:0009690//cytokinin metabolic process	cytokinin dehydrogenase 5-like	C10
Glyma.06G025200	darkslateblue	K06966|1|3e-119|358|gmx:100815440|	GO:0009536//plastid	GO:0016829//lyase activity	GO:0010076//maintenance of floral meristem identity	cytokinin riboside 5'-monophosphate phosphoribohydrolase LOG3 isoform X1	C2
Glyma.04G025100	darkslateblue	K06966|1|9e-125|445|gmx:100782787|	-	GO:0016829//lyase activity	-	cytokinin riboside 5'-monophosphate phosphoribohydrolase LOG3-like	C2
Glyma.17G227200	darkslateblue	K06966|1|2e-99|360|gmx:100819765|	GO:0005829//cytosol	GO:0042803//protein homodimerization activity	-	cytokinin riboside 5'-monophosphate phosphoribohydrolase LOG8	C2
Glyma.03G136900	darkslateblue	K14169|1|8e-139|492|gmx:100804325|cytoplasmic tRNA 2-thiolation protein 2	-	-	-	cytoplasmic tRNA 2-thiolation protein 2-like	C2
Glyma.11G232700	darkslateblue	K01227|1|0.0|928|vvi:100265715|mannosyl-glycoprotein endo-beta-N-acetylglucosaminidase [EC:3.2.1.96]	-	-	-	cytosolic endo-beta-N-acetylglucosaminidase-like	C1
Glyma.14G056500	darkslateblue	K01227|1|0.0|902|vvi:100265715|mannosyl-glycoprotein endo-beta-N-acetylglucosaminidase [EC:3.2.1.96]	-	-	-	cytosolic endo-beta-N-acetylglucosaminidase-like	C2
Glyma.14G009600	darkslateblue	K01689|1|0.0|929|gmx:100806538|enolase [EC:4.2.1.11]	GO:0000015//phosphopyruvate hydratase complex	GO:0004634//phosphopyruvate hydratase activity	GO:0006096//glycolysis	cytosolic enolase 3-like	C1
Glyma.17G007300	darkslateblue	-	-	-	-	cytosolic Fe-S cluster assembly factor NARFL-like	C2
Glyma.07G266900	darkslateblue	-	-	-	-	cytosolic Fe-S cluster assembly factor narfl-like isoform X1	C9
Glyma.17G250700	darkslateblue	-	-	-	-	cytosolic purine 5'-nucleotidase-like	C11
Glyma.07G003400	darkslateblue	K00058|1|0.0|1200|gmx:100793819|D-3-phosphoglycerate dehydrogenase [EC:1.1.1.95]	-	GO:0051287//NAD binding	GO:0006564//L-serine biosynthetic process	d-3-phosphoglycerate dehydrogenase, chloroplastic-like	C1
Glyma.10G261400	darkslateblue	K00058|1|0.0|1125|gmx:100819264|D-3-phosphoglycerate dehydrogenase [EC:1.1.1.95]	-	GO:0051287//NAD binding	GO:0006564//L-serine biosynthetic process	d-3-phosphoglycerate dehydrogenase, chloroplastic-like	C2
Glyma.20G129400	darkslateblue	K00058|1|0.0|1127|gmx:100808771|D-3-phosphoglycerate dehydrogenase [EC:1.1.1.95]	-	GO:0051287//NAD binding	GO:0006564//L-serine biosynthetic process	d-3-phosphoglycerate dehydrogenase, chloroplastic-like	C1
Glyma.03G260600	darkslateblue	K00225|1|5e-11|68.2|vcn:VOLCADRAFT_88191|L-galactono-1,4-lactone dehydrogenase [EC:1.3.2.3]	GO:0016020//membrane	GO:0050660//flavin adenine dinucleotide binding	GO:0055114//oxidation-reduction process	D-arabinono-1,4-lactone oxidase-like	C2
Glyma.18G260200	darkslateblue	-	-	-	-	DCN1-like protein 2-like	C1
Glyma.20G105700	darkslateblue	K11804|1|0.0|1008|gmx:100791300|WD repeat-containing protein 42A	-	-	-	DDB1- and CUL4-associated factor 8-like isoform 1	C1
Glyma.06G075000	darkslateblue	K11789|1|0.0|3651|gmx:100800133|HIV-1 Vpr-binding protein	-	-	-	DDB1- and CUL4-associated factor homolog 1-like	C1
Glyma.05G197300	darkslateblue	-	-	-	-	DDT domain-containing protein DDB_G0282237-like isoform X1	C1
Glyma.08G004700	darkslateblue	-	-	-	-	DDT domain-containing protein DDB_G0282237-like isoform X1	C2
Glyma.03G014900	darkslateblue	K14777|1|0.0|863|gmx:100775796|ATP-dependent RNA helicase DDX47/RRP3 [EC:3.6.4.13]	-	GO:0003676//nucleic acid binding	-	DEAD-box ATP-dependent RNA helicase 10-like isoform X1	C2
Glyma.07G074800	darkslateblue	K14805|1|0.0|1577|gmx:100806018|ATP-dependent RNA helicase DDX24/MAK5 [EC:3.6.4.13]	-	GO:0003676//nucleic acid binding	-	DEAD-box ATP-dependent RNA helicase 13-like	C2
Glyma.10G152900	darkslateblue	K14810|1|0.0|1171|gmx:100800749|ATP-dependent RNA helicase DDX56/DBP9 [EC:3.6.4.13]	-	GO:0003676//nucleic acid binding	-	DEAD-box ATP-dependent RNA helicase 16-like	C1
Glyma.08G193700	darkslateblue	K12823|1|0.0|1023|gmx:100781619|ATP-dependent RNA helicase DDX5/DBP2 [EC:3.6.4.13]	-	GO:0003676//nucleic acid binding	-	DEAD-box ATP-dependent RNA helicase 20-like	C1
Glyma.07G010500	darkslateblue	K12823|1|0.0|982|gmx:100790464|ATP-dependent RNA helicase DDX5/DBP2 [EC:3.6.4.13]	-	GO:0003676//nucleic acid binding	-	DEAD-box ATP-dependent RNA helicase 20-like isoform X1	C2
Glyma.08G193600	darkslateblue	K12823|1|4e-37|152|mtr:MTR_040s0046|ATP-dependent RNA helicase DDX5/DBP2 [EC:3.6.4.13]	-	GO:0003676//nucleic acid binding	-	DEAD-box ATP-dependent RNA helicase 20-like isoform X2	C1
Glyma.16G025700	darkslateblue	K13179|1|9e-69|260|vvi:100242258|ATP-dependent RNA helicase DDX18/HAS1 [EC:3.6.4.13]	-	GO:0097159//organic cyclic compound binding	-	DEAD-box ATP-dependent RNA helicase 26-like	C2
Glyma.17G123300	darkslateblue	K13179|1|0.0|1144|gmx:100797375|ATP-dependent RNA helicase DDX18/HAS1 [EC:3.6.4.13]	-	GO:0003723//RNA binding	-	DEAD-box ATP-dependent RNA helicase 27-like	C2
Glyma.03G226600	darkslateblue	K11594|1|4e-68|258|cre:CHLREDRAFT_111269|ATP-dependent RNA helicase [EC:3.6.4.13];K12823|3|6e-67|254|aly:ARALYDRAFT_477362|ATP-dependent RNA helicase DDX5/DBP2 [EC:3.6.4.13]	GO:0005634//nucleus	GO:0008026//ATP-dependent helicase activity	-	DEAD-box ATP-dependent RNA helicase 3, chloroplastic-like	C2
Glyma.10G140900	darkslateblue	K12823|1|5e-67|254|mtr:MTR_040s0046|ATP-dependent RNA helicase DDX5/DBP2 [EC:3.6.4.13];K14811|3|1e-66|253|vcn:VOLCADRAFT_103394|ATP-dependent RNA helicase DBP3 [EC:3.6.4.13]	GO:0005634//nucleus	GO:0008026//ATP-dependent helicase activity	-	DEAD-box ATP-dependent RNA helicase 3, chloroplastic-like	C2
Glyma.19G223600	darkslateblue	K11594|1|4e-68|258|cre:CHLREDRAFT_111269|ATP-dependent RNA helicase [EC:3.6.4.13];K12823|2|1e-67|256|aly:ARALYDRAFT_477362|ATP-dependent RNA helicase DDX5/DBP2 [EC:3.6.4.13]	GO:0005634//nucleus	GO:0008026//ATP-dependent helicase activity	-	DEAD-box ATP-dependent RNA helicase 3, chloroplastic-like	C1
Glyma.07G056600	darkslateblue	K13179|1|7e-70|263|vvi:100242258|ATP-dependent RNA helicase DDX18/HAS1 [EC:3.6.4.13]	-	GO:0097159//organic cyclic compound binding	-	DEAD-box ATP-dependent RNA helicase 31-like	C2
Glyma.14G024300	darkslateblue	K14776|1|0.0|1465|gmx:100820055|ATP-dependent RNA helicase DDX10/DBP4 [EC:3.6.4.13]	-	GO:0003723//RNA binding	-	DEAD-box ATP-dependent RNA helicase 32-like	C1
Glyma.02G290500	darkslateblue	K14776|1|0.0|1468|gmx:100792106|ATP-dependent RNA helicase DDX10/DBP4 [EC:3.6.4.13]	-	GO:0003723//RNA binding	-	DEAD-box ATP-dependent RNA helicase 32-like isoform X1	C1
Glyma.08G165600	darkslateblue	K14778|1|0.0|1067|gmx:100798597|ATP-dependent RNA helicase DDX49/DBP8 [EC:3.6.4.13]	-	GO:0003676//nucleic acid binding	-	DEAD-box ATP-dependent RNA helicase 36-like	C1
Glyma.15G261600	darkslateblue	K14778|1|0.0|1157|gmx:100804060|ATP-dependent RNA helicase DDX49/DBP8 [EC:3.6.4.13]	-	GO:0003676//nucleic acid binding	-	DEAD-box ATP-dependent RNA helicase 36-like	C2
Glyma.02G078100	darkslateblue	K13179|1|3e-54|211|bdi:100838222|ATP-dependent RNA helicase DDX18/HAS1 [EC:3.6.4.13];K12823|4|1e-51|202|bdi:100822322|ATP-dependent RNA helicase DDX5/DBP2 [EC:3.6.4.13]	-	-	-	DEAD-box ATP-dependent RNA helicase 39-like	C2
Glyma.06G002600	darkslateblue	K13179|1|6e-169|592|osa:4331339|ATP-dependent RNA helicase DDX18/HAS1 [EC:3.6.4.13];K11594|5|3e-38|158|cre:CHLREDRAFT_111269|ATP-dependent RNA helicase [EC:3.6.4.13]	-	-	-	DEAD-box ATP-dependent RNA helicase 50	C2
Glyma.17G115700	darkslateblue	K11594|1|0.0|655|vvi:100250155|ATP-dependent RNA helicase [EC:3.6.4.13]	-	GO:0097159//organic cyclic compound binding	-	DEAD-box ATP-dependent RNA helicase 52B	C1
Glyma.13G168000	darkslateblue	K11594|1|0.0|647|vvi:100250155|ATP-dependent RNA helicase [EC:3.6.4.13]	-	GO:0003676//nucleic acid binding	-	DEAD-box ATP-dependent RNA helicase 52B-like	C12
Glyma.08G303000	darkslateblue	K12823|1|2e-72|272|sbi:SORBI_03g004420|ATP-dependent RNA helicase DDX5/DBP2 [EC:3.6.4.13];K11594|4|9e-70|263|zma:100501699|ATP-dependent RNA helicase [EC:3.6.4.13]	-	-	-	DEAD-box ATP-dependent RNA helicase 53-like	C2
Glyma.14G033400	darkslateblue	K11594|1|1e-80|299|zma:100191727|ATP-dependent RNA helicase [EC:3.6.4.13];K12823|2|7e-79|293|zma:100381784|ATP-dependent RNA helicase DDX5/DBP2 [EC:3.6.4.13]	-	-	-	DEAD-box ATP-dependent RNA helicase 53-like	C1
Glyma.18G116700	darkslateblue	K11594|1|6e-73|273|zma:100191727|ATP-dependent RNA helicase [EC:3.6.4.13];K12823|2|4e-72|271|sbi:SORBI_03g004420|ATP-dependent RNA helicase DDX5/DBP2 [EC:3.6.4.13]	-	-	-	DEAD-box ATP-dependent RNA helicase 53-like isoform X1	C2
Glyma.08G211400	darkslateblue	K12812|1|0.0|785|vvi:100268003|ATP-dependent RNA helicase UAP56/SUB2 [EC:3.6.4.13]	-	-	-	DEAD-box ATP-dependent RNA helicase 56 isoform X1	C2
Glyma.06G069200	darkslateblue	K12812|1|0.0|856|gmx:100796232|ATP-dependent RNA helicase UAP56/SUB2 [EC:3.6.4.13]	GO:0005730//nucleolus	GO:0008026//ATP-dependent helicase activity	GO:0046686//response to cadmium ion	DEAD-box ATP-dependent RNA helicase 56 isoformX1	C2
Glyma.07G031400	darkslateblue	K12812|1|0.0|699|gmx:100796232|ATP-dependent RNA helicase UAP56/SUB2 [EC:3.6.4.13]	-	-	-	DEAD-box ATP-dependent RNA helicase 56-like isoform X1	C2
Glyma.03G178500	darkslateblue	K14779|1|0.0|988|gmx:100778285|ATP-dependent RNA helicase DDX52/ROK1 [EC:3.6.4.13]	-	GO:0003676//nucleic acid binding	-	DEAD-box ATP-dependent RNA helicase 57-like	C1
Glyma.19G179300	darkslateblue	K14779|1|0.0|1008|gmx:100800969|ATP-dependent RNA helicase DDX52/ROK1 [EC:3.6.4.13]	-	GO:0003676//nucleic acid binding	-	DEAD-box ATP-dependent RNA helicase 57-like	C2
Glyma.07G258400	darkslateblue	K14808|1|6e-29|127|vvi:100257398|ATP-dependent RNA helicase DDX54/DBP10 [EC:3.6.4.13];K11594|2|6e-29|127|pop:POPTR_576413|ATP-dependent RNA helicase [EC:3.6.4.13]	-	GO:0003676//nucleic acid binding	-	DEAD-box ATP-dependent RNA helicase 58, chloroplastic isoform X1	C2
Glyma.07G072900	darkslateblue	K12614|1|0.0|813|gmx:100801402|ATP-dependent RNA helicase DDX6/DHH1 [EC:3.6.4.13]	-	GO:0003676//nucleic acid binding	GO:0019048//virus-host interaction	DEAD-box ATP-dependent RNA helicase 8-like	C2
Glyma.03G013000	darkslateblue	K12614|1|0.0|974|gmx:100815899|ATP-dependent RNA helicase DDX6/DHH1 [EC:3.6.4.13]	-	GO:0008026//ATP-dependent helicase activity	GO:0019048//virus-host interaction	DEAD-box ATP-dependent RNA helicase 8-like isoform X1	C2
Glyma.07G072700	darkslateblue	K12614|1|0.0|808|gmx:100800861|ATP-dependent RNA helicase DDX6/DHH1 [EC:3.6.4.13]	-	GO:0003676//nucleic acid binding	GO:0019048//virus-host interaction	DEAD-box ATP-dependent RNA helicase 8-like isoform X1	C2
Glyma.03G013200	darkslateblue	K12614|1|0.0|1024|gmx:100815899|ATP-dependent RNA helicase DDX6/DHH1 [EC:3.6.4.13]	-	GO:0008026//ATP-dependent helicase activity	GO:0019048//virus-host interaction	DEAD-box ATP-dependent RNA helicase 8-like isoform X2	C2
Glyma.13G106200	darkslateblue	K03257|1|0.0|818|gmx:100820024|translation initiation factor 4A	-	GO:0003676//nucleic acid binding	-	DEAD-box ATP-dependent RNA helicase 9-like	C8
Glyma.17G053100	darkslateblue	K03257|1|0.0|751|gmx:100820024|translation initiation factor 4A;K13175|2|6e-151|532|vvi:100244028|THO complex subunit 6	-	-	-	DEAD-box ATP-dependent RNA helicase 9-like	C2
Glyma.01G038100	darkslateblue	K12599|1|6e-78|291|cme:CMA059C|antiviral helicase SKI2 [EC:3.6.4.-]	-	-	-	DEAD-box ATP-dependent RNA helicase ISE2, chloroplastic-like	C1
Glyma.08G148300	darkslateblue	-	GO:0019898//extrinsic to membrane	GO:0005085//guanyl-nucleotide exchange factor activity	GO:0016192//vesicle-mediated transport	dedicator of cytokinesis protein 7-like isoform X1	C2
Glyma.15G212800	darkslateblue	-	GO:0019898//extrinsic to membrane	GO:0005085//guanyl-nucleotide exchange factor activity	GO:0016192//vesicle-mediated transport	dedicator of cytokinesis protein 7-like isoform X1	C2
Glyma.01G147600	darkslateblue	K09286|1|2e-57|221|vvi:100252531|EREBP-like factor	-	-	-	dehydration-responsive element-binding protein 3-like	C2
Glyma.08G048900	darkslateblue	-	-	-	-	dehydrin Xero 1-like	C8
Glyma.14G193100	darkslateblue	K11778|1|8e-123|438|gmx:100789922|ditrans,polycis-polyprenyl diphosphate synthase [EC:2.5.1.87]	GO:0009507//chloroplast	GO:0045547//dehydrodolichyl diphosphate synthase activity	GO:0019408//dolichol biosynthetic process	dehydrodolichyl diphosphate synthase 2-like isoform X1	C1
Glyma.20G200500	darkslateblue	K14494|1|2e-161|566|rcu:RCOM_0826140|DELLA protein	-	-	GO:0006355//regulation of transcription, DNA-dependent	DELLA protein GAI1-like	C6
Glyma.02G251100	darkslateblue	K12657|1|0.0|1377|gmx:100809989|delta-1-pyrroline-5-carboxylate synthetase [EC:2.7.2.11 1.2.1.41]	GO:0005737//cytoplasm	GO:0004349//glutamate 5-kinase activity	GO:0006561//proline biosynthetic process	delta-1-pyrroline-5-carboxylate synthase-like	C3
Glyma.14G065600	darkslateblue	K12657|1|0.0|1373|gmx:100816150|delta-1-pyrroline-5-carboxylate synthetase [EC:2.7.2.11 1.2.1.41]	GO:0005737//cytoplasm	GO:0004349//glutamate 5-kinase activity	GO:0006561//proline biosynthetic process	delta-1-pyrroline-5-carboxylate synthase-like	C2
Glyma.03G069400	darkslateblue	K12657|1|0.0|1230|gmx:100800143|delta-1-pyrroline-5-carboxylate synthetase [EC:2.7.2.11 1.2.1.41]	-	-	-	delta-1-pyrroline-5-carboxylate synthase-like isoform X1	C1
Glyma.07G137300	darkslateblue	K12657|1|0.0|1235|gmx:100800143|delta-1-pyrroline-5-carboxylate synthetase [EC:2.7.2.11 1.2.1.41]	GO:0005737//cytoplasm	GO:0004349//glutamate 5-kinase activity	GO:0006561//proline biosynthetic process	delta-1-pyrroline-5-carboxylate synthase-like isoform X1	C2
Glyma.19G005200	darkslateblue	K11790|1|0.0|1020|gmx:100819114|denticleless	-	-	GO:0051301//cell division	denticleless protein homolog	C2
Glyma.03G220300	darkslateblue	K11666|1|8e-75|280|osa:4352518|INO80 complex subunit B;K12811|2|1e-08|60.5|mtr:MTR_2g007000|ATP-dependent RNA helicase DDX46/PRP5 [EC:3.6.4.13];K12879|3|3e-08|59.3|pop:POPTR_914069|THO complex subunit 2;K03243|4|3e-08|59.3|ath:AT1G76820|translation initiation factor 5B	-	-	-	dentin sialophosphoprotein-like	C2
Glyma.05G002800	darkslateblue	K11323|1|1e-08|60.5|vcn:VOLCADRAFT_121342|histone arginine demethylase JMJD6 [EC:1.14.11.-];K14559|3|2e-07|56.2|osa:4351433|U3 small nucleolar RNA-associated protein MPP10;K15559|4|9e-07|54.3|ota:Ot05g02000|regulator of Ty1 transposition protein 103;K15400|5|9e-07|54.3|vvi:100245819|omega-hydroxypalmitate O-feruloyl transferase [EC:2.3.1.188]	-	-	-	dentin sialophosphoprotein-like	C1
Glyma.09G164300	darkslateblue	-	-	-	-	dentin sialophosphoprotein-like	C1
Glyma.11G092600	darkslateblue	K14306|1|1e-09|63.5|rcu:RCOM_1609340|nuclear pore complex protein Nup62;K11294|5|3e-08|59.3|bdi:100838448|nucleolin	-	-	-	dentin sialophosphoprotein-like	C2
Glyma.14G105500	darkslateblue	K06638|1|4e-31|134|gmx:100817261|mitotic spindle assembly checkpoint protein MAD1	-	-	-	dentin sialophosphoprotein-like	C1
Glyma.14G219900	darkslateblue	-	-	-	-	dentin sialophosphoprotein-like	C2
Glyma.15G070700	darkslateblue	-	-	-	-	dentin sialophosphoprotein-like	C1
Glyma.15G155500	darkslateblue	K01931|1|2e-42|173|osa:4343310|protein neuralized [EC:6.3.2.19];K15688|3|8e-08|58.5|smo:SELMODRAFT_231449|E3 ubiquitin-protein ligase MUL1 [EC:6.3.2.19];K08827|4|1e-07|57.8|sbi:SORBI_08g023260|serine/threonine-protein kinase PRP4 [EC:2.7.11.1]	-	-	-	dentin sialophosphoprotein-like	C9
Glyma.17G258900	darkslateblue	-	-	-	-	dentin sialophosphoprotein-like	C2
Glyma.18G009000	darkslateblue	K03006|1|1e-07|58.2|sbi:SORBI_07g003680|DNA-directed RNA polymerase II subunit RPB1 [EC:2.7.7.6];K13171|3|5e-07|56.2|mtr:MTR_4g064740|serine/arginine repetitive matrix protein 1	-	-	-	dentin sialophosphoprotein-like	C1
Glyma.18G253700	darkslateblue	-	-	-	-	dentin sialophosphoprotein-like	C2
Glyma.19G229200	darkslateblue	-	-	-	-	dentin sialophosphoprotein-like	C2
Glyma.20G233200	darkslateblue	-	-	-	-	dentin sialophosphoprotein-like	C1
Glyma.04G074900	darkslateblue	-	-	-	-	dentin sialophosphoprotein-like isoform X1	C1
Glyma.05G110000	darkslateblue	K11294|1|2e-23|109|bdi:100838448|nucleolin	-	-	-	dentin sialophosphoprotein-like isoform X1	C2
Glyma.06G062800	darkslateblue	K11267|1|4e-59|228|vvi:100854206|sister chromatid cohesion protein PDS5	-	-	-	dentin sialophosphoprotein-like isoform X1	C1
Glyma.08G102200	darkslateblue	K13171|1|2e-10|67.8|mtr:MTR_4g064740|serine/arginine repetitive matrix protein 1;K14325|2|2e-08|60.5|ppp:PHYPADRAFT_105411|RNA-binding protein with serine-rich domain 1;K03006|5|8e-07|55.5|sbi:SORBI_07g003680|DNA-directed RNA polymerase II subunit RPB1 [EC:2.7.7.6]	-	-	-	dentin sialophosphoprotein-like isoform X1	C12
Glyma.08G107100	darkslateblue	-	-	-	-	dentin sialophosphoprotein-like isoform X1	C2
Glyma.08G294700	darkslateblue	-	-	-	-	dentin sialophosphoprotein-like isoform X1	C2
Glyma.10G128300	darkslateblue	K09291|1|2e-06|53.1|bdi:100825730|nucleoprotein TPR	-	-	-	dentin sialophosphoprotein-like isoform X1	C2
Glyma.11G248200	darkslateblue	K13171|1|1e-09|64.7|mtr:MTR_4g064740|serine/arginine repetitive matrix protein 1;K03006|2|9e-08|58.5|bdi:100841250|DNA-directed RNA polymerase II subunit RPB1 [EC:2.7.7.6];K09566|3|2e-07|57.4|vvi:100264514|peptidyl-prolyl isomerase G (cyclophilin G) [EC:5.2.1.8]	-	-	-	dentin sialophosphoprotein-like isoform X1	C2
Glyma.16G211200	darkslateblue	-	-	-	-	dentin sialophosphoprotein-like isoform X1	C1
Glyma.16G212800	darkslateblue	-	-	-	-	dentin sialophosphoprotein-like isoform X1	C1
Glyma.05G150200	darkslateblue	-	-	-	-	dentin sialophosphoprotein-like isoform X2	C2
Glyma.08G149600	darkslateblue	K03026|1|8e-11|68.2|ppp:PHYPADRAFT_161188|DNA-directed RNA polymerase III subunit RPC4;K03514|2|4e-09|62.4|cre:CHLREDRAFT_17066|DNA polymerase sigma subunit [EC:2.7.7.7];K11294|5|4e-08|59.3|sbi:SORBI_01g019710|nucleolin	-	GO:0005488//binding	-	dentin sialophosphoprotein-like isoform X2	C2
Glyma.06G075900	darkslateblue	-	-	-	-	dentin sialophosphoprotein-like isoform X3	C1
Glyma.20G079600	darkslateblue	K06674|1|7e-08|58.5|osa:4325020|structural maintenance of chromosome 2;K09313|2|1e-07|57.8|vvi:100259260|homeobox protein cut-like;K11498|3|3e-07|56.6|aly:ARALYDRAFT_478343|centromeric protein E;K06669|4|3e-07|56.2|ota:Ot09g02120|structural maintenance of chromosome 3 (chondroitin sulfate proteoglycan 6);K10696|5|7e-07|55.1|vvi:100251829|E3 ubiquitin-protein ligase BRE1 [EC:6.3.2.19]	-	-	-	dentin sialophosphoprotein-like isoform X6	C1
Glyma.03G161100	darkslateblue	K06072|1|2e-166|583|gmx:100815364|deoxyhypusine monooxygenase [EC:1.14.99.29]	-	-	-	deoxyhypusine hydroxylase-like	C2
Glyma.14G207800	darkslateblue	K01520|1|4e-95|346|gmx:100782126|dUTP pyrophosphatase [EC:3.6.1.23]	GO:0005829//cytosol	GO:0004170//dUTP diphosphatase activity	GO:0006281//DNA repair	deoxyuridine 5'-triphosphate nucleotidohydrolase-like	C2
Glyma.18G048400	darkslateblue	K01520|1|7e-66|248|gmx:100782126|dUTP pyrophosphatase [EC:3.6.1.23]	-	-	-	deoxyuridine 5'-triphosphate nucleotidohydrolase-like	C2
Glyma.14G111300	darkslateblue	-	-	-	-	deSI-like protein At4g17486-like isoform X1	C11
Glyma.14G215300	darkslateblue	K11294|1|2e-09|63.9|sbi:SORBI_01g019710|nucleolin;K14838|4|1e-08|61.2|ota:Ot05g02800|nucleolar protein 15	-	-	-	desmoplakin-like isoform X1	C2
Glyma.13G361400	darkslateblue	K15918|1|2e-179|627|gmx:100820573|D-glycerate 3-kinase [EC:2.7.1.31]	-	GO:0016301//kinase activity	GO:0016310//phosphorylation	D-glycerate 3-kinase, chloroplastic-like	C3
Glyma.13G106100	darkslateblue	K11155|1|0.0|1026|gmx:548005|diacylglycerol O-acyltransferase 1 [EC:2.3.1.20 2.3.1.75 2.3.1.76]	GO:0005789//endoplasmic reticulum membrane	GO:0004144//diacylglycerol O-acyltransferase activity	GO:0019432//triglyceride biosynthetic process	diacylglycerol acyltransferase isoform X1	C1
Glyma.05G022500	darkslateblue	K00901|1|0.0|1493|gmx:100802426|diacylglycerol kinase [EC:2.7.1.107]	-	GO:0004143//diacylglycerol kinase activity	GO:0016310//phosphorylation	diacylglycerol kinase 1-like isoform X1	C2
Glyma.06G299200	darkslateblue	K00901|1|4e-145|513|ppp:PHYPADRAFT_106363|diacylglycerol kinase [EC:2.7.1.107]	-	GO:0004143//diacylglycerol kinase activity	GO:0016310//phosphorylation	diacylglycerol kinase 5-like	C2
Glyma.13G302200	darkslateblue	K00901|1|5e-87|319|ppp:PHYPADRAFT_106363|diacylglycerol kinase [EC:2.7.1.107]	-	GO:0004143//diacylglycerol kinase activity	GO:0016310//phosphorylation	diacylglycerol kinase 5-like isoform X1	C1
Glyma.13G093100	darkslateblue	K00901|1|0.0|761|gmx:100811680|diacylglycerol kinase [EC:2.7.1.107]	GO:0005886//plasma membrane	GO:0004143//diacylglycerol kinase activity	GO:0007205//protein kinase C-activating G-protein coupled receptor signaling pathway	diacylglycerol kinase 7-like	C2
Glyma.17G067400	darkslateblue	K00901|1|0.0|946|gmx:100811680|diacylglycerol kinase [EC:2.7.1.107]	GO:0005886//plasma membrane	GO:0004143//diacylglycerol kinase activity	GO:0007205//protein kinase C-activating G-protein coupled receptor signaling pathway	diacylglycerol kinase 7-like isoform X1	C1
Glyma.13G140700	darkslateblue	K01586|1|0.0|983|gmx:100791677|diaminopimelate decarboxylase [EC:4.1.1.20]	GO:0009507//chloroplast	GO:0008836//diaminopimelate decarboxylase activity	GO:0009089//lysine biosynthetic process via diaminopimelate	diaminopimelate decarboxylase 1, chloroplastic-like isoform X1	C2
Glyma.19G174300	darkslateblue	K01778|1|0.0|727|gmx:100784731|diaminopimelate epimerase [EC:5.1.1.7]	-	-	-	diaminopimelate epimerase, chloroplastic-like	C1
Glyma.13G156500	darkslateblue	K11592|1|0.0|3125|gmx:100797277|endoribonuclease Dicer [EC:3.1.26.-]	-	GO:0004386//helicase activity	-	dicer-like protein 4-like isoform X1	C2
Glyma.15G004500	darkslateblue	K11592|1|4e-28|122|rcu:RCOM_0701500|endoribonuclease Dicer [EC:3.1.26.-]	-	GO:0016787//hydrolase activity	-	dicer-like protein 4-like isoform X1	C2
Glyma.17G104100	darkslateblue	K11592|1|0.0|3279|gmx:100818702|endoribonuclease Dicer [EC:3.1.26.-]	-	GO:0004386//helicase activity	-	dicer-like protein 4-like isoform X1	C2
Glyma.03G202100	darkslateblue	K09480|1|0.0|1596|gmx:100796354|digalactosyldiacylglycerol synthase [EC:2.4.1.241]	GO:0009707//chloroplast outer membrane	GO:0046481//digalactosyldiacylglycerol synthase activity	GO:0009058//biosynthetic process	digalactosyldiacylglycerol synthase 1, chloroplastic-like	C1
Glyma.12G215800	darkslateblue	K13082|1|3e-63|197|vvi:100233141|bifunctional dihydroflavonol 4-reductase/flavanone 4-reductase [EC:1.1.1.219 1.1.1.234]	-	GO:0050662//coenzyme binding	GO:0044237//cellular metabolic process	dihydroflavonol-4-reductase-like	C2
Glyma.07G241600	darkslateblue	K00382|1|0.0|1100|gmx:100809578|dihydrolipoamide dehydrogenase [EC:1.8.1.4]	GO:0005737//cytoplasm	GO:0050660//flavin adenine dinucleotide binding	GO:0045454//cell redox homeostasis	dihydrolipoyl dehydrogenase 1, chloroplastic-like	C1
Glyma.17G032300	darkslateblue	K00382|1|0.0|1117|gmx:100782004|dihydrolipoamide dehydrogenase [EC:1.8.1.4]	GO:0005737//cytoplasm	GO:0050660//flavin adenine dinucleotide binding	GO:0045454//cell redox homeostasis	dihydrolipoyl dehydrogenase 1, chloroplastic-like	C1
Glyma.15G143100	darkslateblue	K00382|1|0.0|1103|gmx:100803176|dihydrolipoamide dehydrogenase [EC:1.8.1.4]	GO:0005737//cytoplasm	GO:0050660//flavin adenine dinucleotide binding	GO:0045454//cell redox homeostasis	dihydrolipoyl dehydrogenase 2, chloroplastic-like	C2
Glyma.10G201000	darkslateblue	K00627|1|0.0|1008|gmx:100800280|pyruvate dehydrogenase E2 component (dihydrolipoamide acetyltransferase) [EC:2.3.1.12]	-	-	-	dihydrolipoyllysine-residue acetyltransferase component 1 of pyruvate dehydrogenase complex, mitochondrial-like isoform X1	C2
Glyma.20G189500	darkslateblue	K00627|1|0.0|1215|gmx:100800280|pyruvate dehydrogenase E2 component (dihydrolipoamide acetyltransferase) [EC:2.3.1.12]	-	-	-	dihydrolipoyllysine-residue acetyltransferase component 1 of pyruvate dehydrogenase complex, mitochondrial-like isoform X1	C1
Glyma.20G176300	darkslateblue	K00627|1|0.0|892|gmx:100799926|pyruvate dehydrogenase E2 component (dihydrolipoamide acetyltransferase) [EC:2.3.1.12]	GO:0022626//cytosolic ribosome	GO:0043754//dihydrolipoyllysine-residue (2-methylpropanoyl)transferase activity	GO:0008152//metabolic process	dihydrolipoyllysine-residue acetyltransferase component of pyruvate dehydrogenase complex, mitochondrial-like	C2
Glyma.20G114500	darkslateblue	K00627|1|2e-173|607|smo:SELMODRAFT_227145|pyruvate dehydrogenase E2 component (dihydrolipoamide acetyltransferase) [EC:2.3.1.12]	GO:0044434	GO:0016740//transferase activity	GO:0008152//metabolic process	dihydrolipoyllysine-residue acetyltransferase component of pyruvate dehydrogenase complex, mitochondrial-like isoform X1	C1
Glyma.05G168900	darkslateblue	K00605|1|8e-09|48.1|ppp:PHYPADRAFT_131811|aminomethyltransferase [EC:2.1.2.10]	GO:0005737//cytoplasm	GO:0004047//aminomethyltransferase activity	GO:0006546//glycine catabolic process	dimethylglycine dehydrogenase, mitochondrial-like	C2
Glyma.10G279800	darkslateblue	K01597|1|0.0|613|gmx:100785593|diphosphomevalonate decarboxylase [EC:4.1.1.33]	-	GO:0004163//diphosphomevalonate decarboxylase activity	GO:0008299//isoprenoid biosynthetic process	diphosphomevalonate decarboxylase-like	C2
Glyma.15G008200	darkslateblue	-	GO:0005737//cytoplasm	-	GO:0017183//peptidyl-diphthamide biosynthetic process from peptidyl-histidine	diphthamide biosynthesis protein 2-like isoform X2	C2
Glyma.15G218700	darkslateblue	K13341|1|3e-12|71.6|pop:POPTR_555672|peroxin-7	-	-	-	diphthamide biosynthesis protein 7 homolog isoform X1	C3
Glyma.08G230900	darkslateblue	K13341|1|1e-10|66.2|bdi:100831860|peroxin-7;K10143|2|5e-10|64.3|ath:AT2G32950|E3 ubiquitin-protein ligase RFWD2 [EC:6.3.2.19]	-	-	-	diphthamide biosynthesis protein 7 homolog isoformX1	C1
Glyma.09G077900	darkslateblue	K13341|1|3e-12|71.6|pop:POPTR_555672|peroxin-7	-	-	-	diphthamide biosynthesis protein 7 homolog isoformX1	C2
Glyma.19G115700	darkslateblue	K06927|1|2e-49|196|olu:OSTLU_6853|	-	-	-	diphthine--ammonia ligase-like isoform X2	C2
Glyma.12G030300	darkslateblue	-	-	-	GO:0006952//defense response	dirigent protein 23-like	C6
Glyma.18G214300	darkslateblue	-	-	-	-	dirigent protein 25-like	C8
Glyma.14G163000	darkslateblue	K12585|1|1e-76|287|rcu:RCOM_0875030|exosome complex exonuclease DIS3/RRP44 [EC:3.1.13.-]	-	-	-	DIS3-like exonuclease 2-like isoform X1	C1
Glyma.08G123300	darkslateblue	K13459|1|3e-57|222|vvi:100254298|disease resistance protein RPS2	-	-	-	disease resistance protein At4g27190-like isoform X1	C2
Glyma.14G204700	darkslateblue	K13459|1|9e-65|248|vvi:100254298|disease resistance protein RPS2;K13460|4|2e-55|217|ath:AT1G12220|disease resistance protein RPS5	-	-	-	disease resistance protein At4g27190-like isoform X1	C2
Glyma.08G123500	darkslateblue	K05658|1|1e-99|363|vvi:100262734|ATP-binding cassette, subfamily B (MDR/TAP), member 1;K00924|2|5e-95|348|osa:4337593|[EC:2.7.1.-]	-	GO:0005524//ATP binding	GO:0006468//protein phosphorylation	disease resistance protein At4g27190-like isoform X2	C1
Glyma.18G195200	darkslateblue	K13415|1|3e-61|236|ath:AT4G39400|protein brassinosteroid insensitive 1 [EC:2.7.10.1 2.7.11.1]	-	-	-	disease resistance protein isoform X1	C1
Glyma.07G144000	darkslateblue	-	-	-	-	disease resistance protein isoform X4	C1
Glyma.05G213400	darkslateblue	-	-	-	-	disease resistance response protein 206-like	C8
Glyma.03G205500	darkslateblue	K00102|1|0.0|955|gmx:100803612|D-lactate dehydrogenase (cytochrome) [EC:1.1.2.4]	-	GO:0050660//flavin adenine dinucleotide binding	GO:0055114//oxidation-reduction process	D-lactate dehydrogenase [cytochrome], mitochondrial-like isoform X1	C2
Glyma.16G103500	darkslateblue	K00558|1|0.0|1429|gmx:100818307|DNA (cytosine-5-)-methyltransferase [EC:2.1.1.37]	GO:0005634//nucleus	GO:0008168//methyltransferase activity	GO:0006306//DNA methylation	DNA (cytosine-5)-methyltransferase CMT2-like isoform X3	C2
Glyma.01G007800	darkslateblue	K00558|1|0.0|1743|gmx:100799480|DNA (cytosine-5-)-methyltransferase [EC:2.1.1.37]	-	-	-	DNA (cytosine-5)-methyltransferase CMT3-like	C2
Glyma.17G038300	darkslateblue	-	-	-	-	DNA (cytosine-5)-methyltransferase DRM1-like	C2
Glyma.19G006100	darkslateblue	-	-	GO:0003677//DNA binding	GO:0006306//DNA methylation	DNA (cytosine-5)-methyltransferase DRM2-like isoform X1	C2
Glyma.06G058300	darkslateblue	K15340|1|0.0|768|vvi:100256089|DNA cross-link repair 1A protein	-	-	-	DNA cross-link repair protein SNM1-like	C2
Glyma.05G171400	darkslateblue	K10610|1|0.0|1957|gmx:100795216|DNA damage-binding protein 1	GO:0005634//nucleus	GO:0003677//DNA binding	GO:0009793//embryo development ending in seed dormancy	DNA damage-binding protein 1-like isoform 1	C1
Glyma.08G129900	darkslateblue	K10610|1|2e-145|513|gmx:100795216|DNA damage-binding protein 1	GO:0005634//nucleus	GO:0003676//nucleic acid binding	GO:0009793//embryo development ending in seed dormancy	DNA damage-binding protein 1-like isoform 1	C2
Glyma.12G078400	darkslateblue	K10610|1|0.0|1147|gmx:100795216|DNA damage-binding protein 1	GO:0005634//nucleus	GO:0003676//nucleic acid binding	GO:0009793//embryo development ending in seed dormancy	DNA damage-binding protein 1-like isoform 1	C1
Glyma.10G156300	darkslateblue	K10849|1|0.0|768|gmx:100777022|DNA excision repair protein ERCC-1	GO:0005634//nucleus	GO:0004519//endonuclease activity	GO:0006281//DNA repair	DNA excision repair protein ERCC-1-like	C1
Glyma.08G001900	darkslateblue	K10841|1|9e-93|340|vvi:100253251|DNA excision repair protein ERCC-6	-	GO:0097159//organic cyclic compound binding	-	DNA excision repair protein ERCC-6-like	C2
Glyma.09G120200	darkslateblue	K02469|1|0.0|1746|gmx:100791541|DNA gyrase subunit A [EC:5.99.1.3]	-	-	-	DNA gyrase subunit A, chloroplastic/mitochondrial-like	C2
Glyma.03G127300	darkslateblue	K02470|1|0.0|1436|gmx:100779534|DNA gyrase subunit B [EC:5.99.1.3]	GO:0005694//chromosome	GO:0003918//DNA topoisomerase (ATP-hydrolyzing) activity	GO:0006265//DNA topological change	DNA gyrase subunit B, chloroplastic/mitochondrial-like	C2
Glyma.19G130000	darkslateblue	K02470|1|0.0|1436|gmx:100807172|DNA gyrase subunit B [EC:5.99.1.3]	GO:0005694//chromosome	GO:0003918//DNA topoisomerase (ATP-hydrolyzing) activity	GO:0006265//DNA topological change	DNA gyrase subunit B, chloroplastic/mitochondrial-like	C2
Glyma.15G055000	darkslateblue	K10738|1|0.0|1244|gmx:100776255|minichromosome maintenance protein 9	-	-	-	DNA helicase MCM9-like isoform X1	C2
Glyma.03G209500	darkslateblue	-	-	-	-	DNA ligase 1-like	C1
Glyma.04G033100	darkslateblue	K11294|1|3e-12|72.8|osa:4337032|nucleolin;K14306|2|2e-11|70.1|rcu:RCOM_1609340|nuclear pore complex protein Nup62;K11323|5|2e-10|66.6|vcn:VOLCADRAFT_121342|histone arginine demethylase JMJD6 [EC:1.14.11.-]	-	-	-	DNA ligase 1-like	C1
Glyma.06G024300	darkslateblue	K03163|1|2e-06|51.6|ath:AT5G55300|DNA topoisomerase I [EC:5.99.1.2];K11294|2|5e-06|50.4|smo:SELMODRAFT_448081|nucleolin	-	-	-	DNA ligase 1-like	C2
Glyma.06G033100	darkslateblue	K11323|1|3e-11|69.3|vcn:VOLCADRAFT_121342|histone arginine demethylase JMJD6 [EC:1.14.11.-]	-	-	-	DNA ligase 1-like	C2
Glyma.06G167700	darkslateblue	K15400|1|7e-148|523|vvi:100245819|omega-hydroxypalmitate O-feruloyl transferase [EC:2.3.1.188];K11294|2|1e-14|80.5|gmx:100779929|nucleolin	-	-	-	DNA ligase 1-like	C1
Glyma.11G160900	darkslateblue	K03978|1|3e-99|361|ppp:PHYPADRAFT_148111|GTP-binding protein	-	-	-	DNA ligase 1-like	C2
Glyma.12G080900	darkslateblue	K10747|1|0.0|1533|gmx:100783155|DNA ligase 1 [EC:6.5.1.1]	-	-	-	DNA ligase 1-like	C1
Glyma.13G253200	darkslateblue	K07052|1|4e-08|58.9|mtr:MTR_4g124670|;K14565|2|7e-07|54.7|mtr:MTR_5g010260|nucleolar protein 58;K11294|3|2e-06|53.5|aly:ARALYDRAFT_479366|nucleolin	-	-	-	DNA ligase 1-like	C2
Glyma.15G061700	darkslateblue	-	-	-	-	DNA ligase 1-like	C2
Glyma.19G206900	darkslateblue	-	-	-	-	DNA ligase 1-like isoform X1	C2
Glyma.06G112300	darkslateblue	K11294|1|3e-15|82.0|smo:SELMODRAFT_234317|nucleolin	-	-	-	DNA ligase 1-like isoform X2	C2
Glyma.11G193100	darkslateblue	K10747|1|5e-146|516|gmx:100783155|DNA ligase 1 [EC:6.5.1.1]	-	-	-	DNA ligase 1-like isoform X2	C2
Glyma.15G166700	darkslateblue	K10777|1|0.0|1877|gmx:100816002|DNA ligase 4 [EC:6.5.1.1]	-	-	-	DNA ligase 4-like isoform X1	C2
Glyma.04G254900	darkslateblue	K08734|1|0.0|1434|gmx:100794788|DNA mismatch repair protein MLH1	GO:0005634//nucleus	GO:0005524//ATP binding	GO:0006298//mismatch repair	DNA mismatch repair protein MLH1-like	C2
Glyma.01G158400	darkslateblue	K08739|1|0.0|2293|gmx:100788019|DNA mismatch repair protein MLH3	-	-	-	DNA mismatch repair protein MLH3-like isoform X4	C1
Glyma.20G073400	darkslateblue	K08737|1|1e-26|120|sbi:SORBI_02g024370|DNA mismatch repair protein MSH6	-	GO:0005524//ATP binding	GO:0006298//mismatch repair	DNA mismatch repair protein MSH1, mitochondrial-like	C2
Glyma.17G121400	darkslateblue	K08735|1|0.0|1867|gmx:100792272|DNA mismatch repair protein MSH2	GO:0032301//MutSalpha complex	GO:0030983//mismatched DNA binding	GO:0006298//mismatch repair	DNA mismatch repair protein MSH2-like	C2
Glyma.20G157600	darkslateblue	K08736|1|0.0|1050|gmx:100789883|DNA mismatch repair protein MSH3	-	GO:0005524//ATP binding	GO:0006298//mismatch repair	DNA mismatch repair protein MSH3-like isoform X1	C1
Glyma.19G216000	darkslateblue	K08737|1|0.0|1882|gmx:100811104|DNA mismatch repair protein MSH6	-	GO:0003677//DNA binding	-	DNA mismatch repair protein MSH6-like	C2
Glyma.07G087700	darkslateblue	K08737|1|0.0|1984|gmx:100818859|DNA mismatch repair protein MSH6	-	GO:0003677//DNA binding	-	DNA mismatch repair protein MSH7-like	C2
Glyma.09G189100	darkslateblue	K08737|1|0.0|1667|gmx:100818859|DNA mismatch repair protein MSH6	-	GO:0003677//DNA binding	GO:0006298//mismatch repair	DNA mismatch repair protein MSH7-like	C2
Glyma.02G155200	darkslateblue	K10858|1|0.0|1869|gmx:100802535|DNA mismatch repair protein PMS2	-	GO:0097159//organic cyclic compound binding	GO:0006259//DNA metabolic process	DNA mismatch repair protein PMS1-like	C2
Glyma.01G187400	darkslateblue	K02320|1|0.0|2993|gmx:100798779|DNA polymerase alpha subunit A [EC:2.7.7.7]	-	GO:0003887//DNA-directed DNA polymerase activity	GO:0006260//DNA replication	DNA polymerase alpha catalytic subunit-like	C2
Glyma.18G009300	darkslateblue	K02321|1|0.0|1110|gmx:100797769|DNA polymerase alpha subunit B	-	GO:0003887//DNA-directed DNA polymerase activity	GO:0006260//DNA replication	DNA polymerase alpha subunit B-like	C2
Glyma.11G247900	darkslateblue	K02321|1|0.0|1113|gmx:100795306|DNA polymerase alpha subunit B	-	GO:0003887//DNA-directed DNA polymerase activity	GO:0006260//DNA replication	DNA polymerase alpha subunit B-like isoform X1	C2
Glyma.04G210700	darkslateblue	K02327|1|0.0|1478|gmx:548092|DNA polymerase delta subunit 1 [EC:2.7.7.7]	GO:0005634//nucleus	GO:0003887//DNA-directed DNA polymerase activity	GO:0006260//DNA replication	DNA polymerase delta catalytic subunit-like [Cicer arietinum]	C2
Glyma.06G155300	darkslateblue	K02327|1|0.0|1945|vvi:100246530|DNA polymerase delta subunit 1 [EC:2.7.7.7]	GO:0005634//nucleus	GO:0003887//DNA-directed DNA polymerase activity	GO:0006260//DNA replication	DNA polymerase delta catalytic subunit-like [Cicer arietinum]	C2
Glyma.03G144600	darkslateblue	K02328|1|0.0|879|gmx:100780072|DNA polymerase delta subunit 2	-	GO:0003887//DNA-directed DNA polymerase activity	GO:0006260//DNA replication	DNA polymerase delta small subunit-like	C2
Glyma.19G147500	darkslateblue	K02328|1|0.0|852|gmx:100780072|DNA polymerase delta subunit 2	-	GO:0003887//DNA-directed DNA polymerase activity	GO:0006260//DNA replication	DNA polymerase delta small subunit-like isoform X1	C2
Glyma.11G237700	darkslateblue	K02324|1|0.0|4427|gmx:100778115|DNA polymerase epsilon subunit 1 [EC:2.7.7.7]	GO:0005634//nucleus	GO:0003887//DNA-directed DNA polymerase activity	GO:0006260//DNA replication	DNA polymerase epsilon catalytic subunit A-like isoform X2	C1
Glyma.12G087000	darkslateblue	K02324|1|0.0|4476|gmx:100812003|DNA polymerase epsilon subunit 1 [EC:2.7.7.7]	GO:0005634//nucleus	GO:0003887//DNA-directed DNA polymerase activity	GO:0006260//DNA replication	DNA polymerase epsilon catalytic subunit A-like isoform X2	C2
Glyma.16G218700	darkslateblue	K02325|1|0.0|1056|gmx:100784116|DNA polymerase epsilon subunit 2 [EC:2.7.7.7]	GO:0005634//nucleus	GO:0003887//DNA-directed DNA polymerase activity	GO:0006261//DNA-dependent DNA replication	DNA polymerase epsilon subunit 2-like	C2
Glyma.11G001900	darkslateblue	K03511|1|0.0|994|gmx:100816973|DNA polymerase kappa subunit [EC:2.7.7.7]	-	-	-	DNA polymerase kappa-like isoform X1	C1
Glyma.02G065600	darkslateblue	K03512|1|0.0|659|ath:AT1G10520|DNA polymerase lambda subunit [EC:2.7.7.7 4.2.99.-]	-	GO:0003887//DNA-directed DNA polymerase activity	GO:0006281//DNA repair	DNA polymerase lambda-like	C2
Glyma.08G313300	darkslateblue	K02335|1|1e-86|317|mtr:MTR_5g092100|DNA polymerase I [EC:2.7.7.7]	GO:0005622//intracellular	GO:0003887//DNA-directed DNA polymerase activity	GO:0006260//DNA replication	DNA polymerase nu-like	C1
Glyma.13G254600	darkslateblue	K02331|1|0.0|2266|gmx:100787296|DNA polymerase phi subunit [EC:2.7.7.7]	-	-	-	DNA polymerase V-like isoform 1	C1
Glyma.02G286600	darkslateblue	K02684|1|0.0|901|gmx:100780574|DNA primase small subunit [EC:2.7.7.-]	GO:0030894//replisome	GO:0003896//DNA primase activity	GO:0006269//DNA replication, synthesis of RNA primer	DNA primase small subunit	C2
Glyma.14G028200	darkslateblue	K02684|1|0.0|860|gmx:100778725|DNA primase small subunit [EC:2.7.7.-]	GO:0030894//replisome	GO:0003896//DNA primase activity	GO:0006269//DNA replication, synthesis of RNA primer	DNA primase small subunit	C2
Glyma.01G244700	darkslateblue	K10875|1|0.0|1759|gmx:100781631|DNA repair and recombination protein RAD54 and RAD54-like protein [EC:3.6.4.-]	-	GO:0005524//ATP binding	-	DNA repair and recombination protein RAD54-like	C2
Glyma.11G038500	darkslateblue	K10848|1|0.0|1435|gmx:100812359|DNA excision repair protein ERCC-4 [EC:3.1.-.-]	-	GO:0004519//endonuclease activity	GO:0090305//nucleic acid phosphodiester bond hydrolysis	DNA repair endonuclease UVH1-like isoform X2	C2
Glyma.02G082200	darkslateblue	K10844|1|0.0|1405|rcu:RCOM_0558550|DNA excision repair protein ERCC-2 [EC:3.6.4.12]	GO:0005634//nucleus	GO:0004003//ATP-dependent DNA helicase activity	GO:0009411//response to UV	DNA repair helicase UVH6-like	C1
Glyma.16G167800	darkslateblue	K10844|1|0.0|1412|rcu:RCOM_0558550|DNA excision repair protein ERCC-2 [EC:3.6.4.12]	GO:0005634//nucleus	GO:0004003//ATP-dependent DNA helicase activity	GO:0006289//nucleotide-excision repair	DNA repair helicase UVH6-like	C1
Glyma.08G016400	darkslateblue	K10843|1|0.0|1544|gmx:100818501|DNA excision repair protein ERCC-3 [EC:3.6.4.12]	GO:0000439//core TFIIH complex	GO:0004003//ATP-dependent DNA helicase activity	GO:0006289//nucleotide-excision repair	DNA repair helicase XPB1-like isoform X1	C1
Glyma.14G214000	darkslateblue	K10838|1|0.0|1832|gmx:100818100|xeroderma pigmentosum group C-complementing protein	-	-	-	DNA repair protein complementing XP-C cells homolog isoform X2	C2
Glyma.18G002400	darkslateblue	K10866|1|0.0|2561|gmx:100818545|DNA repair protein RAD50 [EC:3.6.-.-]	GO:0030870//Mre11 complex	GO:0008270//zinc ion binding	GO:0090305//nucleic acid phosphodiester bond hydrolysis	DNA repair protein RAD50-like isoform X1	C1
Glyma.19G134900	darkslateblue	K03553|1|8e-82|303|vvi:100257827|recombination protein RecA	GO:0005739//mitochondrion	GO:0005524//ATP binding	GO:0006310//DNA recombination	DNA repair protein recA homolog 2, mitochondrial-like isoform X2	C2
Glyma.15G170600	darkslateblue	K03553|1|0.0|772|gmx:100807627|recombination protein RecA	-	GO:0005388//calcium-transporting ATPase activity	GO:0006310//DNA recombination	DNA repair protein recA homolog 3, mitochondrial-like	C2
Glyma.01G243900	darkslateblue	K03515|1|0.0|2234|gmx:100778409|DNA repair protein REV1 [EC:2.7.7.-]	-	GO:0016740//transferase activity	-	DNA repair protein REV1-like isoform X3	C1
Glyma.13G110100	darkslateblue	K15082|1|2e-100|364|vvi:100244043|DNA repair protein RAD7;K10268|3|4e-14|78.6|bdi:100843200|F-box and leucine-rich repeat protein 2/20	-	-	-	DNA repair protein rhp7-like	C1
Glyma.12G029200	darkslateblue	K10879|1|5e-180|629|gmx:100807727|DNA-repair protein XRCC2	-	-	-	DNA repair protein XRCC2 homolog isoform X1	C2
Glyma.10G184800	darkslateblue	K10886|1|3e-102|370|gmx:100797038|DNA-repair protein XRCC4	-	-	GO:0006259//DNA metabolic process	DNA repair protein XRCC4-like	C2
Glyma.13G354600	darkslateblue	K15075|1|0.0|2015|gmx:100788537|DNA repair/transcription protein MET18/MMS19	-	-	-	DNA repair/transcription protein mms19-like isoform X1	C2
Glyma.18G027600	darkslateblue	K10734|1|9e-102|368|gmx:100799874|GINS complex subunit 3	GO:0005634//nucleus	-	GO:0006260//DNA replication	DNA replication complex GINS protein PSF3-like	C9
Glyma.07G238400	darkslateblue	K02540|1|0.0|1861|gmx:100799441|minichromosome maintenance protein 2	GO:0042555//MCM complex	GO:0003677//DNA binding	GO:0006270//DNA replication initiation	DNA replication licensing factor mcm2-like	C2
Glyma.17G035000	darkslateblue	K02540|1|0.0|1845|gmx:100813006|minichromosome maintenance protein 2	GO:0042555//MCM complex	GO:0003677//DNA binding	GO:0006270//DNA replication initiation	DNA replication licensing factor mcm2-like	C2
Glyma.05G129700	darkslateblue	K02541|1|0.0|1503|gmx:100791302|minichromosome maintenance protein 3	GO:0042555//MCM complex	GO:0003677//DNA binding	GO:0006270//DNA replication initiation	DNA replication licensing factor MCM3 homolog	C2
Glyma.08G084400	darkslateblue	K02541|1|0.0|1529|gmx:100811545|minichromosome maintenance protein 3	GO:0042555//MCM complex	GO:0003677//DNA binding	GO:0006270//DNA replication initiation	DNA replication licensing factor MCM3 homolog isoform X1	C2
Glyma.11G113300	darkslateblue	K02212|1|0.0|1646|gmx:100782586|minichromosome maintenance protein 4 (cell division control protein 54)	-	-	-	DNA replication licensing factor mcm4-B-like	C2
Glyma.12G039200	darkslateblue	K02212|1|0.0|1656|gmx:100805788|minichromosome maintenance protein 4 (cell division control protein 54)	-	-	-	DNA replication licensing factor mcm4-B-like	C2
Glyma.13G156400	darkslateblue	K02209|1|0.0|1442|gmx:100800649|minichromosome maintenance protein 5 (cell division control protein 46)	-	-	-	DNA replication licensing factor mcm5-A-like	C2
Glyma.17G104000	darkslateblue	K02209|1|0.0|1425|gmx:100779483|minichromosome maintenance protein 5 (cell division control protein 46)	-	-	-	DNA replication licensing factor mcm5-A-like	C2
Glyma.09G047300	darkslateblue	K02542|1|0.0|1686|gmx:100794021|minichromosome maintenance protein 6	GO:0042555//MCM complex	GO:0003677//DNA binding	GO:0006270//DNA replication initiation	DNA replication licensing factor mcm6	C2
Glyma.15G154900	darkslateblue	K02542|1|0.0|1608|gmx:100787290|minichromosome maintenance protein 6	GO:0042555//MCM complex	GO:0003677//DNA binding	GO:0006270//DNA replication initiation	DNA replication licensing factor mcm6-like isoform X1	C2
Glyma.16G005600	darkslateblue	K10728|1|0.0|1962|gmx:100804966|topoisomerase (DNA) II binding protein 1	-	-	-	DNA topoisomerase 2-binding protein 1-A-like isoform X1	C1
Glyma.10G090000	darkslateblue	K03164|1|0.0|2714|gmx:100796974|DNA topoisomerase II [EC:5.99.1.3]	-	GO:0003916//DNA topoisomerase activity	GO:0006259//DNA metabolic process	DNA topoisomerase 2-like	C2
Glyma.15G276000	darkslateblue	K03164|1|0.0|2957|gmx:100796974|DNA topoisomerase II [EC:5.99.1.3]	GO:0005694//chromosome	GO:0003918//DNA topoisomerase (ATP-hydrolyzing) activity	GO:0006265//DNA topological change	DNA topoisomerase 2-like	C2
Glyma.17G196400	darkslateblue	K03168|1|2e-58|225|olu:OSTLU_41359|DNA topoisomerase I [EC:5.99.1.2]	-	-	-	DNA topoisomerase 3-alpha-like isoform X4	C2
Glyma.17G196500	darkslateblue	K03168|1|1e-78|293|vcn:VOLCADRAFT_115956|DNA topoisomerase I [EC:5.99.1.2]	-	-	-	DNA topoisomerase 3-alpha-like isoform X6	C1
Glyma.11G253100	darkslateblue	K03165|1|0.0|1660|gmx:100791807|DNA topoisomerase III [EC:5.99.1.2]	GO:0005694//chromosome	GO:0003917//DNA topoisomerase type I activity	GO:0006265//DNA topological change	DNA topoisomerase 3-beta-1-like	C1
Glyma.14G055000	darkslateblue	K03165|1|6e-62|142|gmx:100791807|DNA topoisomerase III [EC:5.99.1.2]	GO:0005694//chromosome	GO:0003917//DNA topoisomerase type I activity	GO:0006265//DNA topological change	DNA topoisomerase 3-beta-1-like	C1
Glyma.10G048300	darkslateblue	K10878|1|0.0|823|gmx:100782577|meiotic recombination protein SPO11	GO:0005694//chromosome	GO:0003918//DNA topoisomerase (ATP-hydrolyzing) activity	GO:0006265//DNA topological change	DNA topoisomerase 6 subunit A-like	C1
Glyma.13G342900	darkslateblue	-	GO:0005694//chromosome	GO:0003918//DNA topoisomerase (ATP-hydrolyzing) activity	GO:0006265//DNA topological change	DNA topoisomerase 6 subunit B-like isoform 1	C2
Glyma.06G031700	darkslateblue	K01247|1|0.0|714|gmx:100788160|DNA-3-methyladenine glycosylase II [EC:3.2.2.21]	-	GO:0052821//DNA-7-methyladenine glycosylase activity	GO:0006284//base-excision repair	DNA-3-methyladenine glycosylase 1-like	C1
Glyma.04G225700	darkslateblue	-	-	-	-	DNA-binding protein BIN4-like isoform X2	C1
Glyma.06G139100	darkslateblue	-	-	-	-	DNA-binding protein BIN4-like isoform X2	C2
Glyma.16G213000	darkslateblue	K11294|1|7e-07|42.0|smo:SELMODRAFT_234317|nucleolin	-	-	-	DNA-binding protein RHL1-like	C2
Glyma.10G050700	darkslateblue	-	GO:0005634//nucleus	GO:0003677//DNA binding	GO:0006355//regulation of transcription, DNA-dependent	DNA-binding protein S1FA3	C8
Glyma.13G138200	darkslateblue	-	GO:0005634//nucleus	GO:0003677//DNA binding	GO:0006355//regulation of transcription, DNA-dependent	DNA-binding protein S1FA3	C8
Glyma.03G139000	darkslateblue	K14326|1|7e-56|217|cre:CHLREDRAFT_96867|regulator of nonsense transcripts 1 [EC:3.6.4.-]	-	GO:0017111//nucleoside-triphosphatase activity	-	DNA-binding protein SMUBP-2-like isoform X1	C2
Glyma.19G142100	darkslateblue	K14326|1|9e-56|216|cre:CHLREDRAFT_96867|regulator of nonsense transcripts 1 [EC:3.6.4.-]	-	GO:0017111//nucleoside-triphosphatase activity	-	DNA-binding protein SMUBP-2-like isoform X1	C2
Glyma.16G091400	darkslateblue	K10908|1|0.0|1479|gmx:100814762|DNA-directed RNA polymerase, mitochondrial [EC:2.7.7.6]	-	-	-	DNA-directed RNA polymerase 1B, mitochondrial-like	C1
Glyma.16G091500	darkslateblue	K10908|1|3e-84|310|gmx:100814762|DNA-directed RNA polymerase, mitochondrial [EC:2.7.7.6]	-	GO:0003899//DNA-directed RNA polymerase activity	GO:0048481//ovule development	DNA-directed RNA polymerase 1B, mitochondrial-like	C2
Glyma.08G253800	darkslateblue	K10908|1|0.0|1803|gmx:100777921|DNA-directed RNA polymerase, mitochondrial [EC:2.7.7.6]	GO:0005739//mitochondrion	GO:0003899//DNA-directed RNA polymerase activity	GO:0048481//ovule development	DNA-directed RNA polymerase 2B, chloroplastic/mitochondrial-like isoform X2	C1
Glyma.06G217400	darkslateblue	K10908|1|0.0|1735|gmx:100783185|DNA-directed RNA polymerase, mitochondrial [EC:2.7.7.6]	-	-	-	DNA-directed RNA polymerase 3B, chloroplastic-like	C1
Glyma.10G095200	darkslateblue	K02999|1|0.0|3323|gmx:100779532|DNA-directed RNA polymerase I subunit RPA1 [EC:2.7.7.6]	GO:0005634//nucleus	GO:0003899//DNA-directed RNA polymerase activity	GO:0006351//transcription, DNA-dependent	DNA-directed RNA polymerase I subunit rpa1-like	C1
Glyma.09G246500	darkslateblue	K03004|1|1e-08|59.3|cre:CHLREDRAFT_166368|DNA-directed RNA polymerase I subunit RPA43	-	-	-	DNA-directed RNA polymerase I subunit rpa43-like isoform X1	C2
Glyma.09G066000	darkslateblue	K03010|1|0.0|1896|gmx:100790162|DNA-directed RNA polymerase II subunit RPB2 [EC:2.7.7.6]	GO:0005634//nucleus	GO:0046872//metal ion binding	GO:0006351//transcription, DNA-dependent	DNA-directed RNA polymerase II subunit RPB2-like	C1
Glyma.18G179600	darkslateblue	K03019|1|1e-64|244|gmx:100815164|DNA-directed RNA polymerase III subunit RPC10	-	GO:0005488//binding	-	DNA-directed RNA polymerase III subunit RPC10-like isoform X1	C2
Glyma.U034000	darkslateblue	K03018|1|0.0|2779|gmx:100811292|DNA-directed RNA polymerase III subunit RPC1 [EC:2.7.7.6]	-	GO:0016779//nucleotidyltransferase activity	-	DNA-directed RNA polymerase III subunit rpc1-like	C1
Glyma.01G006500	darkslateblue	K03021|1|0.0|1721|gmx:100790845|DNA-directed RNA polymerase III subunit RPC2 [EC:2.7.7.6]	-	-	-	DNA-directed RNA polymerase III subunit rpc2-like isoform X1	C1
Glyma.07G125300	darkslateblue	K03021|1|0.0|2066|gmx:100818991|DNA-directed RNA polymerase III subunit RPC2 [EC:2.7.7.6]	-	-	-	DNA-directed RNA polymerase III subunit rpc2-like isoform X1	C1
Glyma.10G234800	darkslateblue	K03023|1|0.0|899|gmx:100803947|DNA-directed RNA polymerase III subunit RPC3	-	-	-	DNA-directed RNA polymerase III subunit RPC3-like	C2
Glyma.09G230700	darkslateblue	K03026|1|3e-52|204|aly:ARALYDRAFT_492316|DNA-directed RNA polymerase III subunit RPC4	-	-	-	DNA-directed RNA polymerase III subunit RPC4 isoform X2	C1
Glyma.11G009900	darkslateblue	K14721|1|0.0|1353|gmx:100780965|DNA-directed RNA polymerase III subunit RPC5	-	-	-	DNA-directed RNA polymerase III subunit RPC5-like	C1
Glyma.07G041800	darkslateblue	K03025|1|4e-129|459|gmx:100810279|DNA-directed RNA polymerase III subunit RPC6	-	-	-	DNA-directed RNA polymerase III subunit RPC6-like	C11
Glyma.19G215300	darkslateblue	K03022|1|2e-101|366|gmx:100808954|DNA-directed RNA polymerase III subunit RPC8	-	-	-	DNA-directed RNA polymerase III subunit rpc8-like isoform X1	C1
Glyma.11G026700	darkslateblue	K03018|1|0.0|989|zma:100501057|DNA-directed RNA polymerase III subunit RPC1 [EC:2.7.7.6];K03006|3|1e-44|181|osa:4337831|DNA-directed RNA polymerase II subunit RPB1 [EC:2.7.7.6]	-	-	-	DNA-directed RNA polymerase IV subunit 1-like isoform X3	C2
Glyma.14G086100	darkslateblue	-	-	-	-	DNA-directed RNA polymerase V subunit 1-like	C3
Glyma.15G235900	darkslateblue	K03006|1|2e-165|582|osa:4328330|DNA-directed RNA polymerase II subunit RPB1 [EC:2.7.7.6];K03018|2|2e-90|333|zma:100501057|DNA-directed RNA polymerase III subunit RPC1 [EC:2.7.7.6]	-	-	-	DNA-directed RNA polymerase V subunit 1-like	C1
Glyma.08G331900	darkslateblue	K03027|1|0.0|789|gmx:100818494|DNA-directed RNA polymerases I and III subunit RPAC1	-	GO:0003899//DNA-directed RNA polymerase activity	GO:0006351//transcription, DNA-dependent	DNA-directed RNA polymerases I and III subunit RPAC1	C2
Glyma.07G241200	darkslateblue	K03017|1|1e-37|155|vvi:100253286|DNA-directed RNA polymerase II subunit RPB9	GO:0000418//DNA-directed RNA polymerase IV complex	GO:0003899//DNA-directed RNA polymerase activity	GO:0006351//transcription, DNA-dependent	DNA-directed RNA polymerases II, IV and V subunit 9A-like isoform 1	C11
Glyma.15G121800	darkslateblue	K03012|1|8e-16|83.2|rcu:RCOM_0610380|DNA-directed RNA polymerase II subunit RPB4	-	GO:1901363	GO:0044237//cellular metabolic process	DNA-directed RNA polymerases IV and V subunit 4-like isoform X1	C2
Glyma.11G241000	darkslateblue	K03686|1|0.0|878|gmx:100786143|molecular chaperone DnaJ	-	GO:0046872//metal ion binding	GO:0006457//protein folding	dnaJ homolog 1, mitochondrial-like	C2
Glyma.05G177100	darkslateblue	K03686|1|0.0|865|gmx:100792363|molecular chaperone DnaJ	-	GO:0046872//metal ion binding	GO:0006457//protein folding	dnaJ homolog 1, mitochondrial-like isoform X1	C1
Glyma.08G134400	darkslateblue	K03686|1|0.0|867|gmx:100811006|molecular chaperone DnaJ	-	GO:0046872//metal ion binding	GO:0006457//protein folding	dnaJ homolog 1, mitochondrial-like isoform X1	C9
Glyma.18G016200	darkslateblue	K03686|1|0.0|666|gmx:100786143|molecular chaperone DnaJ	-	GO:0046872//metal ion binding	GO:0006457//protein folding	dnaJ homolog 1, mitochondrial-like isoform X1	C2
Glyma.07G103600	darkslateblue	K03686|1|3e-87|320|osa:4331058|molecular chaperone DnaJ	-	GO:0046872//metal ion binding	GO:0006457//protein folding	dnaJ homolog subfamily A member 3, mitochondrial-like	C2
Glyma.18G201600	darkslateblue	K09510|1|2e-144|510|rcu:RCOM_1673240|DnaJ homolog subfamily B member 4	-	GO:0051082//unfolded protein binding	GO:0006457//protein folding	dnaJ homolog subfamily B member 4-like isoform 1	C1
Glyma.07G043100	darkslateblue	K09527|1|3e-14|78.2|gmx:100781496|DnaJ homolog subfamily C member 7;K09510|2|9e-14|76.6|vcn:VOLCADRAFT_57911|DnaJ homolog subfamily B member 4;K09523|4|1e-13|76.3|bdi:100820991|DnaJ homolog subfamily C member 3	-	-	-	dnaJ homolog subfamily B member 6-like isoform X1	C2
Glyma.13G338600	darkslateblue	K09518|1|3e-14|78.2|vvi:100262992|DnaJ homolog subfamily B member 12;K03686|2|1e-13|75.9|mtr:MTR_3g087030|molecular chaperone DnaJ	-	-	-	dnaJ homolog subfamily B member 8-like isoform 1	C2
Glyma.12G168800	darkslateblue	K09522|1|0.0|1259|gmx:100806665|DnaJ homolog subfamily C member 2	GO:0005634//nucleus	GO:0003677//DNA binding	-	dnaJ homolog subfamily C member 2-like	C2
Glyma.03G218600	darkslateblue	-	-	-	GO:0006950//response to stress	dnaJ homolog subfamily C member 3 homolog	C10
Glyma.12G189400	darkslateblue	K09528|1|1e-142|504|gmx:100783331|DnaJ homolog subfamily C member 8	-	-	-	dnaJ homolog subfamily C member 8-like	C1
Glyma.13G312400	darkslateblue	K09528|1|3e-142|503|gmx:100776581|DnaJ homolog subfamily C member 8	-	-	-	dnaJ homolog subfamily C member 8-like isoform 1	C1
Glyma.13G235500	darkslateblue	K09510|1|2e-143|506|rcu:RCOM_1673240|DnaJ homolog subfamily B member 4	-	GO:0051082//unfolded protein binding	GO:0006457//protein folding	dnaJ protein homolog 1-like	C10
Glyma.08G349000	darkslateblue	K09659|1|1e-37|154|pop:POPTR_756293|dolichyl-phosphate mannosyltransferase polypeptide 3	-	-	-	dolichol-phosphate mannosyltransferase subunit 3-like	C8
Glyma.07G204400	darkslateblue	K00721|1|2e-138|490|gmx:100802117|dolichol-phosphate mannosyltransferase [EC:2.4.1.83]	-	GO:0004582//dolichyl-phosphate beta-D-mannosyltransferase activity	-	dolichol-phosphate mannosyltransferase-like isoform X1	C1
Glyma.16G077300	darkslateblue	K07151|1|0.0|1502|gmx:100805873|dolichyl-diphosphooligosaccharide--protein glycosyltransferase [EC:2.4.1.119]	GO:0016020//membrane	GO:0004579//dolichyl-diphosphooligosaccharide-protein glycotransferase activity	GO:0006486//protein glycosylation	dolichyl-diphosphooligosaccharide--protein glycosyltransferase subunit STT3A-like	C2
Glyma.09G165000	darkslateblue	K07151|1|0.0|1466|gmx:100780916|dolichyl-diphosphooligosaccharide--protein glycosyltransferase [EC:2.4.1.119]	GO:0016020//membrane	GO:0004576//oligosaccharyl transferase activity	GO:0006486//protein glycosylation	dolichyl-diphosphooligosaccharide--protein glycosyltransferase subunit STT3B-like	C2
Glyma.16G213300	darkslateblue	K07151|1|0.0|1474|gmx:100816018|dolichyl-diphosphooligosaccharide--protein glycosyltransferase [EC:2.4.1.119]	GO:0016020//membrane	GO:0004576//oligosaccharyl transferase activity	GO:0006486//protein glycosylation	dolichyl-diphosphooligosaccharide--protein glycosyltransferase subunit STT3B-like	C2
Glyma.18G291100	darkslateblue	K00729|1|8e-169|542|gmx:100793179|dolichyl-phosphate beta-glucosyltransferase [EC:2.4.1.117]	GO:0005783//endoplasmic reticulum	GO:0004581//dolichyl-phosphate beta-glucosyltransferase activity	-	dolichyl-phosphate beta-glucosyltransferase-like	C3
Glyma.02G091700	darkslateblue	K00729|1|8e-171|598|gmx:100793179|dolichyl-phosphate beta-glucosyltransferase [EC:2.4.1.117]	GO:0005783//endoplasmic reticulum	GO:0004581//dolichyl-phosphate beta-glucosyltransferase activity	-	dolichyl-phosphate beta-glucosyltransferase-like isoform X1	C2
Glyma.18G179500	darkslateblue	K03850|1|0.0|904|gmx:100792293|alpha-1,2-glucosyltransferase [EC:2.4.1.256]	GO:0016021//integral to membrane	GO:0016740//transferase activity	-	dol-P-Glc	C2
Glyma.03G108200	darkslateblue	K03847|1|0.0|674|gmx:100786127|alpha-1,6-mannosyltransferase [EC:2.4.1.260]	GO:0031227//intrinsic to endoplasmic reticulum membrane	GO:0016757//transferase activity, transferring glycosyl groups	GO:0006506//GPI anchor biosynthetic process	dol-P-Man	C2
Glyma.03G213200	darkslateblue	K03845|1|0.0|856|gmx:100793743|alpha-1,3-mannosyltransferase [EC:2.4.1.258]	GO:0016021//integral to membrane	GO:0000033//alpha-1,3-mannosyltransferase activity	GO:0006486//protein glycosylation	dol-P-Man	C1
Glyma.07G119300	darkslateblue	K03847|1|5e-180|535|gmx:100776070|alpha-1,6-mannosyltransferase [EC:2.4.1.260]	GO:0031227//intrinsic to endoplasmic reticulum membrane	GO:0016757//transferase activity, transferring glycosyl groups	GO:0006506//GPI anchor biosynthetic process	dol-P-Man	C2
Glyma.12G229300	darkslateblue	K03846|1|0.0|1053|gmx:100805971|alpha-1,2-mannosyltransferase [EC:2.4.1.259 2.4.1.261]	GO:0031227//intrinsic to endoplasmic reticulum membrane	GO:0016757//transferase activity, transferring glycosyl groups	GO:0006506//GPI anchor biosynthetic process	dol-P-Man	C2
Glyma.19G210000	darkslateblue	K03845|1|0.0|699|gmx:100793743|alpha-1,3-mannosyltransferase [EC:2.4.1.258]	GO:0016021//integral to membrane	GO:0000033//alpha-1,3-mannosyltransferase activity	GO:0006486//protein glycosylation	dol-P-Man	C11
Glyma.12G219100	darkslateblue	K10865|1|0.0|1428|gmx:100801335|double-strand break repair protein MRE11	GO:0005634//nucleus	GO:0004527//exonuclease activity	GO:0090305//nucleic acid phosphodiester bond hydrolysis	double-strand break repair protein MRE11-like	C2
Glyma.04G095700	darkslateblue	-	-	-	-	double-stranded RNA-binding protein 1-like	C10
Glyma.06G097400	darkslateblue	-	-	-	-	double-stranded RNA-binding protein 1-like isoform X2	C2
Glyma.12G172100	darkslateblue	K14442|1|5e-06|51.2|smo:SELMODRAFT_446247|ATP-dependent RNA helicase DHX36 [EC:3.6.4.13]	-	GO:0003725//double-stranded RNA binding	-	double-stranded RNA-binding protein 2-like	C1
Glyma.13G325600	darkslateblue	K14442|1|5e-06|51.2|smo:SELMODRAFT_446247|ATP-dependent RNA helicase DHX36 [EC:3.6.4.13]	-	GO:0003725//double-stranded RNA binding	-	double-stranded RNA-binding protein 2-like	C1
Glyma.19G241100	darkslateblue	-	-	-	-	double-stranded RNA-binding protein 2-like isoform X1	C11
Glyma.18G007100	darkslateblue	K03004|1|6e-21|99.4|sbi:SORBI_03g003610|DNA-directed RNA polymerase I subunit RPA43;K03506|4|6e-06|49.7|olu:OSTLU_19031|DNA polymerase epsilon subunit 4 [EC:2.7.7.7]	GO:0005634//nucleus	GO:0003700//sequence-specific DNA binding transcription factor activity	GO:0006355//regulation of transcription, DNA-dependent	dr1-associated corepressor homolog	C1
Glyma.11G250000	darkslateblue	K03004|1|1e-21|100|sbi:SORBI_03g003610|DNA-directed RNA polymerase I subunit RPA43;K03506|3|8e-07|51.2|olu:OSTLU_19031|DNA polymerase epsilon subunit 4 [EC:2.7.7.7]	GO:0005634//nucleus	GO:0003700//sequence-specific DNA binding transcription factor activity	GO:0006355//regulation of transcription, DNA-dependent	dr1-associated corepressor-like	C2
Glyma.13G233500	darkslateblue	K07560|1|9e-82|302|gmx:100813154|D-tyrosyl-tRNA(Tyr) deacylase [EC:3.1.-.-]	GO:0005737//cytoplasm	GO:0016788//hydrolase activity, acting on ester bonds	GO:0019478//D-amino acid catabolic process	D-tyrosyl-tRNA(Tyr) deacylase-like	C2
Glyma.15G079600	darkslateblue	K07560|1|7e-82|302|gmx:100813154|D-tyrosyl-tRNA(Tyr) deacylase [EC:3.1.-.-]	GO:0005737//cytoplasm	GO:0016788//hydrolase activity, acting on ester bonds	GO:0019478//D-amino acid catabolic process	D-tyrosyl-tRNA(Tyr) deacylase-like isoform X1	C2
Glyma.15G112200	darkslateblue	K14499|1|5e-06|50.8|vvi:100243702|BRI1 kinase inhibitor 1	-	-	-	dual specificity protein kinase shkD-like	C1
Glyma.05G201200	darkslateblue	K05766|1|2e-21|103|ath:AT3G23610|slingshot;K14819|3|1e-12|74.7|cme:CMN326C|dual specificity phosphatase 12 [EC:3.1.3.16 3.1.3.48];K04459|4|5e-10|65.9|osa:4340847|dual specificity phosphatase [EC:3.1.3.16 3.1.3.48];K14165|5|1e-09|64.3|osa:4351431|dual specificity phosphatase [EC:3.1.3.16 3.1.3.48]	-	-	-	dual specificity protein phosphatase PHS1-like isoform X1	C1
Glyma.17G017700	darkslateblue	K01061|1|2e-06|52.8|bdi:100822628|carboxymethylenebutenolidase [EC:3.1.1.45]	GO:0005739//mitochondrion	-	-	DUF21 domain-containing protein At4g14240-like isoform X1	C1
Glyma.15G062100	darkslateblue	-	-	-	-	DUF21 domain-containing protein At4g33700-like isoform X1	C8
Glyma.12G059900	darkslateblue	K08150|1|5e-67|254|vvi:100268023|MFS transporter, SP family, solute carrier family 2 (myo-inositol transporter), member 13	GO:0016021//integral to membrane	GO:0022891//substrate-specific transmembrane transporter activity	GO:0055114//oxidation-reduction process	D-xylose-proton symporter-like 3, chloroplastic-like isoform X1	C1
Glyma.10G003000	darkslateblue	-	-	-	-	dymeclin-like isoform X2	C1
Glyma.20G150500	darkslateblue	-	-	-	-	dymeclin-like isoform X2	C2
Glyma.08G075100	darkslateblue	K01528|1|5e-15|81.6|ppp:PHYPADRAFT_124455|dynamin GTPase [EC:3.6.5.5]	-	GO:0003924//GTPase activity	GO:0006184//GTP catabolic process	dynamin-like protein ARC5-like	C2
Glyma.05G239300	darkslateblue	K01528|1|2e-81|301|sbi:SORBI_03g044010|dynamin GTPase [EC:3.6.5.5]	GO:0009504//cell plate	GO:0003924//GTPase activity	GO:0042732//D-xylose metabolic process	dynamin-related protein 1C-like isoform 1	C2
Glyma.08G046400	darkslateblue	K01528|1|7e-86|317|cme:CME019C|dynamin GTPase [EC:3.6.5.5]	GO:0009504//cell plate	GO:0003924//GTPase activity	GO:0042732//D-xylose metabolic process	dynamin-related protein 1C-like isoform 1	C2
Glyma.04G131700	darkslateblue	K01528|1|0.0|1264|gmx:100807752|dynamin GTPase [EC:3.6.5.5]	-	GO:0003924//GTPase activity	GO:0006184//GTP catabolic process	dynamin-related protein 3A-like	C1
Glyma.15G058700	darkslateblue	K01528|1|0.0|1323|gmx:100795026|dynamin GTPase [EC:3.6.5.5]	-	GO:0003924//GTPase activity	GO:0006184//GTP catabolic process	dynamin-related protein 3A-like isoform X1	C1
Glyma.06G240400	darkslateblue	K01528|1|3e-16|85.9|olu:OSTLU_29011|dynamin GTPase [EC:3.6.5.5]	-	GO:0003924//GTPase activity	GO:0006184//GTP catabolic process	dynamin-related protein 5A-like	C2
Glyma.12G152100	darkslateblue	K01528|1|5e-17|88.6|sbi:SORBI_03g044010|dynamin GTPase [EC:3.6.5.5]	-	GO:0003924//GTPase activity	GO:0006184//GTP catabolic process	dynamin-related protein 5A-like isoform X1	C2
Glyma.05G235900	darkslateblue	K10418|1|2e-13|74.3|cme:CMT356C|dynein light chain LC8-type	-	-	-	dynein light chain LC6, flagellar outer arm-like	C2
Glyma.12G071300	darkslateblue	K04706|1|5e-07|55.8|cme:CMG063C|E3 SUMO-protein ligase PIAS1 [EC:6.3.2.-]	-	GO:0008270//zinc ion binding	-	E3 SUMO-protein ligase SIZ1-like isoform X1	C1
Glyma.U020100	darkslateblue	K04706|1|3e-07|57.0|cme:CMG063C|E3 SUMO-protein ligase PIAS1 [EC:6.3.2.-]	-	GO:0008270//zinc ion binding	-	E3 SUMO-protein ligase SIZ1-like isoform X1	C1
Glyma.13G203300	darkslateblue	K14297|1|4e-11|67.8|mtr:MTR_1g066430|nuclear pore complex protein Nup98-Nup96;K11982|2|4e-11|67.8|aly:ARALYDRAFT_483145|E3 ubiquitin-protein ligase RNF115/126 [EC:6.3.2.19]	-	GO:0046872//metal ion binding	-	E3 ubiquitin ligase BIG BROTHER-like	C1
Glyma.03G159500	darkslateblue	-	GO:0005634//nucleus	GO:0004842//ubiquitin-protein ligase activity	GO:0009414//response to water deprivation	E3 ubiquitin protein ligase DRIP2-like	C3
Glyma.07G170200	darkslateblue	K13148|1|6e-66|249|rcu:RCOM_0598050|integrator complex subunit 11 [EC:3.1.27.-]	-	GO:0046872//metal ion binding	-	E3 ubiquitin protein ligase RIE1-like isoform X3	C1
Glyma.01G217300	darkslateblue	K13148|1|3e-99|360|rcu:RCOM_0598050|integrator complex subunit 11 [EC:3.1.27.-];K15692|4|6e-09|60.8|bdi:100845565|E3 ubiquitin-protein ligase RNF13 [EC:6.3.2.19];K11982|5|5e-08|57.8|bdi:100838213|E3 ubiquitin-protein ligase RNF115/126 [EC:6.3.2.19]	-	GO:0008270//zinc ion binding	-	E3 ubiquitin-protein ligase At1g12760-like	C8
Glyma.11G026000	darkslateblue	K13148|1|3e-98|357|rcu:RCOM_0598050|integrator complex subunit 11 [EC:3.1.27.-];K15692|4|3e-09|62.0|bdi:100845565|E3 ubiquitin-protein ligase RNF13 [EC:6.3.2.19]	-	GO:0008270//zinc ion binding	-	E3 ubiquitin-protein ligase At1g12760-like isoform X1	C6
Glyma.18G074600	darkslateblue	K13148|1|4e-28|125|rcu:RCOM_0598050|integrator complex subunit 11 [EC:3.1.27.-];K11982|4|2e-08|59.3|rcu:RCOM_1031870|E3 ubiquitin-protein ligase RNF115/126 [EC:6.3.2.19];K15692|5|9e-08|57.4|smo:SELMODRAFT_66937|E3 ubiquitin-protein ligase RNF13 [EC:6.3.2.19]	-	GO:0008270//zinc ion binding	-	E3 ubiquitin-protein ligase At4g11680-like	C6
Glyma.08G167800	darkslateblue	-	-	-	-	E3 ubiquitin-protein ligase BRE1A-like	C2
Glyma.01G074000	darkslateblue	K10696|1|0.0|1470|gmx:100790337|E3 ubiquitin-protein ligase BRE1 [EC:6.3.2.19]	-	GO:0046872//metal ion binding	-	E3 ubiquitin-protein ligase BRE1-like 1-like isoform X1	C1
Glyma.11G175700	darkslateblue	K10696|1|0.0|1620|gmx:100790744|E3 ubiquitin-protein ligase BRE1 [EC:6.3.2.19]	-	GO:0046872//metal ion binding	-	E3 ubiquitin-protein ligase BRE1-like 1-like isoform X1	C1
Glyma.02G267300	darkslateblue	K10696|1|0.0|1010|gmx:100796610|E3 ubiquitin-protein ligase BRE1 [EC:6.3.2.19]	-	GO:0046872//metal ion binding	-	E3 ubiquitin-protein ligase BRE1-like 2-like isoform X2	C1
Glyma.14G050200	darkslateblue	K10696|1|0.0|1627|gmx:100796610|E3 ubiquitin-protein ligase BRE1 [EC:6.3.2.19]	-	GO:0008270//zinc ion binding	-	E3 ubiquitin-protein ligase BRE1-like 2-like isoformX1	C1
Glyma.03G088400	darkslateblue	K09561|1|2e-158|557|gmx:100796519|STIP1 homology and U-box containing protein 1 [EC:6.3.2.19]	GO:0000151//ubiquitin ligase complex	GO:0004842//ubiquitin-protein ligase activity	GO:0006950//response to stress	E3 ubiquitin-protein ligase CHIP	C9
Glyma.U008400	darkslateblue	K09561|1|2e-113|406|gmx:100798587|STIP1 homology and U-box containing protein 1 [EC:6.3.2.19]	GO:0000151//ubiquitin ligase complex	GO:0004842//ubiquitin-protein ligase activity	GO:0016567//protein ubiquitination	E3 ubiquitin-protein ligase CHIP-like	C9
Glyma.20G102400	darkslateblue	K11982|1|9e-31|133|ppp:PHYPADRAFT_169900|E3 ubiquitin-protein ligase RNF115/126 [EC:6.3.2.19]	-	-	-	E3 ubiquitin-protein ligase CIP8-like	C8
Glyma.10G286700	darkslateblue	K11982|1|9e-30|129|ppp:PHYPADRAFT_169900|E3 ubiquitin-protein ligase RNF115/126 [EC:6.3.2.19]	-	-	-	E3 ubiquitin-protein ligase CIP8-like isoform 1	C6
Glyma.18G195800	darkslateblue	K13917|1|1e-18|93.2|gmx:100803597|mRNA-capping enzyme [EC:2.7.7.50 3.1.3.33]	-	-	-	E3 ubiquitin-protein ligase Hakai-like isoform X1	C1
Glyma.04G084400	darkslateblue	K11493|1|4e-17|88.2|ota:Ot03g05690|regulator of chromosome condensation;K10615|4|1e-11|70.1|cme:CMB070C|E3 ubiquitin-protein ligase HERC4 [EC:6.3.2.19]	-	-	-	E3 ubiquitin-protein ligase HERC2-like	C1
Glyma.11G035800	darkslateblue	-	-	-	-	E3 ubiquitin-protein ligase HOS1-like	C2
Glyma.01G207400	darkslateblue	-	-	GO:0008270//zinc ion binding	-	E3 ubiquitin-protein ligase HOS1-like isoform X2	C2
Glyma.02G232900	darkslateblue	-	-	GO:0008270//zinc ion binding	-	E3 ubiquitin-protein ligase listerin-like isoform X1	C1
Glyma.13G005300	darkslateblue	K10661|1|2e-08|58.9|pop:POPTR_557409|E3 ubiquitin-protein ligase MARCH6 [EC:6.3.2.19]	-	-	-	E3 ubiquitin-protein ligase MARCH7-like isoform X1	C2
Glyma.12G001300	darkslateblue	K10638|1|0.0|690|rcu:RCOM_0571480|E3 ubiquitin-protein ligase UHRF1 [EC:6.3.2.19]	-	GO:0046872//metal ion binding	-	E3 ubiquitin-protein ligase ORTHRUS 2	C2
Glyma.14G003700	darkslateblue	K10638|1|0.0|1320|gmx:100781044|E3 ubiquitin-protein ligase UHRF1 [EC:6.3.2.19]	GO:0043229//intracellular organelle	GO:0042393//histone binding	GO:0006259//DNA metabolic process	E3 ubiquitin-protein ligase ORTHRUS 2-like	C2
Glyma.02G309100	darkslateblue	K10638|1|0.0|1039|gmx:100786796|E3 ubiquitin-protein ligase UHRF1 [EC:6.3.2.19]	GO:0010369//chromocenter	GO:0010385//double-stranded methylated DNA binding	GO:0031508//centromeric heterochromatin assembly	E3 ubiquitin-protein ligase ORTHRUS 2-like isoform X1	C2
Glyma.01G017300	darkslateblue	K05283|1|1e-37|155|aly:ARALYDRAFT_354960|phosphatidylinositol glycan, class W [EC:2.3.-.-];K15692|2|1e-09|62.8|smo:SELMODRAFT_66937|E3 ubiquitin-protein ligase RNF13 [EC:6.3.2.19];K11982|3|1e-07|56.6|bdi:100833984|E3 ubiquitin-protein ligase RNF115/126 [EC:6.3.2.19];K13148|5|1e-07|56.6|vvi:100261060|integrator complex subunit 11 [EC:3.1.27.-]	-	GO:0046872//metal ion binding	-	E3 ubiquitin-protein ligase Os04g0590900-like	C2
Glyma.09G205600	darkslateblue	K05283|1|1e-39|162|aly:ARALYDRAFT_354960|phosphatidylinositol glycan, class W [EC:2.3.-.-];K15692|2|8e-09|60.5|smo:SELMODRAFT_66937|E3 ubiquitin-protein ligase RNF13 [EC:6.3.2.19];K02936|3|3e-08|58.5|rcu:RCOM_0790270|large subunit ribosomal protein L7Ae;K11982|4|4e-08|58.2|bdi:100833984|E3 ubiquitin-protein ligase RNF115/126 [EC:6.3.2.19]	-	-	-	E3 ubiquitin-protein ligase Os04g0590900-like isoform X1	C2
Glyma.18G171400	darkslateblue	-	-	-	-	E3 ubiquitin-protein ligase PRT1-like isoform X1	C11
Glyma.09G046900	darkslateblue	-	-	-	-	E3 ubiquitin-protein ligase RBBP6-like	C2
Glyma.03G184600	darkslateblue	K15691|1|0.0|1282|gmx:100818898|E3 ubiquitin-protein ligase RFWD3 [EC:6.3.2.19]	-	-	-	E3 ubiquitin-protein ligase RFWD3-like	C1
Glyma.11G156300	darkslateblue	K14297|1|5e-24|110|mtr:MTR_1g066430|nuclear pore complex protein Nup98-Nup96;K15692|2|3e-08|58.2|smo:SELMODRAFT_66937|E3 ubiquitin-protein ligase RNF13 [EC:6.3.2.19];K10601|3|3e-07|55.1|aly:ARALYDRAFT_897909|E3 ubiquitin-protein ligase synoviolin [EC:6.3.2.19]	-	-	-	E3 ubiquitin-protein ligase RFWD3-like	C2
Glyma.19G185000	darkslateblue	K15691|1|1e-43|173|gmx:100818898|E3 ubiquitin-protein ligase RFWD3 [EC:6.3.2.19]	GO:0005634//nucleus	GO:0008270//zinc ion binding	-	E3 ubiquitin-protein ligase RFWD3-like	C2
Glyma.08G234200	darkslateblue	-	-	-	-	E3 ubiquitin-protein ligase RGLG2-like isoform X1	C1
Glyma.15G219300	darkslateblue	-	-	-	-	E3 ubiquitin-protein ligase RGLG2-like isoform X1	C1
Glyma.08G130800	darkslateblue	K01931|1|7e-07|54.3|ppp:PHYPADRAFT_82022|protein neuralized [EC:6.3.2.19]	-	GO:0008270//zinc ion binding	-	E3 ubiquitin-protein ligase RGLG2-like isoform X2	C9
Glyma.02G276700	darkslateblue	K11982|1|0.0|679|gmx:100797565|E3 ubiquitin-protein ligase RNF115/126 [EC:6.3.2.19]	-	GO:0008270//zinc ion binding	-	E3 ubiquitin-protein ligase RING1-like isoformX1	C1
Glyma.15G073700	darkslateblue	K10666|1|1e-25|115|zma:100285907|E3 ubiquitin-protein ligase RNF5 [EC:6.3.2.19]	-	GO:0046872//metal ion binding	-	E3 ubiquitin-protein ligase RMA1H1-like isoform X1	C2
Glyma.12G203900	darkslateblue	K10666|1|3e-27|121|rcu:RCOM_1593560|E3 ubiquitin-protein ligase RNF5 [EC:6.3.2.19]	-	-	-	E3 ubiquitin-protein ligase RMA1H1-like isoformX1	C8
Glyma.09G281300	darkslateblue	K10143|1|5e-10|63.5|zma:100279342|E3 ubiquitin-protein ligase RFWD2 [EC:6.3.2.19];K15711|4|5e-08|57.0|gmx:100791783|SWI/SNF-related matrix-associated actin-dependent regulator of chromatin subfamily A3 [EC:3.6.4.- 6.3.2.19]	-	-	-	E3 ubiquitin-protein ligase RNF4-like	C12
Glyma.05G124500	darkslateblue	K04506|1|1e-24|112|gmx:100810573|E3 ubiquitin-protein ligase SIAH1 [EC:6.3.2.19]	-	-	-	E3 ubiquitin-protein ligase SINA-like 10-like	C1
Glyma.15G237300	darkslateblue	K04506|1|0.0|647|gmx:100793457|E3 ubiquitin-protein ligase SIAH1 [EC:6.3.2.19]	GO:0005634//nucleus	GO:0004842//ubiquitin-protein ligase activity	GO:0007275//multicellular organismal development	E3 ubiquitin-protein ligase SINAT5-like	C1
Glyma.17G090200	darkslateblue	K11982|1|2e-12|72.8|sbi:SORBI_03g011120|E3 ubiquitin-protein ligase RNF115/126 [EC:6.3.2.19]	-	GO:0008270//zinc ion binding	-	E3 ubiquitin-protein ligase SIS3-like isoform X1	C2
Glyma.07G265700	darkslateblue	K10591|1|0.0|1346|gmx:100789233|E3 ubiquitin-protein ligase NEDD4 [EC:6.3.2.19]	GO:0005622//intracellular	GO:0004842//ubiquitin-protein ligase activity	GO:0016567//protein ubiquitination	E3 ubiquitin-protein ligase UPL5-like	C1
Glyma.07G235800	darkslateblue	K10589|1|0.0|1254|gmx:100787467|ubiquitin-protein ligase E3 C [EC:6.3.2.19]	-	-	-	E3 ubiquitin-protein ligase UPL6-like isoform 1	C1
Glyma.15G137000	darkslateblue	K10589|1|0.0|2062|gmx:100787467|ubiquitin-protein ligase E3 C [EC:6.3.2.19]	-	-	-	E3 ubiquitin-protein ligase UPL6-like isoform X1	C1
Glyma.17G037600	darkslateblue	K10589|1|0.0|1699|gmx:100787467|ubiquitin-protein ligase E3 C [EC:6.3.2.19]	GO:0005622//intracellular	GO:0004842//ubiquitin-protein ligase activity	GO:0016567//protein ubiquitination	E3 ubiquitin-protein ligase UPL6-like isoformX1	C1
Glyma.03G188900	darkslateblue	K10588|1|0.0|2167|gmx:100527169|ubiquitin-protein ligase E3 B [EC:6.3.2.19];K10589|4|0.0|863|smo:SELMODRAFT_89794|ubiquitin-protein ligase E3 C [EC:6.3.2.19]	-	-	GO:0006464//cellular protein modification process	E3 ubiquitin-protein ligase UPL7 isoform X1	C10
Glyma.19G189100	darkslateblue	K10588|1|0.0|2310|gmx:100527169|ubiquitin-protein ligase E3 B [EC:6.3.2.19];K10589|4|0.0|889|smo:SELMODRAFT_89794|ubiquitin-protein ligase E3 C [EC:6.3.2.19]	GO:0005622//intracellular	GO:0004842//ubiquitin-protein ligase activity	GO:0016567//protein ubiquitination	E3 ubiquitin-protein ligase UPL7 isoform X1	C1
Glyma.10G238000	darkslateblue	K13118|1|5e-14|78.2|cre:CHLREDRAFT_17930|protein DGCR14;K06694|4|5e-09|61.6|vvi:100257739|26S proteasome non-ATPase regulatory subunit 10	-	GO:0008270//zinc ion binding	-	E3 ubiquitin-protein ligase XBAT33-like	C2
Glyma.16G196400	darkslateblue	K13118|1|8e-14|77.8|cre:CHLREDRAFT_17930|protein DGCR14;K06694|4|1e-10|67.4|vvi:100257739|26S proteasome non-ATPase regulatory subunit 10	-	GO:0008270//zinc ion binding	-	E3 ubiquitin-protein ligase XBAT33-like isoform X2	C1
Glyma.12G074800	darkslateblue	-	-	-	-	E3 UFM1-protein ligase 1 homolog isoform 1	C1
Glyma.U033300	darkslateblue	-	-	-	-	E3 UFM1-protein ligase 1 homolog isoform 1	C2
Glyma.07G272700	darkslateblue	K06638|1|0.0|1348|gmx:100808312|mitotic spindle assembly checkpoint protein MAD1	-	-	GO:0007094//mitotic spindle assembly checkpoint	early endosome antigen 1-like isoform X1	C1
Glyma.17G001700	darkslateblue	K06638|1|0.0|1084|gmx:100817261|mitotic spindle assembly checkpoint protein MAD1	-	-	GO:0007094//mitotic spindle assembly checkpoint	early endosome antigen 1-like isoform X1	C2
Glyma.13G049900	darkslateblue	-	GO:0005622//intracellular	GO:0005097//Rab GTPase activator activity	GO:0032851//positive regulation of Rab GTPase activity	ecotropic viral integration site 5 protein homolog isoform X1	C12
Glyma.07G264600	darkslateblue	-	-	GO:0005509//calcium ion binding	GO:0006184//GTP catabolic process	EH domain-containing protein 1-like	C3
Glyma.13G166200	darkslateblue	K14515|1|0.0|886|vvi:100267990|EIN3-binding F-box protein	GO:0019005//SCF ubiquitin ligase complex	-	GO:0009723//response to ethylene stimulus	EIN3-binding F-box protein 1-like	C8
Glyma.17G113900	darkslateblue	K14515|1|0.0|881|vvi:100267990|EIN3-binding F-box protein	GO:0019005//SCF ubiquitin ligase complex	-	GO:0009723//response to ethylene stimulus	EIN3-binding F-box protein 1-like	C8
Glyma.07G116000	darkslateblue	-	GO:0005856//cytoskeleton	-	GO:0006909//phagocytosis	ELMO domain-containing protein A-like isoform 1	C2
Glyma.03G005000	darkslateblue	-	GO:0005856//cytoskeleton	-	GO:0006909//phagocytosis	ELMO domain-containing protein A-like isoform X1	C8
Glyma.06G296000	darkslateblue	-	-	-	-	ELMO domain-containing protein A-like isoform X1	C2
Glyma.18G007400	darkslateblue	-	GO:0005856//cytoskeleton	-	GO:0006909//phagocytosis	ELMO domain-containing protein A-like isoform X1	C2
Glyma.11G249800	darkslateblue	-	GO:0005856//cytoskeleton	-	GO:0006909//phagocytosis	ELMO domain-containing protein A-like isoform X2	C2
Glyma.19G052400	darkslateblue	K03231|1|0.0|900|gmx:100785429|elongation factor 1-alpha	GO:0005773//vacuole	GO:0003746//translation elongation factor activity	GO:0006414//translational elongation	elongation factor 1-alpha isoform 1	C3
Glyma.15G256900	darkslateblue	K03234|1|0.0|1326|rcu:RCOM_1068970|elongation factor 2	-	GO:0003746//translation elongation factor activity	GO:0006414//translational elongation	elongation factor 2-like isoform X2	C1
Glyma.U016100	darkslateblue	K02355|1|0.0|1283|gmx:100796646|elongation factor G	GO:0005622//intracellular	GO:0003746//translation elongation factor activity	GO:0006414//translational elongation	elongation factor G-2, mitochondrial-like	C1
Glyma.05G041900	darkslateblue	K02358|1|0.0|947|gmx:100791320|elongation factor Tu	GO:0009941//chloroplast envelope	GO:0003746//translation elongation factor activity	GO:0006414//translational elongation	elongation factor Tu, chloroplastic-like	C2
Glyma.17G124500	darkslateblue	K02358|1|0.0|455|gmx:100791320|elongation factor Tu	-	GO:0000166//nucleotide binding	GO:0071704	elongation factor Tu, chloroplastic-like	C3
Glyma.19G153200	darkslateblue	K02358|1|0.0|891|gmx:100776891|elongation factor Tu	GO:0005622//intracellular	GO:0016779//nucleotidyltransferase activity	GO:0006414//translational elongation	elongation factor Tu, mitochondrial-like	C2
Glyma.10G270300	darkslateblue	K11374|1|0.0|1506|gmx:100806450|elongator complex protein 2	-	-	-	elongator complex protein 2-like	C1
Glyma.20G121000	darkslateblue	K11374|1|0.0|1711|gmx:100783870|elongator complex protein 2	-	-	-	elongator complex protein 2-like	C1
Glyma.12G013800	darkslateblue	K07019|1|0.0|838|gmx:100809859|	-	-	-	embryogenesis-associated protein EMB8-like	C2
Glyma.20G176900	darkslateblue	K07019|1|0.0|1090|gmx:100785057|	-	GO:0004091//carboxylesterase activity	-	embryogenesis-associated protein EMB8-like	C2
Glyma.08G344800	darkslateblue	-	-	-	-	embryonic stem cell-specific 5-hydroxymethylcytosine-binding protein-like	C2
Glyma.17G018200	darkslateblue	K01061|1|6e-59|225|bdi:100822628|carboxymethylenebutenolidase [EC:3.1.1.45]	-	-	-	endo-1,3;1,4-beta-D-glucanase	C2
Glyma.07G255800	darkslateblue	K01061|1|4e-54|209|bdi:100822628|carboxymethylenebutenolidase [EC:3.1.1.45]	-	-	-	endo-1,3;1,4-beta-D-glucanase-like	C2
Glyma.03G216100	darkslateblue	K01179|1|6e-172|602|sbi:SORBI_02g030710|endoglucanase [EC:3.2.1.4]	-	GO:0008810//cellulase activity	GO:0005975//carbohydrate metabolic process	endoglucanase 17	C2
Glyma.11G128600	darkslateblue	K10773|1|0.0|717|gmx:100818398|endonuclease III [EC:4.2.99.18]	-	GO:0005488//binding	GO:0006281//DNA repair	endonuclease III-like protein 1-like	C2
Glyma.13G343700	darkslateblue	K10773|1|3e-93|340|mtr:MTR_2g098660|endonuclease III [EC:4.2.99.18]	-	GO:0004519//endonuclease activity	GO:0006284//base-excision repair	endonuclease III-like protein 1-like	C2
Glyma.09G215800	darkslateblue	K11247|1|7e-115|412|pop:POPTR_854798|endophilin-A	GO:0044464//cell part	-	-	endophilin-A3-like isoform X1	C1
Glyma.15G194900	darkslateblue	K00391|1|3e-72|271|osa:4334011|[EC:1.8.4.-]	GO:0005789//endoplasmic reticulum membrane	GO:0050660//flavin adenine dinucleotide binding	GO:0006457//protein folding	endoplasmic oxidoreductin-1-like isoform X2	C2
Glyma.08G103300	darkslateblue	-	-	GO:0008233//peptidase activity	GO:0006508//proteolysis	endoplasmic reticulum metallopeptidase 1-like isoform X2	C1
Glyma.13G088200	darkslateblue	-	GO:0005886//plasma membrane	-	-	endoplasmic reticulum-Golgi intermediate compartment protein 3-like	C2
Glyma.19G254900	darkslateblue	K11592|1|4e-96|350|pop:POPTR_770140|endoribonuclease Dicer [EC:3.1.26.-]	-	GO:0003676//nucleic acid binding	-	endoribonuclease Dicer homolog 2 isoform X2	C10
Glyma.09G025300	darkslateblue	K11592|1|0.0|2826|gmx:100792448|endoribonuclease Dicer [EC:3.1.26.-]	-	-	-	endoribonuclease Dicer homolog 2-like isoform X1	C2
Glyma.09G025400	darkslateblue	K11592|1|0.0|2400|gmx:100792448|endoribonuclease Dicer [EC:3.1.26.-]	-	-	-	endoribonuclease Dicer homolog 2-like isoform X1	C2
Glyma.04G057400	darkslateblue	K11592|1|0.0|2552|gmx:100806831|endoribonuclease Dicer [EC:3.1.26.-]	-	-	-	endoribonuclease Dicer homolog 3a-like isoform X1	C1
Glyma.08G337600	darkslateblue	-	-	-	-	enhancer of mRNA-decapping protein 4-like isoform X1	C2
Glyma.13G045600	darkslateblue	K11322|1|0.0|828|gmx:100795526|enhancer of polycomb-like protein	GO:0032777//Piccolo NuA4 histone acetyltransferase complex	-	-	enhancer of polycomb homolog 2-like isoform X1	C2
Glyma.19G049500	darkslateblue	K11322|1|0.0|927|gmx:100811280|enhancer of polycomb-like protein	GO:0032777//Piccolo NuA4 histone acetyltransferase complex	-	-	enhancer of polycomb homolog 2-like isoform X1	C2
Glyma.04G144300	darkslateblue	K01689|1|0.0|958|gmx:100809646|enolase [EC:4.2.1.11]	GO:0000015//phosphopyruvate hydratase complex	GO:0004634//phosphopyruvate hydratase activity	GO:0006096//glycolysis	enolase 1, chloroplastic-like	C1
Glyma.06G208200	darkslateblue	K01689|1|0.0|862|gmx:100809646|enolase [EC:4.2.1.11]	GO:0000015//phosphopyruvate hydratase complex	GO:0004634//phosphopyruvate hydratase activity	GO:0006096//glycolysis	enolase 1, chloroplastic-like isoform X2	C12
Glyma.16G204600	darkslateblue	K01689|1|0.0|754|gmx:100787663|enolase [EC:4.2.1.11]	GO:0000015//phosphopyruvate hydratase complex	GO:0005507//copper ion binding	GO:0009651//response to salt stress	enolase-like	C2
Glyma.01G145400	darkslateblue	K02357|1|0.0|1780|gmx:100797166|elongation factor Ts	-	GO:0003723//RNA binding	GO:0006412//translation	enolase-phosphatase E1-like	C2
Glyma.09G193300	darkslateblue	K02357|1|0.0|2045|gmx:100797166|elongation factor Ts	-	GO:0003723//RNA binding	GO:0006412//translation	enolase-phosphatase E1-like	C2
Glyma.15G135200	darkslateblue	K04123|1|0.0|1015|gmx:100781238|ent-kaurenoic acid hydroxylase [EC:1.14.13.79]	-	GO:0020037//heme binding	GO:0055114//oxidation-reduction process	ent-kaurenoic acid oxidase 2	C8
Glyma.15G117000	darkslateblue	K01115|1|1e-07|57.4|vcn:VOLCADRAFT_99471|phospholipase D [EC:3.1.4.4];K12831|2|1e-05|50.8|bdi:100822253|splicing factor 3B subunit 4	-	-	-	epidermal growth factor receptor substrate 15-like	C2
Glyma.05G176700	darkslateblue	-	-	-	-	EPIDERMAL PATTERNING FACTOR-like protein 1-like	C3
Glyma.14G203100	darkslateblue	-	-	-	-	EPIDERMAL PATTERNING FACTOR-like protein 6-like isoform X1	C10
Glyma.12G036900	darkslateblue	K07071|1|4e-174|609|gmx:100814881|	GO:0009941//chloroplast envelope	GO:0000166//nucleotide binding	GO:0010020//chloroplast fission	epimerase family protein SDR39U1-like isoform X2	C2
Glyma.11G139600	darkslateblue	K12471|1|2e-15|83.2|pop:POPTR_552810|epsin	-	-	-	epsin-3-like	C8
Glyma.12G010700	darkslateblue	K15014|1|0.0|818|gmx:100793043|solute carrier family 29 (equilibrative nucleoside transporter), member 1/2/3	GO:0016021//integral to membrane	GO:0005337//nucleoside transmembrane transporter activity	GO:0006810//transport	equilibrative nucleotide transporter 1-like	C1
Glyma.03G084600	darkslateblue	K10949|1|2e-33|141|pop:POPTR_577431|ER lumen protein retaining receptor	GO:0016021//integral to membrane	GO:0046923//ER retention sequence binding	GO:0006621//protein retention in ER lumen	ER lumen protein retaining receptor-like	C8
Glyma.14G150100	darkslateblue	K01206|1|5e-106|383|ath:AT1G67830|alpha-L-fucosidase [EC:3.2.1.51];K00514|3|1e-35|149|rcu:RCOM_1428040|zeta-carotene desaturase [EC:1.3.5.6]	-	GO:0016788//hydrolase activity, acting on ester bonds	GO:0006629//lipid metabolic process	esterase-like	C8
Glyma.09G270100	darkslateblue	K00967|1|0.0|792|gmx:100804449|ethanolamine-phosphate cytidylyltransferase [EC:2.7.7.14]	-	-	-	ethanolamine-phosphate cytidylyltransferase-like isoform X1	C1
Glyma.03G216700	darkslateblue	K14509|1|0.0|1259|gmx:100794417|ethylene receptor [EC:2.7.13.-]	GO:0016020//membrane	GO:0000155//phosphorelay sensor kinase activity	GO:0023014//signal transduction by phosphorylation	ethylene response sensor 1-like	C2
Glyma.02G229400	darkslateblue	K09667|1|2e-09|63.9|ppp:PHYPADRAFT_196321|polypeptide N-acetylglucosaminyltransferase [EC:2.4.1.-]	-	-	-	ethylene-overproduction protein 1-like isoform X1	C5
Glyma.02G144600	darkslateblue	K09667|1|2e-07|57.4|pop:POPTR_738316|polypeptide N-acetylglucosaminyltransferase [EC:2.4.1.-]	-	-	-	ETO1-like protein 1-like isoform X1	C2
Glyma.03G157200	darkslateblue	K09667|1|8e-06|51.6|ppp:PHYPADRAFT_192345|polypeptide N-acetylglucosaminyltransferase [EC:2.4.1.-]	-	-	-	ETO1-like protein 1-like isoform X1	C1
Glyma.10G029500	darkslateblue	K09667|1|3e-07|56.2|pop:POPTR_738316|polypeptide N-acetylglucosaminyltransferase [EC:2.4.1.-]	-	-	-	ETO1-like protein 1-like isoform X1	C2
Glyma.19G159400	darkslateblue	K09667|1|1e-06|54.7|ppp:PHYPADRAFT_192345|polypeptide N-acetylglucosaminyltransferase [EC:2.4.1.-]	-	-	-	ETO1-like protein 1-like isoform X2	C1
Glyma.15G026100	darkslateblue	K03257|1|0.0|819|gmx:100777628|translation initiation factor 4A	GO:0005829//cytosol	GO:0003743//translation initiation factor activity	GO:0006413//translational initiation	eukaryotic initiation factor 4A-10-like	C8
Glyma.13G106300	darkslateblue	K03257|1|0.0|773|gmx:100820024|translation initiation factor 4A;K13175|2|6e-152|536|vvi:100244028|THO complex subunit 6	-	-	-	eukaryotic initiation factor 4A-14	C2
Glyma.01G185700	darkslateblue	K03257|1|6e-06|49.3|cme:CMK028C|translation initiation factor 4A	GO:0005634//nucleus	-	-	eukaryotic initiation factor 4A-like	C1
Glyma.05G243400	darkslateblue	K03267|1|0.0|994|gmx:100793653|peptide chain release factor subunit 3	-	GO:0003924//GTPase activity	GO:0006184//GTP catabolic process	eukaryotic peptide chain release factor GTP-binding subunit ERF3A-like isoform X1	C2
Glyma.08G051200	darkslateblue	K03267|1|0.0|1024|gmx:100793653|peptide chain release factor subunit 3	-	GO:0003924//GTPase activity	GO:0006184//GTP catabolic process	eukaryotic peptide chain release factor GTP-binding subunit ERF3A-like isoform X1	C1
Glyma.02G137200	darkslateblue	K15026|1|0.0|992|gmx:100811589|translation initiation factor 2A	-	GO:0003743//translation initiation factor activity	GO:0006413//translational initiation	eukaryotic translation initiation factor 2A-like	C1
Glyma.12G241600	darkslateblue	K15027|1|0.0|1115|gmx:100794290|translation initiation factor 2D	-	GO:0003743//translation initiation factor activity	GO:0006413//translational initiation	eukaryotic translation initiation factor 2D-like isoform X1	C1
Glyma.11G105400	darkslateblue	K01115|1|4e-11|68.2|vcn:VOLCADRAFT_99471|phospholipase D [EC:3.1.4.4]	-	-	-	eukaryotic translation initiation factor 3 subunit A-like	C1
Glyma.03G172200	darkslateblue	K03254|1|0.0|1407|gmx:100803796|translation initiation factor 3 subunit A	-	GO:0003743//translation initiation factor activity	GO:0006413//translational initiation	eukaryotic translation initiation factor 3 subunit A-like isoform X1	C2
Glyma.03G206400	darkslateblue	K03252|1|0.0|1832|gmx:100805203|translation initiation factor 3 subunit C	GO:0005852//eukaryotic translation initiation factor 3 complex	GO:0003743//translation initiation factor activity	GO:0006413//translational initiation	eukaryotic translation initiation factor 3 subunit C-like	C1
Glyma.10G106100	darkslateblue	K03250|1|0.0|879|gmx:100788418|translation initiation factor 3 subunit E	GO:0008180//signalosome	GO:0003743//translation initiation factor activity	GO:0006413//translational initiation	eukaryotic translation initiation factor 3 subunit E-like	C1
Glyma.09G165600	darkslateblue	K03245|1|5e-130|462|gmx:100783973|translation initiation factor 3 subunit J	-	GO:0003743//translation initiation factor activity	GO:0006413//translational initiation	eukaryotic translation initiation factor 3 subunit J-like	C1
Glyma.16G215500	darkslateblue	K03245|1|3e-129|460|gmx:100775181|translation initiation factor 3 subunit J	-	GO:0003743//translation initiation factor activity	GO:0006413//translational initiation	eukaryotic translation initiation factor 3 subunit J-like	C2
Glyma.15G089800	darkslateblue	K03259|1|9e-140|494|gmx:100793288|translation initiation factor 4E	GO:0005737//cytoplasm	GO:0003743//translation initiation factor activity	GO:0006413//translational initiation	eukaryotic translation initiation factor 4E-1-like isoform X1	C1
Glyma.07G204700	darkslateblue	K14545|1|5e-73|273|vvi:100265155|ribosomal RNA-processing protein 7	-	-	-	eukaryotic translation initiation factor 5B-like isoform X1	C2
Glyma.20G194100	darkslateblue	K07195|1|0.0|1277|gmx:100813987|exocyst complex component 7	GO:0000145//exocyst	-	GO:0006887//exocytosis	exocyst complex component EXO70A1-like	C1
Glyma.10G196100	darkslateblue	K07195|1|0.0|1246|gmx:100813987|exocyst complex component 7	GO:0000145//exocyst	-	GO:0006887//exocytosis	exocyst complex component EXO70A1-like isoform X2	C2
Glyma.07G046100	darkslateblue	-	GO:0000145//exocyst	-	GO:0048278//vesicle docking	exocyst complex component SEC10	C1
Glyma.16G014200	darkslateblue	-	GO:0000145//exocyst	-	GO:0048278//vesicle docking	exocyst complex component SEC10-like isoform X1	C1
Glyma.17G246600	darkslateblue	-	-	-	-	exocyst complex component SEC3A-like	C3
Glyma.09G114500	darkslateblue	-	-	-	-	exocyst complex component SEC3A-like isoform X2	C2
Glyma.10G217200	darkslateblue	-	-	-	-	exocyst complex component SEC5A-like isoform X1	C1
Glyma.20G174900	darkslateblue	-	-	-	-	exocyst complex component SEC5A-like isoform X1	C1
Glyma.03G026900	darkslateblue	K06110|1|0.0|1078|gmx:100790857|exocyst complex component 3	GO:0000145//exocyst	-	GO:0006887//exocytosis	exocyst complex component SEC6-like isoform X1	C2
Glyma.01G140600	darkslateblue	K06110|1|0.0|1321|gmx:100790857|exocyst complex component 3	GO:0000145//exocyst	-	GO:0006887//exocytosis	exocyst complex component SEC6-like isoform X3	C1
Glyma.10G207900	darkslateblue	K06111|1|0.0|2076|gmx:100796673|exocyst complex component 4	-	-	-	exocyst complex component SEC8-like isoform X1	C1
Glyma.20G182800	darkslateblue	K06111|1|0.0|2076|gmx:100777077|exocyst complex component 4	-	-	-	exocyst complex component SEC8-like isoform X1	C1
Glyma.05G163700	darkslateblue	K10746|1|0.0|706|gmx:100798062|exonuclease 1 [EC:3.1.-.-]	GO:0005634//nucleus	GO:0003677//DNA binding	GO:0006281//DNA repair	exonuclease 1-like isoform X1	C1
Glyma.20G125100	darkslateblue	-	-	-	-	exonuclease V, chloroplastic-like	C10
Glyma.U020400	darkslateblue	-	-	-	-	exonuclease V, chloroplastic-like	C1
Glyma.11G145000	darkslateblue	K11600|1|2e-18|92.8|aly:ARALYDRAFT_486650|exosome complex component RRP41	-	GO:0004527//exonuclease activity	-	exosome complex component MTR3-like	C2
Glyma.19G152700	darkslateblue	K03679|1|0.0|644|gmx:100776358|exosome complex component RRP4	GO:0000178//exosome (RNase complex)	GO:0003723//RNA binding	-	exosome complex component RRP4	C2
Glyma.14G004400	darkslateblue	K12589|1|2e-99|360|gmx:100818134|exosome complex component RRP42	-	-	-	exosome complex component RRP42-like	C1
Glyma.16G151700	darkslateblue	K12589|1|9e-158|554|gmx:100818134|exosome complex component RRP42	-	GO:0004527//exonuclease activity	-	exosome complex component RRP42-like	C2
Glyma.06G143500	darkslateblue	K12585|1|0.0|1863|gmx:100782456|exosome complex exonuclease DIS3/RRP44 [EC:3.1.13.-]	-	GO:0004540//ribonuclease activity	-	exosome complex exonuclease RRP44-like isoform X1	C1
Glyma.12G218100	darkslateblue	K12585|1|9e-172|482|pop:POPTR_817216|exosome complex exonuclease DIS3/RRP44 [EC:3.1.13.-]	-	GO:0004540//ribonuclease activity	-	exosome complex exonuclease RRP44-like isoform X1	C2
Glyma.09G261100	darkslateblue	K12590|1|1e-138|491|gmx:100815140|exosome complex component RRP46	-	GO:0004527//exonuclease activity	-	exosome complex exonuclease RRP46 homolog isoform X1	C2
Glyma.17G169500	darkslateblue	K12590|1|3e-114|409|gmx:100815140|exosome complex component RRP46	-	GO:0004527//exonuclease activity	-	exosome complex exonuclease RRP46 homolog isoform X1	C2
Glyma.18G230900	darkslateblue	K12590|1|3e-137|486|gmx:100801484|exosome complex component RRP46	-	GO:0004527//exonuclease activity	-	exosome complex exonuclease RRP46 homolog isoform X1	C2
Glyma.19G115100	darkslateblue	K12591|1|0.0|699|gmx:100815329|exosome complex exonuclease RRP6 [EC:3.1.13.-]	-	-	-	exosome component 10-like	C1
Glyma.14G061400	darkslateblue	K02370|1|4e-27|120|ppp:PHYPADRAFT_146391|alpha-1,4-N-acetylglucosaminyltransferase EXTL3 [EC:2.4.1.223 2.4.1.224]	GO:0005794//Golgi apparatus	GO:0001888//glucuronyl-galactosyl-proteoglycan 4-alpha-N-acetylglucosaminyltransferase activity	GO:0016337//cell-cell adhesion	exostosin-2-like	C1
Glyma.18G044100	darkslateblue	-	GO:0005576//extracellular region	-	GO:0009831//plant-type cell wall modification involved in multidimensional cell growth	expansin-A13-like	C2
Glyma.18G038000	darkslateblue	-	GO:0005576//extracellular region	-	GO:0009664//plant-type cell wall organization	expansin-A3-like	C1
Glyma.18G153500	darkslateblue	-	GO:0005576//extracellular region	-	GO:0009664//plant-type cell wall organization	expansin-A4	C2
Glyma.11G139100	darkslateblue	-	GO:0005576//extracellular region	-	GO:0009664//plant-type cell wall organization	expansin-A4-like	C1
Glyma.02G235900	darkslateblue	-	GO:0005576//extracellular region	-	GO:0009664//plant-type cell wall organization	expansin-A8-like	C10
Glyma.11G011700	darkslateblue	K14290|1|0.0|1985|gmx:100813443|exportin-1	GO:0005643//nuclear pore	GO:0008565//protein transporter activity	GO:0006886//intracellular protein transport	exportin-1-like	C2
Glyma.12G018500	darkslateblue	K14290|1|0.0|2135|gmx:100813443|exportin-1	GO:0005643//nuclear pore	GO:0008565//protein transporter activity	GO:0006886//intracellular protein transport	exportin-1-like isoform 1	C2
Glyma.01G228900	darkslateblue	K14290|1|0.0|1981|gmx:100813443|exportin-1	GO:0005643//nuclear pore	GO:0008565//protein transporter activity	GO:0006886//intracellular protein transport	exportin-1-like isoform X2	C2
Glyma.11G092200	darkslateblue	K14290|1|0.0|2135|gmx:100802384|exportin-1	GO:0005643//nuclear pore	GO:0008565//protein transporter activity	GO:0006886//intracellular protein transport	exportin-1-like isoformX1	C2
Glyma.07G054900	darkslateblue	K01115|1|2e-14|80.1|vcn:VOLCADRAFT_99471|phospholipase D [EC:3.1.4.4]	GO:0005643//nuclear pore	GO:0008565//protein transporter activity	GO:0006886//intracellular protein transport	exportin-2-like	C1
Glyma.03G251100	darkslateblue	-	-	-	-	exportin-4-like	C2
Glyma.19G248400	darkslateblue	-	-	-	-	exportin-4-like	C1
Glyma.10G104900	darkslateblue	-	GO:0005643//nuclear pore	GO:0008565//protein transporter activity	GO:0006886//intracellular protein transport	exportin-7-A-like isoform X6	C3
Glyma.04G003000	darkslateblue	-	GO:0005643//nuclear pore	GO:0008565//protein transporter activity	GO:0006886//intracellular protein transport	exportin-7-B-like isoform X2	C1
Glyma.06G003000	darkslateblue	-	GO:0005643//nuclear pore	GO:0008565//protein transporter activity	GO:0006886//intracellular protein transport	exportin-7-B-like isoform X4	C1
Glyma.03G264400	darkslateblue	K14288|1|0.0|1921|gmx:100800596|exportin-T	-	-	-	exportin-T-like isoform X2	C2
Glyma.02G083500	darkslateblue	K01115|1|1e-25|113|vcn:VOLCADRAFT_99471|phospholipase D [EC:3.1.4.4]	-	-	-	extensin-2-like	C2
Glyma.09G039800	darkslateblue	K01115|1|7e-16|81.3|vcn:VOLCADRAFT_99471|phospholipase D [EC:3.1.4.4]	-	-	-	extensin-2-like	C10
Glyma.07G106100	darkslateblue	K04640|1|7e-49|194|rcu:RCOM_0707670|guanine nucleotide-binding protein subunit alpha, other	-	GO:0004871//signal transducer activity	GO:0006184//GTP catabolic process	extra-large guanine nucleotide-binding protein 3-like	C1
Glyma.01G011200	darkslateblue	K04640|1|8e-16|84.3|vvi:100244127|guanine nucleotide-binding protein subunit alpha, other	-	GO:0004871//signal transducer activity	GO:0006184//GTP catabolic process	extra-large guanine nucleotide-binding protein 3-like isoform X1	C2
Glyma.09G172000	darkslateblue	K04640|1|3e-49|195|rcu:RCOM_0707670|guanine nucleotide-binding protein subunit alpha, other	-	-	-	extra-large guanine nucleotide-binding protein 3-like isoform X1	C2
Glyma.05G112400	darkslateblue	K01104|1|9e-133|472|vvi:100247200|protein-tyrosine phosphatase [EC:3.1.3.48];K15616|2|1e-08|60.1|vcn:VOLCADRAFT_96122|eyes absent homolog 1 [EC:3.1.3.48]	-	-	-	eyes absent homolog 4-like	C8
Glyma.13G152600	darkslateblue	K01262|1|0.0|833|olu:OSTLU_47051|Xaa-Pro aminopeptidase [EC:3.4.11.9];K11323|2|8e-11|68.6|vcn:VOLCADRAFT_121342|histone arginine demethylase JMJD6 [EC:1.14.11.-]	-	-	GO:0009987//cellular process	FACT complex subunit SPT16-like isoformX1	C2
Glyma.01G136100	darkslateblue	K09272|1|0.0|1288|gmx:100780190|structure-specific recognition protein 1	GO:0005634//nucleus	GO:0003677//DNA binding	-	FACT complex subunit SSRP1-like	C1
Glyma.03G031900	darkslateblue	K09272|1|0.0|1212|gmx:100805034|structure-specific recognition protein 1	GO:0005634//nucleus	GO:0032440//2-alkenal reductase [NAD(P)] activity	GO:0055114//oxidation-reduction process	FACT complex subunit SSRP1-like	C2
Glyma.13G199600	darkslateblue	K12604|1|3e-15|81.3|vcn:VOLCADRAFT_108387|CCR4-NOT transcription complex subunit 1	-	-	-	FAD-linked sulfhydryl oxidase ERV1 isoform 2	C2
Glyma.15G237900	darkslateblue	K12604|1|4e-23|107|vcn:VOLCADRAFT_108387|CCR4-NOT transcription complex subunit 1	-	GO:0016972//thiol oxidase activity	GO:0055114//oxidation-reduction process	FAD-linked sulfhydryl oxidase ERV1-like isoform X2	C2
Glyma.14G223700	darkslateblue	K15362|1|0.0|1388|vvi:100251396|fanconi anemia group J protein [EC:3.6.4.12]	-	GO:0004386//helicase activity	-	Fanconi anemia group J protein-like isoform X6	C1
Glyma.16G127800	darkslateblue	K15363|1|2e-62|238|gmx:100793881|fanconi-associated nuclease 1;K11649|3|4e-49|194|gmx:100780440|SWI/SNF related-matrix-associated actin-dependent regulator of chromatin subfamily C	-	-	-	fanconi-associated nuclease 1 homolog isoform X1	C2
Glyma.18G283900	darkslateblue	K15363|1|0.0|998|gmx:100793881|fanconi-associated nuclease 1	-	-	-	fanconi-associated nuclease 1 homolog isoform X3	C1
Glyma.08G156200	darkslateblue	K10751|1|0.0|1083|gmx:100784411|chromatin assembly factor 1 subunit B	-	-	-	FAS2 isoform X1	C2
Glyma.09G267700	darkslateblue	K01051|1|1e-17|90.1|gmx:100776781|pectinesterase [EC:3.1.1.11];K03006|4|2e-17|89.4|gmx:100812506|DNA-directed RNA polymerase II subunit RPB1 [EC:2.7.7.6]	-	-	-	fasciclin-like arabinogalactan protein 10-like	C2
Glyma.15G086100	darkslateblue	-	-	-	-	fasciclin-like arabinogalactan protein 11-like	C8
Glyma.08G329900	darkslateblue	K03006|1|6e-20|98.2|vvi:100264310|DNA-directed RNA polymerase II subunit RPB1 [EC:2.7.7.6]	-	-	-	fasciclin-like arabinogalactan protein 1-like	C2
Glyma.13G254200	darkslateblue	K02433|1|2e-35|149|cre:CHLREDRAFT_188401|aspartyl-tRNA(Asn)/glutamyl-tRNA (Gln) amidotransferase subunit A [EC:6.3.5.6 6.3.5.7]	-	GO:0016884//carbon-nitrogen ligase activity, with glutamine as amido-N-donor	-	fatty acid amide hydrolase-like	C1
Glyma.19G156900	darkslateblue	-	-	-	-	fatty-acid-binding protein 1-like	C2
Glyma.08G195600	darkslateblue	-	-	-	-	FBD-associated F-box protein At5g60610-like	C12
Glyma.13G278200	darkslateblue	-	-	-	-	FBD-associated F-box protein At5g60610-like isoform X1	C1
Glyma.06G058900	darkslateblue	-	-	-	-	F-box only protein 13-like isoform X1	C12
Glyma.15G046900	darkslateblue	-	-	-	-	F-box protein At1g10780-like	C2
Glyma.13G283500	darkslateblue	-	-	-	-	F-box protein At1g80960-like	C10
Glyma.10G290500	darkslateblue	-	-	-	-	F-box protein At2g39490-like isoform X1	C8
Glyma.04G138300	darkslateblue	K15505|1|8e-42|171|bdi:100838307|DNA repair protein RAD5 [EC:3.6.4.-]	-	GO:0003676//nucleic acid binding	-	F-box protein At3g54460-like	C2
Glyma.11G154800	darkslateblue	K15505|1|9e-44|178|bdi:100838307|DNA repair protein RAD5 [EC:3.6.4.-]	-	GO:0003676//nucleic acid binding	-	F-box protein At3g54460-like	C2
Glyma.03G249300	darkslateblue	-	-	-	-	F-box protein At5g03970-like	C8
Glyma.10G064800	darkslateblue	-	-	-	-	F-box protein PP2-A15-like isoform X2	C1
Glyma.11G090700	darkslateblue	-	-	-	-	F-box protein SKIP31	C7
Glyma.02G127700	darkslateblue	-	-	GO:0016874//ligase activity	-	F-box/FBD/LRR-repeat protein At1g13570	C3
Glyma.13G086000	darkslateblue	K10457|1|1e-07|56.6|smo:SELMODRAFT_99292|kelch-like protein 20;K10442|3|4e-06|51.6|olu:OSTLU_6820|kelch-like protein 1/4/5	-	-	-	F-box/kelch-repeat protein At1g22040-like	C7
Glyma.05G119400	darkslateblue	K10457|1|2e-07|57.0|smo:SELMODRAFT_99292|kelch-like protein 20	-	-	-	F-box/kelch-repeat protein At1g22040-like isoform X1	C1
Glyma.06G106800	darkslateblue	K10457|1|5e-07|55.1|smo:SELMODRAFT_99292|kelch-like protein 20	-	-	-	F-box/kelch-repeat protein At1g22040-like isoform X1	C6
Glyma.05G155000	darkslateblue	-	-	-	-	F-box/kelch-repeat protein At1g55270 isoformX1	C2
Glyma.08G112900	darkslateblue	-	-	-	-	F-box/kelch-repeat protein At1g55270-like	C10
Glyma.03G196600	darkslateblue	-	-	-	-	F-box/kelch-repeat protein At1g57790-like	C8
Glyma.18G274700	darkslateblue	-	-	-	-	F-box/kelch-repeat protein At3g06240-like isoform X1	C3
Glyma.04G016300	darkslateblue	K13145|1|4e-08|58.5|smo:SELMODRAFT_443625|integrator complex subunit 8	-	-	-	F-box/kelch-repeat protein At5g42350-like	C2
Glyma.06G016400	darkslateblue	K13145|1|9e-08|57.8|smo:SELMODRAFT_443625|integrator complex subunit 8	-	-	-	F-box/kelch-repeat protein At5g42350-like	C2
Glyma.06G055800	darkslateblue	K10268|1|2e-25|117|sbi:SORBI_05g025540|F-box and leucine-rich repeat protein 2/20	-	-	-	F-box/LRR-repeat protein 15-like	C11
Glyma.04G055700	darkslateblue	K14515|1|2e-23|110|pop:POPTR_561896|EIN3-binding F-box protein	-	-	-	F-box/LRR-repeat protein 15-like isoform X1	C2
Glyma.02G142300	darkslateblue	K14515|1|4e-10|65.1|ppp:PHYPADRAFT_199083|EIN3-binding F-box protein;K10268|3|2e-08|59.7|mtr:MTR_2g021030|F-box and leucine-rich repeat protein 2/20	-	-	GO:0048856//anatomical structure development	F-box/LRR-repeat protein 17-like	C2
Glyma.03G158900	darkslateblue	K14515|1|2e-11|70.1|vvi:100267990|EIN3-binding F-box protein;K10268|2|4e-10|65.5|bdi:100843200|F-box and leucine-rich repeat protein 2/20	-	-	GO:0048856//anatomical structure development	F-box/LRR-repeat protein 17-like	C2
Glyma.10G032000	darkslateblue	K14515|1|1e-09|63.9|ppp:PHYPADRAFT_199083|EIN3-binding F-box protein;K10268|3|2e-08|60.1|bdi:100843200|F-box and leucine-rich repeat protein 2/20	-	-	GO:0048856//anatomical structure development	F-box/LRR-repeat protein 17-like	C2
Glyma.19G161300	darkslateblue	K10268|1|4e-11|68.9|bdi:100843200|F-box and leucine-rich repeat protein 2/20	-	-	GO:0048856//anatomical structure development	F-box/LRR-repeat protein 17-like	C2
Glyma.20G064300	darkslateblue	-	-	-	-	F-box/LRR-repeat protein 17-like	C2
Glyma.01G128200	darkslateblue	K10268|1|4e-52|205|vvi:100254543|F-box and leucine-rich repeat protein 2/20	-	-	-	F-box/LRR-repeat protein 3-like	C1
Glyma.15G101100	darkslateblue	K10268|1|0.0|634|gmx:100816140|F-box and leucine-rich repeat protein 2/20	-	-	-	F-box/LRR-repeat protein 4-like isoform X3	C1
Glyma.10G236900	darkslateblue	-	-	-	-	F-box/LRR-repeat protein At3g48880-like isoform X1	C1
Glyma.13G064500	darkslateblue	K03130|1|8e-10|63.9|ppp:PHYPADRAFT_215697|transcription initiation factor TFIID subunit 5;K14555|3|1e-09|63.5|olu:OSTLU_42847|U3 small nucleolar RNA-associated protein 13	-	-	-	F-box/WD repeat-containing protein sel-10-like	C1
Glyma.U017700	darkslateblue	K14555|1|4e-07|54.7|bdi:100823842|U3 small nucleolar RNA-associated protein 13;K14963|2|9e-07|53.5|pop:POPTR_832426|COMPASS component SWD3	-	-	-	F-box/WD-40 repeat-containing protein At3g52030 isoform X1	C2
Glyma.05G100500	darkslateblue	K04508|1|0.0|1210|gmx:100810406|transducin (beta)-like 1	-	GO:0004402//histone acetyltransferase activity	GO:0016573//histone acetylation	F-box-like/WD repeat-containing protein TBL1XR1-A-like isoform X2	C1
Glyma.17G165900	darkslateblue	K04508|1|0.0|1066|gmx:100810406|transducin (beta)-like 1	-	GO:0004402//histone acetyltransferase activity	GO:0016573//histone acetylation	F-box-like/WD repeat-containing protein TBL1XR1-B-like isoform X1	C1
Glyma.11G051700	darkslateblue	K04508|1|0.0|909|gmx:100810406|transducin (beta)-like 1	-	GO:0004402//histone acetyltransferase activity	GO:0016573//histone acetylation	F-box-like/WD repeat-containing protein TBL1XR1-like	C1
Glyma.06G043800	darkslateblue	K04508|1|0.0|1033|gmx:100792917|transducin (beta)-like 1	-	-	-	F-box-like/WD repeat-containing protein TBL1XR1-like isoform X2	C2
Glyma.16G024500	darkslateblue	-	-	-	-	ferric-chelate reductase 1-like isoform X2	C2
Glyma.14G197500	darkslateblue	K00522|1|1e-94|344|gmx:547476|ferritin heavy chain [EC:1.16.3.1]	GO:0009507//chloroplast	GO:0008199//ferric iron binding	GO:0006979//response to oxidative stress	ferritin-3, chloroplastic-like	C2
Glyma.06G159900	darkslateblue	K01772|1|0.0|901|gmx:100803481|ferrochelatase [EC:4.99.1.1]	-	GO:0004325//ferrochelatase activity	GO:0006783//heme biosynthetic process	ferrochelatase-2, chloroplastic	C2
Glyma.08G005000	darkslateblue	K01772|1|0.0|1043|gmx:100803481|ferrochelatase [EC:4.99.1.1]	-	GO:0004325//ferrochelatase activity	GO:0006783//heme biosynthetic process	ferrochelatase-2, chloroplastic-like isoform X1	C2
Glyma.07G201900	darkslateblue	K14306|1|3e-07|55.8|vvi:100265039|nuclear pore complex protein Nup62;K01051|3|3e-06|52.4|gmx:100776781|pectinesterase [EC:3.1.1.11];K03006|4|4e-06|52.0|osa:4337831|DNA-directed RNA polymerase II subunit RPB1 [EC:2.7.7.6]	-	-	-	FHA domain-containing protein At4g14490-like	C2
Glyma.13G174400	darkslateblue	K14306|1|1e-09|63.9|vvi:100265039|nuclear pore complex protein Nup62;K14297|5|6e-06|51.6|vvi:100249633|nuclear pore complex protein Nup98-Nup96	-	-	-	FHA domain-containing protein At4g14490-like	C2
Glyma.18G102900	darkslateblue	K13108|1|3e-148|523|gmx:100780414|smad nuclear-interacting protein 1	-	-	-	FHA domain-containing protein DDL-like	C1
Glyma.09G101200	darkslateblue	K13108|1|0.0|771|gmx:100812104|smad nuclear-interacting protein 1	-	-	-	FHA domain-containing protein DDL-like isoform X1	C2
Glyma.06G203800	darkslateblue	K12741|1|9e-36|150|ath:AT5G40490|heterogeneous nuclear ribonucleoprotein A1/A3	GO:0044424//intracellular part	GO:1901363	GO:0044699	filaggrin-2-like isoform X1	C1
Glyma.13G078500	darkslateblue	K09291|1|1e-21|103|sbi:SORBI_04g028320|nucleoprotein TPR	-	-	-	filament-like plant protein 1-like isoform X1	C2
Glyma.14G150900	darkslateblue	K09291|1|9e-24|111|ath:AT1G79280|nucleoprotein TPR	-	-	-	filament-like plant protein 1-like isoform X5	C2
Glyma.04G025400	darkslateblue	K09291|1|2e-11|70.5|gmx:100811882|nucleoprotein TPR;K09313|2|1e-09|64.7|sbi:SORBI_01g010430|homeobox protein cut-like;K06638|3|4e-09|62.8|ota:Ot01g03130|mitotic spindle assembly checkpoint protein MAD1	-	-	-	filament-like plant protein 4-like isoform X1	C3
Glyma.01G188200	darkslateblue	K10400|1|9e-08|58.2|vvi:100255624|kinesin family member 15;K09291|2|1e-07|57.8|rcu:RCOM_1128370|nucleoprotein TPR;K06638|4|4e-07|56.2|rcu:RCOM_0496470|mitotic spindle assembly checkpoint protein MAD1	-	-	-	filament-like plant protein 7-like	C2
Glyma.17G170600	darkslateblue	K10400|1|5e-09|62.4|vvi:100255624|kinesin family member 15;K09313|3|2e-08|60.5|sbi:SORBI_01g010430|homeobox protein cut-like;K06638|4|1e-07|57.8|rcu:RCOM_0496470|mitotic spindle assembly checkpoint protein MAD1;K11498|5|2e-07|57.4|aly:ARALYDRAFT_478343|centromeric protein E	-	-	-	filament-like plant protein 7-like	C1
Glyma.02G103700	darkslateblue	K09291|1|6e-08|58.9|gmx:100811882|nucleoprotein TPR;K10400|3|8e-07|55.1|cme:CMO070C|kinesin family member 15;K11498|5|3e-06|53.1|vvi:100252135|centromeric protein E	-	-	-	filament-like plant protein 7-like isoform X1	C2
Glyma.11G053900	darkslateblue	K09313|1|3e-09|63.2|sbi:SORBI_01g010430|homeobox protein cut-like;K10400|2|2e-08|60.5|vvi:100255624|kinesin family member 15;K09291|4|1e-07|58.2|ath:AT1G79280|nucleoprotein TPR	-	-	-	filament-like plant protein 7-like isoform X1	C1
Glyma.04G249600	darkslateblue	K10400|1|3e-11|69.3|vvi:100255624|kinesin family member 15	-	-	-	filament-like plant protein-like isoform X1	C12
Glyma.08G344100	darkslateblue	-	-	GO:0003779//actin binding	-	fimbrin-1-like	C2
Glyma.02G307900	darkslateblue	-	GO:0005618//cell wall	GO:0051015//actin filament binding	GO:0009846//pollen germination	fimbrin-like protein 2-like	C1
Glyma.08G305500	darkslateblue	K01689|1|3e-16|55.5|gmx:100787663|enolase [EC:4.2.1.11]	GO:0005773//vacuole	GO:0003779//actin binding	-	fimbrin-like protein 2-like isoform X1	C1
Glyma.16G083100	darkslateblue	-	-	GO:0005509//calcium ion binding	-	fimbrin-like protein 2-like isoform X1	C2
Glyma.05G040200	darkslateblue	-	-	-	-	FKBP12-interacting protein of 37 kDa	C2
Glyma.17G086600	darkslateblue	K11498|1|1e-07|56.2|gmx:100813718|centromeric protein E;K09291|2|5e-07|54.3|ath:AT1G79280|nucleoprotein TPR	-	-	-	FKBP12-interacting protein of 37 kDa-like	C2
Glyma.04G186400	darkslateblue	K06674|1|7e-10|64.3|vvi:100245029|structural maintenance of chromosome 2;K11498|2|1e-08|60.1|gmx:100813718|centromeric protein E;K09313|5|1e-07|57.0|gmx:100780863|homeobox protein cut-like	-	-	-	FKBP12-interacting protein of 37 kDa-like isoform X1	C2
Glyma.06G179400	darkslateblue	K11498|1|7e-06|50.1|gmx:100813718|centromeric protein E	-	-	-	FKBP12-interacting protein of 37 kDa-like isoform X1	C3
Glyma.05G181700	darkslateblue	K03243|1|7e-07|54.7|pop:POPTR_823158|translation initiation factor 5B	-	-	-	flagellar attachment zone protein 1-like isoform X1	C1
Glyma.09G264000	darkslateblue	K15338|1|0.0|1254|gmx:100779848|flap endonuclease GEN [EC:3.1.-.-]	-	GO:0004519//endonuclease activity	GO:0090305//nucleic acid phosphodiester bond hydrolysis	flap endonuclease GEN-like 1-like	C2
Glyma.18G228000	darkslateblue	K15338|1|0.0|1098|gmx:100779848|flap endonuclease GEN [EC:3.1.-.-]	-	GO:0004519//endonuclease activity	GO:0090305//nucleic acid phosphodiester bond hydrolysis	flap endonuclease GEN-like 1-like	C2
Glyma.16G194000	darkslateblue	K15338|1|0.0|1118|gmx:100806919|flap endonuclease GEN [EC:3.1.-.-]	GO:0005634//nucleus	GO:0004519//endonuclease activity	GO:0090305//nucleic acid phosphodiester bond hydrolysis	flap endonuclease GEN-like 2-like isoform X2	C1
Glyma.05G021800	darkslateblue	K05280|1|0.0|754|gmx:547475|flavonoid 3'-monooxygenase [EC:1.14.13.21]	-	GO:0020037//heme binding	GO:0055114//oxidation-reduction process	flavonoid 3'-monooxygenase-like	C3
Glyma.07G218200	darkslateblue	K05280|1|2e-93|342|pop:POPTR_823742|flavonoid 3'-monooxygenase [EC:1.14.13.21];K00517|3|2e-90|332|osa:4348172|[EC:1.14.-.-]	-	GO:0016491//oxidoreductase activity	-	flavonoid 3'-monooxygenase-like	C1
Glyma.05G021900	darkslateblue	K05280|1|0.0|763|gmx:547475|flavonoid 3'-monooxygenase [EC:1.14.13.21]	-	GO:0020037//heme binding	GO:0055114//oxidation-reduction process	flavonoid 3'-monooxygenase-like isoform X1	C10
Glyma.20G009300	darkslateblue	K06892|1|2e-118|424|aly:ARALYDRAFT_479418|;K05278|4|4e-52|204|vvi:100232938|flavonol synthase [EC:1.14.11.23]	-	GO:0005506//iron ion binding	GO:0055114//oxidation-reduction process	flavonol synthase/flavanone 3-hydroxylase-like	C5
Glyma.18G199700	darkslateblue	K14306|1|2e-11|69.3|bdi:100835393|nuclear pore complex protein Nup62;K03006|3|2e-09|63.2|mtr:MTR_5g023020|DNA-directed RNA polymerase II subunit RPB1 [EC:2.7.7.6]	-	-	-	flocculation protein FLO11 isoform X1	C2
Glyma.03G177900	darkslateblue	K11323|1|5e-07|55.5|vcn:VOLCADRAFT_121342|histone arginine demethylase JMJD6 [EC:1.14.11.-]	-	-	-	flocculation protein FLO11-like	C2
Glyma.07G148600	darkslateblue	K14306|1|1e-11|70.1|bdi:100835393|nuclear pore complex protein Nup62;K14297|3|3e-11|68.9|vvi:100249633|nuclear pore complex protein Nup98-Nup96	-	-	-	flocculation protein FLO11-like	C2
Glyma.11G228400	darkslateblue	K03006|1|3e-14|79.3|bdi:100841250|DNA-directed RNA polymerase II subunit RPB1 [EC:2.7.7.6]	-	-	-	flocculation protein FLO11-like	C1
Glyma.18G028700	darkslateblue	K03006|1|1e-15|83.6|mtr:MTR_5g023020|DNA-directed RNA polymerase II subunit RPB1 [EC:2.7.7.6]	-	-	-	flocculation protein FLO11-like	C2
Glyma.18G193700	darkslateblue	-	-	-	-	flocculation protein FLO11-like	C2
Glyma.18G216300	darkslateblue	K03006|1|2e-13|76.6|bdi:100841250|DNA-directed RNA polymerase II subunit RPB1 [EC:2.7.7.6]	-	-	-	flocculation protein FLO11-like	C1
Glyma.20G055700	darkslateblue	K14709|1|6e-09|62.0|vcn:VOLCADRAFT_104214|solute carrier family 39 (zinc transporter), member 1/2/3	-	-	-	flocculation protein FLO11-like isoform X3	C2
Glyma.03G220900	darkslateblue	K13207|1|7e-28|124|smo:SELMODRAFT_442777|CUG-BP- and ETR3-like factor	-	-	-	flowering time control protein FCA-like isoform X1	C2
Glyma.07G237900	darkslateblue	K13207|1|3e-46|185|gmx:100796156|CUG-BP- and ETR3-like factor	-	GO:0097159//organic cyclic compound binding	-	flowering time control protein FCA-like isoform X1	C1
Glyma.19G217900	darkslateblue	K13207|1|8e-28|124|gmx:100796156|CUG-BP- and ETR3-like factor	-	-	-	flowering time control protein FCA-like isoform X1	C2
Glyma.13G345300	darkslateblue	K13126|1|1e-10|67.4|gmx:100813735|polyadenylate-binding protein;K13201|3|2e-10|66.6|bdi:100830774|nucleolysin TIA-1/TIAR	-	-	-	flowering time control protein FPA-like isoform X1	C1
Glyma.15G029000	darkslateblue	K13201|1|4e-13|75.9|bdi:100830774|nucleolysin TIA-1/TIAR;K13126|5|3e-11|69.7|gmx:100784442|polyadenylate-binding protein	-	-	-	flowering time control protein FPA-like isoform X1	C2
Glyma.15G236500	darkslateblue	K15542|1|0.0|1518|gmx:100791889|polyadenylation factor subunit 2	-	GO:0004402//histone acetyltransferase activity	GO:0016573//histone acetylation	flowering time control protein FY-like isoform X1	C1
Glyma.13G198200	darkslateblue	K15542|1|0.0|1538|gmx:100788493|polyadenylation factor subunit 2	-	GO:0004402//histone acetyltransferase activity	GO:0016573//histone acetylation	flowering time control protein FY-like isoform X2	C1
Glyma.13G336400	darkslateblue	K14416|1|1e-21|99.8|aly:ARALYDRAFT_325603|elongation factor 1 alpha-like protein	-	-	-	flowering-promoting factor 1-like protein 1-like	C12
Glyma.16G132600	darkslateblue	K15115|1|3e-171|532|gmx:100809599|solute carrier family 25 (mitochondrial folate transporter), member 32	GO:0016021//integral to membrane	-	GO:0055085//transmembrane transport	folate transporter 1, chloroplastic-like isoform X6	C2
Glyma.20G147000	darkslateblue	-	GO:0009941//chloroplast envelope	GO:0015231//5-formyltetrahydrofolate transporter activity	GO:0015884//folic acid transport	folate-biopterin transporter 1, chloroplastic-like isoform X1	C2
Glyma.10G065800	darkslateblue	K01930|1|0.0|871|gmx:100816933|folylpolyglutamate synthase [EC:6.3.2.17]	-	GO:0004326//tetrahydrofolylpolyglutamate synthase activity	GO:0046901//tetrahydrofolylpolyglutamate biosynthetic process	folylpolyglutamate synthase, mitochondrial-like isoform X1	C2
Glyma.02G251400	darkslateblue	K01930|1|0.0|1087|gmx:100811054|folylpolyglutamate synthase [EC:6.3.2.17]	-	GO:0004326//tetrahydrofolylpolyglutamate synthase activity	GO:0006730//one-carbon metabolic process	folylpolyglutamate synthase-like isoform X2	C11
Glyma.13G366800	darkslateblue	K10563|1|0.0|795|gmx:100806161|formamidopyrimidine-DNA glycosylase [EC:3.2.2.23 4.2.99.18]	-	-	-	formamidopyrimidine-DNA glycosylase-like isoform X1	C2
Glyma.10G112700	darkslateblue	K01938|1|2e-163|573|gmx:100806844|formate--tetrahydrofolate ligase [EC:6.3.4.3]	GO:0009507//chloroplast	GO:0005507//copper ion binding	GO:0009396//folic acid-containing compound biosynthetic process	formate--tetrahydrofolate ligase-like isoform X1	C1
Glyma.08G139400	darkslateblue	K09140|1|1e-15|53.5|gmx:100801900|pre-rRNA-processing protein TSR3	GO:0016020//membrane	-	-	formation of crista junctions protein 1-like isoform X2	C1
Glyma.09G215100	darkslateblue	K14709|1|3e-51|202|vcn:VOLCADRAFT_104214|solute carrier family 39 (zinc transporter), member 1/2/3	GO:0009524//phragmoplast	GO:0008017//microtubule binding	GO:0007015//actin filament organization	formin-like protein 14-like	C1
Glyma.17G222600	darkslateblue	K12199|1|4e-11|69.7|smo:SELMODRAFT_423905|vacuolar protein sorting-associated protein VTA1;K01115|2|9e-11|68.6|vcn:VOLCADRAFT_99471|phospholipase D [EC:3.1.4.4];K14709|5|4e-09|63.2|vcn:VOLCADRAFT_104214|solute carrier family 39 (zinc transporter), member 1/2/3	-	-	-	formin-like protein 18-like	C1
Glyma.09G246200	darkslateblue	K11323|1|1e-08|61.2|vcn:VOLCADRAFT_121342|histone arginine demethylase JMJD6 [EC:1.14.11.-]	-	-	-	formin-like protein 1-like	C1
Glyma.06G196800	darkslateblue	K01115|1|1e-30|134|vcn:VOLCADRAFT_99471|phospholipase D [EC:3.1.4.4]	-	-	-	formin-like protein 20-like isoform X1	C1
Glyma.02G139500	darkslateblue	K01115|1|2e-18|63.9|vcn:VOLCADRAFT_99471|phospholipase D [EC:3.1.4.4]	-	-	-	formin-like protein 2-like	C2
Glyma.07G206000	darkslateblue	K01115|1|3e-13|57.4|vcn:VOLCADRAFT_99471|phospholipase D [EC:3.1.4.4]	-	-	-	formin-like protein 2-like	C2
Glyma.01G244500	darkslateblue	K01115|1|7e-22|103|vcn:VOLCADRAFT_99471|phospholipase D [EC:3.1.4.4]	-	-	-	formin-like protein 5-like	C2
Glyma.04G079400	darkslateblue	K15174|1|2e-10|67.0|rcu:RCOM_1489440|RNA polymerase II-associated factor 1;K01115|2|2e-09|63.5|vcn:VOLCADRAFT_99471|phospholipase D [EC:3.1.4.4]	-	-	-	formin-like protein 8-like	C2
Glyma.17G142800	darkslateblue	K01433|1|0.0|642|gmx:100809779|formyltetrahydrofolate deformylase [EC:3.5.1.10]	-	GO:0008864//formyltetrahydrofolate deformylase activity	GO:0006189//'de novo' IMP biosynthetic process	formyltetrahydrofolate deformylase 1, mitochondrial-like	C1
Glyma.17G227800	darkslateblue	K01193|1|0.0|1078|gmx:100806220|beta-fructofuranosidase [EC:3.2.1.26]	-	GO:0004553//hydrolase activity, hydrolyzing O-glycosyl compounds	GO:0005975//carbohydrate metabolic process	fructan 6-exohydrolase-like	C2
Glyma.10G034000	darkslateblue	K00847|1|4e-15|81.6|zma:100502178|fructokinase [EC:2.7.1.4]	-	GO:0008865//fructokinase activity	GO:0016310//phosphorylation	fructokinase-1-like	C1
Glyma.01G109700	darkslateblue	K00847|1|4e-48|191|mtr:MTR_5g079460|fructokinase [EC:2.7.1.4]	-	GO:0016301//kinase activity	GO:0016310//phosphorylation	fructokinase-2-like	C2
Glyma.03G074800	darkslateblue	K00847|1|6e-38|156|rcu:RCOM_1720250|fructokinase [EC:2.7.1.4]	GO:0009295//nucleoid	GO:0016773//phosphotransferase activity, alcohol group as acceptor	GO:0016310//phosphorylation	fructokinase-2-like	C2
Glyma.13G344500	darkslateblue	K00847|1|0.0|650|gmx:100814192|fructokinase [EC:2.7.1.4]	-	GO:0004747//ribokinase activity	GO:0016310//phosphorylation	fructokinase-2-like	C8
Glyma.16G168000	darkslateblue	K03841|1|0.0|689|gmx:100807451|fructose-1,6-bisphosphatase I [EC:3.1.3.11]	-	GO:0042132//fructose 1,6-bisphosphate 1-phosphatase activity	GO:0005975//carbohydrate metabolic process	fructose-1,6-bisphosphatase, cytosolic	C2
Glyma.15G115000	darkslateblue	K06067|1|3e-10|64.3|zma:100382642|histone deacetylase 1/2 [EC:3.5.1.98];K02357|4|2e-09|62.0|ppp:PHYPADRAFT_129127|elongation factor Ts;K11294|5|7e-08|56.6|vvi:100262769|nucleolin	-	-	-	fruit protein pKIWI501-like	C8
Glyma.10G267000	darkslateblue	K00850|1|3e-07|55.1|osa:4336113|6-phosphofructokinase [EC:2.7.1.11];K01115|2|5e-07|54.3|vcn:VOLCADRAFT_99471|phospholipase D [EC:3.1.4.4];K03006|3|3e-06|52.0|smo:SELMODRAFT_110201|DNA-directed RNA polymerase II subunit RPB1 [EC:2.7.7.6]	-	GO:0016491//oxidoreductase activity	GO:0055114//oxidation-reduction process	fruit protein pKIWI502-like	C2
Glyma.05G092300	darkslateblue	K02132|1|5e-122|435|ath:ArthMp100|F-type H+-transporting ATPase subunit alpha [EC:3.6.3.14]	GO:0005743//mitochondrial inner membrane	GO:0046961//proton-transporting ATPase activity, rotational mechanism	GO:0015991//ATP hydrolysis coupled proton transport	Full=ATP synthase subunit alpha, mitochondrial (mitochondrion) [Phaseolus vulgaris]	C7
Glyma.03G239700	darkslateblue	K00924|1|1e-11|70.9|ath:AT5G22850|[EC:2.7.1.-]	-	GO:0045735//nutrient reservoir activity	GO:0006508//proteolysis	Full=Basic 7S globulin; AltName	C8
Glyma.01G228700	darkslateblue	K00660|1|0.0|713|mtr:MTR_3g083910|chalcone synthase [EC:2.3.1.74]	-	-	-	Full=Chalcone synthase 7; AltName	C8
Glyma.19G164900	darkslateblue	-	-	GO:0045735//nutrient reservoir activity	-	Full=Glycinin G3; Contains	C8
Glyma.18G250000	darkslateblue	-	-	GO:0008233//peptidase activity	-	Full=Subtilisin-like protease Glyma18g48580; Contains	C1
Glyma.02G015700	darkslateblue	K01679|1|0.0|952|gmx:100819617|fumarate hydratase, class II [EC:4.2.1.2]	GO:0045239//tricarboxylic acid cycle enzyme complex	GO:0005515//protein binding	GO:0006979//response to oxidative stress	fumarate hydratase 1, mitochondrial	C1
Glyma.10G016200	darkslateblue	K01679|1|0.0|923|gmx:100819617|fumarate hydratase, class II [EC:4.2.1.2]	GO:0045239//tricarboxylic acid cycle enzyme complex	GO:0005515//protein binding	GO:0006979//response to oxidative stress	fumarate hydratase 1, mitochondrial-like	C2
Glyma.02G177100	darkslateblue	K13094|1|9e-06|50.1|vvi:100250662|RNA-binding protein 5/10	-	GO:0003676//nucleic acid binding	-	G patch domain-containing protein 11-like	C3
Glyma.10G288900	darkslateblue	K13094|1|5e-08|56.6|smo:SELMODRAFT_402018|RNA-binding protein 5/10;K13096|4|3e-06|50.8|smo:SELMODRAFT_442629|splicing factor 4;K11135|5|5e-06|50.1|cre:CHLREDRAFT_189589|Pin2-interacting protein X1	-	-	-	G patch domain-containing protein 11-like	C1
Glyma.05G015200	darkslateblue	K13123|1|0.0|2040|gmx:100796934|G patch domain-containing protein 1	-	-	-	G patch domain-containing protein 1-like	C1
Glyma.03G228100	darkslateblue	K13103|1|2e-10|65.5|rcu:RCOM_1517460|tuftelin-interacting protein 11	-	-	-	G patch domain-containing protein 8	C1
Glyma.19G225400	darkslateblue	K13103|1|4e-10|64.7|rcu:RCOM_1517460|tuftelin-interacting protein 11	-	-	-	G patch domain-containing protein 8-like	C1
Glyma.07G237700	darkslateblue	K00849|1|0.0|994|gmx:100796793|galactokinase [EC:2.7.1.6]	GO:0005737//cytoplasm	GO:0005524//ATP binding	GO:0046835//carbohydrate phosphorylation	galactokinase-like	C2
Glyma.13G370500	darkslateblue	K13681|1|3e-156|550|mtr:MTR_070s0013|xyloglucan fucosyltransferase [EC:2.4.1.-]	-	GO:0016740//transferase activity	-	galactoside 2-alpha-L-fucosyltransferase-like isoform X3	C7
Glyma.18G159500	darkslateblue	K13648|1|0.0|1135|gmx:100785237|alpha-1,4-galacturonosyltransferase [EC:2.4.1.43]	GO:0005794//Golgi apparatus	GO:0016757//transferase activity, transferring glycosyl groups	GO:0010289//homogalacturonan biosynthetic process	galacturonosyltransferase 8-like	C8
Glyma.12G022300	darkslateblue	K00818|1|7e-41|167|smo:SELMODRAFT_97066|acetylornithine aminotransferase [EC:2.6.1.11];K00819|2|5e-40|164|bdi:100840888|ornithine--oxo-acid transaminase [EC:2.6.1.13]	GO:0044464//cell part	GO:0008483//transaminase activity	GO:0048868//pollen tube development	gamma aminobutyrate transaminase 3, chloroplastic-like	C1
Glyma.18G021100	darkslateblue	K00681|1|0.0|1245|gmx:100797040|gamma-glutamyltranspeptidase [EC:2.3.2.2]	-	-	-	gamma-glutamyltranspeptidase 1-like	C2
Glyma.15G191200	darkslateblue	K03064|1|8e-33|139|ota:Ot03g03380|26S proteasome regulatory subunit T4;K15296|2|3e-10|64.7|olu:OSTLU_18863|alpha-soluble NSF attachment protein	GO:0005886//plasma membrane	-	GO:0006886//intracellular protein transport	gamma-soluble NSF attachment protein	C2
Glyma.03G090100	darkslateblue	-	GO:0005815//microtubule organizing center	-	GO:0000226//microtubule cytoskeleton organization	gamma-tubulin complex component 2-like isoform X1	C2
Glyma.16G082900	darkslateblue	-	GO:0005815//microtubule organizing center	-	GO:0000226//microtubule cytoskeleton organization	gamma-tubulin complex component 2-like isoform X1	C2
Glyma.20G051200	darkslateblue	-	GO:0005815//microtubule organizing center	-	GO:0000226//microtubule cytoskeleton organization	gamma-tubulin complex component 2-like isoform X1	C1
Glyma.19G149500	darkslateblue	K01115|1|4e-18|92.4|vcn:VOLCADRAFT_99471|phospholipase D [EC:3.1.4.4]	GO:0005815//microtubule organizing center	-	GO:0007020//microtubule nucleation	gamma-tubulin complex component 3-like isoform X1	C2
[truncated: 6,353 more rows]

## Sheet: gene annotion of darkmagenta
Gene	Module	KEGG Orthology	GO Component	GO Function	GO Process	Blast nr	Cluster
[truncated: 4,207 more rows]

[truncated: 21 more sheets: gene annotion of antiquewhite, gene annotion of greenyellow, gene annotion of blue2, gene annotion of brown2, gene annotion of coral, gene annotion of coral2, gene annotion of darkgreen, gene annotion of darkolivegreen, gene annotion of darkolvegreen4, gene annotion of darkseagreen3, gene annotion of darkturquoise, gene annotion of firebrck4, gene annotion of floralwhite, gene annotion of gray, gene annotion of lightpink3, gene annotion of lightsteelblue, gene annotion of lightsteelblu1, gene annotion of mediumorchid, gene annotion of orange, gene annotion of plum3 …]
