# Supplementary material for: Transcriptomic comparison reveals genetic variation potentially underlying seed developmental evolution of soybeans
Source: J Exp Bot. 2018 Aug 3;69(21):5089–104. doi: 10.1093/jxb/ery291 (PMC6184420; doi:10.1093/jxb/ery291)
Supplement: Supplementary Data S9 [file ery291_suppl_data_s9.xlsx]

## Sheet: Sheet1
Dataset S9 Hub genes in the 23 modules.
Gene_id	Module	kME	P value	KEGG Orthology	GO Component	GO Function	GO Process	Annotation
Glyma.10G019000	antiquewhite2	0.950842	6.08812e-21	K05666|1|0.0|681|olu:OSTLU_35503|ATP-binding cassette, subfamily C (CFTR/MRP), member 2;K05658|2|3e-73|276|ath:AT5G46540|ATP-binding cassette, subfamily B (MDR/TAP), member 1	GO:0016021//integral to membrane;GO:0016021//integral to membrane	GO:0042626//ATPase activity, coupled to transmembrane movement of substances	GO:0055085//transmembrane transport	ABC transporter C family member 14-like isoform X1 [Glycine max]
Glyma.13G115500	antiquewhite2	0.9631	2.91079e-23	K14157|1|0.0|1680|gmx:100813294|alpha-aminoadipic semialdehyde synthase [EC:1.5.1.8 1.5.1.9]	-	GO:0004755//saccharopine dehydrogenase (NADP+, L-glutamate-forming) activity	GO:0055114//oxidation-reduction process	alpha-aminoadipic semialdehyde synthase-like isoform X1 [Glycine max]
Glyma.03G089300	antiquewhite2	0.953268	2.3774e-21	K01893|1|0.0|1254|gmx:100787363|asparaginyl-tRNA synthetase [EC:6.1.1.22]	-	-	-	asparagine--tRNA ligase, cytoplasmic 2-like isoform X2 [Glycine max]
Glyma.07G232400	antiquewhite2	0.951119	5.48042e-21	K13412|1|0.0|1051|gmx:100781355|calcium-dependent protein kinase [EC:2.7.11.1]	-	GO:0004683//calmodulin-dependent protein kinase activity	GO:0006468//protein phosphorylation	calcium-dependent protein kinase 17-like [Glycine max]
Glyma.06G162200	antiquewhite2	0.953167	2.47398e-21	K03696|1|0.0|994|sbi:SORBI_04g021410|ATP-dependent Clp protease ATP-binding subunit ClpC	GO:0009941//chloroplast envelope;GO:0009941//chloroplast envelope;GO:0009941//chloroplast envelope;GO:0009941//chloroplast envelope	GO:0008233//peptidase activity	GO:0006508//proteolysis	chaperone protein ClpD, chloroplastic-like isoform X2 [Glycine max]
Glyma.02G016300	antiquewhite2	0.953062	2.57927e-21	K01213|1|0.0|847|gmx:100802357|galacturan 1,4-alpha-galacturonidase [EC:3.2.1.67]	GO:0005576//extracellular region	GO:0004650//polygalacturonase activity	GO:0005975//carbohydrate metabolic process	exopolygalacturonase clone GBGE184-like [Glycine max]
Glyma.13G326800	antiquewhite2	0.957002	5.04647e-22	-	-	GO:0016874//ligase activity	-	F-box/kelch-repeat protein At5g60570-like isoform X1 [Glycine max]
Glyma.08G298900	antiquewhite2	0.976474	6.3154e-27	-	-	-	-	F-box/kelch-repeat protein SKIP11-like [Glycine max]
Glyma.13G094300	antiquewhite2	0.953584	2.09548e-21	K12930|1|1e-117|422|vvi:100233099|anthocyanidin 3-O-glucosyltransferase [EC:2.4.1.115];K10757|3|1e-113|409|ath:AT5G17050|flavonol 3-O-glucosyltransferase [EC:2.4.1.91]	-	GO:0035251//UDP-glucosyltransferase activity	GO:0009813//flavonoid biosynthetic process	flavonoid 3-O-glucosyltransferase-like [Glycine max]
Glyma.14G159700	antiquewhite2	0.95456	1.41097e-21	K13412|1|8e-06|50.1|aly:ARALYDRAFT_488097|calcium-dependent protein kinase [EC:2.7.11.1]	-	-	-	reticulocalbin-3-like
Glyma.19G094800	antiquewhite2	0.950011	8.31012e-21	-	GO:0005886//plasma membrane	-	GO:0055085//transmembrane transport	probable metal-nicotianamine transporter YSL6-like isoformX1 [Glycine max]
Glyma.09G109100	antiquewhite2	0.950807	6.16799e-21	K04733|1|3e-69|260|smo:SELMODRAFT_33807|interleukin-1 receptor-associated kinase 4 [EC:2.7.11.1];K13430|3|4e-66|250|pop:POPTR_548061|serine/threonine-protein kinase PBS1 [EC:2.7.11.1]	-	GO:0004713//protein tyrosine kinase activity	GO:0006468//protein phosphorylation	probable protein kinase At2g41970-like [Glycine max]
Glyma.02G057700	antiquewhite2	0.950285	7.50286e-21	K04733|1|3e-121|434|smo:SELMODRAFT_159261|interleukin-1 receptor-associated kinase 4 [EC:2.7.11.1];K13430|4|2e-76|285|sbi:SORBI_04g020990|serine/threonine-protein kinase PBS1 [EC:2.7.11.1]	-	GO:0004672//protein kinase activity	-	proline-rich receptor-like protein kinase PERK4-like [Glycine max]
Glyma.02G058700	antiquewhite2	0.952526	3.18527e-21	K14494|1|8e-28|124|ppp:PHYPADRAFT_235432|DELLA protein	-	-	GO:0006355//regulation of transcription, DNA-dependent	scarecrow-like protein 15-like [Glycine max]
Glyma.12G134900	antiquewhite2	0.955163	1.10047e-21	-	GO:0005622//intracellular	GO:0005097//Rab GTPase activator activity	GO:0032851//positive regulation of Rab GTPase activity	TBC1 domain family member 15-like [Glycine max]
Glyma.16G073800	antiquewhite2	0.95707	4.90139e-22	K13496|1|5e-73|194|ath:AT2G36780|UDP-glucosyl transferase 73C [EC:2.4.1.-]	-	GO:0016758//transferase activity, transferring hexosyl groups	-	UDP-glycosyltransferase 90A1-like [Glycine max]
Glyma.04G231400	antiquewhite2	0.967262	3.10607e-24	K09338|1|2e-41|169|ath:AT3G61890|homeobox-leucine zipper protein	-	GO:0003677//DNA binding	-	uncharacterized protein LOC100499926 isoform X1 [Glycine max]
Glyma.13G183300	antiquewhite2	0.954069	1.72357e-21	K01115|1|2e-30|132|vcn:VOLCADRAFT_99471|phospholipase D [EC:3.1.4.4]	-	-	-	uncharacterized protein LOC100799762 [Glycine max]
Glyma.12G159500	antiquewhite2	0.953692	2.00686e-21	-	-	-	-	uncharacterized protein LOC100812103 [Glycine max]
Glyma.18G051200	antiquewhite2	0.955756	8.59081e-22	-	-	-	-	uncharacterized protein LOC102662992 [Glycine max]
Glyma.11G199600	antiquewhite2	0.950386	7.22656e-21	-	-	-	-	uncharacterized protein LOC102666272 [Glycine max]
Glyma.01G214600	antiquewhite2	0.968085	1.9283e-24	-	-	-	-	senescence-inducible chloroplast stay-green protein 2 [Glycine max]
Glyma.11G027400	antiquewhite2	0.965774	7.13488e-24	-	GO:0009536//plastid	-	GO:0015996//chlorophyll catabolic process	senescence-inducible chloroplast stay-green protein 1 [Glycine max]
Glyma.06G133800	antiquewhite2	0.963602	2.25399e-23	K09338|1|4e-40|164|ath:AT3G61890|homeobox-leucine zipper protein	-	-	-	uncharacterized protein LOC100793260 [Glycine max]
Glyma.14G077500	antiquewhite2	0.961775	5.62644e-23	K13513|1|0.0|775|gmx:100808657|lysocardiolipin and lysophospholipid acyltransferase [EC:2.3.1.- 2.3.1.51]	-	GO:0016746//transferase activity, transferring acyl groups	GO:0008152//metabolic process	uncharacterized protein LOC100808657 [Glycine max]
Glyma.09G062900	antiquewhite2	0.956151	7.2685e-22	K12309|1|0.0|1088|ath:AT3G52840|beta-galactosidase [EC:3.2.1.23];K01190|3|5e-69|261|cme:CMP078C|beta-galactosidase [EC:3.2.1.23]	-	GO:0030246//carbohydrate binding	GO:0005975//carbohydrate metabolic process	beta-galactosidase [Glycine max]
Glyma.08G215000	antiquewhite2	0.951389	4.94451e-21	-	GO:0009506//plasmodesma	-	-	hypothetical protein PHAVU_010G158000g [Phaseolus vulgaris]
Glyma.20G050300	blue2	0.959559	1.6099e-22	K00121|1|6e-156|548|gmx:100817521|S-(hydroxymethyl)glutathione dehydrogenase / alcohol dehydrogenase [EC:1.1.1.284 1.1.1.1]	-	GO:0016491//oxidoreductase activity	GO:0055114//oxidation-reduction process	alcohol dehydrogenase-like 7-like isoform 1 [Glycine max]
Glyma.08G252000	blue2	0.968893	1.19335e-24	-	-	-	-	F-box/kelch-repeat protein At3g23880-like isoform X1 [Glycine max]
Glyma.20G046200	blue2	0.958677	2.40718e-22	K03013|1|7e-170|597|vvi:100258335|DNA-directed RNA polymerases I, II, and III subunit RPABC1;K13457|3|2e-62|240|rcu:RCOM_0742270|disease resistance protein RPM1	-	-	-	putative disease resistance RPP13-like protein 1-like isoform X1 [Glycine max]
Glyma.06G005500	blue2	0.951626	4.51544e-21	K10949|1|3e-30|131|vvi:100259733|ER lumen protein retaining receptor	GO:0016021//integral to membrane	GO:0046923//ER retention sequence binding	GO:0006621//protein retention in ER lumen	putative ER lumen protein retaining receptor C28H8.4-like [Glycine max]
Glyma.10G069100	blue2	0.974247	3.45265e-26	-	GO:0009507//chloroplast	-	GO:0009220//pyrimidine ribonucleotide biosynthetic process	uncharacterized protein LOC100782020 [Glycine max]
Glyma.17G115000	blue2	0.979449	4.96634e-28	-	-	-	-	uncharacterized protein LOC100789638 [Glycine max]
Glyma.04G017600	blue2	0.957259	4.51314e-22	K03146|1|5e-18|91.3|gmx:100788953|thiamine biosynthetic enzyme	-	-	-	uncharacterized protein LOC100796193 isoform X1 [Glycine max]
Glyma.19G082200	blue2	0.971943	1.72503e-25	-	-	-	-	-
Glyma.14G126600	blue2	0.951152	5.41254e-21	-	-	-	-	-
Glyma.05G118300	brown2	0.961269	7.18941e-23	-	-	-	-	dentin sialophosphoprotein-like [Glycine max]
Glyma.10G097800	brown2	0.953822	1.90409e-21	K03403|1|0.0|2736|gmx:100806079|magnesium chelatase subunit H [EC:6.6.1.1]	GO:0009507//chloroplast;GO:0005739//mitochondrion	GO:0016851//magnesium chelatase activity	GO:0015995//chlorophyll biosynthetic process	magnesium-chelatase subunit ChlH, chloroplastic-like [Glycine max]
Glyma.04G249700	brown2	0.975041	1.91854e-26	K03542|1|5e-119|426|rcu:RCOM_1030930|photosystem II 22kDa protein	GO:0009535//chloroplast thylakoid membrane	-	GO:0010196//nonphotochemical quenching	photosystem II 22 kDa protein, chloroplastic-like [Glycine max]
Glyma.07G048500	brown2	0.951537	4.67339e-21	K12133|1|2e-119|428|ath:AT1G01060|LATE ELONGATED HYPOCOTYL;K12134|3|2e-79|295|ath:AT2G46830|circadian clock associated 1	-	GO:0003677//DNA binding	-	protein LHY isoform X1 [Glycine max]
Glyma.13G276700	brown2	0.966092	5.99327e-24	K10143|1|0.0|1724|gmx:100811457|E3 ubiquitin-protein ligase RFWD2 [EC:6.3.2.19]	-	-	-	protein SPA1-RELATED 3-like isoform X2 [Glycine max]
Glyma.01G087900	brown2	0.966229	5.55542e-24	K08282|1|4e-14|78.2|cme:CMS463C|non-specific serine/threonine protein kinase [EC:2.7.11.1];K02206|2|2e-09|62.8|osa:4331415|cyclin-dependent kinase 2 [EC:2.7.11.22];K13412|3|2e-09|62.4|aly:ARALYDRAFT_492503|calcium-dependent protein kinase [EC:2.7.11.1]	GO:0009507//chloroplast	GO:0005524//ATP binding	GO:0006468//protein phosphorylation	serine/threonine-protein kinase STN7, chloroplastic-like [Glycine max]
Glyma.07G136500	brown2	0.968224	1.7778e-24	K10615|1|3e-13|75.5|cme:CMB070C|E3 ubiquitin-protein ligase HERC4 [EC:6.3.2.19];K11493|3|4e-08|58.2|ota:Ot03g05690|regulator of chromosome condensation	-	-	-	ultraviolet-B receptor UVR8-like [Glycine max]
Glyma.06G158400	brown2	0.963038	3.00474e-23	-	-	-	-	uncharacterized protein LOC100777483 [Glycine max]
Glyma.04G207200	brown2	0.952691	2.98608e-21	-	-	-	-	uncharacterized protein LOC100777483 [Glycine max]
Glyma.06G283400	brown2	0.958631	2.45799e-22	K03183|1|4e-06|51.2|smo:SELMODRAFT_96041|ubiquinone/menaquinone biosynthesis methyltransferase [EC:2.1.1.163 2.1.1.201]	-	GO:0008168//methyltransferase activity	GO:0032259//methylation	uncharacterized protein LOC100785497 [Glycine max]
Glyma.17G205000	brown2	0.950326	7.3904e-21	-	-	-	-	uncharacterized protein LOC100807125 isoform X2 [Glycine max]
Glyma.05G166800	brown2	0.973716	5.06686e-26	-	GO:0009941//chloroplast envelope;GO:0009570//chloroplast stroma;GO:0009535//chloroplast thylakoid membrane	-	GO:0009611//response to wounding	unknown [Glycine max]
Glyma.20G150600	brown2	0.971994	1.66724e-25	-	-	-	-	unknown [Glycine max]
Glyma.06G113200	brown2	0.970435	4.60225e-25	K03542|1|9e-118|421|rcu:RCOM_1030930|photosystem II 22kDa protein	GO:0009535//chloroplast thylakoid membrane	-	GO:0010196//nonphotochemical quenching	photosystem II 22 kDa protein, chloroplastic-like [Glycine max]
Glyma.11G029500	brown2	0.959537	1.6267e-22	K01669|1|0.0|1024|gmx:100170749|deoxyribodipyrimidine photo-lyase [EC:4.1.99.3]	-	GO:0003904//deoxyribodipyrimidine photo-lyase activity	GO:0006281//DNA repair	CPD photolyase [Glycine max]
Glyma.19G005900	brown2	0.958028	3.21842e-22	K15283|1|0.0|788|gmx:100819280|solute carrier family 35, member E1	GO:0016021//integral to membrane;GO:0016021//integral to membrane	GO:0005215//transporter activity	GO:0006810//transport	uncharacterized protein LOC100819280 [Glycine max]
Glyma.U021900	brown2	0.952322	3.45042e-21	K00434|1|1e-105|382|gmx:553156|L-ascorbate peroxidase [EC:1.11.1.11]	-	GO:0020037//heme binding	GO:0055114//oxidation-reduction process	ascorbate peroxidase 1, cytosolic [Glycine max]
Glyma.15G226800	coral	0.959333	1.78638e-22	K04733|1|2e-63|242|smo:SELMODRAFT_33807|interleukin-1 receptor-associated kinase 4 [EC:2.7.11.1];K13430|4|6e-56|217|rcu:RCOM_1078760|serine/threonine-protein kinase PBS1 [EC:2.7.11.1]	-	-	-	cysteine-rich receptor-like protein kinase 10-like [Glycine max]
Glyma.01G113900	coral	0.964812	1.19847e-23	K10802|1|1e-06|49.7|smo:SELMODRAFT_175895|high mobility group protein B1	-	-	-	high mobility group B protein 7-like [Glycine max]
Glyma.19G130400	coral	0.962992	3.07431e-23	-	-	-	-	uncharacterized protein LOC100808231 [Glycine max]
Glyma.12G153000	coral	0.972174	1.47707e-25	K01623|1|0.0|731|gmx:100786504|fructose-bisphosphate aldolase, class I [EC:4.1.2.13]	GO:0010287//plastoglobule;GO:0005739//mitochondrion	GO:0004332//fructose-bisphosphate aldolase activity	GO:0006979//response to oxidative stress	uncharacterized protein LOC100786504 [Glycine max]
Glyma.01G102800	coral	0.968022	2.00168e-24	-	-	-	-
Glyma.12G092300	coral	0.958942	2.13469e-22	K13035|1|0.0|633|vvi:100250098|beta-cyano-L-alanine hydratase/nitrilase [EC:3.5.5.1 3.5.5.4]	-	GO:0016810//hydrolase activity, acting on carbon-nitrogen (but not peptide) bonds	GO:0006807//nitrogen compound metabolic process	uncharacterized protein LOC100810230 [Glycine max]
Glyma.20G225500	coral	0.951213	5.28832e-21	K09550|1|4e-66|249|gmx:100499849|prefoldin subunit 4	GO:0016272//prefoldin complex	GO:0051082//unfolded protein binding	GO:0006457//protein folding	uncharacterized protein LOC100499849 [Glycine max]
Glyma.09G148100	coral	0.950393	7.20803e-21	K00008|1|0.0|742|gmx:100791559|L-iditol 2-dehydrogenase [EC:1.1.1.14]	-	GO:0003939//L-iditol 2-dehydrogenase activity	GO:0055114//oxidation-reduction process	uncharacterized protein LOC100791559 [Glycine max]
Glyma.07G182100	coral2	0.950161	7.86055e-21	K01431|1|0.0|842|gmx:100792563|beta-ureidopropionase [EC:3.5.1.6]	-	GO:0003837//beta-ureidopropionase activity	GO:0006807//nitrogen compound metabolic process	beta-ureidopropionase-like [Glycine max]
Glyma.12G221400	coral2	0.953233	2.41017e-21	-	-	-	-	NAC domain-containing protein 18-like [Glycine max]
Glyma.01G106200	coral2	0.962115	4.76187e-23	-	-	-	-	uncharacterized protein LOC100499951 [Glycine max]
Glyma.02G290000	coral2	0.958096	3.12291e-22	K09843|1|3e-67|254|vvi:100246968|(+)-abscisic acid 8'-hydroxylase [EC:1.14.13.93];K09588|3|1e-63|243|pop:POPTR_656234|cytochrome P450, family 90, subfamily A, polypeptide 1 [EC:1.14.-.-]	-	GO:0020037//heme binding	GO:0055114//oxidation-reduction process	uncharacterized protein LOC100790001 precursor [Glycine max]
Glyma.17G105900	darkgreen	0.973777	4.84899e-26	K02949|1|3e-89|326|gmx:100784140|small subunit ribosomal protein S11e	GO:0005840//ribosome;GO:0009507//chloroplast	GO:0003735//structural constituent of ribosome	GO:0006412//translation	40S ribosomal protein S11-like [Glycine max]
Glyma.20G083300	darkgreen	0.955286	1.04568e-21	K02985|1|4e-130|462|gmx:100799156|small subunit ribosomal protein S3e	GO:0015935//small ribosomal subunit	GO:0003735//structural constituent of ribosome	GO:0006412//translation	40S ribosomal protein S3-3 [Glycine max]
Glyma.04G229000	darkgreen	0.959239	1.86441e-22	K02942|1|2e-56|216|gmx:100785976|large subunit ribosomal protein LP1	GO:0005840//ribosome	GO:0003735//structural constituent of ribosome	GO:0006414//translational elongation	60S acidic ribosomal protein P1-like [Glycine max]
Glyma.08G257100	darkgreen	0.974057	3.96624e-26	K02908|1|1e-57|220|gmx:100793713|large subunit ribosomal protein L30e	GO:0005840//ribosome;GO:0005840//ribosome	GO:0003735//structural constituent of ribosome	GO:0006412//translation	60S ribosomal protein L30-like [Glycine max]
Glyma.19G047300	darkgreen	0.964829	1.18772e-23	K02920|1|9e-58|221|gmx:100526979|large subunit ribosomal protein L36e	GO:0005840//ribosome;GO:0005840//ribosome	GO:0003735//structural constituent of ribosome	GO:0006412//translation	60S ribosomal protein L36-3 [Glycine max]
Glyma.09G094800	darkgreen	0.976836	4.71889e-27	K02924|1|4e-25|112|gmx:100306305|large subunit ribosomal protein L39e	GO:0022625//cytosolic large ribosomal subunit;GO:0005739//mitochondrion	GO:0003735//structural constituent of ribosome	GO:0006412//translation	60S ribosomal protein L39 [Zea mays]
Glyma.15G051000	darkgreen	0.959285	1.826e-22	K02929|1|1e-58|223|gmx:100789419|large subunit ribosomal protein L44e	GO:0005840//ribosome	GO:0003735//structural constituent of ribosome	GO:0006412//translation	60S ribosomal protein L44-like [Glycine max]
Glyma.11G103700	darkgreen	0.951022	5.68729e-21	K02936|1|9e-146|514|gmx:100792324|large subunit ribosomal protein L7Ae	-	-	-	60S ribosomal protein L7a-like [Glycine max]
Glyma.11G034600	darkgreen	0.958095	3.12364e-22	K08740|1|0.0|1296|gmx:100815919|DNA mismatch repair protein MSH4	-	-	-	DNA mismatch repair protein MSH4-like isoform X4 [Glycine max]
Glyma.02G004100	darkgreen	0.951393	4.93714e-21	K02875|1|1e-68|258|gmx:100817659|large subunit ribosomal protein L14e	GO:0005840//ribosome	GO:0003735//structural constituent of ribosome	GO:0006412//translation	probable 60S ribosomal protein L14-like [Glycine max]
Glyma.05G238000	darkgreen	0.961767	5.64829e-23	K02993|1|4e-73|272|gmx:100527680|small subunit ribosomal protein S7e	GO:0005840//ribosome;GO:0005840//ribosome;GO:0005730//nucleolus;GO:0022626//cytosolic ribosome;GO:0005886//plasma membrane;GO:0005618//cell wall;GO:0009507//chloroplast;GO:0005840//ribosome;GO:0005840//ribosome	GO:0003735//structural constituent of ribosome	GO:0006412//translation	uncharacterized protein LOC100499772 isoform X1 [Glycine max]
Glyma.08G196500	darkgreen	0.977694	2.31984e-27	K02903|1|5e-77|285|gmx:100499921|large subunit ribosomal protein L28e	GO:0005886//plasma membrane;GO:0005618//cell wall;GO:0022625//cytosolic large ribosomal subunit;GO:0009507//chloroplast	GO:0003735//structural constituent of ribosome	GO:0006412//translation	uncharacterized protein LOC100306153 [Glycine max]
Glyma.11G158500	darkgreen	0.976678	5.36065e-27	K02966|1|2e-78|290|gmx:100305587|small subunit ribosomal protein S19e	GO:0005730//nucleolus;GO:0005773//vacuole;GO:0005618//cell wall;GO:0022627//cytosolic small ribosomal subunit;GO:0016020//membrane	GO:0003735//structural constituent of ribosome	GO:0006412//translation	uncharacterized protein LOC100305587 [Glycine max]
Glyma.19G195500	darkgreen	0.968725	1.32025e-24	K02927|1|4e-49|193|gmx:100792206|large subunit ribosomal protein L40e	GO:0005730//nucleolus;GO:0022625//cytosolic large ribosomal subunit;GO:0005840//ribosome	GO:0003735//structural constituent of ribosome	GO:0006412//translation	hypothetical protein CICLE_v10013083mg [Citrus clementina]
Glyma.20G207500	darkgreen	0.968209	1.79374e-24	K02875|1|3e-66|250|gmx:100306120|large subunit ribosomal protein L14e	GO:0005840//ribosome;GO:0005840//ribosome	GO:0003735//structural constituent of ribosome	GO:0006412//translation	uncharacterized protein LOC100306120 [Glycine max]
Glyma.13G165200	darkgreen	0.967542	2.64572e-24	K02949|1|4e-55|211|gmx:547984|small subunit ribosomal protein S11e	GO:0005840//ribosome;GO:0009507//chloroplast;GO:0005840//ribosome;GO:0009507//chloroplast;GO:0005840//ribosome;GO:0009507//chloroplast	GO:0003735//structural constituent of ribosome	GO:0006412//translation	40S ribosomal protein S11 [Glycine max]
Glyma.08G042300	darkgreen	0.967304	3.03251e-24	K02958|1|4e-83|306|gmx:100499657|small subunit ribosomal protein S15e	GO:0015935//small ribosomal subunit;GO:0015935//small ribosomal subunit	GO:0003735//structural constituent of ribosome	GO:0006412//translation	uncharacterized protein LOC100499657 [Glycine max]
Glyma.04G122700	darkgreen	0.96638	5.10978e-24	K02873|1|3e-116|416|gmx:100805957|large subunit ribosomal protein L13e	GO:0005840//ribosome;GO:0005840//ribosome	GO:0003735//structural constituent of ribosome	GO:0006412//translation	unknown [Glycine max]
Glyma.03G245300	darkgreen	0.965179	9.85115e-24	K02974|1|5e-73|272|gmx:100499852|small subunit ribosomal protein S24e	GO:0005840//ribosome	GO:0003735//structural constituent of ribosome	GO:0006412//translation	uncharacterized protein LOC100499852 [Glycine max]
Glyma.15G022700	darkgreen	0.962768	3.44181e-23	K02903|1|1e-78|291|gmx:100500189|large subunit ribosomal protein L28e	GO:0005840//ribosome	GO:0003735//structural constituent of ribosome	GO:0006412//translation	unknown [Glycine max]
Glyma.06G317400	darkgreen	0.961341	6.94548e-23	K02868|1|7e-92|335|gmx:100499863|large subunit ribosomal protein L11e	GO:0005840//ribosome;GO:0005840//ribosome;GO:0005840//ribosome	GO:0003735//structural constituent of ribosome	GO:0006412//translation	hypothetical protein CICLE_v10016875mg [Citrus clementina]
Glyma.05G132500	darkgreen	0.960352	1.11292e-22	K02917|1|4e-61|232|gmx:100800463|large subunit ribosomal protein L35Ae	GO:0022625//cytosolic large ribosomal subunit;GO:0016020//membrane	GO:0003735//structural constituent of ribosome	GO:0006412//translation	hypothetical protein MIMGU_mgv1a015450mg [Erythranthe guttata]
Glyma.04G221400	darkgreen	0.960286	1.14804e-22	K02976|1|2e-73|273|gmx:100527516|small subunit ribosomal protein S26e	GO:0005840//ribosome	GO:0003735//structural constituent of ribosome	GO:0006412//translation	uncharacterized protein LOC100527516 [Glycine max]
Glyma.11G034700	darkgreen	0.958099	3.11818e-22	K02877|1|5e-117|419|gmx:100305473|large subunit ribosomal protein L15e	GO:0005840//ribosome	GO:0003735//structural constituent of ribosome	GO:0006412//translation	uncharacterized protein LOC100305473 [Glycine max]
Glyma.10G221600	darkgreen	0.95564	9.01841e-22	K02964|1|1e-83|307|gmx:100306646|small subunit ribosomal protein S18e	GO:0005730//nucleolus;GO:0005773//vacuole;GO:0005886//plasma membrane;GO:0005618//cell wall;GO:0022627//cytosolic small ribosomal subunit	GO:0003735//structural constituent of ribosome	GO:0006412//translation	uncharacterized protein LOC100306646 [Glycine max]
Glyma.10G039900	darkgreen	0.955295	1.04191e-21	K02894|1|1e-76|284|gmx:100306699|large subunit ribosomal protein L23e	GO:0005739//mitochondrion;GO:0005730//nucleolus;GO:0009507//chloroplast;GO:0022625//cytosolic large ribosomal subunit	GO:0003735//structural constituent of ribosome	GO:0006412//translation	uncharacterized protein LOC100306699 [Glycine max]
Glyma.08G205500	darkgreen	0.955169	1.09779e-21	K02922|1|5e-51|199|gmx:100527725|large subunit ribosomal protein L37e	GO:0005840//ribosome	GO:0046872//metal ion binding	GO:0006412//translation	unknown [Glycine max]
Glyma.12G039900	darkgreen	0.954746	1.30729e-21	K01527|1|1e-85|314|gmx:100500153|nascent polypeptide-associated complex subunit beta	-	-	-	uncharacterized protein LOC100500153 [Glycine max]
Glyma.13G345600	darkgreen	0.953605	2.07742e-21	K02923|1|4e-33|139|gmx:100500171|large subunit ribosomal protein L38e	GO:0005840//ribosome	GO:0003735//structural constituent of ribosome	GO:0006412//translation	unnamed protein product [Vitis vinifera]
Glyma.08G301300	darkgreen	0.952137	3.70732e-21	K02915|1|8e-63|238|gmx:100499882|large subunit ribosomal protein L34e	GO:0005730//nucleolus;GO:0005886//plasma membrane;GO:0022625//cytosolic large ribosomal subunit;GO:0009507//chloroplast	GO:0003735//structural constituent of ribosome	GO:0006412//translation	uncharacterized protein LOC100499882 [Glycine max]
Glyma.05G234800	darkgreen	0.952091	3.77457e-21	K02958|1|1e-83|308|gmx:100499781|small subunit ribosomal protein S15e	GO:0005730//nucleolus;GO:0005886//plasma membrane;GO:0022627//cytosolic small ribosomal subunit	GO:0003735//structural constituent of ribosome	GO:0006412//translation	uncharacterized protein LOC100499781 [Glycine max]
Glyma.13G126400	darkgreen	0.9518	4.22436e-21	K02894|1|6e-61|232|gmx:100306699|large subunit ribosomal protein L23e	GO:0005739//mitochondrion;GO:0005730//nucleolus;GO:0009507//chloroplast;GO:0022625//cytosolic large ribosomal subunit;GO:0005730//nucleolus;GO:0022625//cytosolic large ribosomal subunit;GO:0005739//mitochondrion	GO:0003735//structural constituent of ribosome	GO:0006412//translation	hypothetical protein ZEAMMB73_988730 [Zea mays]
Glyma.10G049400	darkgreen	0.951072	5.5796e-21	K02973|1|1e-75|281|gmx:100796694|small subunit ribosomal protein S23e	GO:0015935//small ribosomal subunit;GO:0015935//small ribosomal subunit	GO:0003735//structural constituent of ribosome	GO:0006412//translation	hypothetical protein PHAVU_007G163700g [Phaseolus vulgaris]
Glyma.15G003700	darkgreen	0.950428	7.11342e-21	K02951|1|2e-76|283|gmx:100500093|small subunit ribosomal protein S12e	GO:0005840//ribosome;GO:0022627//cytosolic small ribosomal subunit;GO:0005634//nucleus	GO:0003735//structural constituent of ribosome	GO:0006412//translation	uncharacterized protein LOC100500093 [Glycine max]
Glyma.14G218000	darkmagenta	0.968193	1.81042e-24	K12619|1|0.0|1969|gmx:100783068|5'-3' exoribonuclease 2 [EC:3.1.13.-]	GO:0005622//intracellular;GO:0005634//nucleus	GO:0004527//exonuclease activity	GO:0006139//nucleobase-containing compound metabolic process	5'-3' exoribonuclease 3-like isoform X1 [Glycine max]
Glyma.06G105900	darkmagenta	0.950721	6.37109e-21	K11262|1|0.0|3518|gmx:100803679|acetyl-CoA carboxylase / biotin carboxylase [EC:6.4.1.2 6.3.4.14]	-	GO:0046872//metal ion binding	GO:0006633//fatty acid biosynthetic process	acetyl-CoA carboxylase 1-like isoform X1 [Glycine max]
Glyma.03G250400	darkmagenta	0.955429	9.85172e-22	-	-	-	-	ankyrin repeat domain-containing protein 13B-like isoform X1 [Glycine max]
Glyma.04G073900	darkmagenta	0.95351	2.1579e-21	K11789|1|0.0|3606|gmx:100796030|HIV-1 Vpr-binding protein	-	-	-	DDB1- and CUL4-associated factor homolog 1-like isoform X1 [Glycine max]
Glyma.18G155900	darkmagenta	0.971691	2.04003e-25	K01529|1|1e-169|595|ath:AT3G53110|[EC:3.6.1.-];K03257|3|2e-63|242|cme:CMK028C|translation initiation factor 4A;K13025|4|1e-56|219|rcu:RCOM_0807900|ATP-dependent RNA helicase [EC:3.6.4.13]	-	GO:0003676//nucleic acid binding	-	DEAD-box ATP-dependent RNA helicase 38-like isoform X1 [Glycine max]
Glyma.12G242300	darkmagenta	0.954679	1.34394e-21	K01528|1|2e-23|110|ppp:PHYPADRAFT_169834|dynamin GTPase [EC:3.6.5.5]	-	GO:0005543//phospholipid binding	GO:0006184//GTP catabolic process	dynamin-2B-like [Glycine max]
Glyma.12G170900	darkmagenta	0.966145	5.81881e-24	K04706|1|2e-06|53.5|cme:CMG063C|E3 SUMO-protein ligase PIAS1 [EC:6.3.2.-]	-	GO:0008270//zinc ion binding	-	E3 SUMO-protein ligase SIZ1-like isoformX1 [Glycine max]
Glyma.04G096900	darkmagenta	0.958851	2.22551e-22	K10592|1|0.0|6788|gmx:100802630|E3 ubiquitin-protein ligase HUWE1 [EC:6.3.2.19]	GO:0005622//intracellular;GO:0005622//intracellular	GO:0004842//ubiquitin-protein ligase activity	GO:0016567//protein ubiquitination	E3 ubiquitin-protein ligase UPL1-like [Glycine max]
Glyma.06G098700	darkmagenta	0.953554	2.12102e-21	K10592|1|0.0|7117|gmx:100802630|E3 ubiquitin-protein ligase HUWE1 [EC:6.3.2.19]	GO:0005622//intracellular	GO:0004842//ubiquitin-protein ligase activity	GO:0016567//protein ubiquitination	E3 ubiquitin-protein ligase UPL1-like [Glycine max]
Glyma.05G133100	darkmagenta	0.952409	3.3346e-21	K10592|1|0.0|6878|gmx:100819012|E3 ubiquitin-protein ligase HUWE1 [EC:6.3.2.19]	-	-	-	E3 ubiquitin-protein ligase UPL1-like isoform X1 [Glycine max]
Glyma.11G107500	darkmagenta	0.965638	7.68416e-24	K10590|1|0.0|3630|gmx:100804501|E3 ubiquitin-protein ligase TRIP12 [EC:6.3.2.19]	GO:0005622//intracellular;GO:0005622//intracellular	GO:0004842//ubiquitin-protein ligase activity	GO:0016567//protein ubiquitination	E3 ubiquitin-protein ligase UPL3-like [Glycine max]
Glyma.04G004000	darkmagenta	0.965565	7.99696e-24	K10590|1|0.0|3679|gmx:100791450|E3 ubiquitin-protein ligase TRIP12 [EC:6.3.2.19]	GO:0005622//intracellular	GO:0004842//ubiquitin-protein ligase activity	GO:0016567//protein ubiquitination	E3 ubiquitin-protein ligase UPL3-like [Glycine max]
Glyma.12G032500	darkmagenta	0.965067	1.04587e-23	K10590|1|0.0|3400|gmx:100783336|E3 ubiquitin-protein ligase TRIP12 [EC:6.3.2.19]	GO:0005622//intracellular;GO:0005622//intracellular	GO:0004842//ubiquitin-protein ligase activity	GO:0016567//protein ubiquitination	E3 ubiquitin-protein ligase UPL3-like [Glycine max]
Glyma.06G003600	darkmagenta	0.958324	2.82037e-22	K10590|1|0.0|2451|gmx:100791450|E3 ubiquitin-protein ligase TRIP12 [EC:6.3.2.19]	GO:0005622//intracellular;GO:0005622//intracellular;GO:0005622//intracellular;GO:0005622//intracellular	GO:0004842//ubiquitin-protein ligase activity	GO:0016567//protein ubiquitination	E3 ubiquitin-protein ligase UPL3-like [Glycine max]
Glyma.12G026600	darkmagenta	0.956974	5.10863e-22	K01115|1|2e-18|94.0|vcn:VOLCADRAFT_99471|phospholipase D [EC:3.1.4.4]	-	-	-	ENHANCER OF AG-4 protein 2-like isoform X1 [Glycine max]
Glyma.11G100400	darkmagenta	0.95369	2.0079e-21	K01115|1|1e-17|91.3|vcn:VOLCADRAFT_99471|phospholipase D [EC:3.1.4.4];K14709|3|6e-14|79.3|vcn:VOLCADRAFT_104214|solute carrier family 39 (zinc transporter), member 1/2/3	-	-	-	ENHANCER OF AG-4 protein 2-like isoform X1 [Glycine max]
Glyma.03G009200	darkmagenta	0.955611	9.12988e-22	-	GO:0016592//mediator complex;GO:0016592//mediator complex;GO:0016592//mediator complex	GO:0001104//RNA polymerase II transcription cofactor activity	GO:0006357//regulation of transcription from RNA polymerase II promoter	mediator of RNA polymerase II transcription subunit 12-like isoform X1 [Glycine max]
Glyma.18G248200	darkmagenta	0.962024	4.97977e-23	K11294|1|1e-20|101|zma:100273020|nucleolin;K11323|4|2e-17|90.5|vcn:VOLCADRAFT_121342|histone arginine demethylase JMJD6 [EC:1.14.11.-]	-	GO:0097159//organic cyclic compound binding	-	nucleolin-like isoform X1 [Glycine max]
Glyma.03G107700	darkmagenta	0.960596	9.91688e-23	K11294|1|7e-18|92.0|zma:100273020|nucleolin;K11323|3|5e-17|89.4|vcn:VOLCADRAFT_121342|histone arginine demethylase JMJD6 [EC:1.14.11.-]	-	GO:0003676//nucleic acid binding	-	nucleolin-like isoform X1 [Glycine max]
Glyma.20G126600	darkmagenta	0.962057	4.90034e-23	K01110|1|0.0|910|gmx:100799214|phosphatidylinositol-3,4,5-trisphosphate 3-phosphatase [EC:3.1.3.67]	-	GO:0004725//protein tyrosine phosphatase activity	GO:0035335//peptidyl-tyrosine dephosphorylation	phosphatidylinositol 3,4,5-trisphosphate 3-phosphatase and dual-specificity protein phosphatase PTEN-like isoform X1 [Glycine max]
Glyma.10G168700	darkmagenta	0.95832	2.82582e-22	K09667|1|0.0|1582|gmx:100798815|polypeptide N-acetylglucosaminyltransferase [EC:2.4.1.-]	-	GO:0016740//transferase activity	-	probable UDP-N-acetylglucosamine--peptide N-acetylglucosaminyltransferase SEC-like [Glycine max]
Glyma.17G087600	darkmagenta	0.9641	1.74234e-23	K11086|1|4e-07|56.6|rcu:RCOM_0771080|small nuclear ribonucleoprotein B and B';K12821|2|1e-06|55.5|vcn:VOLCADRAFT_104642|pre-mRNA-processing factor 40;K14007|4|1e-06|55.1|ppp:PHYPADRAFT_228361|protein transport protein SEC24	-	-	-	protein MODIFIER OF SNC1 1-like isoform X1 [Glycine max]
Glyma.05G039400	darkmagenta	0.955839	8.29507e-22	K12821|1|1e-08|62.0|cre:CHLREDRAFT_205828|pre-mRNA-processing factor 40;K13095|2|7e-08|59.3|sbi:SORBI_06g025810|splicing factor 1;K11086|4|6e-07|56.2|vcn:VOLCADRAFT_107252|small nuclear ribonucleoprotein B and B';K14007|5|1e-06|55.1|aly:ARALYDRAFT_491448|protein transport protein SEC24	-	-	-	protein MODIFIER OF SNC1 1-like isoform X1 [Glycine max]
Glyma.U010500	darkmagenta	0.955811	8.39305e-22	K01090|1|0.0|1106|osa:4337785|protein phosphatase [EC:3.1.3.16];K14501|4|2e-138|492|ath:AT1G03445|serine/threonine-protein phosphatase BSU1 [EC:3.1.3.16]	-	-	-	serine/threonine-protein phosphatase BSL3 isoform X1 [Glycine max]
Glyma.12G189500	darkmagenta	0.972401	1.26641e-25	K01090|1|0.0|635|ath:AT4G03080|protein phosphatase [EC:3.1.3.16];K14501|4|6e-83|307|ath:AT1G03445|serine/threonine-protein phosphatase BSU1 [EC:3.1.3.16]	-	GO:0030145//manganese ion binding	-	serine/threonine-protein phosphatase BSL3-like isoform X1 [Glycine max]
Glyma.03G233400	darkmagenta	0.959572	1.6006e-22	K14558|1|3e-57|222|aly:ARALYDRAFT_901180|periodic tryptophan protein 2	-	-	-	topless-related protein 3-like [Glycine max]
Glyma.04G241900	darkmagenta	0.958864	2.21177e-22	K15168|1|4e-12|72.8|gmx:100801664|mediator of RNA polymerase II transcription subunit 25;K14486|3|2e-10|67.4|ath:AT5G20730|auxin response factor	-	GO:0003677//DNA binding	GO:0009790//embryo development	transcriptional corepressor SEUSS-like isoform X1 [Glycine max]
Glyma.11G067300	darkmagenta	0.956219	7.06261e-22	K11093|1|0.0|1004|gmx:100814484|U1 small nuclear ribonucleoprotein 70kDa	GO:0030529//ribonucleoprotein complex;GO:0030529//ribonucleoprotein complex	GO:0003676//nucleic acid binding	-	U1 small nuclear ribonucleoprotein 70 kDa-like isoformX1 [Glycine max]
Glyma.11G084700	darkmagenta	0.954424	1.49191e-21	K04523|1|0.0|992|gmx:100780421|ubiquilin	-	-	-	ubiquitin domain-containing protein DSK2b-like isoform X1 [Glycine max]
Glyma.07G037400	darkmagenta	0.952223	3.58568e-21	K10706|1|0.0|2707|gmx:100803350|senataxin [EC:3.6.4.-]	-	-	-	uncharacterized ATP-dependent helicase C29A10.10c-like isoform X1 [Glycine max]
Glyma.15G013500	darkmagenta	0.965294	9.2567e-24	K11323|1|2e-16|87.0|vcn:VOLCADRAFT_121342|histone arginine demethylase JMJD6 [EC:1.14.11.-]	-	-	-	uncharacterized protein LOC100779103 isoform X1 [Glycine max]
Glyma.17G092200	darkmagenta	0.958526	2.57675e-22	-	-	-	-	uncharacterized protein LOC100788512 isoform X1 [Glycine max]
Glyma.05G035100	darkmagenta	0.950493	6.94227e-21	K14306|1|4e-07|56.6|rcu:RCOM_1609340|nuclear pore complex protein Nup62	-	-	-	uncharacterized protein LOC100788512 isoform X1 [Glycine max]
Glyma.13G359000	darkmagenta	0.95129	5.13553e-21	K01115|1|4e-09|62.4|vcn:VOLCADRAFT_99471|phospholipase D [EC:3.1.4.4]	-	-	-	uncharacterized protein LOC100791852 [Glycine max]
Glyma.01G209200	darkmagenta	0.961555	6.26049e-23	-	-	-	-	uncharacterized protein LOC100795053 [Glycine max]
Glyma.06G089000	darkmagenta	0.953686	2.01144e-21	K14709|1|5e-09|62.8|vcn:VOLCADRAFT_104214|solute carrier family 39 (zinc transporter), member 1/2/3;K01115|2|7e-08|58.9|vcn:VOLCADRAFT_99471|phospholipase D [EC:3.1.4.4];K12741|5|7e-06|52.4|ath:AT5G40490|heterogeneous nuclear ribonucleoprotein A1/A3	-	-	-	uncharacterized protein LOC100804207 [Glycine max]
Glyma.13G321400	darkmagenta	0.954045	1.7403e-21	K14306|1|6e-10|65.5|aly:ARALYDRAFT_483630|nuclear pore complex protein Nup62;K11323|2|1e-09|64.7|vcn:VOLCADRAFT_121342|histone arginine demethylase JMJD6 [EC:1.14.11.-]	-	-	-	uncharacterized protein LOC100804381 [Glycine max]
Glyma.05G096000	darkmagenta	0.973988	4.16677e-26	K12822|1|6e-10|66.6|ath:AT1G60200|RNA-binding protein 25;K05658|4|2e-08|61.6|ota:Ot01g04530|ATP-binding cassette, subfamily B (MDR/TAP), member 1;K12811|5|1e-07|58.9|mtr:MTR_2g007000|ATP-dependent RNA helicase DDX46/PRP5 [EC:3.6.4.13]	-	-	-	uncharacterized protein LOC100811678 isoform X2 [Glycine max]
Glyma.03G081300	darkmagenta	0.952207	3.60862e-21	K03126|1|3e-12|73.9|vvi:100242486|transcription initiation factor TFIID subunit 12;K14486|2|5e-11|70.1|ath:AT5G20730|auxin response factor;K04498|4|1e-09|65.1|ppp:PHYPADRAFT_10108|E1A/CREB-binding protein [EC:2.3.1.48]	-	-	-	uncharacterized protein LOC100814315 isoform X5 [Glycine max]
Glyma.17G175000	darkmagenta	0.96597	6.41063e-24	K12822|1|4e-09|63.9|pop:POPTR_822012|RNA-binding protein 25;K13173|3|7e-09|63.2|gmx:100807984|arginine and glutamate-rich protein 1;K03125|5|4e-08|60.5|ppp:PHYPADRAFT_94126|transcription initiation factor TFIID subunit 1	-	-	-	uncharacterized protein LOC100818172 isoform X2 [Glycine max]
Glyma.02G310600	darkmagenta	0.954375	1.52176e-21	K15559|1|4e-10|65.9|ota:Ot05g02000|regulator of Ty1 transposition protein 103;K01051|2|9e-10|64.7|gmx:100776781|pectinesterase [EC:3.1.1.11];K01785|3|2e-08|60.1|ath:AT5G15140|aldose 1-epimerase [EC:5.1.3.3];K01115|4|2e-08|60.1|vcn:VOLCADRAFT_99471|phospholipase D [EC:3.1.4.4]	-	-	-	uncharacterized protein LOC778196 [Glycine max]
Glyma.03G262800	darkmagenta	0.950381	7.24085e-21	K03061|1|0.0|749|gmx:100779787|26S proteasome regulatory subunit T1	-	-	-
Glyma.16G174500	darkolivegreen2	0.963904	1.92935e-23	K13420|1|6e-49|193|aly:ARALYDRAFT_356368|LRR receptor-like serine/threonine-protein kinase FLS2 [EC:2.7.11.1]	-	-	-	probable LRR receptor-like serine/threonine-protein kinase At4g20940-like [Glycine max]
Glyma.13G021100	darkolivegreen2	0.987052	8.17217e-32	-	-	-	-	uncharacterized protein LOC101218508, partial [Cucumis sativus]
Glyma.U007200	darkolivegreen2	0.98312	1.21926e-29	-	-	-	-	uncharacterized protein LOC101490042, partial [Cicer arietinum]
Glyma.13G020800	darkolivegreen2	0.989949	6.81318e-34	-	-	-	-	uncharacterized protein LOC104434852 [Eucalyptus grandis]
Glyma.13G011900	darkolivegreen2	0.994894	1.83043e-39	-	-	-	-	Cytochrome P450 likeTBP [Medicago truncatula]
Glyma.13G023300	darkolivegreen2	0.992731	1.47931e-36	-	-	-	-	RRNA intron-encoded homing endonuclease [Medicago truncatula]
Glyma.13G021200	darkolivegreen2	0.992042	8.21203e-36	-	-	-	-	RRNA intron-encoded homing endonuclease [Medicago truncatula]
Glyma.13G024100	darkolivegreen2	0.991622	2.17607e-35	-	-	-	-	hypothetical protein MTR_5g051050, partial [Medicago truncatula]
Glyma.13G014500	darkolivegreen2	0.991049	7.60119e-35	-	-	-	-	hypothetical protein MTR_5g051150 [Medicago truncatula]
Glyma.U005800	darkolivegreen2	0.990151	4.64454e-34	-	-	-	-	hypothetical protein MTR_132s0010, partial [Medicago truncatula]
Glyma.13G016700	darkolivegreen2	0.99001	6.07661e-34	-	-	-	-	RRNA intron-encoded homing endonuclease [Medicago truncatula]
Glyma.13G013600	darkolivegreen2	0.989902	7.44043e-34	-	-	-	-	hypothetical protein MTR_5g051010 [Medicago truncatula]
Glyma.13G022200	darkolivegreen2	0.987158	6.99639e-32	-	-	-	-	hypothetical protein MTR_5g051130 [Medicago truncatula]
Glyma.13G015400	darkolivegreen2	0.986716	1.32584e-31	-	-	-	-	senescence-associated protein [Medicago truncatula]
Glyma.13G012200	darkolivegreen2	0.982004	4.07202e-29	-	-	-	-	senescence-associated protein, putative [Medicago truncatula]
Glyma.13G021800	darkolivegreen2	0.981462	7.12722e-29	-	-	-	-	hypothetical protein PHAVU_002G055400g [Phaseolus vulgaris]
Glyma.13G022700	darkolivegreen2	0.980687	1.54146e-28	-	-	-	-	hypothetical protein MTR_5g051130 [Medicago truncatula]
Glyma.13G018100	darkolivegreen2	0.980008	2.95398e-28	-	-	-	-	RRNA intron-encoded homing endonuclease [Medicago truncatula]
Glyma.13G011800	darkolivegreen2	0.971604	2.15989e-25	-	-	-	-	hypothetical protein Csa_4G243390 [Cucumis sativus]
Glyma.13G012400	darkolivegreen2	0.969734	7.14192e-25	-	-	-	-	hypothetical protein MTR_5g051150 [Medicago truncatula]
Glyma.13G022300	darkolivegreen2	0.968786	1.2728e-24	-	-	-	-	hypothetical protein MTR_5g051150 [Medicago truncatula]
Glyma.13G019900	darkolivegreen2	0.967027	3.55203e-24	-	-	-	-	hypothetical protein MTR_0055s0130 [Medicago truncatula]
Glyma.13G014200	darkolivegreen2	0.967027	3.55203e-24	-	-	-	-	hypothetical protein MTR_0055s0130 [Medicago truncatula]
Glyma.13G013900	darkolivegreen2	0.967027	3.55203e-24	-	-	-	-	hypothetical protein MTR_0055s0130 [Medicago truncatula]
Glyma.13G011500	darkolivegreen2	0.965854	6.82926e-24	-	-	-	-	hypothetical protein MTR_5g051140 [Medicago truncatula]
Glyma.13G021600	darkolivegreen2	0.965517	8.20777e-24	-	-	-	-	RRNA intron-encoded homing endonuclease [Medicago truncatula]
Glyma.13G013100	darkolivegreen2	0.963424	2.46847e-23	-	-	-	-	rRNA intron-encoded homing endonuclease, putative [Medicago truncatula]
Glyma.13G011200	darkolivegreen2	0.963086	2.93242e-23	-	-	-	-	cytochrome P450 like_TBP [Nicotiana tabacum]
Glyma.13G021500	darkolivegreen2	0.959284	1.82715e-22	-	-	-	-	hypothetical protein MTR_5g051030 [Medicago truncatula]
Glyma.13G014100	darkolivegreen2	0.956428	6.46023e-22	-	-	-	-	hypothetical protein Csa_2G252100 [Cucumis sativus]
Glyma.11G072100	darkolivegreen4	0.958987	2.09213e-22	K13457|1|5e-135|481|pop:POPTR_755797|disease resistance protein RPM1	-	GO:0016787//hydrolase activity	-	disease resistance RPP8-like protein 3-like isoform X1 [Glycine max]
Glyma.08G304900	darkolivegreen4	0.954712	1.32569e-21	-	-	-	-	uncharacterized protein LOC102664412 [Glycine max]
Glyma.06G157200	darkseagreen3	0.966289	5.37239e-24	K12309|1|0.0|799|ath:AT3G52840|beta-galactosidase [EC:3.2.1.23];K01190|3|3e-61|235|cme:CMP078C|beta-galactosidase [EC:3.2.1.23]	-	GO:0030246//carbohydrate binding	GO:0005975//carbohydrate metabolic process	beta-galactosidase 10-like [Glycine max]
Glyma.11G208800	darkseagreen3	0.953413	2.2437e-21	-	-	-	-	growth-regulating factor 3-like isoform X1 [Glycine max]
Glyma.14G053700	darkseagreen3	0.954715	1.32429e-21	K00430|1|2e-105|380|rcu:RCOM_0688840|peroxidase [EC:1.11.1.7]	-	GO:0020037//heme binding	GO:0055114//oxidation-reduction process	peroxidase 4 [Glycine max]
Glyma.15G140200	darkseagreen3	0.962139	4.70526e-23	K01648|1|0.0|825|gmx:100795745|ATP citrate (pro-S)-lyase [EC:2.3.3.8]	GO:0009346//citrate lyase complex;GO:0005886//plasma membrane;GO:0005829//cytosol;GO:0009346//citrate lyase complex;GO:0005886//plasma membrane;GO:0005829//cytosol	GO:0046872//metal ion binding	GO:0006629//lipid metabolic process	hypothetical protein PHAVU_006G118100g [Phaseolus vulgaris]
Glyma.12G170000	darkslateblue	0.956711	5.72213e-22	K10901|1|0.0|1952|gmx:100800006|bloom syndrome protein [EC:3.6.4.12]	-	GO:0008026//ATP-dependent helicase activity	GO:0006259//DNA metabolic process	ATP-dependent DNA helicase Q-like 4A-like isoform X1 [Glycine max]
Glyma.09G195700	darkslateblue	0.955721	8.71992e-22	-	-	-	-	AT-rich interactive domain-containing protein 3-like isoform X1 [Glycine max]
Glyma.15G150700	darkslateblue	0.951908	4.05082e-21	K11490|1|0.0|1370|gmx:100786571|condensin-2 complex subunit H2	-	-	-	condensin-2 complex subunit H2-like [Glycine max]
Glyma.16G103500	darkslateblue	0.950891	5.97622e-21	K00558|1|0.0|1429|gmx:100818307|DNA (cytosine-5-)-methyltransferase [EC:2.1.1.37]	GO:0005634//nucleus	GO:0008168//methyltransferase activity	GO:0006306//DNA methylation	DNA (cytosine-5)-methyltransferase CMT2-like isoform X3 [Glycine max]
Glyma.13G354600	darkslateblue	0.955999	7.75292e-22	K15075|1|0.0|2015|gmx:100788537|DNA repair/transcription protein MET18/MMS19	-	-	-	DNA repair/transcription protein mms19-like isoform X1 [Glycine max]
Glyma.11G092200	darkslateblue	0.962863	3.28065e-23	K14290|1|0.0|2135|gmx:100802384|exportin-1	GO:0005643//nuclear pore;GO:0005643//nuclear pore;GO:0005643//nuclear pore;GO:0005643//nuclear pore;GO:0005643//nuclear pore	GO:0008565//protein transporter activity	GO:0006886//intracellular protein transport	exportin-1-like isoformX1 [Glycine max]
Glyma.04G138300	darkslateblue	0.954871	1.24187e-21	K15505|1|8e-42|171|bdi:100838307|DNA repair protein RAD5 [EC:3.6.4.-]	-	GO:0003676//nucleic acid binding	-	F-box protein At3g54460-like [Glycine max]
Glyma.19G103500	darkslateblue	0.955605	9.15313e-22	K11420|1|2e-51|202|bdi:100843697|euchromatic histone-lysine N-methyltransferase [EC:2.1.1.43];K11423|2|4e-11|67.8|vcn:VOLCADRAFT_65215|histone-lysine N-methyltransferase SETD2 [EC:2.1.1.43];K11422|5|1e-08|59.7|smo:SELMODRAFT_438147|histone-lysine N-methyltransferase SETD1 [EC:2.1.1.43]	-	-	-	histone-lysine N-methyltransferase, H3 lysine-9 specific SUVH4-like [Glycine max]
Glyma.08G014800	darkslateblue	0.954349	1.53831e-21	K10406|1|1e-93|343|cme:CMT097C|kinesin family member C2/C3	-	-	-	kinesin-4-like isoform X1 [Glycine max]
Glyma.04G056400	darkslateblue	0.960637	9.72408e-23	K03165|1|0.0|837|ota:Ot06g03550|DNA topoisomerase III [EC:5.99.1.2];K10357|2|0.0|784|aly:ARALYDRAFT_887631|myosin V	-	-	-	myosin-15-like isoform X1 [Glycine max]
Glyma.06G056500	darkslateblue	0.95513	1.11561e-21	K10357|1|0.0|1129|aly:ARALYDRAFT_887631|myosin V;K03165|3|0.0|1093|ota:Ot06g03550|DNA topoisomerase III [EC:5.99.1.2];K11548|4|8e-06|52.4|gmx:100815227|kinetochore protein Nuf2	-	-	-	myosin-15-like isoform X1 [Glycine max]
Glyma.19G170700	darkslateblue	0.961869	5.37188e-23	K10357|1|0.0|1472|aly:ARALYDRAFT_887631|myosin V;K03165|3|0.0|1131|ota:Ot06g03550|DNA topoisomerase III [EC:5.99.1.2];K09291|4|4e-08|60.1|bdi:100825730|nucleoprotein TPR	GO:0005777//peroxisome;GO:0016459//myosin complex	GO:0017137//Rab GTPase binding	GO:0048767//root hair elongation	myosin-6-like isoform X2 [Glycine max]
Glyma.13G142200	darkslateblue	0.967264	3.10222e-24	K14303|1|0.0|2483|gmx:100807578|nuclear pore complex protein Nup160	-	-	-	nuclear pore complex protein Nup160-like isoform X1 [Glycine max]
Glyma.06G268800	darkslateblue	0.95246	3.26856e-21	K15336|1|3e-06|52.4|vvi:100259391|tRNA (cytosine38-C5)-methyltransferase [EC:2.1.1.204]	-	-	-	pentatricopeptide repeat-containing protein At4g04790, mitochondrial-like isoform X4 [Glycine max]
Glyma.19G250600	darkslateblue	0.950992	5.75126e-21	K05749|1|0.0|2536|gmx:100775991|cytoplasmic FMR1 interacting protein	GO:0005737//cytoplasm	-	-	protein PIR-like [Glycine max]
Glyma.15G192700	darkslateblue	0.952339	3.42663e-21	-	-	-	-	uncharacterized protein LOC100807099 [Glycine max]
Glyma.16G049600	darkslateblue	0.954676	1.34552e-21	K12882|1|0.0|1701|gmx:100811738|nuclear cap-binding protein subunit 1	GO:0005846//nuclear cap binding complex	GO:0003677//DNA binding	GO:0045292//mRNA cis splicing, via spliceosome	SF573 - TRANSCRIPTION TERMINATION FACTOR 2
Glyma.17G062900	darkslateblue	0.952253	3.54349e-21	K06085|1|6e-132|469|ppp:PHYPADRAFT_186245|synovial sarcoma, X breakpoint 2 interacting protein	-	-	-
Glyma.07G153800	darkturquoise	0.951518	4.70712e-21	K03320|1|0.0|990|gmx:100790119|ammonium transporter, Amt family	GO:0005886//plasma membrane;GO:0016021//integral to membrane	GO:0015398//high affinity secondary active ammonium transmembrane transporter activity	GO:0072488//ammonium transmembrane transport	ammonium transporter 2-like [Glycine max]
Glyma.07G055500	darkturquoise	0.962626	3.69474e-23	K08770|1|4e-14|78.6|pop:POPTR_552893|ubiquitin C	-	-	-	phosphatidylinositol 4-kinase gamma 4-like isoform X1 [Glycine max]
Glyma.02G245700	darkturquoise	0.972974	8.54351e-26	K13448|1|1e-47|189|pop:POPTR_711309|calcium-binding protein CML	-	GO:0005509//calcium ion binding	-	probable calcium-binding protein CML18-like [Glycine max]
Glyma.14G195200	darkturquoise	0.960683	9.51481e-23	K01090|1|2e-96|322|sbi:SORBI_01g038410|protein phosphatase [EC:3.1.3.16];K14497|3|1e-33|143|rcu:RCOM_1579770|protein phosphatase 2C [EC:3.1.3.16]	-	GO:0046872//metal ion binding	GO:0006470//protein dephosphorylation	probable protein phosphatase 2C 25-like [Glycine max]
Glyma.07G023300	darkturquoise	0.960554	1.01172e-22	K13424|1|7e-18|90.5|vvi:100243352|WRKY transcription factor 33	GO:0072686//mitotic spindle;GO:0042729//DASH complex	GO:0043565//sequence-specific DNA binding	GO:0030472//mitotic spindle organization in nucleus	probable WRKY transcription factor 40-like isoform 1 [Glycine max]
Glyma.09G096500	darkturquoise	0.953962	1.79944e-21	K13783|1|0.0|937|gmx:100813689|MFS transporter, OPA family, solute carrier family 37 (glycerol-3-phosphate transporter), member 1/2	GO:0016021//integral to membrane	GO:0005215//transporter activity	GO:0055085//transmembrane transport	putative glycerol-3-phosphate transporter 5-like [Glycine max]
Glyma.15G132800	darkturquoise	0.950814	6.15141e-21	K00279|1|1e-06|53.9|ath:AT2G19500|cytokinin dehydrogenase [EC:1.5.99.12]	-	GO:0050660//flavin adenine dinucleotide binding	GO:0055114//oxidation-reduction process	reticuline oxidase-like protein-like [Glycine max]
Glyma.10G224500	darkturquoise	0.950742	6.32195e-21	-	-	-	-	uncharacterized protein LOC100780049 [Glycine max]
Glyma.02G024200	darkturquoise	0.954899	1.22786e-21	K01115|1|2e-09|62.8|vcn:VOLCADRAFT_99471|phospholipase D [EC:3.1.4.4];K03006|4|4e-07|55.5|bdi:100841250|DNA-directed RNA polymerase II subunit RPB1 [EC:2.7.7.6]	-	-	-	uncharacterized protein LOC100797561 [Glycine max]
Glyma.15G003300	darkturquoise	0.969057	1.08076e-24	K13424|1|2e-18|92.4|aly:ARALYDRAFT_482857|WRKY transcription factor 33	GO:0072686//mitotic spindle;GO:0042729//DASH complex	GO:0043565//sequence-specific DNA binding	GO:0009611//response to wounding	WRKY78 [Glycine max]
Glyma.11G228100	darkturquoise	0.958847	2.2296e-22	K14325|1|5e-10|64.7|bdi:100845778|RNA-binding protein with serine-rich domain 1	-	-	-	uncharacterized protein LOC547603 [Glycine max]
Glyma.13G157800	firebrick4	0.951448	4.83442e-21	-	-	-	-	axial regulator YABBY 5-like [Glycine max]
Glyma.05G056000	firebrick4	0.968734	1.31252e-24	-	-	-	GO:0010158//abaxial cell fate specification	protein YABBY 4-like isoform X1 [Glycine max]
Glyma.17G113400	firebrick4	0.956186	7.16183e-22	-	-	-	-	uncharacterized protein LOC100499942 [Glycine max]
Glyma.13G183400	greenyellow	0.950989	5.75775e-21	K05681|1|5e-83|307|cme:CMS467C|ATP-binding cassette, subfamily G (WHITE), member 2;K12843|2|6e-62|237|vvi:100248403|U4/U6 small nuclear ribonucleoprotein PRP3;K05658|4|5e-17|88.2|sbi:SORBI_07g003520|ATP-binding cassette, subfamily B (MDR/TAP), member 1	-	GO:0016887//ATPase activity	-	ABC transporter G family member 9-like isoform X1 [Glycine max]
Glyma.13G371400	greenyellow	0.971262	2.70484e-25	K04122|1|0.0|683|vvi:100255742|ent-kaurene oxidase [EC:1.14.13.78]	-	-	-	ent-kaurene oxidase, chloroplastic [Glycine max]
Glyma.14G070000	greenyellow	0.96436	1.52098e-23	K09286|1|2e-30|132|ath:AT5G05410|EREBP-like factor	-	-	-	ethylene-responsive transcription factor CRF4-like [Glycine max]
Glyma.09G092700	greenyellow	0.950169	7.83454e-21	K14709|1|1e-33|144|vcn:VOLCADRAFT_104214|solute carrier family 39 (zinc transporter), member 1/2/3	GO:0005576//extracellular region;GO:0005618//cell wall	GO:0005199//structural constituent of cell wall	GO:0007275//multicellular organismal development	Full=Repetitive proline-rich cell wall protein 1; Flags
Glyma.04G110000	greenyellow	0.950337	7.35906e-21	K07025|1|2e-131|467|gmx:100796466|putative hydrolase of the HAD superfamily	-	GO:0016787//hydrolase activity	-	suppressor of disruption of TFIIS-like isoform X2 [Glycine max]
Glyma.07G175700	greenyellow	0.959389	1.74067e-22	-	-	-	-	uncharacterized protein LOC100305557 [Glycine max]
Glyma.02G068100	greenyellow	0.95473	1.31612e-21	-	-	-	-	uncharacterized protein LOC100780921 [Glycine max]
Glyma.02G084800	greenyellow	0.951066	5.59167e-21	-	-	-	-	uncharacterized protein LOC100811920 [Glycine max]
Glyma.10G077100	greenyellow	0.950671	6.49254e-21	-	-	-	-	uncharacterized protein LOC101512833 [Cicer arietinum]
Glyma.13G218900	greenyellow	0.950418	7.13966e-21	-	-	-	-	uncharacterized protein LOC102668744 [Glycine max]
Glyma.08G281200	greenyellow	0.958968	2.1097e-22	-	-	-	-	ZF-HD homeobox protein At4g24660-like [Glycine max]
Glyma.12G168700	greenyellow	0.950348	7.32865e-21	-	-	-	-	ZF-HD homeobox protein At4g24660-like [Glycine max]
Glyma.02G264700	greenyellow	0.976503	6.16841e-27	K09286|1|7e-73|273|rcu:RCOM_0839150|EREBP-like factor	GO:0005634//nucleus	GO:0003700//sequence-specific DNA binding transcription factor activity	GO:0006355//regulation of transcription, DNA-dependent	SGR [Glycine max]
Glyma.20G148300	greenyellow	0.974914	2.11016e-26	K11984|1|3e-10|65.5|ppp:PHYPADRAFT_233757|U4/U6.U5 tri-snRNP-associated protein 1	GO:0033095;GO:0005773//vacuole;GO:0033095;GO:0005773//vacuole	GO:0045735//nutrient reservoir activity	-	beta-conglycinin alpha subunit [Glycine max]
Glyma.03G146800	greenyellow	0.965337	9.04453e-24	-	-	-	-	hypothetical protein PHAVU_001G144500g [Phaseolus vulgaris]
Glyma.11G159400	greenyellow	0.958434	2.68488e-22	-	-	-	-	hypothetical protein PHAVU_005G017400g [Phaseolus vulgaris]
Glyma.14G032800	greenyellow	0.954992	1.18144e-21	-	-	-	-	uncharacterized protein LOC100500178 precursor [Glycine max]
Glyma.14G057900	greenyellow	0.954991	1.18208e-21	K09286|1|2e-56|218|rcu:RCOM_0839150|EREBP-like factor	GO:0005634//nucleus	GO:0003700//sequence-specific DNA binding transcription factor activity	GO:0006355//regulation of transcription, DNA-dependent	SGR [Glycine max]
Glyma.10G004000	greenyellow	0.953893	1.85083e-21	-	-	-	-	hypothetical protein PHAVU_007G277300g [Phaseolus vulgaris]
Glyma.04G241500	greenyellow	0.951455	4.8218e-21	-	-	-	-
Glyma.13G223600	greenyellow	0.950944	5.85672e-21	-	-	-	-	unknown [Glycine max]
Glyma.06G121600	greenyellow	0.950931	5.886e-21	-	-	-	-	uncharacterized protein LOC100306525 [Glycine max]
Glyma.18G178900	greenyellow	0.950573	6.73712e-21	-	-	-	-	LCR-like protein [Medicago truncatula]
Glyma.02G197100	lightpink3	0.959179	1.91638e-22	-	-	-	-
Glyma.04G132300	lightpink3	0.953601	2.08139e-21	-	GO:0005739//mitochondrion	-	GO:0006979//response to oxidative stress	uncharacterized protein LOC100527040 [Glycine max]
Glyma.U017400	lightsteelblue	0.963804	2.03152e-23	K01188|1|4e-121|433|osa:4332041|beta-glucosidase [EC:3.2.1.21]	-	GO:0008422//beta-glucosidase activity	GO:0030245//cellulose catabolic process	beta-glucosidase 42 [Glycine max]
Glyma.19G082800	lightsteelblue	0.961082	7.86891e-23	K13116|1|0.0|1171|gmx:100819984|ATP-dependent RNA helicase DDX41 [EC:3.6.4.13]	-	GO:0008026//ATP-dependent helicase activity	-	DEAD-box ATP-dependent RNA helicase 35-like isoformX2 [Glycine max]
Glyma.01G087400	lightsteelblue	0.953564	2.11178e-21	K10293|1|3e-91|333|gmx:100778313|F-box protein 7	-	-	-	F-box protein SKIP22-like [Glycine max]
Glyma.02G046400	lightsteelblue	0.952721	2.95123e-21	K02731|1|4e-137|486|gmx:100808731|20S proteasome subunit alpha 4 [EC:3.4.25.1]	GO:0005737//cytoplasm;GO:0019773//proteasome core complex, alpha-subunit complex;GO:0005634//nucleus	GO:0004298//threonine-type endopeptidase activity	GO:0006511//ubiquitin-dependent protein catabolic process	proteasome subunit alpha type-7 isoform 1 [Glycine max]
Glyma.01G000100	lightsteelblue	0.9589	2.17665e-22	K14759|1|6e-37|152|gmx:100798570|isochorismate synthase / 2-succinyl-5-enolpyruvyl-6-hydroxy-3-cyclohexene-1-carboxylate synthase / 2-succinyl-6-hydroxy-2,4-cyclohexadiene-1-carboxylate synthase / O-succinylbenzoate synthase [EC:5.4.4.2 2.2.1.9 4.2.99.20 4.2.1.113]	-	GO:0052689	-	protein PHYLLO, chloroplastic-like isoform X5 [Glycine max]
Glyma.15G152400	lightsteelblue	0.953682	2.01472e-21	K13457|1|1e-17|91.3|rcu:RCOM_0742270|disease resistance protein RPM1;K06685|5|2e-12|73.9|ath:AT4G19050|maintenance of ploidy protein MOB1 (MPS1 binder 1)	-	-	-	putative disease resistance protein At4g11170-like [Glycine max]
Glyma.12G143400	lightsteelblue	0.975632	1.22309e-26	K01710|1|7e-42|111|cme:CME136C|dTDP-glucose 4,6-dehydratase [EC:4.2.1.46];K08237|3|6e-15|79.7|rcu:RCOM_0237050|hydroquinone glucosyltransferase [EC:2.4.1.218]	GO:0005768//endosome;GO:0005794//Golgi apparatus;GO:0016020//membrane;GO:0005802//trans-Golgi network	GO:0048040//UDP-glucuronate decarboxylase activity	GO:0042732//D-xylose metabolic process	UDP-glucuronic acid decarboxylase 1-like isoform 1 [Glycine max]
Glyma.01G070700	lightsteelblue	0.95244	3.2942e-21	K01652|1|1e-107|345|gmx:100783934|acetolactate synthase I/II/III large subunit [EC:2.2.1.6]	-	GO:0046872//metal ion binding	GO:0009082//branched-chain amino acid biosynthetic process	uncharacterized protein LOC100800551 [Glycine max]
Glyma.10G177900	lightsteelblue	0.983289	1.00859e-29	-	-	-	-	uncharacterized protein LOC102663539 [Glycine max]
Glyma.04G202600	lightsteelblue	0.973174	7.43435e-26	-	GO:0005739//mitochondrion;GO:0005739//mitochondrion	-	-	uncharacterized protein LOC100527478 [Glycine max]
Glyma.11G153400	lightsteelblue1	0.966474	4.84708e-24	K01176|1|1e-10|65.9|gmx:100815664|alpha-amylase [EC:3.2.1.1]	-	GO:0004556//alpha-amylase activity	GO:0005975//carbohydrate metabolic process	alpha-amylase 3, chloroplastic-like [Glycine max]
Glyma.13G150200	lightsteelblue1	0.965495	8.30725e-24	K02527|1|5e-61|218|gmx:100809456|3-deoxy-D-manno-octulosonic-acid transferase [EC:2.4.99.12 2.4.99.13 2.4.99.14 2.4.99.15]	-	GO:0016740//transferase activity	-	probable 3-deoxy-D-manno-octulosonic acid transferase, mitochondrial-like isoform X1 [Glycine max]
Glyma.02G157000	lightsteelblue1	0.95787	3.4525e-22	K01507|1|1e-39|159|gmx:100775864|inorganic pyrophosphatase [EC:3.6.1.1]	GO:0016020//membrane	GO:0004427//inorganic diphosphatase activity	GO:0015992//proton transport	protein king tubby-like isoform X1 [Glycine max]
Glyma.18G146500	lightsteelblue1	0.957106	4.82403e-22	-	-	-	-	putative DNA-binding protein ESCAROLA-like isoform X6 [Glycine max]
Glyma.07G167700	lightsteelblue1	0.980633	1.62489e-28	K06675|1|8e-19|93.2|gmx:100781330|structural maintenance of chromosome 4	-	-	-	structural maintenance of chromosomes protein 4-like [Glycine max]
Glyma.16G084000	lightsteelblue1	0.972246	1.40728e-25	K01955|1|2e-09|61.6|vvi:100262205|carbamoyl-phosphate synthase large subunit [EC:6.3.5.5];K13944|2|1e-08|58.5|vvi:100261792|LOB domain-containing protein 16;K13945|5|3e-07|54.3|aly:ARALYDRAFT_486271|LOB domain-containing protein 29	-	-	GO:0010199//organ boundary specification between lateral organs and the meristem	uncharacterized protein LOC100807744 isoform X1 [Glycine max]
Glyma.04G129800	lightsteelblue1	0.972915	8.90204e-26	K09499|1|1e-50|196|gmx:100779791|T-complex protein 1 subunit eta	GO:0005737//cytoplasm	GO:0005524//ATP binding	GO:0006457//protein folding	hypothetical protein PHAVU_008G208800g [Phaseolus vulgaris]
Glyma.12G021800	mediumorchid	0.955879	8.15854e-22	K06688|1|3e-78|289|gmx:100527864|ubiquitin-conjugating enzyme E2 C [EC:6.3.2.19]	GO:0005737//cytoplasm;GO:0005634//nucleus	GO:0004842//ubiquitin-protein ligase activity	GO:0008283//cell proliferation	uncharacterized protein LOC100305664 isoform X1 [Glycine max]
Glyma.19G012900	mediumorchid	0.961431	6.64854e-23	-	GO:0009507//chloroplast	-	-	uncharacterized protein LOC100305469 [Glycine max]
Glyma.18G029200	midnightblue	0.962509	3.91694e-23	K02941|1|6e-140|494|rcu:RCOM_0592410|large subunit ribosomal protein LP0	GO:0005840//ribosome	GO:0003735//structural constituent of ribosome	GO:0042254//ribosome biogenesis	60S acidic ribosomal protein P0-like [Glycine max]
Glyma.18G074800	midnightblue	0.955322	1.03038e-21	K05681|1|6e-89|327|cme:CMS467C|ATP-binding cassette, subfamily G (WHITE), member 2;K12843|2|4e-58|224|vvi:100248403|U4/U6 small nuclear ribonucleoprotein PRP3;K05663|4|6e-17|87.8|osa:4339984|mitochondrial ABC transporter ATM;K02065|5|6e-17|87.8|pop:POPTR_246085|putative ABC transport system ATP-binding protein	GO:0016020//membrane	GO:0015412//molybdate transmembrane-transporting ATPase activity	GO:0006200//ATP catabolic process	ABC transporter G family member 26-like [Glycine max]
Glyma.03G003900	midnightblue	0.955975	7.83155e-22	K01209|1|0.0|1323|gmx:100812156|alpha-N-arabinofuranosidase [EC:3.2.1.55]	-	GO:0046556//alpha-N-arabinofuranosidase activity	GO:0046373//L-arabinose metabolic process	alpha-L-arabinofuranosidase 1-like [Glycine max]
Glyma.14G125400	midnightblue	0.956101	7.42546e-22	K15227|1|8e-132|468|rcu:RCOM_0003340|arogenate dehydrogenase (NADP+), plant [EC:1.3.1.78]	-	GO:0008977//prephenate dehydrogenase activity	GO:0006571//tyrosine biosynthetic process	arogenate dehydrogenase 1, chloroplastic-like [Glycine max]
Glyma.15G164500	midnightblue	0.972563	1.13388e-25	K00924|1|3e-23|107|aly:ARALYDRAFT_489138|[EC:2.7.1.-]	-	-	-	aspartic proteinase CDR1-like [Glycine max]
Glyma.09G058400	midnightblue	0.969885	6.50362e-25	K00924|1|5e-21|100|ath:AT5G22850|[EC:2.7.1.-]	-	-	-	aspartic proteinase CDR1-like [Glycine max]
Glyma.19G083200	midnightblue	0.953394	2.26064e-21	-	GO:0016020//membrane;GO:0016020//membrane	-	-	casparian strip membrane protein 5-like [Glycine max]
Glyma.08G099400	midnightblue	0.953332	2.31735e-21	K00924|1|9e-101|365|ath:AT1G30270|[EC:2.7.1.-];K07198|3|2e-44|178|sbi:SORBI_03g033530|5'-AMP-activated protein kinase, catalytic alpha subunit [EC:2.7.11.11]	-	-	-	CBL-interacting serine/threonine-protein kinase 23-like [Glycine max]
Glyma.11G097900	midnightblue	0.958262	2.89935e-22	K00660|1|3e-83|306|pop:POPTR_814871|chalcone synthase [EC:2.3.1.74];K13232|5|2e-82|304|vvi:100241891|stilbene synthase [EC:2.3.1.95]	-	GO:0016210//naringenin-chalcone synthase activity	GO:0010584//pollen exine formation	chalcone synthase-like [Glycine max]
Glyma.07G043300	midnightblue	0.963724	2.1173e-23	K15402|1|9e-109|392|ppp:PHYPADRAFT_180507|cytochrome P450, family 86, subfamily B, polypeptide 1 (fatty acid omega-hydroxylase) [EC:1.14.-.-];K15398|2|1e-107|388|ppp:PHYPADRAFT_151187|cytochrome P450, family 86, subfamily A, polypeptide 2/4/7/8 (fatty acid omega-hydroxylase) [EC:1.14.-.-]	-	GO:0020037//heme binding	GO:0055114//oxidation-reduction process	cytochrome P450 704C1-like [Glycine max]
Glyma.12G160400	midnightblue	0.954892	1.23149e-21	K05280|1|4e-101|367|vvi:100232999|flavonoid 3'-monooxygenase [EC:1.14.13.21]	-	GO:0033772	GO:0051792//medium-chain fatty acid biosynthetic process	cytochrome P450 71A1-like [Glycine max]
Glyma.02G169100	midnightblue	0.961019	8.10702e-23	K13356|1|0.0|1174|gmx:100776505|fatty acyl-CoA reductase [EC:1.2.1.-]	-	-	-	fatty acyl-CoA reductase 2-like [Glycine max]
Glyma.03G244200	midnightblue	0.96272	3.52585e-23	-	-	-	-	galactose oxidase-like [Glycine max]
Glyma.10G216000	midnightblue	0.978253	1.43978e-27	-	GO:0005576//extracellular region;GO:0016023//cytoplasmic membrane-bounded vesicle;GO:0005576//extracellular region;GO:0016023//cytoplasmic membrane-bounded vesicle	-	GO:0009739//response to gibberellin stimulus	gibberellin-regulated protein 2-like [Glycine max]
Glyma.18G178300	midnightblue	0.961703	5.82586e-23	K10590|1|5e-08|57.8|ota:Ot12g01130|E3 ubiquitin-protein ligase TRIP12 [EC:6.3.2.19]	-	-	GO:0006810//transport	importin subunit alpha-like isoform X2 [Glycine max]
Glyma.12G120700	midnightblue	0.980207	2.44691e-28	K01955|1|2e-15|80.5|vvi:100262205|carbamoyl-phosphate synthase large subunit [EC:6.3.5.5];K13944|2|5e-14|75.9|rcu:RCOM_0993260|LOB domain-containing protein 16	-	-	-	LOB domain-containing protein 2-like [Glycine max]
Glyma.U012500	midnightblue	0.970017	5.98905e-25	K01955|1|3e-29|126|vvi:100262205|carbamoyl-phosphate synthase large subunit [EC:6.3.5.5];K13944|2|4e-25|112|vvi:100261792|LOB domain-containing protein 16	-	-	GO:0003002//regionalization	LOB domain-containing protein 6-like [Glycine max]
Glyma.14G170200	midnightblue	0.965234	9.56395e-24	K14709|1|9e-12|68.6|vcn:VOLCADRAFT_104214|solute carrier family 39 (zinc transporter), member 1/2/3	-	-	-	mucin-2-like [Glycine max]
Glyma.12G204200	midnightblue	0.973999	4.13546e-26	-	-	-	-	non-specific lipid-transfer protein 13-like [Glycine max]
Glyma.07G044500	midnightblue	0.964913	1.1357e-23	K11975|1|2e-31|134|smo:SELMODRAFT_48577|E3 ubiquitin-protein ligase RNF144 [EC:6.3.2.19];K11971|2|1e-22|105|vvi:100262589|E3 ubiquitin-protein ligase RNF14 [EC:6.3.2.19]	-	-	-	probable E3 ubiquitin-protein ligase RNF144A-like [Glycine max]
Glyma.13G173200	midnightblue	0.961653	5.97061e-23	-	GO:0005886//plasma membrane	GO:0042973//glucan endo-1,3-beta-D-glucosidase activity	GO:0005975//carbohydrate metabolic process	probable glucan endo-1,3-beta-glucosidase A6-like [Glycine max]
Glyma.13G087700	midnightblue	0.968805	1.25779e-24	K01834|1|2e-40|162|vvi:100245371|2,3-bisphosphoglycerate-dependent phosphoglycerate mutase [EC:5.4.2.1];K03036|2|2e-15|79.7|aly:ARALYDRAFT_336019|26S proteasome regulatory subunit N6	GO:0005576//extracellular region	-	GO:0007030//Golgi organization	protein DOWNSTREAM OF FLC-like [Glycine max]
Glyma.17G206400	midnightblue	0.967319	3.00662e-24	K13065|1|1e-14|79.3|pop:POPTR_554899|shikimate O-hydroxycinnamoyltransferase [EC:2.3.1.133]	-	GO:0016747//transferase activity, transferring acyl groups other than amino-acyl groups	-	protein ECERIFERUM 1-like [Glycine max]
Glyma.04G138700	midnightblue	0.955278	1.04924e-21	-	-	-	-	putative lipid-transfer protein DIR1-like [Glycine max]
Glyma.17G061000	midnightblue	0.963644	2.20532e-23	K13065|1|2e-92|338|vvi:100265530|shikimate O-hydroxycinnamoyltransferase [EC:2.3.1.133]	-	GO:0016410//N-acyltransferase activity	GO:0009555//pollen development	spermidine hydroxycinnamoyl transferase-like [Glycine max]
Glyma.10G025200	midnightblue	0.960079	1.26484e-22	-	-	-	-	uncharacterized protein LOC101511533 [Cicer arietinum]
Glyma.15G175900	midnightblue	0.95227	3.52044e-21	-	-	-	-	uncharacterized protein LOC102661481 [Glycine max]
Glyma.13G339100	midnightblue	0.962818	3.35631e-23	-	-	-	-	uncharacterized protein LOC102664826 isoform X1 [Glycine max]
Glyma.03G151700	midnightblue	0.971337	2.57535e-25	-	-	-	-	uncharacterized protein LOC102666530 [Glycine max]
Glyma.10G252000	midnightblue	0.974078	3.90621e-26	-	-	-	-	uncharacterized protein LOC102668825 [Glycine max]
Glyma.06G285100	midnightblue	0.98104	1.08838e-28	K01955|1|1e-15|80.9|vvi:100262205|carbamoyl-phosphate synthase large subunit [EC:6.3.5.5];K13944|2|1e-14|77.8|aly:ARALYDRAFT_903598|LOB domain-containing protein 16	-	-	-	uncharacterized protein LOC102668916 [Glycine max]
Glyma.07G219100	midnightblue	0.952143	3.69814e-21	-	-	-	-	hypothetical protein CISIN_1g039495mg, partial [Citrus sinensis]
Glyma.01G192100	orange	0.970374	4.78252e-25	K03097|1|0.0|692|gmx:100819679|casein kinase II subunit alpha [EC:2.7.11.1]	-	GO:0005524//ATP binding	GO:0006468//protein phosphorylation	casein kinase II subunit alpha-1-like [Glycine max]
Glyma.12G055000	orange	0.955888	8.12447e-22	K00943|1|6e-19|94.0|ota:Ot07g01210|dTMP kinase [EC:2.7.4.9];K15450|3|7e-08|57.4|ota:Ot09g02370|tRNA wybutosine-synthesizing protein 3 [EC:2.1.1.-];K13171|4|4e-06|51.6|ath:AT2G29210|serine/arginine repetitive matrix protein 1	-	GO:0004597//peptide-aspartate beta-dioxygenase activity	GO:0055114//oxidation-reduction process	lysine-specific demethylase 8-like [Glycine max]
