# Supplementary material for: Transcriptomic comparison reveals genetic variation potentially underlying seed developmental evolution of soybeans
Source: J Exp Bot. 2018 Aug 3;69(21):5089–104. doi: 10.1093/jxb/ery291 (PMC6184420; doi:10.1093/jxb/ery291)
Supplement: Supplementary Data S10 [file ery291_suppl_data_s10.xlsx]

## Sheet: GO-darkslateblue
Dataset S10 GO analysis of the darkslateblue module.
GO_term	Term	P - value
GO:0007018	microtubule-based movement	5.7e-15
GO:0034660	ncRNA metabolic process	9.6e-15
GO:0007017	microtubule-based process	4.9e-14
GO:0006396	RNA processing	4.8e-13
GO:0006260	DNA replication	7.8e-12
GO:0006399	tRNA metabolic process	1.5e-11
GO:0009987	cellular process	8.3e-11
GO:0034613	cellular protein localization	1.4e-09
GO:0070727	cellular macromolecule localization	1.4e-09
GO:0008104	protein localization	1.5e-08
GO:0043038	amino acid activation	2.4e-08
GO:0043039	tRNA aminoacylation	2.4e-08
GO:0006886	intracellular protein transport	3.2e-08
GO:0033036	macromolecule localization	4.3e-08
GO:0006418	tRNA aminoacylation for protein translation	4.8e-08
GO:0043632	modification-dependent macromolecule catabolic process	6.3e-08
GO:0019941	modification-dependent protein catabolic process	6.3e-08
GO:0006511	ubiquitin-dependent protein catabolic process	6.3e-08
GO:0034470	ncRNA processing	7.7e-08
GO:0045184	establishment of protein localization	1.5e-07
GO:0015031	protein transport	1.5e-07
GO:0046907	intracellular transport	3.5e-07
GO:0051641	cellular localization	5.8e-07
GO:0032259	methylation	6.7e-07
GO:0044257	cellular protein catabolic process	6.7e-07
GO:0051603	proteolysis involved in cellular protein catabolic process	6.7e-07
GO:0006730	one-carbon metabolic process	7.1e-07
GO:0043414	macromolecule methylation	7.4e-07
GO:0034641	cellular nitrogen compound metabolic process	9.9e-07
GO:0044260	cellular macromolecule metabolic process	2.1e-06
GO:0030163	protein catabolic process	2.2e-06
GO:0006139	nucleobase, nucleoside, nucleotide and nucleic acid metabolic process	3.1e-06
GO:0006807	nitrogen compound metabolic process	3.3e-06
GO:0051649	establishment of localization in cell	4.6e-06
GO:0042254	ribosome biogenesis	5.1e-06
GO:0043170	macromolecule metabolic process	7.9e-06
GO:0044237	cellular metabolic process	8.5e-06
GO:0022613	ribonucleoprotein complex biogenesis	1.2e-05
GO:0044281	small molecule metabolic process	1.4e-05
GO:0010033	response to organic substance	1.6e-05
GO:0009451	RNA modification	1.9e-05
GO:0009725	response to hormone stimulus	3.2e-05
GO:0009719	response to endogenous stimulus	3.2e-05
GO:0016072	rRNA metabolic process	3.9e-05
GO:0006364	rRNA processing	3.9e-05
GO:0046578	regulation of Ras protein signal transduction	5.2e-05
GO:0051056	regulation of small GTPase mediated signal transduction	5.2e-05
GO:0007265	Ras protein signal transduction	5.2e-05
GO:0015995	chlorophyll biosynthetic process	5.8e-05
GO:0071103	DNA conformation change	6.5e-05
GO:0006520	cellular amino acid metabolic process	6.9e-05
GO:0033014	tetrapyrrole biosynthetic process	8.1e-05
GO:0023051	regulation of signaling process	9e-05
GO:0009966	regulation of signal transduction	9e-05
GO:0010646	regulation of cell communication	9e-05
GO:0008033	tRNA processing	9.2e-05
GO:0018130	heterocycle biosynthetic process	9.3e-05
GO:0006261	DNA-dependent DNA replication	9.8e-05
GO:0006259	DNA metabolic process	9.9e-05
GO:0006779	porphyrin biosynthetic process	0.00011
GO:0070838	divalent metal ion transport	0.00013
GO:0016044	cellular membrane organization	0.00014
GO:0061024	membrane organization	0.00019
GO:0044265	cellular macromolecule catabolic process	0.00019
GO:0033013	tetrapyrrole metabolic process	0.00023
GO:0046148	pigment biosynthetic process	0.00023
GO:0006519	cellular amino acid and derivative metabolic process	0.00029
GO:0032318	regulation of Ras GTPase activity	0.0003
GO:0043087	regulation of GTPase activity	0.0003
GO:0051336	regulation of hydrolase activity	0.00031
GO:0044106	cellular amine metabolic process	0.00031
GO:0044248	cellular catabolic process	0.00035
GO:0015684	ferrous iron transport	0.00037
GO:0006778	porphyrin metabolic process	0.00041
GO:0015994	chlorophyll metabolic process	0.00047
GO:0019538	protein metabolic process	0.00048
GO:0016070	RNA metabolic process	0.00052
GO:0044267	cellular protein metabolic process	0.00056
GO:0016192	vesicle-mediated transport	0.00057
GO:0044085	cellular component biogenesis	0.00068
GO:0006325	chromatin organization	0.00069
GO:0008654	phospholipid biosynthetic process	0.00069
GO:0042440	pigment metabolic process	0.00069
GO:0007166	cell surface receptor linked signaling pathway	0.00073
GO:0023033	signaling pathway	0.00073
GO:0007186	G-protein coupled receptor protein signaling pathway	0.00073
GO:0008213	protein amino acid alkylation	0.00081
GO:0006479	protein amino acid methylation	0.00081
GO:0044271	cellular nitrogen compound biosynthetic process	0.00089
GO:0051188	cofactor biosynthetic process	0.0011
GO:0015674	di-, tri-valent inorganic cation transport	0.0011
GO:0019637	organophosphate metabolic process	0.0013
GO:0065004	protein-DNA complex assembly	0.0014
GO:0006644	phospholipid metabolic process	0.0016
GO:0009452	RNA capping	0.0017
GO:0006265	DNA topological change	0.0018
GO:0007049	cell cycle	0.0018
GO:0006826	iron ion transport	0.002
GO:0001522	pseudouridine synthesis	0.0022
GO:0009308	amine metabolic process	0.0024
GO:0009057	macromolecule catabolic process	0.0025
GO:0051186	cofactor metabolic process	0.0025
GO:0006310	DNA recombination	0.0025
GO:0006306	DNA methylation	0.0025
GO:0006305	DNA alkylation	0.0025
GO:0006304	DNA modification	0.0025
GO:0040029	regulation of gene expression, epigenetic	0.0025
GO:0006457	protein folding	0.0027
GO:0007010	cytoskeleton organization	0.0028
GO:0032012	regulation of ARF protein signal transduction	0.003
GO:0032011	ARF protein signal transduction	0.003
GO:0051668	localization within membrane	0.0032
GO:0051205	protein insertion into membrane	0.0032
GO:0042180	cellular ketone metabolic process	0.0038
GO:0006333	chromatin assembly or disassembly	0.004
GO:0043436	oxoacid metabolic process	0.0041
GO:0019752	carboxylic acid metabolic process	0.0041
GO:0032313	regulation of Rab GTPase activity	0.0042
GO:0032483	regulation of Rab protein signal transduction	0.0042
GO:0032482	Rab protein signal transduction	0.0042
GO:0006082	organic acid metabolic process	0.0043
GO:0006508	proteolysis	0.0044
GO:0043412	macromolecule modification	0.0048
GO:0031497	chromatin assembly	0.0056
GO:0006334	nucleosome assembly	0.0056
GO:0006323	DNA packaging	0.0056
GO:0034728	nucleosome organization	0.0056
GO:0000041	transition metal ion transport	0.0057
GO:0042157	lipoprotein metabolic process	0.0061
GO:0006497	protein amino acid lipidation	0.0061
GO:0042158	lipoprotein biosynthetic process	0.0061
GO:0043413	macromolecule glycosylation	0.0067
GO:0006486	protein amino acid glycosylation	0.0067
GO:0070085	glycosylation	0.0067
GO:0009100	glycoprotein metabolic process	0.0067
GO:0009101	glycoprotein biosynthetic process	0.0067
GO:0065009	regulation of molecular function	0.0075
GO:0006397	mRNA processing	0.0078
GO:0044238	primary metabolic process	0.0082
GO:0006269	DNA replication, synthesis of RNA primer	0.009
GO:0001510	RNA methylation	0.0092
GO:0009056	catabolic process	0.0095
GO:0000075	cell cycle checkpoint	0.01
GO:0000226	microtubule cytoskeleton organization	0.011
GO:0016071	mRNA metabolic process	0.011
GO:0006505	GPI anchor metabolic process	0.011
GO:0007242	intracellular signaling cascade	0.011
GO:0009103	lipopolysaccharide biosynthetic process	0.013
GO:0008653	lipopolysaccharide metabolic process	0.013
GO:0022403	cell cycle phase	0.013
GO:0000279	M phase	0.013
GO:0006370	mRNA capping	0.014
GO:0006298	mismatch repair	0.017
GO:0022402	cell cycle process	0.018
GO:0006400	tRNA modification	0.018
GO:0032312	regulation of ARF GTPase activity	0.018
GO:0046483	heterocycle metabolic process	0.019
GO:0016571	histone methylation	0.021
GO:0034968	histone lysine methylation	0.021
GO:0050790	regulation of catalytic activity	0.022
GO:0006284	base-excision repair	0.022
GO:0007088	regulation of mitosis	0.022
GO:0051783	regulation of nuclear division	0.022
GO:0030071	regulation of mitotic metaphase/anaphase transition	0.022
GO:0010564	regulation of cell cycle process	0.022
GO:0007091	mitotic metaphase/anaphase transition	0.022
GO:0007346	regulation of mitotic cell cycle	0.022
GO:0007264	small GTPase mediated signal transduction	0.024
GO:0044255	cellular lipid metabolic process	0.025
GO:0048278	vesicle docking	0.025
GO:0022406	membrane docking	0.025
GO:0006897	endocytosis	0.026
GO:0010324	membrane invagination	0.026
GO:0051726	regulation of cell cycle	0.026
GO:0048523	negative regulation of cellular process	0.031
GO:0030384	phosphoinositide metabolic process	0.035
GO:0006413	translational initiation	0.036
GO:0046489	phosphoinositide biosynthetic process	0.037
GO:0006506	GPI anchor biosynthetic process	0.037
GO:0051052	regulation of DNA metabolic process	0.038
GO:0016568	chromatin modification	0.039
GO:0000280	nuclear division	0.042
GO:0000278	mitotic cell cycle	0.042
GO:0000087	M phase of mitotic cell cycle	0.042
GO:0007067	mitosis	0.042
GO:0006650	glycerophospholipid metabolic process	0.042
GO:0006302	double-strand break repair	0.043
GO:0048519	negative regulation of biological process	0.049
