# Supplementary material for: Transcriptomic comparison reveals genetic variation potentially underlying seed developmental evolution of soybeans
Source: J Exp Bot. 2018 Aug 3;69(21):5089–104. doi: 10.1093/jxb/ery291 (PMC6184420; doi:10.1093/jxb/ery291)
Supplement: Supplementary Data S11 [file ery291_suppl_data_s11.xlsx]

## Sheet: Sheet1
Dataset S11 Detected DEGs at G15, G5, H, WH, and JJ between cultivated and wild soybeans.
DEGs in G15	Gene_id	cultivate/wild	KEGG Orthology	GO Component	GO Function	GO Process	Annotation	Cluster	Module Colour	Number of seed weight QTL	Number of oil QTL
	Glyma.01G002100	UP	K14486|1|0.0|863|pop:POPTR_589324|auxin response factor	GO:0005634//nucleus	GO:0003677//DNA binding	GO:0006355//regulation of transcription, DNA-dependent	auxin response factor 19-like isoform X1	C1	darkmagenta	0	0
	Glyma.01G006100	UP	K01887|1|0.0|1202|gmx:100796303|arginyl-tRNA synthetase [EC:6.1.1.19]	GO:0005737//cytoplasm	GO:0004814//arginine-tRNA ligase activity	GO:0006420//arginyl-tRNA aminoacylation	arginine--tRNA ligase, cytoplasmic-like	C1	darkslateblue	0	0
	Glyma.01G006500	UP	K03021|1|0.0|1721|gmx:100790845|DNA-directed RNA polymerase III subunit RPC2 [EC:2.7.7.6]	-	-	-	DNA-directed RNA polymerase III subunit rpc2-like isoform X1	C1	darkslateblue	0	0
	Glyma.01G008900	UP	K10400|1|1e-14|80.9|cme:CMO070C|kinesin family member 15;K03243|3|5e-14|78.6|cme:CML150C|translation initiation factor 5B;K09291|4|2e-12|73.2|vcn:VOLCADRAFT_89403|nucleoprotein TPR	-	-	-	golgin candidate 1-like	C1	darkslateblue	0	0
	Glyma.01G009600	UP	K14491|1|7e-12|70.5|vvi:100266808|two-component response regulator ARR-B family	-	-	-	myb family transcription factor APL-like isoform X1	C7	na	0	0
	Glyma.01G010800	UP	-	-	-	-	uncharacterized protein LOC102661674	C2	na	1	0
	Glyma.01G012700	UP	K14413|1|3e-32|138|pop:POPTR_765743|beta-1,3-galactosyltransferase [EC:2.4.1.-]	GO:0009524//phragmoplast	GO:0005515//protein binding	GO:0080175//phragmoplast microtubule organization	kinesin-like protein KIN12A-like isoform X1	C1	lightsteelblue1	1	0
	Glyma.01G018100	UP	K01115|1|3e-37|153|vcn:VOLCADRAFT_99471|phospholipase D [EC:3.1.4.4]	-	-	-	glycine-rich cell wall structural protein 1.8-like	C1	plum3	3	1
	Glyma.01G022700	UP	K14611|1|0.0|696|pop:POPTR_827191|solute carrier family 23 (nucleobase transporter), member 1/2	GO:0016020//membrane	GO:0005215//transporter activity	GO:0055085//transmembrane transport	nucleobase-ascorbate transporter 11-like	C1	darkslateblue	2	1
	Glyma.01G023600	UP	K10406|1|1e-74|280|rcu:RCOM_0409820|kinesin family member C2/C3	-	-	-	geminivirus Rep-interacting motor protein-like isoform X1	C2	darkslateblue	2	1
	Glyma.01G031400	UP	K12822|1|0.0|1549|gmx:100809428|RNA-binding protein 25	-	-	-	RNA-binding protein 25-like isoform X1	C1	darkmagenta	1	1
	Glyma.01G033300	UP	K06685|1|8e-29|128|aly:ARALYDRAFT_492950|maintenance of ploidy protein MOB1 (MPS1 binder 1);K13459|3|3e-28|126|rcu:RCOM_1047690|disease resistance protein RPS2	-	-	-	protein SUPPRESSOR OF npr1-1, CONSTITUTIVE 1-like isoform X1	C2	darkslateblue	1	1
	Glyma.01G038000	UP	K00161|1|0.0|673|gmx:100816737|pyruvate dehydrogenase E1 component subunit alpha [EC:1.2.4.1]	GO:0043231//intracellular membrane-bounded organelle	GO:0004739//pyruvate dehydrogenase (acetyl-transferring) activity	GO:0006096//glycolysis	pyruvate dehydrogenase E1 component subunit alpha, mitochondrial-like	C1	na	2	1
	Glyma.01G051400	UP	K11294|1|2e-16|87.8|gmx:100779929|nucleolin;K11984|3|2e-16|87.8|ppp:PHYPADRAFT_233757|U4/U6.U5 tri-snRNP-associated protein 1	-	-	-	uncharacterized protein LOC100784665 isoform X1	C1	darkslateblue	2	1
	Glyma.01G068600	UP	K12126|1|2e-12|73.2|ath:AT1G09530|phytochrome-interacting factor 3;K10863|3|8e-06|51.2|aly:ARALYDRAFT_486946|aprataxin [EC:3.-.-.-]	-	-	-	transcription factor bHLH49-like isoform X2	C1	darkmagenta	2	1
	Glyma.01G069500	UP	K04077|1|6e-174|609|bdi:100842360|chaperonin GroEL	GO:0005737//cytoplasm	GO:0005524//ATP binding	GO:0042026//protein refolding	chaperonin 60 subunit beta 4, chloroplastic-like isoform X2	C1	darkslateblue	2	1
	Glyma.01G073000	UP	K02083|1|4e-33|103|gmx:100819399|allantoate deiminase [EC:3.5.3.9]	GO:0009507//chloroplast	GO:0047652//allantoate deiminase activity	GO:0015996//chlorophyll catabolic process	uncharacterized protein LOC100813366	C1	darkslateblue	2	1
	Glyma.01G073400	UP	K11654|1|4e-94|344|osa:4325731|SWI/SNF-related matrix-associated actin-dependent regulator of chromatin subfamily A member 5 [EC:3.6.4.-]	-	GO:0005524//ATP binding	-	chromodomain-helicase-DNA-binding protein 1-like	C2	na	2	1
	Glyma.01G074000	UP	K10696|1|0.0|1470|gmx:100790337|E3 ubiquitin-protein ligase BRE1 [EC:6.3.2.19]	-	GO:0046872//metal ion binding	-	E3 ubiquitin-protein ligase BRE1-like 1-like isoform X1	C1	darkslateblue	2	1
	Glyma.01G077200	UP	K10846|1|0.0|2929|gmx:100820295|DNA excision repair protein ERCC-5	-	GO:0003824//catalytic activity	-	DNA repair protein UVH3-like isoform X1	C1	darkmagenta	2	1
	Glyma.01G077400	UP	K05285|1|0.0|1966|gmx:100800363|phosphatidylinositol glycan, class N [EC:2.7.-.-]	GO:0005789//endoplasmic reticulum membrane	GO:0008484//sulfuric ester hydrolase activity	GO:0006506//GPI anchor biosynthetic process	GPI ethanolamine phosphate transferase 1-like isoform X1	C1	darkslateblue	2	1
	Glyma.01G077700	UP	-	GO:0016020//membrane	-	-	WAT1-related protein At3g28050-like	C1	blue2	2	1
	Glyma.01G079200	UP	K15029|1|5e-06|50.8|rcu:RCOM_1967980|translation initiation factor 3 subunit L	-	-	-	uncharacterized protein LOC100796278	C2	na	2	1
	Glyma.01G082700	UP	K08827|1|0.0|907|gmx:100776908|serine/threonine-protein kinase PRP4 [EC:2.7.11.1]	-	-	-	serine/threonine-protein kinase PRP4 homolog	C1	darkmagenta	2	1
	Glyma.01G089500	UP	-	-	-	-	uncharacterized protein LOC100803220	C1	darkslateblue	3	1
	Glyma.01G092900	UP	K01530|1|0.0|1713|vvi:100256123|phospholipid-translocating ATPase [EC:3.6.3.1]	-	-	-	putative phospholipid-transporting ATPase 9-like	C1	na	3	1
	Glyma.01G094200	UP	K03260|1|0.0|3283|gmx:100796636|translation initiation factor 4G	-	-	-	eukaryotic translation initiation factor 4G-like isoform X2	C1	darkmagenta	3	1
	Glyma.01G095000	DOWN	-	-	GO:0004866//endopeptidase inhibitor activity	GO:0010466//negative regulation of peptidase activity	uncharacterized protein LOC100305855 precursor	C8	greenyellow	3	1
	Glyma.01G097200	UP	K15193|1|0.0|928|gmx:100776977|protein SPT2	-	-	-	protein SPT2 homolog isoform X1	C1	darkmagenta	3	1
	Glyma.01G099600	UP	K08269|1|0.0|1420|gmx:100789255|unc51-like kinase [EC:2.7.11.1]	-	-	-	serine/threonine-protein kinase ATG1-like	C1	darkmagenta	3	1
	Glyma.01G106600	UP	K01802|1|4e-61|234|osa:4329388|peptidylprolyl isomerase [EC:5.2.1.8];K09571|3|2e-59|229|gmx:100810243|FK506-binding protein 4/5 [EC:5.2.1.8]	-	GO:0003755//peptidyl-prolyl cis-trans isomerase activity	GO:0006457//protein folding	uncharacterized protein LOC100527937 isoform X1	C2	darkslateblue	3	1
	Glyma.01G107900	UP	K14500|1|1e-149|527|rcu:RCOM_1615080|BR-signaling kinase [EC:2.7.11.1]	-	GO:0016772//transferase activity, transferring phosphorus-containing groups	-	probable serine/threonine-protein kinase At5g41260-like	C2	darkslateblue	3	1
	Glyma.01G117900	UP	K04733|1|7e-58|224|smo:SELMODRAFT_33807|interleukin-1 receptor-associated kinase 4 [EC:2.7.11.1];K13417|2|1e-57|223|ath:AT2G13790|somatic embryogenesis receptor kinase 4 [EC:2.7.10.1 2.7.11.1];K13416|3|1e-56|220|aly:ARALYDRAFT_491347|brassinosteroid insensitive 1-associated receptor kinase 1 [EC:2.7.10.1 2.7.11.1]	-	-	-	G-type lectin S-receptor-like serine/threonine-protein kinase At4g27290-like isoform X4	C1	darkslateblue	3	2
	Glyma.01G118800	UP	K00924|1|7e-66|250|aly:ARALYDRAFT_473063|[EC:2.7.1.-];K04733|5|2e-62|239|smo:SELMODRAFT_159261|interleukin-1 receptor-associated kinase 4 [EC:2.7.11.1]	-	GO:0004672//protein kinase activity	GO:0016310//phosphorylation	probable leucine-rich repeat receptor-like serine/threonine-protein kinase At3g14840-like isoform X1	C2	darkslateblue	3	2
	Glyma.01G119500	UP	K01490|1|0.0|1685|gmx:100789965|AMP deaminase [EC:3.5.4.6]	GO:0005829//cytosol	GO:0003876//AMP deaminase activity	GO:0006188//IMP biosynthetic process	AMP deaminase-like isoform X1	C1	darkmagenta	3	2
	Glyma.01G121400	UP	K06100|1|0.0|805|gmx:100776979|symplekin	-	-	GO:0010467//gene expression	uncharacterized protein LOC100776979 isoform X2	C1	darkslateblue	3	2
	Glyma.01G122300	UP	K03549|1|7e-25|114|pop:POPTR_596946|KUP system potassium uptake protein	-	-	-	uncharacterized protein LOC100816385	C1	na	3	2
	Glyma.01G123900	UP	K09667|1|8e-08|58.5|ppp:PHYPADRAFT_192345|polypeptide N-acetylglucosaminyltransferase [EC:2.4.1.-]	-	-	-	ethylene-overproduction protein 1-like	C1	na	3	2
	Glyma.01G141600	UP	-	-	-	-	uncharacterized protein LOC102666279	C6	greenyellow	4	0
	Glyma.01G141800	UP	-	-	-	-	uncharacterized protein LOC102666279	C7	greenyellow	4	0
	Glyma.01G144500	UP	K10398|1|3e-57|222|mtr:MTR_2g096010|kinesin family member 11;K10394|2|3e-57|222|vcn:VOLCADRAFT_103736|kinesin family member 3/17	GO:0005875//microtubule associated complex	GO:0005524//ATP binding	GO:0007018//microtubule-based movement	armadillo repeat-containing kinesin-like protein 2-like	C1	darkslateblue	4	0
	Glyma.01G153600	UP	K11714|1|1e-07|57.4|sbi:SORBI_09g019070|rhamnogalacturonan II specific xylosyltransferase [EC:2.4.2.-]	GO:0005783//endoplasmic reticulum	-	-	uncharacterized protein LOC100776463	C2	darkslateblue	5	0
	Glyma.01G158400	UP	K08739|1|0.0|2293|gmx:100788019|DNA mismatch repair protein MLH3	-	-	-	DNA mismatch repair protein MLH3-like isoform X4	C1	darkslateblue	4	4
	Glyma.01G158500	UP	K03858|1|1e-104|378|gmx:100795421|phosphatidylinositol glycan, class H	-	-	-	uncharacterized protein LOC100795421 isoform X2	C2	darkslateblue	4	4
	Glyma.01G159000	UP	K01115|1|3e-11|68.9|vcn:VOLCADRAFT_99471|phospholipase D [EC:3.1.4.4]	GO:0005829//cytosol	GO:0017137//Rab GTPase binding	GO:0006886//intracellular protein transport	rab proteins geranylgeranyltransferase component A-like	C1	darkmagenta	4	4
	Glyma.01G161800	UP	K06694|1|1e-11|70.1|sbi:SORBI_01g007540|26S proteasome non-ATPase regulatory subunit 10	-	-	-	hypothetical protein PHAVU_002G103900g	C2	darkslateblue	3	2
	Glyma.01G163300	UP	K15191|1|1e-10|67.0|vvi:100250312|La-related protein 7	-	-	-	la-related protein-like isoform X1	C1	darkmagenta	2	1
	Glyma.01G168700	UP	K13148|1|2e-06|48.9|vvi:100261060|integrator complex subunit 11 [EC:3.1.27.-];K12619|2|3e-06|48.1|vvi:100260845|5'-3' exoribonuclease 2 [EC:3.1.13.-]	GO:0000145//exocyst	GO:0003964//RNA-directed DNA polymerase activity	GO:0006278//RNA-dependent DNA replication	reverse transcriptase family member	C1	darkslateblue	4	0
	Glyma.01G168900	UP	K15223|1|1e-07|58.5|bdi:100831587|upstream activation factor subunit UAF30	-	-	-	zinc finger CCCH domain-containing protein 44-like	C1	darkmagenta	4	0
	Glyma.01G175700	UP	-	-	-	-	-	C1	darkslateblue	2	0
	Glyma.01G176000	UP	-	-	-	-	vam6/Vps39-like protein-like	C1	darkmagenta	2	0
	Glyma.01G176400	UP	K14544|1|0.0|2114|gmx:100779287|U3 small nucleolar RNA-associated protein 22	-	-	-	nucleolar protein 6-like	C1	darkslateblue	2	0
	Glyma.01G177000	DOWN	K12811|1|1e-27|123|vvi:100262258|ATP-dependent RNA helicase DDX46/PRP5 [EC:3.6.4.13]	-	-	-	globulin-1 S allele-like	C8	brown2	2	0
	Glyma.01G179800	UP	K14380|1|2e-06|53.1|pop:POPTR_946533|four and a half LIM domains protein 2	-	GO:0008270//zinc ion binding	-	protein DA1-related 1-like isoformX1	C1	darkslateblue	2	0
	Glyma.01G180100	UP	K11420|1|5e-37|155|bdi:100843697|euchromatic histone-lysine N-methyltransferase [EC:2.1.1.43];K11423|2|2e-21|103|olu:OSTLU_18587|histone-lysine N-methyltransferase SETD2 [EC:2.1.1.43];K11422|5|5e-16|85.9|cme:CMG025C|histone-lysine N-methyltransferase SETD1 [EC:2.1.1.43]	GO:0005694//chromosome	GO:0018024//histone-lysine N-methyltransferase activity	GO:0034968//histone lysine methylation	histone-lysine N-methyltransferase SUVR5-like isoform X1	C2	darkslateblue	2	0
	Glyma.01G180700	UP	-	GO:0005886//plasma membrane	-	-	uncharacterized protein LOC100819922	C6	coral2	2	0
	Glyma.01G184300	UP	K00924|1|0.0|709|ath:AT3G50530|[EC:2.7.1.-]	GO:0005737//cytoplasm	GO:0005509//calcium ion binding	GO:0006468//protein phosphorylation	CDPK-related kinase 5-like	C2	darkslateblue	2	0
	Glyma.01G184400	UP	-	-	-	-	uncharacterized protein LOC100787318	C1	lightsteelblue1	2	0
	Glyma.01G184600	UP	-	-	-	-	uncharacterized protein LOC100794704 isoform X4	C7	orange	2	0
	Glyma.01G186000	UP	K13168|1|0.0|1087|gmx:100792600|splicing factor, arginine/serine-rich 16	-	-	-	CLK4-associating serine/arginine rich protein-like	C1	darkmagenta	4	1
	Glyma.01G187200	UP	-	-	GO:0016301//kinase activity	GO:0016310//phosphorylation	PI-PLC X domain-containing protein At5g67130-like isoform X1	C2	darkslateblue	4	1
	Glyma.01G187400	UP	K02320|1|0.0|2993|gmx:100798779|DNA polymerase alpha subunit A [EC:2.7.7.7]	-	GO:0003887//DNA-directed DNA polymerase activity	GO:0006260//DNA replication	DNA polymerase alpha catalytic subunit-like	C2	darkslateblue	4	1
	Glyma.01G188000	UP	K11430|1|0.0|1714|gmx:100809840|enhancer of zeste [EC:2.1.1.43]	GO:0031519//PcG protein complex	GO:0003727//single-stranded RNA binding	GO:0009294//DNA mediated transformation	histone-lysine N-methyltransferase CLF-like	C2	darkslateblue	4	1
	Glyma.01G188400	UP	K09284|1|0.0|988|gmx:100801975|AP2-like factor, euAP2 lineage	GO:0005634//nucleus	GO:0003700//sequence-specific DNA binding transcription factor activity	GO:0006351//transcription, DNA-dependent	floral homeotic protein APETALA 2-like isoform X3	C1	darkmagenta	4	3
	Glyma.01G191100	UP	K09667|1|2e-15|84.0|ath:AT3G04240|polypeptide N-acetylglucosaminyltransferase [EC:2.4.1.-]	-	-	-	tetratricopeptide repeat protein 13-like	C1	darkslateblue	3	2
	Glyma.01G192100	UP	K03097|1|0.0|692|gmx:100819679|casein kinase II subunit alpha [EC:2.7.11.1]	-	GO:0005524//ATP binding	GO:0006468//protein phosphorylation	casein kinase II subunit alpha-1-like	C11	orange	3	2
	Glyma.01G193200	UP	K15174|1|5e-11|68.9|gmx:100800148|RNA polymerase II-associated factor 1;K01115|2|9e-11|68.2|vcn:VOLCADRAFT_99471|phospholipase D [EC:3.1.4.4]	-	GO:0003779//actin binding	GO:0030036//actin cytoskeleton organization	formin-like protein 6-like	C1	darkmagenta	3	2
	Glyma.01G200200	UP	K00873|1|0.0|933|gmx:100776984|pyruvate kinase [EC:2.7.1.40]	-	GO:0004743//pyruvate kinase activity	GO:0016310//phosphorylation	plastidial pyruvate kinase 3, chloroplastic isoform X1	C2	darkslateblue	3	2
	Glyma.01G200500	UP	K01099|1|3e-48|192|ota:Ot04g02290|phosphatidylinositol-bisphosphatase [EC:3.1.3.36]	-	-	-	type I inositol 1,4,5-trisphosphate 5-phosphatase 2-like isoform X1	C1	darkslateblue	3	2
	Glyma.01G204200	UP	K14498|1|2e-157|553|gmx:100817713|serine/threonine-protein kinase SRK2 [EC:2.7.11.1]	-	GO:0005524//ATP binding	GO:0006468//protein phosphorylation	protein kinase isoform X1	C7	darkseagreen3	3	2
	Glyma.01G206900	UP	K07393|1|7e-15|81.6|vvi:100265305|putative glutathione S-transferase;K14685|2|8e-14|78.2|gmx:100813172|solute carrier family 40 (iron-regulated transporter), member 1	-	-	-	uncharacterized protein LOC102667969	C1	na	3	2
	Glyma.01G209200	UP	-	-	-	-	uncharacterized protein LOC100795053	C1	darkmagenta	3	2
	Glyma.01G209800	UP	K09531|1|0.0|1055|gmx:100817782|DnaJ homolog subfamily C member 11	-	-	-	chaperone protein dnaJ 13-like	C2	darkslateblue	3	2
	Glyma.01G210600	UP	-	-	-	-	oxysterol-binding protein-related protein 2A-like isoform X1	C1	darkslateblue	3	2
	Glyma.01G212200	UP	K15292|1|0.0|1167|gmx:100783306|syntaxin-binding protein 1	-	-	GO:0006904//vesicle docking involved in exocytosis	SNARE-interacting protein KEULE-like isoform X4	C1	darkmagenta	3	2
	Glyma.01G214100	UP	-	-	-	-	cleavage and polyadenylation specificity factor CPSF30-like isoform X1	C2	darkslateblue	3	2
	Glyma.01G216500	UP	K03355|1|0.0|795|gmx:100811816|anaphase-promoting complex subunit 8	GO:0005680//anaphase-promoting complex	-	GO:0030071//regulation of mitotic metaphase/anaphase transition	anaphase-promoting complex subunit 8-like	C2	darkslateblue	3	2
	Glyma.01G219800	UP	K11446|1|0.0|3712|gmx:100819576|histone demethylase JARID1 [EC:1.14.11.-]	GO:0005634//nucleus	GO:0016706//oxidoreductase activity, acting on paired donors, with incorporation or reduction of molecular oxygen, 2-oxoglutarate as one donor, and incorporation of one atom each of oxygen into both donors	GO:0032259//methylation	lysine-specific demethylase rbr-2-like	C2	darkslateblue	2	2
	Glyma.01G229600	UP	K03363|1|0.0|964|gmx:100811967|cell division cycle 20, cofactor of APC complex	-	-	GO:0051301//cell division	cell division cycle 20.1, cofactor of APC complex	C2	darkslateblue	0	0
	Glyma.01G231400	UP	K14826|1|0.0|1011|gmx:100789099|FK506-binding nuclear protein [EC:5.2.1.8]	-	GO:0003755//peptidyl-prolyl cis-trans isomerase activity	GO:0006457//protein folding	peptidyl-prolyl cis-trans isomerase FKBP53-like isoform X1	C2	darkslateblue	0	0
	Glyma.01G233000	UP	-	-	GO:0003677//DNA binding	-	heat stress transcription factor A-1b-like	C1	darkslateblue	0	0
	Glyma.01G233300	UP	K01412|1|7e-11|68.9|osa:4332040|mitochondrial processing peptidase [EC:3.4.24.64]	-	-	-	uncharacterized protein LOC100794716	C1	darkslateblue	0	0
	Glyma.01G241300	UP	K07203|1|0.0|4368|gmx:100816558|FKBP12-rapamycin complex-associated protein	-	GO:0016773//phosphotransferase activity, alcohol group as acceptor	GO:0009793//embryo development ending in seed dormancy	serine/threonine-protein kinase TOR-like isoform 1	C1	darkmagenta	0	0
	Glyma.01G242300	UP	K06638|1|2e-06|53.5|gmx:100817261|mitotic spindle assembly checkpoint protein MAD1	-	-	-	golgin subfamily B member 1-like isoform X2	C1	darkslateblue	0	0
	Glyma.02G000100	UP	K15199|1|0.0|1193|aly:ARALYDRAFT_475365|general transcription factor 3C polypeptide 1	-	-	-	uncharacterized protein LOC100814813 isoform X1	C1	darkslateblue	0	0
	Glyma.02G003200	UP	K08790|1|0.0|1117|gmx:100789649|serine/threonine kinase 38 [EC:2.7.11.1]	-	GO:0005524//ATP binding	GO:0006468//protein phosphorylation	serine/threonine-protein kinase 38-like isoform X1	C1	darkmagenta	0	0
	Glyma.02G004200	UP	-	-	-	-	uncharacterized protein LOC100776852 isoform X1	C2	darkslateblue	0	0
	Glyma.02G007700	UP	K03070|1|0.0|1981|gmx:100815860|preprotein translocase subunit SecA	GO:0016020//membrane	GO:0005524//ATP binding	GO:0017038//protein import	protein translocase subunit SecA, chloroplastic-like isoform X1	C2	darkslateblue	0	0
	Glyma.02G010500	UP	K12820|1|0.0|1367|gmx:100819776|pre-mRNA-splicing factor ATP-dependent RNA helicase DHX15/PRP43 [EC:3.6.4.13]	GO:0005730//nucleolus	GO:0008026//ATP-dependent helicase activity	-	probable pre-mRNA-splicing factor ATP-dependent RNA helicase-like	C2	brown2	0	0
	Glyma.02G012600	DOWN	K10082|1|3e-45|181|mtr:MTR_5g031140|lectin, mannose-binding 2	-	GO:0030246//carbohydrate binding	-	Full=Lectin; AltName	C8	greenyellow	0	0
	Glyma.02G012900	UP	K11798|1|0.0|941|ppp:PHYPADRAFT_176689|bromodomain and WD repeat domain containing protein 1/3;K14963|3|6e-18|92.4|pop:POPTR_832426|COMPASS component SWD3	-	-	-	bromodomain and WD repeat-containing protein 3-like isoform X2	C1	darkmagenta	0	0
	Glyma.02G014200	UP	K01937|1|0.0|1120|gmx:100778080|CTP synthase [EC:6.3.4.2]	-	GO:0003883//CTP synthase activity	GO:0006221//pyrimidine nucleotide biosynthetic process	CTP synthase-like isoform X1	C11	orange	0	0
	Glyma.02G015500	UP	K10406|1|4e-96|352|vvi:100249019|kinesin family member C2/C3	GO:0005875//microtubule associated complex	GO:0005524//ATP binding	GO:0007018//microtubule-based movement	kinesin-4-like	C2	darkslateblue	0	0
	Glyma.02G021900	UP	-	-	-	-	uncharacterized protein LOC100812482	C1	darkmagenta	0	1
	Glyma.02G022000	UP	K08282|1|1e-27|122|ota:Ot16g02900|non-specific serine/threonine protein kinase [EC:2.7.11.1]	-	GO:0000155//phosphorelay sensor kinase activity	GO:0000160//two-component signal transduction system (phosphorelay)	protein TWIN LOV 1-like	C1	darkmagenta	0	1
	Glyma.02G027500	UP	-	GO:0005634//nucleus	-	-	zinc finger MYND domain-containing protein 15-like	C2	na	0	0
	Glyma.02G033400	UP	K15168|1|7e-06|51.2|aly:ARALYDRAFT_472815|mediator of RNA polymerase II transcription subunit 25	-	-	-	uncharacterized protein LOC100797570	C7	plum3	0	0
	Glyma.02G034300	UP	K12822|1|0.0|1449|gmx:100809428|RNA-binding protein 25	-	-	-	RNA-binding protein 25-like isoform X1	C1	darkmagenta	0	0
	Glyma.02G040900	UP	K11855|1|8e-111|400|ppp:PHYPADRAFT_11930|ubiquitin carboxyl-terminal hydrolase 36/42 [EC:3.1.2.15]	-	-	-	ubiquitin carboxyl-terminal hydrolase 17-like	C1	darkmagenta	0	0
	Glyma.02G041400	UP	K10406|1|4e-74|278|gmx:100800016|kinesin family member C2/C3	-	-	-	geminivirus Rep-interacting motor protein-like isoform X2	C1	darkslateblue	0	0
	Glyma.02G044500	DOWN	-	GO:0048046//apoplast	GO:0030145//manganese ion binding	-	putative germin-like protein 9-2-like	C8	midnightblue	0	0
	Glyma.02G048300	UP	K00908|1|0.0|800|osa:4343002|Ca2+/calmodulin-dependent protein kinase [EC:2.7.11.17];K13412|2|9e-124|442|aly:ARALYDRAFT_488060|calcium-dependent protein kinase [EC:2.7.11.1];K00924|3|3e-123|441|ath:AT5G12180|[EC:2.7.1.-]	-	GO:0005509//calcium ion binding	GO:0006468//protein phosphorylation	calcium-dependent protein kinase 28-like isoform X1	C2	darkslateblue	1	0
	Glyma.02G049800	UP	K11294|1|1e-21|103|zma:100273020|nucleolin;K13126|3|3e-17|89.7|vcn:VOLCADRAFT_82578|polyadenylate-binding protein	-	-	-	nucleolin-like	C1	darkmagenta	1	0
	Glyma.02G057600	UP	K11093|1|1e-72|270|mtr:MTR_8g077840|U1 small nuclear ribonucleoprotein 70kDa	-	-	-	U1 small nuclear ribonucleoprotein 70 kDa-like [Cicer arietinum]	C1	darkslateblue	1	0
	Glyma.02G059900	UP	K14380|1|2e-07|57.0|pop:POPTR_946533|four and a half LIM domains protein 2;K11323|3|6e-07|55.1|vcn:VOLCADRAFT_121342|histone arginine demethylase JMJD6 [EC:1.14.11.-]	-	GO:0008270//zinc ion binding	-	protein DA1-related 1-like isoform X1	C5	darkmagenta	1	0
	Glyma.02G060500	UP	K11420|1|9e-35|148|bdi:100843697|euchromatic histone-lysine N-methyltransferase [EC:2.1.1.43];K11423|2|1e-19|98.6|olu:OSTLU_18587|histone-lysine N-methyltransferase SETD2 [EC:2.1.1.43];K11422|5|5e-15|83.2|smo:SELMODRAFT_438147|histone-lysine N-methyltransferase SETD1 [EC:2.1.1.43]	GO:0005694//chromosome	GO:0018024//histone-lysine N-methyltransferase activity	GO:0034968//histone lysine methylation	histone-lysine N-methyltransferase SUVR5-like isoform X1	C1	darkslateblue	1	0
	Glyma.02G062800	UP	-	-	-	-	uncharacterized protein LOC100812484 isoform X1	C2	darkslateblue	1	0
	Glyma.02G065600	UP	K03512|1|0.0|659|ath:AT1G10520|DNA polymerase lambda subunit [EC:2.7.7.7 4.2.99.-]	-	GO:0003887//DNA-directed DNA polymerase activity	GO:0006281//DNA repair	DNA polymerase lambda-like	C2	darkslateblue	1	0
	Glyma.02G069400	UP	K14502|1|5e-98|355|rcu:RCOM_1250130|protein brassinosteroid insensitive 2 [EC:2.7.11.1]	-	GO:0050321//tau-protein kinase activity	GO:0006468//protein phosphorylation	shaggy-related protein kinase eta-like	C6	lightsteelblue1	1	0
	Glyma.02G069900	UP	K14641|1|0.0|670|rcu:RCOM_1122480|apyrase [EC:3.6.1.5]	-	GO:0016787//hydrolase activity	-	apyrase 1-like	C1	plum3	1	0
	Glyma.02G081000	UP	K05841|1|0.0|899|vvi:100250270|sterol 3beta-glucosyltransferase [EC:2.4.1.173]	-	-	-	sterol 3-beta-glucosyltransferase UGT80B1-like isoform X6	C1	darkslateblue	1	0
	Glyma.02G089000	UP	K09291|1|3e-07|56.6|rcu:RCOM_1128370|nucleoprotein TPR	-	-	-	lisH domain and HEAT repeat-containing protein KIAA1468-like isoform X1	C1	darkslateblue	0	1
	Glyma.02G101200	UP	K01051|1|4e-06|52.0|gmx:100776781|pectinesterase [EC:3.1.1.11]	-	-	-	uncharacterized protein LOC100813930 isoform X2	C1	darkslateblue	1	1
	Glyma.02G109500	UP	-	-	-	-	-	C7	na	1	1
	Glyma.02G111700	UP	K15151|1|1e-28|124|aly:ARALYDRAFT_313324|mediator of RNA polymerase II transcription subunit 10	GO:0016272//prefoldin complex	GO:0051082//unfolded protein binding	GO:0006457//protein folding	protein UXT homolog isoform X2	C1	darkslateblue	1	1
	Glyma.02G115600	UP	-	-	GO:0008168//methyltransferase activity	GO:0032259//methylation	probable methyltransferase PMT4-like isoform X1	C2	darkslateblue	1	1
	Glyma.02G123200	UP	-	-	-	-	uncharacterized protein At1g04910-like	C7	darkslateblue	1	1
	Glyma.02G123300	UP	K14050|1|1e-128|457|gmx:100807900|geranylgeranyl transferase type-2 subunit alpha [EC:2.5.1.60]	-	-	-	uncharacterized protein LOC100807900	C7	na	1	1
	Glyma.02G126300	UP	K04077|1|0.0|740|bdi:100842360|chaperonin GroEL	GO:0005737//cytoplasm	GO:0005524//ATP binding	GO:0042026//protein refolding	chaperonin 60 subunit beta 4, chloroplastic-like	C11	na	1	1
	Glyma.02G129300	UP	K04733|1|5e-131|467|smo:SELMODRAFT_159261|interleukin-1 receptor-associated kinase 4 [EC:2.7.11.1];K13430|4|2e-81|302|pop:POPTR_548061|serine/threonine-protein kinase PBS1 [EC:2.7.11.1]	-	GO:0004672//protein kinase activity	-	proline-rich receptor-like protein kinase PERK10-like isoform X1	C10	darkslateblue	1	1
	Glyma.02G133400	UP	-	-	-	-	uncharacterized protein LOC100805552 isoform X1	C1	darkmagenta	1	0
	Glyma.02G135700	UP	K10400|1|0.0|4595|gmx:100809655|kinesin family member 15	-	-	-	phragmoplast orienting kinesin 2-like	C2	darkslateblue	1	0
	Glyma.02G136800	UP	-	-	-	-	uncharacterized protein LOC100811262	C1	darkmagenta	1	0
	Glyma.02G144000	UP	K01115|1|1e-06|54.3|vcn:VOLCADRAFT_99471|phospholipase D [EC:3.1.4.4];K03256|3|4e-06|52.8|vcn:VOLCADRAFT_119181|tRNA (adenine-N(1)-)-methyltransferase non-catalytic subunit;K14306|4|9e-06|51.6|bdi:100835393|nuclear pore complex protein Nup62	-	-	-	uncharacterized protein LOC100797045 isoform X1	C1	na	1	0
	Glyma.02G144500	UP	K14497|1|8e-24|111|vvi:100241034|protein phosphatase 2C [EC:3.1.3.16]	-	GO:0004672//protein kinase activity	-	uncharacterized protein LOC100781476 isoform X1	C1	darkslateblue	1	0
	Glyma.02G145600	UP	K01099|1|5e-48|191|ota:Ot04g02290|phosphatidylinositol-bisphosphatase [EC:3.1.3.36]	-	GO:0052659//inositol-1,3,4,5-tetrakisphosphate 5-phosphatase activity	GO:0046854//phosphatidylinositol phosphorylation	type I inositol 1,4,5-trisphosphate 5-phosphatase CVP2-like isoform X1	C2	darkslateblue	1	0
	Glyma.02G145700	DOWN	-	GO:0016020//membrane	GO:0045735//nutrient reservoir activity	GO:0008643//carbohydrate transport	sucrose-binding protein 2 precursor	C8	darkslateblue	1	0
	Glyma.02G146900	UP	K11294|1|4e-06|53.1|osa:4337032|nucleolin;K14306|2|4e-06|53.1|ath:AT2G45000|nuclear pore complex protein Nup62;K12891|3|5e-06|52.8|osa:4345884|splicing factor, arginine/serine-rich 2	-	-	-	protein TIME FOR COFFEE-like isoform X1	C7	coral2	1	0
	Glyma.02G147400	UP	K01115|1|1e-06|54.3|vcn:VOLCADRAFT_99471|phospholipase D [EC:3.1.4.4]	-	GO:0005525//GTP binding	GO:0008152//metabolic process	uncharacterized protein LOC100785233 isoform X1	C1	darkslateblue	1	0
	Glyma.02G149900	UP	K10767|1|2e-27|122|sbi:SORBI_06g033940|alkylated DNA repair protein alkB homolog 5 [EC:1.14.11.-];K01051|3|2e-10|66.2|gmx:100776781|pectinesterase [EC:3.1.1.11]	-	GO:0016491//oxidoreductase activity	-	uncharacterized protein LOC100791586	C1	darkmagenta	1	0
	Glyma.02G150200	UP	-	-	-	-	uncharacterized protein LOC100792646 isoform X3	C1	darkmagenta	1	0
	Glyma.02G152500	DOWN	-	-	-	-	classical arabinogalactan protein 26-like	C3	coral2	1	0
	Glyma.02G154800	UP	-	-	-	-	uncharacterized protein LOC100800938 isoform X1	C1	darkslateblue	1	0
	Glyma.02G155000	UP	K01509|1|5e-61|235|olu:OSTLU_6399|adenosinetriphosphatase [EC:3.6.1.3];K13254|2|3e-59|229|bdi:100828523|spastin [EC:3.6.4.3]	-	GO:0017111//nucleoside-triphosphatase activity	-	uncharacterized protein LOC100800938 isoform X2	C1	darkslateblue	1	0
	Glyma.02G155200	UP	K10858|1|0.0|1869|gmx:100802535|DNA mismatch repair protein PMS2	-	GO:0097159//organic cyclic compound binding	GO:0006259//DNA metabolic process	DNA mismatch repair protein PMS1-like	C2	darkslateblue	1	0
	Glyma.02G158100	UP	-	-	-	-	uncharacterized protein LOC100780584 isoform X1	C1	na	1	0
	Glyma.02G167700	DOWN	-	-	-	-	universal stress protein A-like protein-like	C8	greenyellow	1	1
	Glyma.02G168900	UP	K14792|1|0.0|3486|gmx:100797745|rRNA biogenesis protein RRP5	-	-	-	protein RRP5 homolog isoform X1	C1	darkslateblue	1	1
	Glyma.02G179400	UP	-	-	-	-	uncharacterized protein LOC102663682	C8	na	1	0
	Glyma.02G181200	UP	K02999|1|0.0|1306|gmx:100779532|DNA-directed RNA polymerase I subunit RPA1 [EC:2.7.7.6]	-	GO:0005488//binding	-	DNA-directed RNA polymerase I subunit rpa1-like	C1	na	1	0
	Glyma.02G184300	UP	K03013|1|4e-106|384|vvi:100258335|DNA-directed RNA polymerases I, II, and III subunit RPABC1;K13457|3|2e-71|269|vvi:100252764|disease resistance protein RPM1	-	-	-	putative disease resistance protein RGA4-like isoform X1	C11	na	1	1
	Glyma.02G184600	UP	K05768|1|0.0|924|vvi:100254775|gelsolin	-	-	-	villin-3-like isoform X1	C1	darkmagenta	1	1
	Glyma.02G193200	UP	-	-	-	-	uncharacterized protein LOC100805715	C1	antiquewhite2	1	0
	Glyma.02G193800	UP	-	-	-	-	uncharacterized protein LOC102660702	C1	darkmagenta	1	0
	Glyma.02G196500	UP	-	-	GO:0003677//DNA binding	-	BEL1-like homeodomain protein 1-like isoformX1	C5	antiquewhite2	1	0
	Glyma.02G197100	UP	-	-	-	-	-	C9	lightpink3	1	0
	Glyma.02G198100	UP	-	-	-	-	protein CLEC16A-like isoform X1	C6	darkgreen	1	0
	Glyma.02G198700	UP	K04682|1|1e-84|313|smo:SELMODRAFT_445661|E2F transcription factor 4/5	-	-	-	transcription factor E2FA-like	C1	darkslateblue	1	0
	Glyma.02G205600	DOWN	K03283|1|0.0|1289|gmx:100790356|heat shock 70kDa protein 1/8	-	GO:0005524//ATP binding	GO:0006950//response to stress	heat shock 70 kDa protein-like	C9	brown2	1	0
	Glyma.02G211200	UP	K03686|1|3e-80|297|osa:4339933|molecular chaperone DnaJ	-	-	-	chaperone protein dnaJ 1, mitochondrial-like isoform X2	C1	na	1	1
	Glyma.02G214300	UP	K10395|1|0.0|2527|gmx:100817984|kinesin family member 4/7/21/27	GO:0005875//microtubule associated complex	GO:0005524//ATP binding	GO:0007018//microtubule-based movement	chromosome-associated kinesin KIF4-like isoform X2	C2	darkslateblue	1	1
	Glyma.02G214700	UP	K00327|1|0.0|1081|gmx:547712|NADPH-ferrihemoprotein reductase [EC:1.6.2.4]	GO:0005789//endoplasmic reticulum membrane	GO:0003958//NADPH-hemoprotein reductase activity	GO:0055114//oxidation-reduction process	P450 reductase	C1	na	1	1
	Glyma.02G216000	UP	K10592|1|0.0|7177|gmx:100777899|E3 ubiquitin-protein ligase HUWE1 [EC:6.3.2.19]	GO:0005622//intracellular	GO:0004842//ubiquitin-protein ligase activity	GO:0016567//protein ubiquitination	E3 ubiquitin-protein ligase UPL1-like isoform X1	C1	darkmagenta	1	1
	Glyma.02G219300	UP	K08869|1|1e-107|369|gmx:100817043|aarF domain-containing kinase	-	GO:0016772//transferase activity, transferring phosphorus-containing groups	-	uncharacterized aarF domain-containing protein kinase At5g05200, chloroplastic-like isoform X1	C2	darkslateblue	1	1
	Glyma.02G220600	UP	-	-	-	-	zinc finger with UFM1-specific peptidase domain protein-like isoform X1	C2	darkslateblue	1	1
	Glyma.02G221300	UP	K07456|1|7e-84|310|ppp:PHYPADRAFT_186791|DNA mismatch repair protein MutS2	-	-	-	DNA mismatch repair protein Msh2-like isoform X1	C1	na	1	1
	Glyma.02G223700	UP	K12135|1|2e-15|82.8|aly:ARALYDRAFT_488429|zinc finger protein CONSTANS;K12130|4|2e-07|56.2|osa:4347674|pseudo-response regulator 5;K12131|5|1e-06|53.5|aly:ARALYDRAFT_496148|pseudo-response regulator 3	GO:0005622//intracellular	GO:0008270//zinc ion binding	-	zinc finger protein CONSTANS-LIKE 9-like isoform X1	C11	orange	1	1
	Glyma.02G226300	UP	K10140|1|0.0|994|gmx:100527914|DNA damage-binding protein 2	-	GO:0008270//zinc ion binding	-	protein DAMAGED DNA-BINDING 2-like isoform X2	C1	darkslateblue	1	1
	Glyma.02G226900	UP	K03695|1|2e-13|77.4|mtr:MTR_6g013660|ATP-dependent Clp protease ATP-binding subunit ClpB	-	-	-	uncharacterized protein LOC100804458 isoform X2	C1	darkmagenta	1	1
	Glyma.02G230800	UP	K12129|1|3e-08|57.8|vvi:100246836|pseudo-response regulator 7;K12130|2|6e-08|56.6|sbi:SORBI_05g003660|pseudo-response regulator 5;K12128|3|8e-08|56.2|aly:ARALYDRAFT_483843|pseudo-response regulator 9	-	-	-	uncharacterized protein LOC100803772 isoform X1	C11	orange	1	0
	Glyma.02G233600	UP	K06173|1|0.0|679|gmx:100776655|tRNA pseudouridine38-40 synthase [EC:5.4.99.12]	-	GO:0009982//pseudouridine synthase activity	GO:0001522//pseudouridine synthesis	putative tRNA pseudouridine synthase-like isoform X1	C2	na	1	0
	Glyma.02G235800	UP	K03514|1|3e-06|53.5|ppp:PHYPADRAFT_166007|DNA polymerase sigma subunit [EC:2.7.7.7]	-	-	-	uncharacterized protein LOC100814626 isoform X1	C1	darkmagenta	1	0
	Glyma.02G239600	UP	K14486|1|7e-166|583|rcu:RCOM_1597120|auxin response factor	GO:0005634//nucleus	GO:0003677//DNA binding	GO:0006355//regulation of transcription, DNA-dependent	auxin response factor 8-like isoform X1	C2	darkslateblue	1	0
	Glyma.02G243800	UP	K13104|1|3e-29|129|mtr:MTR_5g077800|zinc finger protein 830	-	-	-	nucleolar and coiled-body phosphoprotein 1 isoform X3	C2	darkslateblue	1	0
	Glyma.02G247500	UP	K13205|1|8e-155|546|gmx:100800202|A1 cistron-splicing factor AAR2	-	-	-	protein AAR2 homolog isoform X1	C2	na	0	1
	Glyma.02G248300	UP	K12397|1|0.0|1986|gmx:100802718|AP-3 complex subunit beta	GO:0030123//AP-3 adaptor complex	-	GO:0016192//vesicle-mediated transport	AP3-complex subunit beta-A-like	C1	darkslateblue	0	1
	Glyma.02G251900	UP	K14684|1|1e-72|272|smo:SELMODRAFT_409897|solute carrier family 25 (mitochondrial phosphate transporter), member 23/24/25/41	GO:0016020//membrane	-	GO:0006810//transport	mitochondrial substrate carrier family protein V-like isoform X4	C5	greenyellow	0	1
	Glyma.02G252200	UP	-	-	-	-	cucumisin-like	C2	darkslateblue	0	1
	Glyma.02G258100	UP	K03348|1|0.0|2538|pop:POPTR_765590|anaphase-promoting complex subunit 1	GO:0005680//anaphase-promoting complex	-	-	anaphase-promoting complex subunit 1-like isoform X2	C2	darkslateblue	1	1
	Glyma.02G268300	UP	-	-	-	-	uncharacterized protein LOC100799322 isoform X2	C2	na	3	4
	Glyma.02G270400	UP	K06995|1|6e-14|76.6|mtr:MTR_6g060170|	-	-	-	uncharacterized protein LOC100776314	C2	lightpink3	3	4
	Glyma.02G271900	UP	K06669|1|0.0|2345|gmx:100779503|structural maintenance of chromosome 3 (chondroitin sulfate proteoglycan 6)	GO:0005694//chromosome	GO:0005524//ATP binding	GO:0007062//sister chromatid cohesion	structural maintenance of chromosomes protein 3-like	C1	darkmagenta	3	3
	Glyma.02G276200	UP	K15336|1|1e-38|161|vvi:100259391|tRNA (cytosine38-C5)-methyltransferase [EC:2.1.1.204];K01115|4|2e-16|87.8|vcn:VOLCADRAFT_99471|phospholipase D [EC:3.1.4.4]	-	-	-	pentatricopeptide repeat-containing protein At1g71210-like	C1	na	3	3
	Glyma.02G280400	UP	K11493|1|7e-16|85.5|ota:Ot03g05690|regulator of chromosome condensation;K10615|2|1e-15|84.3|cme:CMB070C|E3 ubiquitin-protein ligase HERC4 [EC:6.3.2.19]	GO:0005938//cell cortex	GO:0046872//metal ion binding	GO:0032065//cortical protein anchoring	uncharacterized protein LOC100806439 isoform X3	C1	darkmagenta	3	3
	Glyma.02G281000	UP	K11367|1|0.0|2932|gmx:100808039|chromodomain-helicase-DNA-binding protein 1 [EC:3.6.4.12]	-	-	-	chromodomain-helicase-DNA-binding protein 1-like	C1	darkslateblue	3	2
	Glyma.02G290200	UP	K14550|1|0.0|4175|gmx:100798087|U3 small nucleolar RNA-associated protein 10	-	-	-	uncharacterized protein At3g06530-like isoform X1	C2	darkslateblue	3	1
	Glyma.02G290500	UP	K14776|1|0.0|1468|gmx:100792106|ATP-dependent RNA helicase DDX10/DBP4 [EC:3.6.4.13]	-	GO:0003723//RNA binding	-	DEAD-box ATP-dependent RNA helicase 32-like isoform X1	C1	darkslateblue	3	1
	Glyma.02G290600	UP	-	-	-	-	uncharacterized protein LOC100798619	C1	na	3	1
	Glyma.02G292200	UP	K08741|1|0.0|1273|gmx:100794332|DNA mismatch repair protein MSH5	-	-	-	DNA mismatch repair protein MSH5-like isoform X1	C2	na	2	1
	Glyma.02G292300	UP	-	-	-	-	uncharacterized protein LOC100798096 isoform X4	C1	darkmagenta	2	1
	Glyma.02G293200	UP	K12811|1|5e-15|81.6|vvi:100262258|ATP-dependent RNA helicase DDX46/PRP5 [EC:3.6.4.13];K12837|5|2e-14|80.1|mtr:MTR_3g005670|splicing factor U2AF 65 kDa subunit	-	-	-	splicing factor, suppressor of white-apricot homolog isoform X1	C1	darkslateblue	2	1
	Glyma.02G298200	UP	-	GO:0005634//nucleus	GO:0050660//flavin adenine dinucleotide binding	GO:0006355//regulation of transcription, DNA-dependent	putative DUF21 domain-containing protein At3g13070, chloroplastic-like isoform X1	C1	darkslateblue	2	1
	Glyma.02G298300	UP	K05666|1|1e-126|452|olu:OSTLU_35503|ATP-binding cassette, subfamily C (CFTR/MRP), member 2;K05658|3|1e-30|134|ath:AT3G28415|ATP-binding cassette, subfamily B (MDR/TAP), member 1	GO:0016021//integral to membrane	GO:0042626//ATPase activity, coupled to transmembrane movement of substances	GO:0055085//transmembrane transport	ABC transporter C family member 3-like	C6	na	2	1
	Glyma.02G299600	UP	K10878|1|0.0|643|gmx:100813920|meiotic recombination protein SPO11	GO:0005694//chromosome	GO:0005524//ATP binding	GO:0051026//chiasma assembly	meiotic recombination protein SPO11-1-like isoform X1	C2	na	2	1
	Glyma.02G299700	UP	K05389|1|7e-105|379|osa:4334137|potassium channel subfamily K, other eukaryote	GO:0016021//integral to membrane	GO:0005267//potassium channel activity	GO:0071805//potassium ion transmembrane transport	two-pore potassium channel 1-like	C3	floralwhite	2	1
	Glyma.02G300400	DOWN	K13448|1|4e-06|50.8|zma:100280890|calcium-binding protein CML;K09060|2|7e-06|50.1|aly:ARALYDRAFT_482512|plant G-box-binding factor	-	-	-	leucine-rich repeat extensin-like protein 3-like	C8	darkslateblue	2	1
	Glyma.02G301000	UP	K03500|1|0.0|910|mtr:MTR_5g096020|16S rRNA (cytosine967-C5)-methyltransferase [EC:2.1.1.176]	-	GO:0008649//rRNA methyltransferase activity	GO:0031167//rRNA methylation	putative ribosomal RNA methyltransferase NOP2-like	C2	darkslateblue	2	1
	Glyma.02G304000	UP	K01115|1|3e-11|69.3|vcn:VOLCADRAFT_99471|phospholipase D [EC:3.1.4.4]	-	-	-	armadillo repeat-containing protein 8-like isoform X1	C1	darkslateblue	2	1
	Glyma.02G305400	DOWN	K08913|1|8e-150|453|gmx:100793702|light-harvesting complex II chlorophyll a/b binding protein 2	GO:0010287//plastoglobule	GO:0046872//metal ion binding	GO:0009765//photosynthesis, light harvesting	uncharacterized protein LOC100793702	C9	brown2	2	1
	Glyma.02G305900	UP	K14489|1|0.0|2462|gmx:100781655|arabidopsis histidine kinase 2/3/4 (cytokinin receptor) [EC:2.7.13.3]	GO:0016020//membrane	GO:0000155//phosphorelay sensor kinase activity	GO:0023014//signal transduction by phosphorylation	histidine kinase 2-like isoform X1	C1	darkslateblue	2	1
	Glyma.02G309100	UP	K10638|1|0.0|1039|gmx:100786796|E3 ubiquitin-protein ligase UHRF1 [EC:6.3.2.19]	GO:0010369//chromocenter	GO:0010385//double-stranded methylated DNA binding	GO:0031508//centromeric heterochromatin assembly	E3 ubiquitin-protein ligase ORTHRUS 2-like isoform X1	C2	darkslateblue	1	0
	Glyma.02G309200	UP	-	-	-	-	uncharacterized protein LOC100787343 isoform X1	C2	na	1	0
	Glyma.02G310600	UP	K15559|1|4e-10|65.9|ota:Ot05g02000|regulator of Ty1 transposition protein 103;K01051|2|9e-10|64.7|gmx:100776781|pectinesterase [EC:3.1.1.11];K01785|3|2e-08|60.1|ath:AT5G15140|aldose 1-epimerase [EC:5.1.3.3];K01115|4|2e-08|60.1|vcn:VOLCADRAFT_99471|phospholipase D [EC:3.1.4.4]	-	-	-	uncharacterized protein LOC778196	C1	darkmagenta	1	0
	Glyma.03G009200	UP	-	GO:0016592//mediator complex	GO:0001104//RNA polymerase II transcription cofactor activity	GO:0006357//regulation of transcription from RNA polymerase II promoter	mediator of RNA polymerase II transcription subunit 12-like isoform X1	C1	darkmagenta	0	1
	Glyma.03G011400	UP	K15601|1|2e-157|377|gmx:100805723|lysine-specific demethylase 3 [EC:1.14.11.-]	-	-	-	uncharacterized protein LOC100780803 isoform X1	C1	darkslateblue	0	1
	Glyma.03G013600	UP	K15440|1|0.0|795|gmx:100799177|tRNA-specific adenosine deaminase 1 [EC:3.5.4.-]	-	-	-	tRNA-specific adenosine deaminase 1-like	C2	darkslateblue	0	1
	Glyma.03G014000	UP	-	-	-	-	K(+) efflux antiporter 2, chloroplastic-like	C2	darkslateblue	0	1
	Glyma.03G014700	UP	K14805|1|0.0|1385|gmx:100806018|ATP-dependent RNA helicase DDX24/MAK5 [EC:3.6.4.13]	-	GO:0003676//nucleic acid binding	-	DEAD-box ATP-dependent RNA helicase 13-like	C1	na	0	1
	Glyma.03G018000	UP	K15277|1|6e-15|80.5|gmx:100791781|solute carrier family 35 (adenosine 3'-phospho 5'-phosphosulfate transporter), member B3	-	-	-	putative ribonuclease H protein At1g65750-like	C11	plum3	0	1
	Glyma.03G020100	UP	K14079|1|1e-33|143|mtr:MTR_005s0002|poly(A) RNA polymerase GLD2 [EC:2.7.7.19];K03514|2|9e-16|84.3|pop:POPTR_579472|DNA polymerase sigma subunit [EC:2.7.7.7]	-	-	-	uncharacterized protein LOC100818029	C1	darkmagenta	0	1
	Glyma.03G021000	UP	K00142|1|0.0|1804|gmx:100820175|acyl-CoA synthetase [EC:6.2.1.-]	-	GO:0003824//catalytic activity	-	putative acyl-activating enzyme 19-like isoform X2	C1	darkslateblue	0	1
	Glyma.03G022900	UP	K13462|1|0.0|899|rcu:RCOM_0708240|guanine nucleotide-exchange factor	GO:0005634//nucleus	GO:0005086//ARF guanyl-nucleotide exchange factor activity	GO:0032012//regulation of ARF protein signal transduction	brefeldin A-inhibited guanine nucleotide-exchange protein 2-like	C1	darkslateblue	0	1
	Glyma.03G027900	UP	K01409|1|0.0|724|gmx:100784367|O-sialoglycoprotein endopeptidase [EC:3.4.24.57]	GO:0005743//mitochondrial inner membrane	GO:0004222//metalloendopeptidase activity	GO:0016556//mRNA modification	probable tRNA N6-adenosine threonylcarbamoyltransferase, mitochondrial-like	C1	darkslateblue	0	0
	Glyma.03G032900	UP	K03514|1|8e-20|99.4|vvi:100259006|DNA polymerase sigma subunit [EC:2.7.7.7]	-	-	-	uncharacterized protein LOC100809291 isoform X1	C1	darkmagenta	0	0
	Glyma.03G035600	DOWN	-	-	-	-	non-specific lipid-transfer protein 3-like	C12	darkolivegreen4	0	2
	Glyma.03G037000	UP	K03013|1|0.0|646|vvi:100258335|DNA-directed RNA polymerases I, II, and III subunit RPABC1;K13457|2|5e-72|271|vvi:100252764|disease resistance protein RPM1	-	-	-	putative disease resistance RPP13-like protein 1-like	C1	na	0	2
	Glyma.03G039300	UP	K03013|1|0.0|665|vvi:100258335|DNA-directed RNA polymerases I, II, and III subunit RPABC1;K13457|2|4e-70|265|rcu:RCOM_0742270|disease resistance protein RPM1	-	-	-	putative disease resistance protein At3g14460-like	C1	na	0	2
	Glyma.03G040400	DOWN	-	-	-	GO:0006810//transport	uncharacterized protein LOC100817318 precursor	C8	darkseagreen3	0	2
	Glyma.03G043000	UP	K03013|1|2e-164|578|vvi:100258335|DNA-directed RNA polymerases I, II, and III subunit RPABC1;K13457|3|5e-63|241|vvi:100252764|disease resistance protein RPM1	-	-	-	putative disease resistance protein At3g14460-like isoform X1	C1	na	0	2
	Glyma.03G043500	UP	K03013|1|2e-173|609|vvi:100258335|DNA-directed RNA polymerases I, II, and III subunit RPABC1;K13457|3|8e-72|271|vvi:100252764|disease resistance protein RPM1	-	-	-	putative disease resistance protein At3g14460-like isoform X1	C1	na	0	2
	Glyma.03G043800	UP	K03013|1|1e-06|53.1|vvi:100258335|DNA-directed RNA polymerases I, II, and III subunit RPABC1	-	GO:0043531//ADP binding	GO:0006952//defense response	putative disease resistance protein At3g14460-like	C1	darkslateblue	0	2
	Glyma.03G044000	UP	K03013|1|2e-164|578|vvi:100258335|DNA-directed RNA polymerases I, II, and III subunit RPABC1;K13457|3|7e-65|248|vvi:100252764|disease resistance protein RPM1	-	-	-	putative disease resistance RPP13-like protein 1-like isoform X1	C1	na	0	2
	Glyma.03G045100	UP	K03013|1|2e-48|191|vvi:100258335|DNA-directed RNA polymerases I, II, and III subunit RPABC1;K13457|3|4e-28|124|rcu:RCOM_0742270|disease resistance protein RPM1	-	-	-	hypothetical protein PHAVU_010G064700g	C1	darkslateblue	1	2
	Glyma.03G045500	UP	K03013|1|4e-50|196|vvi:100258335|DNA-directed RNA polymerases I, II, and III subunit RPABC1;K13457|2|2e-27|121|pop:POPTR_755797|disease resistance protein RPM1	-	-	-	putative disease resistance RPP13-like protein 1-like	C1	darkslateblue	1	2
	Glyma.03G048000	UP	-	-	GO:0016874//ligase activity	-	uncharacterized protein LOC102665173 isoform X1	C7	lightpink3	1	2
	Glyma.03G057600	UP	K06100|1|0.0|1769|gmx:100776979|symplekin	-	-	GO:0010467//gene expression	uncharacterized protein LOC100779360 isoform X2	C1	darkslateblue	0	2
	Glyma.03G065500	UP	K15382|1|1e-57|221|gmx:100776607|solute carrier family 50 (sugar transporter)	GO:0016020//membrane	-	GO:0006810//transport	uncharacterized protein LOC100819815	C1	lightsteelblue1	0	3
	Glyma.03G066700	UP	K00011|1|3e-131|467|ath:AT2G37790|aldehyde reductase [EC:1.1.1.21];K00002|2|1e-122|438|osa:4338987|alcohol dehydrogenase (NADP+) [EC:1.1.1.2];K08243|3|1e-59|229|mtr:MTR_5g097900|6'-deoxychalcone synthase [EC:2.3.1.170]	-	GO:0016491//oxidoreductase activity	GO:0055114//oxidation-reduction process	aldo-keto reductase family 4 member C9-like	C1	darkslateblue	0	3
	Glyma.03G069800	UP	K08269|1|0.0|934|gmx:100791596|unc51-like kinase [EC:2.7.11.1]	-	GO:0004672//protein kinase activity	-	serine/threonine-protein kinase ATG1-like isoform X4	C1	darkmagenta	0	2
	Glyma.03G075200	UP	K03013|1|1e-166|586|vvi:100258335|DNA-directed RNA polymerases I, II, and III subunit RPABC1;K13457|5|4e-66|252|pop:POPTR_755797|disease resistance protein RPM1	-	GO:0043531//ADP binding	GO:0006952//defense response	NB-LRR type disease resistance protein	C1	na	0	2
	Glyma.03G081300	UP	K03126|1|3e-12|73.9|vvi:100242486|transcription initiation factor TFIID subunit 12;K14486|2|5e-11|70.1|ath:AT5G20730|auxin response factor;K04498|4|1e-09|65.1|ppp:PHYPADRAFT_10108|E1A/CREB-binding protein [EC:2.3.1.48]	-	-	-	uncharacterized protein LOC100814315 isoform X5	C1	darkmagenta	0	2
	Glyma.03G089000	UP	-	-	-	-	uncharacterized protein LOC100797051	C1	darkmagenta	0	2
	Glyma.03G096900	UP	K08657|1|0.0|575|gmx:100808057|taspase, threonine aspartase, 1 [EC:3.4.25.-]	-	GO:0004298//threonine-type endopeptidase activity	GO:0033345//asparagine catabolic process via L-aspartate	putative threonine aspartase-like isoform X1	C1	darkslateblue	0	2
	Glyma.03G099400	UP	-	GO:0005840//ribosome	GO:0003735//structural constituent of ribosome	GO:0006412//translation	uncharacterized protein LOC100500222	C2	darkslateblue	0	2
	Glyma.03G105500	UP	K00924|1|5e-120|430|ath:AT5G47070|[EC:2.7.1.-];K05658|5|8e-98|356|vvi:100262734|ATP-binding cassette, subfamily B (MDR/TAP), member 1	-	GO:0005524//ATP binding	GO:0006468//protein phosphorylation	probable receptor-like protein kinase At5g47070-like isoform X1	C1	darkslateblue	0	1
	Glyma.03G110500	UP	K14164|1|0.0|1408|gmx:100787365|glycyl-tRNA synthetase [EC:6.1.1.14]	GO:0005737//cytoplasm	GO:0005524//ATP binding	GO:0006426//glycyl-tRNA aminoacylation	glycine--tRNA ligase 2, chloroplastic/mitochondrial-like isoform X1	C2	darkslateblue	0	1
	Glyma.03G113800	UP	-	-	-	-	uncharacterized protein LOC100796351 isoform X3	C1	darkslateblue	0	1
	Glyma.03G118400	UP	K12604|1|0.0|4546|gmx:100783935|CCR4-NOT transcription complex subunit 1	-	-	-	CCR4-NOT transcription complex subunit 1-like isoform X5	C1	darkslateblue	0	1
	Glyma.03G126700	UP	-	-	-	-	F-box protein At2g26850-like isoform X1	C6	na	0	1
	Glyma.03G131800	UP	K03860|1|0.0|1340|gmx:100793897|phosphatidylinositol glycan, class Q	GO:0016021//integral to membrane	GO:0017176//phosphatidylinositol N-acetylglucosaminyltransferase activity	GO:0006506//GPI anchor biosynthetic process	uncharacterized protein LOC100793897 isoform X1	C2	darkslateblue	0	1
	Glyma.03G133500	UP	K09523|1|2e-20|100|bdi:100820991|DnaJ homolog subfamily C member 3;K09527|2|2e-20|100|ota:Ot09g00550|DnaJ homolog subfamily C member 7	-	-	-	uncharacterized protein LOC100809278 isoform X1	C1	darkmagenta	0	1
	Glyma.03G133700	UP	K11665|1|0.0|2854|gmx:100780615|DNA helicase INO80 [EC:3.6.4.12]	-	GO:0003677//DNA binding	GO:0045739//positive regulation of DNA repair	DNA helicase INO80-like	C1	darkmagenta	0	1
	Glyma.03G139500	UP	-	-	-	-	uncharacterized protein LOC100812148	C2	darkslateblue	0	1
	Glyma.03G144400	DOWN	-	-	-	GO:0009790//embryo development	soybean seed maturation polypeptides	C8	darkslateblue	0	1
	Glyma.03G152000	UP	K13917|1|0.0|838|vvi:100256199|mRNA-capping enzyme [EC:2.7.7.50 3.1.3.33]	-	GO:0004721//phosphoprotein phosphatase activity	GO:0006397//mRNA processing	mRNA-capping enzyme-like isoform X2	C1	darkslateblue	0	2
	Glyma.03G153900	UP	K14538|1|5e-18|89.4|osa:4325442|nuclear GTP-binding protein	-	-	-	uncharacterized protein LOC100784201 isoform X1	C2	darkslateblue	0	2
	Glyma.03G154000	UP	K08332|1|3e-28|125|vcn:VOLCADRAFT_41528|vacuolar protein 8;K10523|4|5e-17|88.2|sbi:SORBI_07g006510|speckle-type POZ protein	-	-	-	ARM REPEAT PROTEIN INTERACTING WITH ABF2-like	C2	darkslateblue	0	2
	Glyma.03G156800	UP	K08857|1|7e-128|455|gmx:100810347|NIMA (never in mitosis gene a)-related kinase [EC:2.7.11.1]	-	GO:0004674//protein serine/threonine kinase activity	GO:0006468//protein phosphorylation	serine/threonine-protein kinase Nek4-like isoform X6	C9	darkslateblue	0	2
	Glyma.03G157600	UP	-	-	-	-	-	C12	darkolivegreen4	0	2
	Glyma.03G159400	UP	K16075|1|2e-102|370|gmx:100812149|magnesium transporter	GO:0016020//membrane	GO:0015095//magnesium ion transmembrane transporter activity	GO:0055085//transmembrane transport	magnesium transporter MRS2-I-like isoform X1	C1	darkslateblue	0	2
	Glyma.03G163000	UP	K00620|1|1e-29|129|ota:Ot08g02650|glutamate N-acetyltransferase / amino-acid N-acetyltransferase [EC:2.3.1.35 2.3.1.1]	GO:0009941//chloroplast envelope	-	GO:0010224//response to UV-B	UPF0420 protein C16orf58 homolog	C2	darkslateblue	0	2
	Glyma.03G163500	DOWN	-	-	GO:0045735//nutrient reservoir activity	-	Full=Glycinin G1; Contains	C8	greenyellow	0	2
	Glyma.03G166400	UP	K14491|1|2e-11|70.1|ath:AT3G62670|two-component response regulator ARR-B family	-	GO:0003677//DNA binding	-	protein PHR1-LIKE 1-like isoform X1	C1	darkslateblue	0	2
	Glyma.03G167000	UP	K13217|1|0.0|1659|gmx:100787373|pre-mRNA-processing factor 39	-	-	-	pre-mRNA-processing factor 39-like isoform X1	C1	darkslateblue	0	2
	Glyma.03G169500	UP	K10357|1|0.0|1468|aly:ARALYDRAFT_887631|myosin V;K03165|3|0.0|1134|ota:Ot06g03550|DNA topoisomerase III [EC:5.99.1.2];K09291|4|3e-09|64.3|bdi:100825730|nucleoprotein TPR	GO:0005777//peroxisome	GO:0017137//Rab GTPase binding	GO:0048767//root hair elongation	myosin-6-like isoform X2	C2	darkslateblue	0	2
	Glyma.03G178200	UP	-	-	-	-	protein IQ-DOMAIN 1-like isoform X1	C1	darkslateblue	0	1
	Glyma.03G179400	UP	-	-	-	-	-	C5	antiquewhite2	2	1
	Glyma.03G180200	UP	K10661|1|1e-08|60.5|gmx:100811171|E3 ubiquitin-protein ligase MARCH6 [EC:6.3.2.19]	-	-	-	uncharacterized protein LOC100783117	C6	coral2	2	1
	Glyma.03G181800	UP	K11643|1|2e-59|230|smo:SELMODRAFT_155996|chromodomain-helicase-DNA-binding protein 4 [EC:3.6.4.12]	-	GO:0005488//binding	-	chromodomain-helicase-DNA-binding protein 8-like	C1	darkslateblue	2	1
	Glyma.03G182600	UP	K03086|1|2e-60|232|ota:Ot06g01190|RNA polymerase primary sigma factor;K03093|3|3e-43|175|gmx:100802522|RNA polymerase sigma factor	-	-	GO:0006351//transcription, DNA-dependent	RNA polymerase sigma factor sigF, chloroplastic-like isoform X1	C2	darkslateblue	2	1
	Glyma.03G186500	UP	K14556|1|0.0|1550|gmx:100800955|U3 small nucleolar RNA-associated protein 12	-	GO:0016905//myosin heavy chain kinase activity	-	WD repeat-containing protein 3-like	C1	darkslateblue	2	1
	Glyma.03G190300	UP	K15336|1|7e-74|277|vvi:100259391|tRNA (cytosine38-C5)-methyltransferase [EC:2.1.1.204]	-	-	-	pentatricopeptide repeat-containing protein At5g12100, mitochondrial-like isoform X1	C1	na	2	1
	Glyma.03G196900	UP	K03106|1|0.0|1083|gmx:100782581|signal recognition particle subunit SRP54	GO:0048500//signal recognition particle	GO:0008312//7S RNA binding	GO:0006184//GTP catabolic process	signal recognition particle 54 kDa protein, chloroplastic-like	C2	darkslateblue	1	3
	Glyma.03G202300	UP	-	GO:0005634//nucleus	GO:0003700//sequence-specific DNA binding transcription factor activity	GO:0006355//regulation of transcription, DNA-dependent	BEL1-like homeodomain protein 1-like isoform X1	C5	darkmagenta	1	4
	Glyma.03G203700	UP	K11835|1|0.0|926|vvi:100247876|ubiquitin carboxyl-terminal hydrolase 4/11/15 [EC:3.1.2.15]	-	-	-	ubiquitin carboxyl-terminal hydrolase 8-like	C1	darkslateblue	1	4
	Glyma.03G204700	UP	K03363|1|0.0|731|vvi:100250079|cell division cycle 20, cofactor of APC complex	-	-	-	cell division cycle 20.1, cofactor of APC complex-like	C2	darkslateblue	1	4
	Glyma.03G211100	UP	K13339|1|0.0|939|mtr:MTR_7g089290|peroxin-6	-	GO:0017111//nucleoside-triphosphatase activity	-	peroxisome biogenesis protein 6-like isoform X1	C1	na	1	6
	Glyma.03G211200	UP	-	-	-	-	uncharacterized protein LOC100779172 isoform X1	C1	darkmagenta	1	6
	Glyma.03G212900	UP	-	-	-	-	uncharacterized protein LOC100784188 isoform X1	C2	darkslateblue	1	6
	Glyma.03G213300	DOWN	K05770|1|4e-17|87.8|smo:SELMODRAFT_180321|benzodiazapine receptor	-	-	-	translocator protein homolog	C8	darkslateblue	1	6
	Glyma.03G216400	UP	-	GO:0009507//chloroplast	GO:0008728//GTP diphosphokinase activity	GO:0009611//response to wounding	uncharacterized protein LOC100786637	C1	darkmagenta	1	6
	Glyma.03G217000	UP	K10406|1|6e-96|351|vvi:100249019|kinesin family member C2/C3	GO:0005875//microtubule associated complex	GO:0005524//ATP binding	GO:0007018//microtubule-based movement	kinesin-4-like isoform X1	C2	darkslateblue	1	6
	Glyma.03G219100	UP	K08737|1|2e-131|458|gmx:100811104|DNA mismatch repair protein MSH6	-	GO:0016772//transferase activity, transferring phosphorus-containing groups	GO:0007165//signal transduction	histidine kinase CKI1-like isoform X1	C5	antiquewhite2	1	6
	Glyma.03G220900	UP	K13207|1|7e-28|124|smo:SELMODRAFT_442777|CUG-BP- and ETR3-like factor	-	-	-	flowering time control protein FCA-like isoform X1	C2	darkslateblue	1	6
	Glyma.03G224100	UP	K05658|1|0.0|2104|gmx:100800034|ATP-binding cassette, subfamily B (MDR/TAP), member 1	GO:0016021//integral to membrane	GO:0042626//ATPase activity, coupled to transmembrane movement of substances	GO:0055085//transmembrane transport	ABC transporter B family member 4-like isoform X1	C11	darkslateblue	1	6
	Glyma.03G224700	UP	K13424|1|5e-24|111|pop:POPTR_577093|WRKY transcription factor 33	-	-	-	probable WRKY transcription factor 47-like isoform X2	C6	coral2	0	3
	Glyma.03G228100	UP	K13103|1|2e-10|65.5|rcu:RCOM_1517460|tuftelin-interacting protein 11	-	-	-	G patch domain-containing protein 8	C1	darkslateblue	0	2
	Glyma.03G233400	UP	K14558|1|3e-57|222|aly:ARALYDRAFT_901180|periodic tryptophan protein 2	-	-	-	topless-related protein 3-like	C1	darkmagenta	0	1
	Glyma.03G234200	UP	K09566|1|2e-10|65.9|gmx:100791082|peptidyl-prolyl isomerase G (cyclophilin G) [EC:5.2.1.8]	-	-	-	uncharacterized protein LOC100500332	C1	darkslateblue	0	1
	Glyma.03G237200	UP	K02350|1|0.0|2130|vvi:100263126|DNA polymerase zeta subunit [EC:2.7.7.7]	-	-	-	DNA polymerase zeta catalytic subunit-like isoform X1	C1	na	0	1
	Glyma.03G237300	DOWN	K15718|1|0.0|1632|gmx:100815550|linoleate 9S-lipoxygenase [EC:1.13.11.58]	-	-	-	probable linoleate 9S-lipoxygenase 5-like	C9	grey	0	1
	Glyma.03G238700	DOWN	-	-	-	-	uncharacterized protein LOC100306255 precursor	C8	darkslateblue	0	1
	Glyma.03G241000	UP	K08145|1|4e-110|397|smo:SELMODRAFT_437958|MFS transporter, SP family, solute carrier family 2 (facilitated glucose transporter), member 8	GO:0016021//integral to membrane	GO:0022891//substrate-specific transmembrane transporter activity	GO:0055114//oxidation-reduction process	sugar transporter ERD6-like 5-like	C1	darkslateblue	0	1
	Glyma.03G243400	UP	K14289|1|0.0|2378|gmx:100790207|exportin-5	-	-	-	protein HASTY 1-like isoform X1	C1	darkslateblue	0	1
	Glyma.03G243800	UP	K15361|1|0.0|1543|gmx:100791786|WD repeat-containing protein 48	-	GO:0016905//myosin heavy chain kinase activity	-	WD repeat-containing protein 48-like isoform X1	C1	darkmagenta	0	1
	Glyma.03G244500	UP	K15361|1|0.0|1464|gmx:100791786|WD repeat-containing protein 48	-	GO:0016905//myosin heavy chain kinase activity	-	WD repeat-containing protein 48-like isoform X1	C1	darkmagenta	0	1
	Glyma.03G245000	UP	K12619|1|0.0|1810|gmx:100793385|5'-3' exoribonuclease 2 [EC:3.1.13.-]	GO:0005634//nucleus	GO:0004534//5'-3' exoribonuclease activity	GO:0006139//nucleobase-containing compound metabolic process	5'-3' exoribonuclease 4-like	C1	darkslateblue	0	1
	Glyma.03G246100	UP	K08857|1|0.0|979|gmx:100788588|NIMA (never in mitosis gene a)-related kinase [EC:2.7.11.1]	-	GO:0004674//protein serine/threonine kinase activity	GO:0006468//protein phosphorylation	serine/threonine-protein kinase Nek1-like	C2	darkslateblue	0	1
	Glyma.03G251100	UP	-	-	-	-	exportin-4-like	C2	darkslateblue	0	1
	Glyma.03G252300	UP	K03235|1|2e-55|217|olu:OSTLU_36160|elongation factor 3	-	-	-	translational activator GCN1	C1	darkslateblue	0	1
	Glyma.03G257000	UP	K05391|1|0.0|936|rcu:RCOM_1579800|cyclic nucleotide gated channel, other eukaryote	GO:0016021//integral to membrane	GO:0005216//ion channel activity	GO:0006811//ion transport	cyclic nucleotide-gated ion channel 1-like	C11	darkmagenta	0	0
	Glyma.03G260200	UP	K00924|1|2e-169|594|ath:AT1G30270|[EC:2.7.1.-];K07198|3|1e-68|259|aly:ARALYDRAFT_484683|5'-AMP-activated protein kinase, catalytic alpha subunit [EC:2.7.11.11]	-	GO:0005524//ATP binding	GO:0006468//protein phosphorylation	CBL-interacting serine/threonine-protein kinase 9-like	C7	coral2	0	0
	Glyma.03G261400	DOWN	-	-	-	-	protein YLS9-like	C8	brown2	0	0
	Glyma.03G262100	UP	K11592|1|0.0|3910|gmx:100780953|endoribonuclease Dicer [EC:3.1.26.-]	-	-	-	endoribonuclease Dicer homolog 1-like	C1	darkmagenta	0	0
	Glyma.03G264300	UP	K00454|1|0.0|1435|gmx:100793614|lipoxygenase [EC:1.13.11.12]	-	GO:0005506//iron ion binding	GO:0031408//oxylipin biosynthetic process	linoleate 13S-lipoxygenase 3-1, chloroplastic-like	C7	na	0	0
	Glyma.04G000100	UP	K01164|1|4e-172|320|gmx:100788705|ribonuclease P/MRP protein subunit POP1 [EC:3.1.26.5]	-	-	GO:0006396//RNA processing	uncharacterized protein LOC101490270 [Cicer arietinum]	C2	na	0	0
	Glyma.04G004000	UP	K10590|1|0.0|3679|gmx:100791450|E3 ubiquitin-protein ligase TRIP12 [EC:6.3.2.19]	GO:0005622//intracellular	GO:0004842//ubiquitin-protein ligase activity	GO:0016567//protein ubiquitination	E3 ubiquitin-protein ligase UPL3-like	C1	darkmagenta	2	2
	Glyma.04G009100	UP	K11498|1|0.0|1329|ath:AT2G21380|centromeric protein E	-	-	-	kinesin-related protein 11-like	C2	darkslateblue	2	2
	Glyma.04G009900	DOWN	-	-	-	GO:0006950//response to stress	dehydrin	C8	darkslateblue	2	2
	Glyma.04G013900	UP	K00888|1|0.0|4033|gmx:100777069|phosphatidylinositol 4-kinase [EC:2.7.1.67]	-	-	-	phosphatidylinositol 4-kinase alpha 1-like isoform 1	C1	darkslateblue	2	0
	Glyma.04G017300	UP	K12385|1|0.0|2390|gmx:100813262|Niemann-Pick C1 protein	GO:0016021//integral to membrane	GO:0008158//hedgehog receptor activity	GO:0030301//cholesterol transport	niemann-Pick C1 protein-like	C2	darkslateblue	2	0
	Glyma.04G017600	UP	K03146|1|5e-18|91.3|gmx:100788953|thiamine biosynthetic enzyme	-	-	-	uncharacterized protein LOC100796193 isoform X1	C2	blue2	2	0
	Glyma.04G018000	UP	K15336|1|3e-49|195|vvi:100259391|tRNA (cytosine38-C5)-methyltransferase [EC:2.1.1.204]	-	-	-	pentatricopeptide repeat-containing protein At5g42310, mitochondrial-like isoform X1	C1	darkmagenta	2	0
	Glyma.04G018700	DOWN	-	-	-	-	uncharacterized protein LOC100788468	C8	darkslateblue	2	0
	Glyma.04G022600	UP	K09597|1|8e-52|204|mtr:MTR_7g077800|signal peptide peptidase-like 2B [EC:3.4.23.-]	-	GO:0042802//identical protein binding	GO:0043086//negative regulation of catalytic activity	signal peptide peptidase-like 2-like isoform X3	C1	blue2	2	0
	Glyma.04G024400	DOWN	-	-	-	-	uncharacterized protein LOC100795140 precursor	C8	darkslateblue	2	0
	Glyma.04G029000	UP	K07056|1|4e-88|323|rcu:RCOM_1595800|16S rRNA (cytidine1402-2'-O)-methyltransferase [EC:2.1.1.198]	-	GO:0008168//methyltransferase activity	GO:0032259//methylation	Tetrapyrrole (Corrin	C1	darkslateblue	2	0
	Glyma.04G030000	UP	K10572|1|0.0|917|gmx:100807360|inositol-pentakisphosphate 2-kinase [EC:2.7.1.158]	-	GO:0035299//inositol pentakisphosphate 2-kinase activity	GO:0016310//phosphorylation	inositol-pentakisphosphate 2-kinase-like	C2	na	2	0
	Glyma.04G031800	UP	-	-	-	-	cytosolic purine 5'-nucleotidase-like isoform X1	C5	darkmagenta	2	0
	Glyma.04G036400	UP	-	-	-	-	gamma-tubulin complex component 6-like	C2	darkslateblue	2	0
	Glyma.04G036900	UP	-	-	-	-	uncharacterized protein LOC100807554 isoform X1	C12	darkslateblue	2	0
	Glyma.04G038200	UP	K15728|1|0.0|1631|gmx:100811824|phosphatidate phosphatase LPIN [EC:3.1.3.4]	-	-	-	phosphatidic acid phosphohydrolase 1-like isoform X3	C6	coral2	2	0
	Glyma.04G038600	UP	K10400|1|4e-18|92.8|ota:Ot08g00860|kinesin family member 15;K11568|3|9e-18|91.7|vcn:VOLCADRAFT_121384|DASH complex subunit DAD3	-	-	-	protein WEAK CHLOROPLAST MOVEMENT UNDER BLUE LIGHT 1-like isoform X1	C1	darkmagenta	2	0
	Glyma.04G044700	UP	-	-	-	-	transcription initiation factor TFIID subunit 4b-like isoform X1	C1	darkslateblue	2	0
	Glyma.04G046100	UP	K06883|1|4e-121|433|gmx:100781338|	GO:0005874//microtubule	GO:0000166//nucleotide binding	GO:0009790//embryo development	GPN-loop GTPase 2-like isoform X1	C2	darkslateblue	2	0
	Glyma.04G050000	UP	-	-	-	-	uncharacterized protein LOC100807540 isoform X2	C1	darkmagenta	2	0
	Glyma.04G050200	UP	K12125|1|4e-105|381|ath:AT2G25930|protein EARLY FLOWERING 3	-	-	-	early flowering 3	C11	orange	2	0
	Glyma.04G050500	UP	K13210|1|0.0|694|gmx:100782717|far upstream element-binding protein	-	-	-	hypothetical protein PHAVU_009G076600g	C1	darkslateblue	3	0
	Glyma.04G050700	UP	-	-	-	-	pollen-specific protein SF21-like isoform X1	C7	darkslateblue	3	0
	Glyma.04G056400	UP	K03165|1|0.0|837|ota:Ot06g03550|DNA topoisomerase III [EC:5.99.1.2];K10357|2|0.0|784|aly:ARALYDRAFT_887631|myosin V	-	-	-	myosin-15-like isoform X1	C2	darkslateblue	4	0
	Glyma.04G057400	UP	K11592|1|0.0|2552|gmx:100806831|endoribonuclease Dicer [EC:3.1.26.-]	-	-	-	endoribonuclease Dicer homolog 3a-like isoform X1	C1	darkslateblue	4	0
	Glyma.04G060500	UP	K15336|1|2e-53|159|vvi:100259391|tRNA (cytosine38-C5)-methyltransferase [EC:2.1.1.204]	GO:0016021//integral to membrane	-	-	pentatricopeptide repeat-containing protein At4g31850, chloroplastic-like	C2	darkslateblue	4	0
	Glyma.04G062100	UP	K15271|1|1e-72|273|rcu:RCOM_1095670|ATP-dependent DNA helicase HFM1/MER3 [EC:3.6.4.12];K15078|4|4e-72|271|vvi:100250139|structure-specific endonuclease subunit SLX1 [EC:3.6.1.-]	-	-	-	pentatricopeptide repeat-containing protein At4g39952, mitochondrial-like isoform X2	C1	na	4	0
	Glyma.04G064800	UP	-	-	GO:0005509//calcium ion binding	-	calcium uptake protein 1, mitochondrial-like	C7	greenyellow	2	1
	Glyma.04G064900	UP	K09571|1|1e-09|64.3|smo:SELMODRAFT_110584|FK506-binding protein 4/5 [EC:5.2.1.8];K04460|4|5e-09|62.0|sbi:SORBI_09g006380|protein phosphatase 5 [EC:3.1.3.16]	-	-	-	uncharacterized protein LOC100805760 isoform 1	C1	darkmagenta	2	1
	Glyma.04G065500	UP	K11838|1|2e-19|97.4|pop:POPTR_561195|ubiquitin carboxyl-terminal hydrolase 7 [EC:3.1.2.15]	-	-	-	uncharacterized protein LOC100780104	C1	darkmagenta	2	1
	Glyma.04G066200	UP	K15281|1|1e-103|375|gmx:100778544|solute carrier family 35	-	-	-	UDP-N-acetylglucosamine/UDP-glucose/GDP-mannose transporter-like isoform X2	C1	na	2	1
	Glyma.04G067200	UP	K09286|1|4e-19|94.0|pop:POPTR_571923|EREBP-like factor	GO:0005634//nucleus	GO:0003700//sequence-specific DNA binding transcription factor activity	GO:0006355//regulation of transcription, DNA-dependent	ethylene-responsive transcription factor SHINE 2-like	C1	darkslateblue	2	1
	Glyma.04G068700	UP	K09566|1|0.0|1649|gmx:100785820|peptidyl-prolyl isomerase G (cyclophilin G) [EC:5.2.1.8]	-	-	-	serine/arginine repetitive matrix protein 2-like isoform X1	C1	darkmagenta	2	1
	Glyma.04G068800	UP	-	-	-	-	uncharacterized protein LOC100812171 isoform X6	C1	darkslateblue	2	1
	Glyma.04G068900	UP	-	-	-	-	uncharacterized protein LOC100812171 isoform X4	C1	darkslateblue	2	1
	Glyma.04G069600	UP	K01662|1|0.0|994|gmx:100793268|1-deoxy-D-xylulose-5-phosphate synthase [EC:2.2.1.7]	-	GO:0008661//1-deoxy-D-xylulose-5-phosphate synthase activity	GO:0016114//terpenoid biosynthetic process	probable 1-deoxy-D-xylulose-5-phosphate synthase, chloroplastic-like isoform X2	C7	grey	2	1
	Glyma.04G070500	DOWN	K06892|1|1e-24|112|pop:POPTR_550478|;K05282|5|2e-21|102|aly:ARALYDRAFT_492287|gibberellin 20-oxidase [EC:1.14.11.12]	-	GO:0016706//oxidoreductase activity, acting on paired donors, with incorporation or reduction of molecular oxygen, 2-oxoglutarate as one donor, and incorporation of one atom each of oxygen into both donors	-	probable inactive 2-oxoglutarate-dependent dioxygenase AOP2-like	C8	greenyellow	2	1
	Glyma.04G072300	UP	-	GO:0009654//oxygen evolving complex	GO:0005509//calcium ion binding	GO:0015979//photosynthesis	uncharacterized protein LOC100776365 isoform X2	C2	darkslateblue	2	1
	Glyma.04G073100	UP	-	-	GO:0008270//zinc ion binding	-	uncharacterized protein LOC100779025	C1	darkslateblue	2	1
	Glyma.04G077600	DOWN	-	GO:0012511//monolayer-surrounded lipid storage body	-	-	oleosin 1-like	C8	greenyellow	1	0
	Glyma.04G078900	UP	K00924|1|3e-85|313|osa:4326374|[EC:2.7.1.-];K08287|3|4e-80|296|osa:4327372|dual-specificity kinase [EC:2.7.12.1]	-	GO:0004712//protein serine/threonine/tyrosine kinase activity	GO:0006468//protein phosphorylation	serine/threonine-protein kinase AFC3-like	C1	darkslateblue	1	0
	Glyma.04G081100	UP	-	GO:0044464//cell part	-	GO:0006886//intracellular protein transport	ADP-ribosylation factor-binding protein GGA3-like isoform X2	C1	darkmagenta	1	0
	Glyma.04G086800	UP	K14376|1|0.0|1377|gmx:100802620|poly(A) polymerase [EC:2.7.7.19]	-	-	-	poly(A) polymerase-like isoform X1	C1	darkmagenta	1	0
	Glyma.04G087200	UP	-	-	-	-	uncharacterized protein LOC100783154 isoform X1	C1	darkslateblue	1	0
	Glyma.04G088300	UP	-	-	-	-	protein FAM135B-like isoform X1	C1	darkslateblue	1	0
	Glyma.04G091300	UP	-	-	GO:0030246//carbohydrate binding	-	rhamnogalacturonate lyase B-like	C2	darkslateblue	1	1
	Glyma.04G091700	UP	K11855|1|1e-103|377|ppp:PHYPADRAFT_11930|ubiquitin carboxyl-terminal hydrolase 36/42 [EC:3.1.2.15]	-	GO:0008270//zinc ion binding	GO:0006511//ubiquitin-dependent protein catabolic process	ubiquitin carboxyl-terminal hydrolase 16-like isoform X2	C1	darkmagenta	1	1
	Glyma.04G094300	UP	K16052|1|6e-152|536|ppp:PHYPADRAFT_119414|MscS family membrane protein YnaI	GO:0016020//membrane	-	GO:0055085//transmembrane transport	mechanosensitive ion channel protein 2, chloroplastic-like isoform X1	C1	antiquewhite2	1	0
	Glyma.04G096100	UP	K13124|1|9e-14|79.7|vcn:VOLCADRAFT_62941|mitogen-activated protein kinase organizer 1;K14963|2|2e-13|78.6|pop:POPTR_832426|COMPASS component SWD3	-	-	-	BEACH domain-containing protein lvsC-like isoform X5	C1	darkslateblue	1	0
	Glyma.04G096600	UP	-	-	-	-	uncharacterized protein LOC100785854 isoformX1	C1	darkmagenta	2	0
	Glyma.04G096900	UP	K10592|1|0.0|6788|gmx:100802630|E3 ubiquitin-protein ligase HUWE1 [EC:6.3.2.19]	GO:0005622//intracellular	GO:0004842//ubiquitin-protein ligase activity	GO:0016567//protein ubiquitination	E3 ubiquitin-protein ligase UPL1-like	C1	darkmagenta	2	0
	Glyma.04G097200	UP	K00799|1|7e-64|242|vvi:100262021|glutathione S-transferase [EC:2.5.1.18]	-	-	-	unknown [Medicago truncatula]	C1	darkslateblue	2	0
	Glyma.04G097400	UP	-	-	-	-	pentatricopeptide repeat-containing protein At5g27460-like isoform X1	C1	darkslateblue	2	0
	Glyma.04G098900	UP	K02438|1|0.0|1275|gmx:100807545|glycogen operon protein GlgX [EC:3.2.1.-]	-	GO:0019156//isoamylase activity	GO:0005975//carbohydrate metabolic process	isoamylase 3, chloroplastic-like isoform X1	C1	darkmagenta	2	0
	Glyma.04G099400	UP	K01875|1|0.0|792|gmx:100809150|seryl-tRNA synthetase [EC:6.1.1.11]	GO:0005737//cytoplasm	GO:0005524//ATP binding	GO:0006434//seryl-tRNA aminoacylation	serine--tRNA ligase, mitochondrial-like	C2	darkslateblue	2	0
	Glyma.04G104300	UP	-	-	-	-	random slug protein 5-like	C1	darkslateblue	2	0
	Glyma.04G108100	UP	K01802|1|4e-61|234|osa:4329388|peptidylprolyl isomerase [EC:5.2.1.8];K09571|3|7e-60|230|gmx:100810243|FK506-binding protein 4/5 [EC:5.2.1.8]	-	GO:0003755//peptidyl-prolyl cis-trans isomerase activity	GO:0006457//protein folding	peptidyl-prolyl cis-trans isomerase PASTICCINO1-like isoform X3	C1	darkslateblue	2	0
	Glyma.04G111200	UP	K13412|1|8e-18|90.9|rcu:RCOM_0904730|calcium-dependent protein kinase [EC:2.7.11.1]	-	-	-	protein FAR1-RELATED SEQUENCE 5-like	C1	darkslateblue	2	0
	Glyma.04G114600	UP	-	-	-	-	uncharacterized protein LOC100809645	C2	lightsteelblue1	4	0
	Glyma.04G115600	UP	K02331|1|1e-31|136|gmx:100787296|DNA polymerase phi subunit [EC:2.7.7.7]	-	-	-	mitochondrial fission protein ELM1-like isoform X1	C2	na	4	0
	Glyma.04G117400	UP	K01410|1|0.0|1021|gmx:100794972|mitochondrial intermediate peptidase [EC:3.4.24.59]	-	GO:0046872//metal ion binding	GO:0006508//proteolysis	mitochondrial intermediate peptidase-like	C2	darkslateblue	4	0
	Glyma.04G124800	UP	-	-	-	-	protein ZINC INDUCED FACILITATOR-LIKE 1-like isoform X1	C8	greenyellow	4	0
	Glyma.04G126300	UP	-	GO:0005886//plasma membrane	GO:0020037//heme binding	GO:0030308//negative regulation of cell growth	membrane steroid-binding protein 1-like	C2	darkslateblue	5	0
	Glyma.04G126400	UP	K11292|1|3e-116|149|vvi:100254333|transcription elongation factor SPT6	-	-	GO:0034645//cellular macromolecule biosynthetic process	transcription elongation factor SPT6-like	C7	na	5	0
	Glyma.04G126500	UP	K05666|1|8e-98|356|olu:OSTLU_35503|ATP-binding cassette, subfamily C (CFTR/MRP), member 2;K05663|3|2e-39|162|sbi:SORBI_01g036355|mitochondrial ABC transporter ATM	GO:0016021//integral to membrane	GO:0071992//phytochelatin transmembrane transporter activity	GO:0015700//arsenite transport	ABC transporter C family member 2-like isoform X1	C1	darkslateblue	5	0
	Glyma.04G128800	UP	K12849|1|4e-06|52.4|vcn:VOLCADRAFT_57539|pre-mRNA-splicing factor 38A;K15174|2|5e-06|52.0|pop:POPTR_751858|RNA polymerase II-associated factor 1	-	-	-	serrate RNA effector molecule-like	C1	darkmagenta	5	0
	Glyma.04G132300	UP	-	GO:0005739//mitochondrion	-	GO:0006979//response to oxidative stress	uncharacterized protein LOC100527040	C8	lightpink3	5	0
	Glyma.04G134700	UP	K13118|1|1e-17|90.5|cre:CHLREDRAFT_17930|protein DGCR14;K04688|3|2e-16|87.0|pop:POPTR_1095385|p70 ribosomal S6 kinase [EC:2.7.11.1];K13414|4|2e-14|79.7|zma:100279294|mitogen-activated protein kinase kinase kinase 1, plant [EC:2.7.11.25]	-	GO:0004623//phospholipase A2 activity	GO:0006468//protein phosphorylation	E3 ubiquitin-protein ligase KEG-like isoform X2	C1	darkmagenta	5	0
	Glyma.04G137100	UP	-	-	-	-	hypothetical protein MTR_3g015430 [Medicago truncatula]	C7	coral2	6	0
	Glyma.04G138300	UP	K15505|1|8e-42|171|bdi:100838307|DNA repair protein RAD5 [EC:3.6.4.-]	-	GO:0003676//nucleic acid binding	-	F-box protein At3g54460-like	C2	darkslateblue	6	0
	Glyma.04G138900	UP	K14494|1|9e-50|196|vvi:100232937|DELLA protein	-	-	GO:0006355//regulation of transcription, DNA-dependent	scarecrow-like protein 3-like	C1	na	5	0
	Glyma.04G146100	UP	-	-	-	-	uncharacterized protein LOC100797570	C2	darkslateblue	4	0
	Glyma.04G150900	UP	K11593|1|0.0|1444|mtr:MTR_4g113200|eukaryotic translation initiation factor 2C;K11596|2|0.0|1345|ath:AT5G43810|argonaute	-	GO:0003743//translation initiation factor activity	GO:0006413//translational initiation	protein argonaute PNH1-like isoform X1	C9	darkslateblue	3	0
	Glyma.04G155100	UP	-	GO:0009507//chloroplast	GO:0050660//flavin adenine dinucleotide binding	GO:0055114//oxidation-reduction process	uncharacterized protein LOC102665074	C1	darkslateblue	3	0
	Glyma.04G155500	UP	K13034|1|5e-13|74.7|vvi:100255091|L-3-cyanoalanine synthase/ cysteine synthase [EC:2.5.1.47 4.4.1.9]	GO:0043234//protein complex	GO:0000166//nucleotide binding	-	kinesin-like protein NACK2-like isoform X1	C1	na	3	0
	Glyma.04G155600	UP	K10908|1|0.0|874|gmx:100783185|DNA-directed RNA polymerase, mitochondrial [EC:2.7.7.6]	GO:0005739//mitochondrion	GO:0003899//DNA-directed RNA polymerase activity	GO:0006351//transcription, DNA-dependent	DNA-directed RNA polymerase 3B, chloroplastic-like isoform X2	C2	na	3	0
	Glyma.04G155800	UP	K15336|1|5e-38|158|vvi:100259391|tRNA (cytosine38-C5)-methyltransferase [EC:2.1.1.204];K15078|3|4e-13|75.5|vvi:100250139|structure-specific endonuclease subunit SLX1 [EC:3.6.1.-];K03457|5|2e-08|60.1|ath:AT5G03560|nucleobase:cation symporter-1, NCS1 family	GO:0005634//nucleus	-	GO:0007049//cell cycle	pentatricopeptide repeat-containing protein At4g30825, chloroplastic-like isoform X1	C1	darkslateblue	3	0
	Glyma.04G162600	UP	-	-	-	-	uncharacterized protein LOC100792679 isoform X1	C2	darkslateblue	3	0
	Glyma.04G163200	UP	K03695|1|2e-123|219|bdi:100825913|ATP-dependent Clp protease ATP-binding subunit ClpB	-	GO:0005524//ATP binding	GO:0009644//response to high light intensity	BnaC06g35220D [Brassica napus]	C3	na	3	0
	Glyma.04G165600	UP	K08819|1|3e-163|574|pop:POPTR_420526|cyclin-dependent kinase 12/13 [EC:2.7.11.22 2.7.11.23]	-	-	-	probable serine/threonine-protein kinase At1g09600-like isoform X1	C1	darkslateblue	3	0
	Glyma.04G165900	UP	K09553|1|3e-10|65.5|cme:CMR299C|stress-induced-phosphoprotein 1	-	-	-	LON peptidase N-terminal domain and RING finger protein 1-like isoform X1	C9	antiquewhite2	3	0
	Glyma.04G166100	UP	K01530|1|0.0|1716|vvi:100256123|phospholipid-translocating ATPase [EC:3.6.3.1]	-	-	-	putative phospholipid-transporting ATPase 9-like isoform X1	C1	darkslateblue	3	0
	Glyma.04G166300	UP	K12127|1|0.0|729|pop:POPTR_784463|pseudo-response regulator 1	-	GO:0000156//phosphorelay response regulator activity	GO:0035556//intracellular signal transduction	two-component response regulator-like APRR1-like isoform X2	C1	darkslateblue	3	0
	Glyma.04G169600	UP	-	-	-	GO:0009739//response to gibberellin stimulus	gibberellin-regulated protein 4	C2	darkslateblue	3	0
	Glyma.04G173000	UP	K05643|1|8e-76|283|olu:OSTLU_42103|ATP-binding cassette, subfamily A (ABC1), member 3;K05641|3|5e-68|258|ota:Ot18g01460|ATP-binding cassette, subfamily A (ABC1), member 1	-	GO:0005524//ATP binding	GO:0006200//ATP catabolic process	ABC transporter A family member 2-like isoform X1	C7	na	3	0
	Glyma.04G176500	UP	K11294|1|2e-10|66.2|sbi:SORBI_01g019710|nucleolin;K14766|2|1e-07|57.0|cre:CHLREDRAFT_142296|nucleolar protein 14;K11723|3|1e-07|57.0|rcu:RCOM_1302750|bromodomain-containing protein 7/9;K11367|4|2e-07|56.6|gmx:100792398|chromodomain-helicase-DNA-binding protein 1 [EC:3.6.4.12];K01802|5|2e-07|56.6|ath:AT4G32420|peptidylprolyl isomerase [EC:5.2.1.8]	-	GO:0016874//ligase activity	-	uncharacterized protein LOC100816258	C1	darkslateblue	3	0
	Glyma.04G178300	UP	K09391|1|5e-96|349|gmx:100806151|E2F transcription factor 7/8	-	-	-	E2F transcription factor-like E2FE-like isoform X1	C2	na	3	0
	Glyma.04G178700	UP	K00383|1|5e-34|144|gmx:100810005|glutathione reductase (NADPH) [EC:1.8.1.7];K12180|2|7e-26|92.8|gmx:100801739|COP9 signalosome complex subunit 7	-	-	-	transcription factor PIF3-like	C1	na	3	0
	Glyma.04G183600	UP	K15078|1|3e-131|468|vvi:100250139|structure-specific endonuclease subunit SLX1 [EC:3.6.1.-];K15271|4|1e-86|320|rcu:RCOM_1095670|ATP-dependent DNA helicase HFM1/MER3 [EC:3.6.4.12]	-	-	-	pentatricopeptide repeat-containing protein At4g16835, mitochondrial-like isoform X2	C1	na	1	0
	Glyma.04G185200	UP	K04354|1|4e-125|446|ppp:PHYPADRAFT_191731|protein phosphatase 2 (formerly 2A), regulatory subunit B	-	-	-	serine/threonine protein phosphatase 2A 55 kDa regulatory subunit B beta isoform-like isoform X2	C1	na	1	0
	Glyma.04G186000	DOWN	K13525|1|0.0|1617|gmx:100798680|transitional endoplasmic reticulum ATPase	GO:0005618//cell wall	GO:0017111//nucleoside-triphosphatase activity	GO:0051301//cell division	cell division cycle protein 48 homolog	C8	greenyellow	1	0
	Glyma.04G186800	UP	K15078|1|9e-21|100|vvi:100250139|structure-specific endonuclease subunit SLX1 [EC:3.6.1.-];K03798|5|3e-20|98.6|rcu:RCOM_0340700|cell division protease FtsH [EC:3.4.24.-]	-	-	-	putative pentatricopeptide repeat-containing protein At1g64310-like isoform X1	C1	na	1	0
	Glyma.04G189600	UP	K08287|1|1e-174|611|aly:ARALYDRAFT_914113|dual-specificity kinase [EC:2.7.12.1]	-	GO:0004712//protein serine/threonine/tyrosine kinase activity	GO:0006468//protein phosphorylation	serine/threonine-protein kinase AFC2-like isoformX1	C1	darkmagenta	1	0
	Glyma.04G193200	UP	-	-	-	-	protein FAR1-RELATED SEQUENCE 5-like	C2	darkslateblue	2	0
	Glyma.04G194600	UP	K07021|1|1e-156|552|olu:OSTLU_2719|;K14403|2|8e-07|55.1|ota:Ot09g02240|cleavage and polyadenylation specificity factor subunit 3 [EC:3.1.27.-];K13148|3|1e-06|54.7|pop:POPTR_231714|integrator complex subunit 11 [EC:3.1.27.-]	-	GO:0046872//metal ion binding	-	uncharacterized protein LOC100783850 isoform X1	C1	darkslateblue	2	0
	Glyma.04G194900	UP	K01509|1|4e-59|229|olu:OSTLU_6399|adenosinetriphosphatase [EC:3.6.1.3];K13254|2|4e-58|225|smo:SELMODRAFT_271379|spastin [EC:3.6.4.3];K07767|5|5e-56|218|aly:ARALYDRAFT_895959|microtubule-severing ATPase [EC:3.6.4.3]	-	-	-	uncharacterized protein LOC100780098 isoform X1	C1	darkmagenta	2	0
	Glyma.04G197800	UP	-	-	-	-	hypothetical protein PHAVU_009G164000g	C6	greenyellow	2	2
	Glyma.04G200000	UP	K00974|1|1e-07|57.0|olu:OSTLU_34467|tRNA nucleotidyltransferase (CCA-adding enzyme) [EC:2.7.7.72 3.1.3.- 3.1.4.-]	-	-	-	CCA-adding enzyme-like [Cicer arietinum]	C2	na	2	2
	Glyma.04G201200	UP	K13126|1|1e-08|61.6|gmx:100783163|polyadenylate-binding protein;K11294|2|1e-08|61.2|zma:100273020|nucleolin;K14787|3|8e-08|58.5|pop:POPTR_413036|multiple RNA-binding domain-containing protein 1	-	-	-	protein MEI2-like 4-like isoform X1	C1	darkslateblue	2	2
	Glyma.04G201500	UP	-	GO:0005886//plasma membrane	-	GO:0009270//response to humidity	protein BONZAI 1-like	C2	na	2	2
	Glyma.04G204500	UP	K13342|1|1e-07|57.8|ota:Ot05g02670|peroxin-5;K09667|2|1e-07|57.8|smo:SELMODRAFT_452925|polypeptide N-acetylglucosaminyltransferase [EC:2.4.1.-];K15176|3|5e-07|55.5|smo:SELMODRAFT_161156|RNA polymerase-associated protein CTR9	-	-	-	tetratricopeptide repeat protein 27-like	C2	darkslateblue	2	2
	Glyma.04G206300	UP	K03596|1|0.0|1325|gmx:100784073|GTP-binding protein LepA	-	GO:0003924//GTPase activity	GO:0006184//GTP catabolic process	translation factor GUF1 homolog, chloroplastic-like isoform X1	C2	darkslateblue	2	0
	Glyma.04G207700	UP	K11498|1|3e-09|62.8|pop:POPTR_831806|centromeric protein E;K06674|2|2e-07|56.2|osa:4325020|structural maintenance of chromosome 2;K06638|3|3e-07|55.8|rcu:RCOM_0496470|mitotic spindle assembly checkpoint protein MAD1;K06675|4|1e-06|53.9|ppp:PHYPADRAFT_111974|structural maintenance of chromosome 4	-	-	-	filament-like plant protein 3-like isoform X2	C11	darkmagenta	2	0
	Glyma.04G209400	UP	K13118|1|1e-13|77.4|cre:CHLREDRAFT_17930|protein DGCR14;K03125|3|1e-13|77.4|ppp:PHYPADRAFT_94126|transcription initiation factor TFIID subunit 1	-	-	-	auxilin-related protein 2-like isoform X2	C1	darkmagenta	2	0
	Glyma.04G213400	UP	K00888|1|0.0|1731|gmx:100784942|phosphatidylinositol 4-kinase [EC:2.7.1.67]	-	GO:0004430//1-phosphatidylinositol 4-kinase activity	GO:0046854//phosphatidylinositol phosphorylation	phosphatidylinositol 4-kinase beta 1-like	C1	darkmagenta	2	0
	Glyma.04G225700	UP	-	-	-	-	DNA-binding protein BIN4-like isoform X2	C1	darkslateblue	2	0
	Glyma.04G228300	UP	K12130|1|4e-178|623|rcu:RCOM_0969830|pseudo-response regulator 5	-	GO:0000156//phosphorelay response regulator activity	GO:0007165//signal transduction	two-component response regulator-like PRR95-like isoform X2	C11	orange	2	1
	Glyma.04G233400	UP	K14963|1|1e-20|101|rcu:RCOM_0188680|COMPASS component SWD3	-	-	-	WD repeat-containing protein 44-like	C1	darkmagenta	1	0
	Glyma.04G236500	UP	K11422|1|8e-36|151|cme:CMG025C|histone-lysine N-methyltransferase SETD1 [EC:2.1.1.43];K09188|2|4e-33|142|cme:CMD005C|histone-lysine N-methyltransferase MLL3 [EC:2.1.1.43];K11380|5|3e-23|110|ppp:PHYPADRAFT_27586|NuA3 HAT complex component NTO1	-	-	-	histone-lysine N-methyltransferase ATX5-like	C1	darkslateblue	2	0
	Glyma.04G236900	UP	K00264|1|0.0|4378|gmx:100815931|glutamate synthase (NADPH/NADH) [EC:1.4.1.13 1.4.1.14]	-	GO:0050660//flavin adenine dinucleotide binding	GO:0006537//glutamate biosynthetic process	glutamate synthase [NADH], amyloplastic-like isoform X1	C1	darkmagenta	2	0
	Glyma.04G240300	UP	-	-	-	-	transmembrane protein 184C-like isoform X1	C2	darkslateblue	2	0
	Glyma.04G240900	UP	K15172|1|0.0|2123|gmx:100784916|transcription elongation factor SPT5	GO:0005840//ribosome	GO:0003735//structural constituent of ribosome	GO:0006412//translation	putative transcription elongation factor SPT5 homolog 1-like isoform X1	C1	darkmagenta	2	0
	Glyma.04G247200	UP	K11649|1|0.0|1563|gmx:100780440|SWI/SNF related-matrix-associated actin-dependent regulator of chromatin subfamily C	-	-	-	SWI/SNF complex subunit SWI3C-like	C1	darkslateblue	2	0
	Glyma.04G247400	UP	-	-	-	-	BTB/POZ domain-containing protein At1g21780-like	C6	antiquewhite2	2	0
	Glyma.04G250200	UP	K10754|1|8e-19|95.1|cme:CMR028C|replication factor C subunit 1	-	-	-	uncharacterized protein LOC100784209	C2	na	2	0
	Glyma.04G253000	UP	-	-	GO:0005543//phospholipid binding	-	oxysterol-binding protein-related protein 1C-like isoform X1	C5	darkmagenta	2	0
	Glyma.04G253800	UP	K11380|1|3e-43|176|ppp:PHYPADRAFT_27586|NuA3 HAT complex component NTO1;K10683|3|1e-07|58.5|smo:SELMODRAFT_414577|BRCA1-associated RING domain protein 1 [EC:6.3.2.19]	-	-	-	uncharacterized protein LOC100777481 isoform X4	C1	darkmagenta	2	0
	Glyma.04G257000	UP	K14328|1|0.0|1039|gmx:100801152|regulator of nonsense transcripts 3	-	-	-	regulator of nonsense transcripts UPF3-like isoform X1	C1	darkmagenta	0	0
	Glyma.04G257300	UP	K15362|1|2e-09|60.8|pop:POPTR_550758|fanconi anemia group J protein [EC:3.6.4.12]	-	-	-	hypothetical protein PHAVU_001G000600g	C2	darkslateblue	0	0
	Glyma.05G001600	UP	K01115|1|9e-13|75.1|vcn:VOLCADRAFT_99471|phospholipase D [EC:3.1.4.4]	-	-	-	mediator of RNA polymerase II transcription subunit 33B-like	C1	darkmagenta	0	0
	Glyma.05G002800	UP	K11323|1|1e-08|60.5|vcn:VOLCADRAFT_121342|histone arginine demethylase JMJD6 [EC:1.14.11.-];K14559|3|2e-07|56.2|osa:4351433|U3 small nucleolar RNA-associated protein MPP10;K15559|4|9e-07|54.3|ota:Ot05g02000|regulator of Ty1 transposition protein 103;K15400|5|9e-07|54.3|vvi:100245819|omega-hydroxypalmitate O-feruloyl transferase [EC:2.3.1.188]	-	-	-	dentin sialophosphoprotein-like	C1	darkslateblue	0	0
	Glyma.05G004300	DOWN	K01115|1|6e-08|55.5|vcn:VOLCADRAFT_99471|phospholipase D [EC:3.1.4.4];K13171|3|7e-06|48.5|ath:AT2G29210|serine/arginine repetitive matrix protein 1;K01051|4|9e-06|48.1|gmx:100776781|pectinesterase [EC:3.1.1.11]	GO:0012511//monolayer-surrounded lipid storage body	-	-	P24 oleosin isoform A-like	C4	greenyellow	0	1
	Glyma.05G006700	UP	K08835|1|3e-149|528|ppp:PHYPADRAFT_119152|oxidative-stress responsive protein 1 [EC:2.7.11.1];K08282|3|5e-110|397|olu:OSTLU_2417|non-specific serine/threonine protein kinase [EC:2.7.11.1];K08839|5|2e-51|203|olu:OSTLU_35807|serine/threonine kinase 25 [EC:2.7.11.22]	GO:0005886//plasma membrane	GO:0005524//ATP binding	GO:0006468//protein phosphorylation	serine/threonine-protein kinase fray2-like isoform X2	C1	darkslateblue	0	1
	Glyma.05G006900	UP	K03013|1|6e-89|253|vvi:100258335|DNA-directed RNA polymerases I, II, and III subunit RPABC1	-	GO:0043531//ADP binding	GO:0006952//defense response	putative disease resistance RPP13-like protein 1-like	C1	na	0	1
	Glyma.05G011300	UP	K11593|1|0.0|1482|mtr:MTR_4g113200|eukaryotic translation initiation factor 2C;K11596|2|0.0|1343|aly:ARALYDRAFT_917259|argonaute	-	GO:0003743//translation initiation factor activity	GO:0006413//translational initiation	protein argonaute PNH1-like isoform X1	C2	darkslateblue	0	1
	Glyma.05G011400	UP	K11093|1|2e-18|92.8|osa:4347985|U1 small nuclear ribonucleoprotein 70kDa	-	-	-	uncharacterized protein DDB_G0284459-like	C1	darkslateblue	0	1
	Glyma.05G013100	UP	-	-	-	-	protein DENND6A-like isoform X1	C2	darkslateblue	0	1
	Glyma.05G013400	UP	K03128|1|0.0|2697|gmx:100803129|transcription initiation factor TFIID subunit 2	-	-	-	transcription initiation factor TFIID subunit 2-like isoform X3	C1	darkslateblue	0	1
	Glyma.05G015200	UP	K13123|1|0.0|2040|gmx:100796934|G patch domain-containing protein 1	-	-	-	G patch domain-containing protein 1-like	C1	darkslateblue	0	1
	Glyma.05G022400	UP	-	-	-	-	uncharacterized protein LOC100780659 isoform X1	C1	darkslateblue	0	1
	Glyma.05G023300	UP	K13173|1|2e-11|70.9|rcu:RCOM_0123640|arginine and glutamate-rich protein 1;K03254|3|4e-11|70.1|zma:542747|translation initiation factor 3 subunit A;K03125|4|7e-10|65.9|ppp:PHYPADRAFT_94126|transcription initiation factor TFIID subunit 1	-	-	-	uncharacterized protein LOC100792269	C1	na	0	1
	Glyma.05G024500	UP	K14709|1|3e-14|80.1|vcn:VOLCADRAFT_104214|solute carrier family 39 (zinc transporter), member 1/2/3	-	-	-	formin-like protein 20-like	C1	darkmagenta	0	1
	Glyma.05G025000	UP	K12127|1|0.0|742|vvi:100258790|pseudo-response regulator 1	-	GO:0000156//phosphorelay response regulator activity	GO:0035556//intracellular signal transduction	two-component response regulator-like APRR1-like	C1	darkslateblue	0	1
	Glyma.05G029200	UP	K00294|1|0.0|1078|gmx:100813821|1-pyrroline-5-carboxylate dehydrogenase [EC:1.5.1.12]	-	GO:0004029//aldehyde dehydrogenase (NAD) activity	GO:0055114//oxidation-reduction process	probable aldehyde dehydrogenase-like isoform X1	C7	orange	0	1
	Glyma.05G029400	UP	K15174|1|1e-10|67.4|gmx:100797526|RNA polymerase II-associated factor 1;K01115|4|3e-08|59.3|vcn:VOLCADRAFT_99471|phospholipase D [EC:3.1.4.4]	-	-	-	uncharacterized protein LOC100775851 isoform X1	C1	darkslateblue	0	1
	Glyma.05G039400	UP	K12821|1|1e-08|62.0|cre:CHLREDRAFT_205828|pre-mRNA-processing factor 40;K13095|2|7e-08|59.3|sbi:SORBI_06g025810|splicing factor 1;K11086|4|6e-07|56.2|vcn:VOLCADRAFT_107252|small nuclear ribonucleoprotein B and B';K14007|5|1e-06|55.1|aly:ARALYDRAFT_491448|protein transport protein SEC24	-	-	-	protein MODIFIER OF SNC1 1-like isoform X1	C1	darkmagenta	0	1
	Glyma.05G042700	UP	K08287|1|0.0|731|ath:AT4G24740|dual-specificity kinase [EC:2.7.12.1];K00924|4|9e-141|499|osa:4326374|[EC:2.7.1.-];K08823|5|4e-89|327|olu:OSTLU_50484|CDC-like kinase [EC:2.7.12.1]	-	GO:0004712//protein serine/threonine/tyrosine kinase activity	GO:0006468//protein phosphorylation	uncharacterized protein LOC100804022	C1	darkslateblue	0	2
	Glyma.05G046000	UP	K08818|1|2e-154|545|osa:4336224|cell division cycle 2-like [EC:2.7.11.22]	-	GO:0004674//protein serine/threonine kinase activity	GO:0009987//cellular process	cyclin-dependent kinase G-2 isoform X1	C1	darkslateblue	0	1
	Glyma.05G050800	UP	K08967|1|2e-10|65.1|gmx:100500592|1,2-dihydroxy-3-keto-5-methylthiopentene dioxygenase [EC:1.13.11.53 1.13.11.54]	-	-	-	uncharacterized protein LOC100820420	C1	darkslateblue	0	0
	Glyma.05G052900	UP	K15033|1|9e-91|332|gmx:100789553|peptidyl-tRNA hydrolase ICT1 [EC:3.1.1.29]	-	GO:0003747//translation release factor activity	GO:0006415//translational termination	peptidyl-tRNA hydrolase ICT1, mitochondrial-like isoform X1	C1	darkslateblue	3	0
	Glyma.05G055600	UP	K09553|1|0.0|1131|gmx:100780296|stress-induced-phosphoprotein 1	-	-	GO:0009408//response to heat	heat shock protein STI-like	C1	darkmagenta	3	0
	Glyma.05G056800	UP	-	-	-	-	oxysterol-binding protein-related protein 2A-like isoform X1	C2	darkslateblue	3	0
	Glyma.05G060200	UP	-	-	-	-	uncharacterized protein At1g04910-like	C1	darkmagenta	3	0
	Glyma.05G060400	UP	-	-	-	-	uncharacterized protein LOC100818616	C2	darkslateblue	3	0
	Glyma.05G060900	UP	K15336|1|5e-62|201|vvi:100259391|tRNA (cytosine38-C5)-methyltransferase [EC:2.1.1.204]	-	-	-	pentatricopeptide repeat-containing protein At2g26790, mitochondrial-like	C1	darkmagenta	3	0
	Glyma.05G066700	UP	K14498|1|0.0|677|gmx:100817713|serine/threonine-protein kinase SRK2 [EC:2.7.11.1]	-	GO:0005524//ATP binding	GO:0006468//protein phosphorylation	serine/threonine-protein kinase SAPK3-like isoform X1	C1	darkmagenta	2	0
	Glyma.05G074800	UP	K00592|1|2e-15|82.8|ath:AT1G14030|[ribulose-bisphosphate carboxylase]-lysine N-methyltransferase [EC:2.1.1.127];K05302|3|2e-11|69.7|smo:SELMODRAFT_107696|SET domain-containing protein 6	-	-	-	Fructose-bisphosphate aldolase-lysine-lysine N-methyltransferase, chloroplastic-like isoform X1	C1	plum3	5	0
	Glyma.05G076800	UP	K07407|1|5e-10|64.7|gmx:100797088|alpha-galactosidase [EC:3.2.1.22]	GO:0009508//plastid chromosome	-	-	protein OSB2, chloroplastic-like isoform X1	C1	lightsteelblue	5	0
	Glyma.05G080300	UP	-	-	GO:0008270//zinc ion binding	-	uncharacterized protein LOC100791390 isoform 1	C2	na	5	0
	Glyma.05G089300	UP	K12591|1|0.0|1180|gmx:100819332|exosome complex exonuclease RRP6 [EC:3.1.13.-]	-	-	-	exosome component 10-like isoform X1	C1	darkmagenta	7	3
	Glyma.05G090400	UP	-	-	-	-	uncharacterized protein LOC100807579 isoform X4	C1	darkslateblue	7	3
	Glyma.05G091200	UP	K09284|1|0.0|1095|gmx:100794096|AP2-like factor, euAP2 lineage	GO:0005634//nucleus	GO:0003677//DNA binding	GO:0006355//regulation of transcription, DNA-dependent	floral homeotic protein APETALA 2-like isoform X2	C1	darkslateblue	7	3
	Glyma.05G091600	UP	K13525|1|3e-117|358|gmx:547850|transitional endoplasmic reticulum ATPase	GO:0005886//plasma membrane	GO:0005524//ATP binding	GO:0007049//cell cycle	hypothetical protein PHAVU_011G083800g	C2	blue2	7	3
	Glyma.05G097100	UP	K10268|1|7e-31|134|gmx:100812999|F-box and leucine-rich repeat protein 2/20	-	-	-	F-box protein SKIP2-like isoform X1	C10	darkmagenta	6	4
	Glyma.05G099800	UP	-	-	-	-	uncharacterized protein LOC102664163 isoform X1	C2	na	4	6
	Glyma.05G101900	UP	K00924|1|9e-47|187|ath:AT5G22850|[EC:2.7.1.-];K08245|3|1e-10|67.0|ppp:PHYPADRAFT_186425|phytepsin [EC:3.4.23.40];K01379|4|3e-09|62.4|cme:CMN194C|cathepsin D [EC:3.4.23.5]	-	GO:0004190//aspartic-type endopeptidase activity	GO:0006508//proteolysis	protein ASPARTIC PROTEASE IN GUARD CELL 1-like	C1	darkslateblue	5	5
	Glyma.05G116300	UP	K01206|1|2e-22|105|ath:AT1G67830|alpha-L-fucosidase [EC:3.2.1.51];K00514|3|4e-18|91.3|rcu:RCOM_1428040|zeta-carotene desaturase [EC:1.3.5.6]	-	GO:0016788//hydrolase activity, acting on ester bonds	GO:0006629//lipid metabolic process	GDSL esterase/lipase At5g33370-like	C2	darkslateblue	3	0
	Glyma.05G116900	DOWN	-	-	-	-	tobamovirus multiplication protein 1-like isoform X1	C8	darkslateblue	3	0
	Glyma.05G117400	UP	K01533|1|3e-113|408|sbi:SORBI_06g024900|Cu2+-exporting ATPase [EC:3.6.3.4]	GO:0016021//integral to membrane	GO:0004008//copper-exporting ATPase activity	GO:0060003//copper ion export	copper-transporting ATPase PAA1, chloroplastic-like	C2	darkslateblue	3	0
	Glyma.05G122500	UP	K10706|1|0.0|1337|gmx:100804610|senataxin [EC:3.6.4.-]	-	-	-	probable helicase MAGATAMA 3-like	C1	na	3	0
	Glyma.05G126500	UP	K03434|1|1e-86|229|gmx:100527883|N-acetylglucosaminylphosphatidylinositol deacetylase [EC:3.5.1.89]	-	-	-	N-acetylglucosaminyl-phosphatidylinositol de-N-acetylase-like isoform X1	C2	darkslateblue	2	1
	Glyma.05G127800	UP	K00703|1|8e-122|437|pop:POPTR_1117598|starch synthase [EC:2.4.1.21]	-	GO:0009011//starch synthase activity	GO:0009250//glucan biosynthetic process	probable starch synthase 4, chloroplastic/amyloplastic-like	C11	darkslateblue	2	1
	Glyma.05G131500	UP	K03580|1|0.0|953|sbi:SORBI_02g033850|ATP-dependent helicase HepA [EC:3.6.4.-];K11643|3|6e-168|591|gmx:100804203|chromodomain-helicase-DNA-binding protein 4 [EC:3.6.4.12]	-	-	-	uncharacterized protein LOC100793933 isoform X2	C1	darkmagenta	2	1
	Glyma.05G132900	UP	K01533|1|0.0|1933|gmx:100798164|Cu2+-exporting ATPase [EC:3.6.3.4]	GO:0016021//integral to membrane	GO:0005507//copper ion binding	GO:0006825//copper ion transport	copper-transporting ATPase RAN1-like	C11	darkmagenta	2	1
	Glyma.05G133100	UP	K10592|1|0.0|6878|gmx:100819012|E3 ubiquitin-protein ligase HUWE1 [EC:6.3.2.19]	-	-	-	E3 ubiquitin-protein ligase UPL1-like isoform X1	C1	darkmagenta	1	1
	Glyma.05G145000	UP	K05666|1|3e-95|348|olu:OSTLU_35503|ATP-binding cassette, subfamily C (CFTR/MRP), member 2;K05658|3|1e-29|130|ath:AT1G10680|ATP-binding cassette, subfamily B (MDR/TAP), member 1	GO:0016021//integral to membrane	GO:0016491//oxidoreductase activity	GO:0009987//cellular process	ABC transporter C family member 3-like isoform X1	C7	plum3	1	0
	Glyma.05G145800	UP	K08818|1|0.0|1505|gmx:100792524|cell division cycle 2-like [EC:2.7.11.22]	GO:0005829//cytosol	GO:0008353//RNA polymerase II carboxy-terminal domain kinase activity	GO:0006468//protein phosphorylation	cyclin-dependent kinase G-2-like isoform X1	C1	darkmagenta	1	0
	Glyma.05G146000	DOWN	K01427|1|0.0|1409|gmx:547672|urease [EC:3.5.1.5]	-	GO:0009039//urease activity	GO:0043419//urea catabolic process	embryo-specific urease	C8	greenyellow	1	0
	Glyma.05G150500	UP	-	-	-	-	uncharacterized protein LOC100791123 isoform X1	C2	darkslateblue	1	0
	Glyma.05G151000	UP	-	-	-	-	subtilisin-like protease SDD1-like isoform X2	C2	darkslateblue	1	0
	Glyma.05G152900	UP	K11984|1|7e-21|102|ppp:PHYPADRAFT_233757|U4/U6.U5 tri-snRNP-associated protein 1;K12811|5|2e-17|90.9|vvi:100262258|ATP-dependent RNA helicase DDX46/PRP5 [EC:3.6.4.13]	-	-	-	splicing regulatory glutamine/lysine-rich protein 1-like isoform X1	C1	darkmagenta	1	0
	Glyma.05G154400	UP	K14489|1|9e-16|81.3|vvi:100263145|arabidopsis histidine kinase 2/3/4 (cytokinin receptor) [EC:2.7.13.3]	-	-	-	glucan endo-1,3-beta-glucosidase-like protein 2-like	C6	greenyellow	1	0
	Glyma.05G163400	DOWN	K00514|1|4e-25|114|rcu:RCOM_1428040|zeta-carotene desaturase [EC:1.3.5.6];K01206|2|5e-25|114|ath:AT1G67830|alpha-L-fucosidase [EC:3.2.1.51]	-	GO:0016788//hydrolase activity, acting on ester bonds	GO:0006629//lipid metabolic process	uncharacterized protein LOC100800635 precursor	C4	darkslateblue	1	0
	Glyma.05G163700	UP	K10746|1|0.0|706|gmx:100798062|exonuclease 1 [EC:3.1.-.-]	GO:0005634//nucleus	GO:0003677//DNA binding	GO:0006281//DNA repair	exonuclease 1-like isoform X1	C1	darkslateblue	1	0
	Glyma.05G166400	UP	K09338|1|0.0|1205|aly:ARALYDRAFT_902559|homeobox-leucine zipper protein	GO:0005634//nucleus	GO:0043565//sequence-specific DNA binding	GO:0009944//polarity specification of adaxial/abaxial axis	homeobox-leucine zipper protein ATHB-14-like	C2	darkslateblue	1	0
	Glyma.05G167200	UP	-	GO:0005622//intracellular	GO:0004198//calcium-dependent cysteine-type endopeptidase activity	GO:0006508//proteolysis	calpain-type cysteine protease DEK1-like	C1	darkmagenta	1	0
	Glyma.05G171300	UP	-	-	-	-	protein ROOT PRIMORDIUM DEFECTIVE 1-like isoform X1	C2	darkslateblue	1	0
	Glyma.05G183600	UP	-	GO:0009507//chloroplast	-	-	uncharacterized protein LOC100807209 isoform X1	C2	darkslateblue	1	0
	Glyma.05G185000	UP	K14521|1|0.0|1746|gmx:100812924|N-acetyltransferase 10 [EC:2.3.1.-]	-	-	-	UPF0202 protein At1g10490-like	C1	darkslateblue	1	0
	Glyma.05G185300	UP	-	-	-	-	uncharacterized protein LOC100811665	C1	darkmagenta	1	0
	Glyma.05G188000	UP	K11294|1|1e-13|76.6|osa:4337032|nucleolin;K03243|4|5e-13|74.7|sbi:SORBI_09g030590|translation initiation factor 5B	-	-	-	probable serine/threonine-protein kinase kinX-like	C1	darkmagenta	1	0
	Glyma.05G189400	UP	-	-	-	GO:0009934//regulation of meristem structural organization	protein TONSOKU-like isoform X1	C2	na	1	0
	Glyma.05G189800	UP	K14963|1|7e-24|111|gmx:100798080|COMPASS component SWD3	-	-	-	WD repeat-containing protein 44-like	C1	darkslateblue	1	0
	Glyma.05G190800	UP	K10751|1|0.0|1156|gmx:100784411|chromatin assembly factor 1 subunit B	-	-	-	chromatin assembly factor 1 subunit FAS2-like isoform X1	C2	darkslateblue	1	0
	Glyma.05G191600	UP	K11000|1|0.0|3441|mtr:MTR_8g093630|callose synthase [EC:2.4.1.-]	-	-	-	callose synthase 5-like	C7	na	1	0
	Glyma.05G194800	DOWN	-	-	-	-	uncharacterized protein LOC100783335 isoform X2	C8	darkslateblue	1	0
	Glyma.05G195500	UP	K02433|1|5e-49|194|ppp:PHYPADRAFT_220555|aspartyl-tRNA(Asn)/glutamyl-tRNA (Gln) amidotransferase subunit A [EC:6.3.5.6 6.3.5.7]	-	GO:0016884//carbon-nitrogen ligase activity, with glutamine as amido-N-donor	-	fatty acid amide hydrolase-like	C6	coral2	1	0
	Glyma.05G195600	UP	K10400|1|2e-13|76.3|rcu:RCOM_0773970|kinesin family member 15;K09291|4|7e-10|64.7|mtr:MTR_2g063480|nucleoprotein TPR	-	-	-	filament-like plant protein 3-like isoform X1	C5	darkmagenta	1	0
	Glyma.05G196900	UP	-	-	-	-	MACPF domain-containing protein At4g24290-like isoform X3	C2	darkslateblue	1	0
	Glyma.05G197200	UP	K00889|1|0.0|1369|gmx:100789427|1-phosphatidylinositol-4-phosphate 5-kinase [EC:2.7.1.68]	-	GO:0016308//1-phosphatidylinositol-4-phosphate 5-kinase activity	GO:0046854//phosphatidylinositol phosphorylation	phosphatidylinositol 4-phosphate 5-kinase 1-like	C2	darkseagreen3	1	0
	Glyma.05G197300	UP	-	-	-	-	DDT domain-containing protein DDB_G0282237-like isoform X1	C1	darkslateblue	1	0
	Glyma.05G198000	DOWN	-	-	-	-	uncharacterized LOC100306228	C8	brown2	1	0
	Glyma.05G199300	DOWN	-	-	-	-	uncharacterized protein LOC100305868	C8	darkmagenta	1	0
	Glyma.05G200300	UP	K14787|1|8e-09|62.0|pop:POPTR_413036|multiple RNA-binding domain-containing protein 1;K12741|2|5e-08|59.3|gmx:100801373|heterogeneous nuclear ribonucleoprotein A1/A3;K11294|3|9e-08|58.5|zma:100273020|nucleolin	-	GO:0003676//nucleic acid binding	-	protein MEI2-like 1-like isoform X2	C1	darkslateblue	1	0
	Glyma.05G201500	UP	K00974|1|6e-10|64.7|cme:CML128C|tRNA nucleotidyltransferase (CCA-adding enzyme) [EC:2.7.7.72 3.1.3.- 3.1.4.-]	-	-	-	uncharacterized protein LOC100801072 isoform X1	C1	darkslateblue	1	0
	Glyma.05G201700	UP	K12126|1|3e-12|72.0|ath:AT1G09530|phytochrome-interacting factor 3	-	-	-	transcription factor bHLH137-like isoform X1	C2	darkslateblue	1	0
	Glyma.05G206300	UP	K13418|1|2e-52|206|vvi:100247683|somatic embryogenesis receptor kinase 1 [EC:2.7.10.1 2.7.11.1];K08286|5|4e-46|185|aly:ARALYDRAFT_491919|protein-serine/threonine kinase [EC:2.7.11.-]	GO:0005886//plasma membrane	GO:0004672//protein kinase activity	GO:0006468//protein phosphorylation	probable LRR receptor-like serine/threonine-protein kinase At1g63430-like	C2	darkslateblue	2	3
	Glyma.05G211800	UP	K11135|1|0.0|726|gmx:100783709|Pin2-interacting protein X1	-	-	-	PIN2/TERF1-interacting telomerase inhibitor 1-like	C2	darkslateblue	2	5
	Glyma.05G215400	UP	-	-	-	-	protein YLS7-like	C1	darkslateblue	2	6
	Glyma.05G215500	UP	K09273|1|2e-101|368|ppp:PHYPADRAFT_210318|upstream-binding transcription factor;K10802|3|3e-15|82.0|vcn:VOLCADRAFT_72419|high mobility group protein B1	-	-	-	high mobility group B protein 6-like	C2	darkslateblue	2	6
	Glyma.05G216500	UP	K06685|1|1e-06|54.3|pop:POPTR_554110|maintenance of ploidy protein MOB1 (MPS1 binder 1);K14515|2|8e-06|51.2|zma:100279520|EIN3-binding F-box protein	-	-	-	toll-like receptor 7-like isoform X1	C2	darkslateblue	2	7
	Glyma.05G217300	UP	K01528|1|2e-90|332|osa:4327743|dynamin GTPase [EC:3.6.5.5]	GO:0005773//vacuole	GO:0005525//GTP binding	GO:0009793//embryo development ending in seed dormancy	dynamin-related protein 12A	C1	darkmagenta	2	7
	Glyma.05G218100	DOWN	K15223|1|3e-08|57.4|rcu:RCOM_0602170|upstream activation factor subunit UAF30	-	-	-	uncharacterized protein LOC100305633	C3	lightpink3	2	7
	Glyma.05G218900	UP	-	-	-	-	uncharacterized protein LOC102665532 isoform X9	C2	darkslateblue	2	7
	Glyma.05G221300	UP	K14486|1|0.0|862|pop:POPTR_589324|auxin response factor	GO:0005634//nucleus	GO:0005488//binding	GO:0009725//response to hormone stimulus	auxin response factor 19-like isoform X1	C5	darkmagenta	2	7
	Glyma.05G221500	UP	-	-	-	-	uncharacterized protein LOC100802783	C1	darkslateblue	2	7
	Glyma.05G222800	UP	-	-	-	-	pollen-specific protein SF21	C1	darkslateblue	2	5
	Glyma.05G223700	UP	K01412|1|4e-11|68.9|aly:ARALYDRAFT_896168|mitochondrial processing peptidase [EC:3.4.24.64];K00414|4|1e-10|67.4|zma:100382975|ubiquinol-cytochrome c reductase core subunit 1	-	GO:0046872//metal ion binding	GO:0006508//proteolysis	uncharacterized protein LOC100797999	C1	darkslateblue	2	7
	Glyma.05G224700	UP	K01115|1|2e-16|87.4|vcn:VOLCADRAFT_99471|phospholipase D [EC:3.1.4.4];K14709|5|1e-12|74.7|vcn:VOLCADRAFT_104214|solute carrier family 39 (zinc transporter), member 1/2/3	-	-	-	uncharacterized protein LOC100796396	C1	darkmagenta	2	7
	Glyma.05G233100	UP	K09755|1|5e-49|194|rcu:RCOM_0193830|ferulate-5-hydroxylase [EC:1.14.-.-];K00517|2|5e-40|165|ath:AT2G30750|[EC:1.14.-.-];K11868|3|8e-40|164|aly:ARALYDRAFT_481994|cytochrome P450, family 71, subfamily A, polypeptide 13 (indoleacetaldoxime dehydratase) [EC:4.99.1.6]	-	GO:0016905//myosin heavy chain kinase activity	-	WD repeat-containing protein tag-125-like	C1	darkmagenta	2	8
	Glyma.05G241400	UP	K12879|1|0.0|2711|gmx:100790946|THO complex subunit 2	-	-	-	THO complex subunit 2-like isoform X1	C1	darkmagenta	2	10
	Glyma.05G242800	UP	K14442|1|0.0|1338|bdi:100830414|ATP-dependent RNA helicase DHX36 [EC:3.6.4.13]	-	-	-	probable ATP-dependent RNA helicase DHX36-like	C1	darkslateblue	2	8
	Glyma.05G247500	UP	K13118|1|6e-17|88.2|cre:CHLREDRAFT_17930|protein DGCR14	GO:0016021//integral to membrane	GO:0005249//voltage-gated potassium channel activity	GO:0055085//transmembrane transport	potassium channel SKOR-like	C1	na	0	0
	Glyma.05G248400	UP	-	-	-	-	uncharacterized protein LOC100796275	C2	darkslateblue	0	0
	Glyma.06G001300	UP	K12821|1|3e-09|61.6|ppp:PHYPADRAFT_168393|pre-mRNA-processing factor 40;K11984|4|4e-09|61.2|ppp:PHYPADRAFT_233757|U4/U6.U5 tri-snRNP-associated protein 1	-	-	-	mediator of RNA polymerase II transcription subunit 19a isoform X3	C1	darkslateblue	0	0
	Glyma.06G001900	UP	K00963|1|3e-110|397|pop:POPTR_592888|UTP--glucose-1-phosphate uridylyltransferase [EC:2.7.7.9]	GO:0005840//ribosome	GO:0003735//structural constituent of ribosome	GO:0006412//translation	UTP--glucose-1-phosphate uridylyltransferase-like isoform X1	C1	darkslateblue	0	0
	Glyma.06G002000	UP	K08472|1|0.0|671|aly:ARALYDRAFT_663667|mlo protein	GO:0016021//integral to membrane	GO:0005516//calmodulin binding	GO:0006952//defense response	MLO-like protein 1-like	C2	darkslateblue	0	0
	Glyma.06G003600	UP	K10590|1|0.0|2451|gmx:100791450|E3 ubiquitin-protein ligase TRIP12 [EC:6.3.2.19]	GO:0005622//intracellular	GO:0004842//ubiquitin-protein ligase activity	GO:0016567//protein ubiquitination	E3 ubiquitin-protein ligase UPL3-like	C1	darkmagenta	0	0
	Glyma.06G009000	UP	K11498|1|0.0|1383|ath:AT2G21380|centromeric protein E	-	-	-	kinesin-related protein 11-like	C1	darkmagenta	0	1
	Glyma.06G013800	UP	K00888|1|0.0|3568|gmx:100777069|phosphatidylinositol 4-kinase [EC:2.7.1.67]	-	-	-	phosphatidylinositol 4-kinase alpha 1-like isoform 1	C1	darkslateblue	0	1
	Glyma.06G015100	UP	-	-	-	-	uncharacterized protein LOC100812404	C1	darkslateblue	0	1
	Glyma.06G019000	DOWN	-	-	-	-	uncharacterized protein LOC100796068	C8	darkslateblue	0	1
	Glyma.06G019200	UP	-	-	-	-	uncharacterized protein LOC100787793	C1	darkmagenta	0	1
	Glyma.06G019300	UP	K15336|1|3e-52|205|vvi:100259391|tRNA (cytosine38-C5)-methyltransferase [EC:2.1.1.204]	-	-	-	pentatricopeptide repeat-containing protein At2g06000-like isoform X2	C2	darkslateblue	0	1
	Glyma.06G020500	UP	K01115|1|0.0|1155|gmx:100795859|phospholipase D [EC:3.1.4.4]	GO:0016020//membrane	GO:0070290//NAPE-specific phospholipase D activity	GO:0016042//lipid catabolic process	phospholipase D delta-like	C1	darkslateblue	0	1
	Glyma.06G023500	UP	K10401|1|4e-33|142|ppp:PHYPADRAFT_113725|kinesin family member 18/19;K10398|2|6e-30|131|bdi:100829843|kinesin family member 11	-	-	-	centromere-associated protein E-like isoform X2	C2	darkslateblue	0	1
	Glyma.06G026000	UP	-	-	GO:0003700//sequence-specific DNA binding transcription factor activity	GO:0006355//regulation of transcription, DNA-dependent	probable transcription factor bZIP	C2	darkslateblue	0	0
	Glyma.06G029800	UP	K12402|1|0.0|716|gmx:100800985|AP-4 complex subunit mu-1	GO:0030131//clathrin adaptor complex	-	GO:0016192//vesicle-mediated transport	AP-4 complex subunit mu-like	C1	darkslateblue	0	0
	Glyma.06G030000	UP	-	-	-	-	phosphatidylinositol/phosphatidylcholine transfer protein SFH8-like isoform X1	C3	darkslateblue	0	0
	Glyma.06G030100	UP	K10572|1|0.0|913|gmx:100782468|inositol-pentakisphosphate 2-kinase [EC:2.7.1.158]	-	GO:0035299//inositol pentakisphosphate 2-kinase activity	GO:0016310//phosphorylation	inositol-pentakisphosphate 2-kinase-like isoform X1	C2	darkslateblue	0	0
	Glyma.06G036400	UP	K11228|1|4e-48|191|ota:Ot13g01170|mitogen-activated protein kinase kinase kinase [EC:2.7.11.1];K13414|2|7e-47|187|pop:POPTR_1071643|mitogen-activated protein kinase kinase kinase 1, plant [EC:2.7.11.25]	-	GO:0016772//transferase activity, transferring phosphorus-containing groups	GO:0016310//phosphorylation	mitogen-activated protein kinase kinase kinase YODA-like isoform X1	C1	darkslateblue	0	0
	Glyma.06G037100	UP	-	-	-	-	uncharacterized protein LOC100818982 isoform X1	C1	darkslateblue	0	0
	Glyma.06G042400	UP	K10395|1|0.0|1713|gmx:100786770|kinesin family member 4/7/21/27	GO:0005737//cytoplasm	GO:0005524//ATP binding	GO:0007018//microtubule-based movement	chromosome-associated kinesin KIF4A-like isoform X1	C2	darkslateblue	0	0
	Glyma.06G044100	UP	K01931|1|2e-17|89.4|ppp:PHYPADRAFT_82022|protein neuralized [EC:6.3.2.19];K15688|2|1e-10|66.2|bdi:100838731|E3 ubiquitin-protein ligase MUL1 [EC:6.3.2.19]	-	GO:0046872//metal ion binding	-	uncharacterized protein LOC100794488	C6	antiquewhite2	0	0
	Glyma.06G045200	UP	K14486|1|1e-07|57.8|ath:AT5G20730|auxin response factor	-	-	-	transcription initiation factor TFIID subunit 4b-like isoform X4	C1	darkslateblue	3	0
	Glyma.06G046000	UP	K01537|1|0.0|1613|vvi:100247373|Ca2+-transporting ATPase [EC:3.6.3.8]	GO:0016021//integral to membrane	GO:0005388//calcium-transporting ATPase activity	GO:0070588//calcium ion transmembrane transport	plasma membrane Ca2+-ATPase	C1	darkslateblue	3	0
	Glyma.06G051300	UP	-	-	-	-	-	C1	darkslateblue	1	0
	Glyma.06G053800	UP	K08776|1|0.0|1677|gmx:100811437|puromycin-sensitive aminopeptidase [EC:3.4.11.-]	-	GO:0008237//metallopeptidase activity	GO:0006508//proteolysis	aminopeptidase M1-like	C1	darkslateblue	1	0
	Glyma.06G056500	UP	K10357|1|0.0|1129|aly:ARALYDRAFT_887631|myosin V;K03165|3|0.0|1093|ota:Ot06g03550|DNA topoisomerase III [EC:5.99.1.2];K11548|4|8e-06|52.4|gmx:100815227|kinetochore protein Nuf2	-	-	-	myosin-15-like isoform X1	C2	darkslateblue	1	0
	Glyma.06G058600	UP	-	-	-	-	transcription factor btd-like	C1	na	1	0
	Glyma.06G062700	UP	K11267|1|1e-57|223|vvi:100854206|sister chromatid cohesion protein PDS5	-	-	-	muscle M-line assembly protein unc-89-like isoform X4	C1	darkslateblue	2	0
	Glyma.06G070400	UP	-	-	-	-	uncharacterized protein LOC100800837 isoform X8	C1	darkslateblue	2	0
	Glyma.06G072400	DOWN	K06892|1|3e-19|60.5|aly:ARALYDRAFT_479418|	-	GO:0051213//dioxygenase activity	-	probable inactive 2-oxoglutarate-dependent dioxygenase AOP2-like	C8	brown2	4	3
	Glyma.06G072500	UP	-	-	-	-	coiled-coil domain-containing protein 93-like isoform X1	C1	darkslateblue	4	3
	Glyma.06G074700	UP	-	-	-	-	hypothetical protein PHAVU_009G099400g	C1	darkmagenta	4	3
	Glyma.06G075900	UP	-	-	-	-	dentin sialophosphoprotein-like isoform X3	C1	darkslateblue	4	3
	Glyma.06G078700	DOWN	-	GO:0012511//monolayer-surrounded lipid storage body	-	-	oleosin 1-like	C8	greenyellow	4	3
	Glyma.06G080600	UP	K00924|1|2e-171|544|osa:4326374|[EC:2.7.1.-];K08287|3|3e-142|456|ath:AT4G24740|dual-specificity kinase [EC:2.7.12.1]	-	GO:0004712//protein serine/threonine/tyrosine kinase activity	GO:0006468//protein phosphorylation	serine/threonine-protein kinase AFC3	C1	darkslateblue	4	1
	Glyma.06G084200	UP	K14638|1|1e-20|99.8|vvi:100262103|solute carrier family 15 (peptide/histidine transporter), member 3/4	-	-	-	bark storage protein A-like	C2	darkslateblue	5	1
	Glyma.06G087500	UP	K02218|1|1e-49|196|ath:AT2G19470|casein kinase 1 [EC:2.7.11.1]	-	-	-	uncharacterized protein LOC100779382 isoform X1	C1	darkmagenta	4	1
	Glyma.06G087700	UP	-	-	-	-	protein SAWADEE HOMEODOMAIN HOMOLOG 2-like isoform X1	C1	darkslateblue	4	1
	Glyma.06G088000	UP	K01867|1|8e-157|551|gmx:100780314|tryptophanyl-tRNA synthetase [EC:6.1.1.2]	GO:0005737//cytoplasm	GO:0004830//tryptophan-tRNA ligase activity	GO:0006436//tryptophanyl-tRNA aminoacylation	tryptophan--tRNA ligase, mitochondrial-like	C2	darkslateblue	4	1
	Glyma.06G088400	UP	K00924|1|0.0|1007|ath:AT5G25930|[EC:2.7.1.-]	GO:0016021//integral to membrane	GO:0004674//protein serine/threonine kinase activity	GO:0006468//protein phosphorylation	receptor-like protein kinase HSL1-like	C1	darkmagenta	4	1
	Glyma.06G088500	UP	K14376|1|0.0|1331|gmx:100802620|poly(A) polymerase [EC:2.7.7.19]	GO:0005634//nucleus	GO:0003723//RNA binding	GO:0043631//RNA polyadenylation	poly(A) polymerase-like isoform X4	C1	darkmagenta	4	1
	Glyma.06G088900	UP	-	-	-	-	uncharacterized protein LOC100783547 isoform X1	C1	darkslateblue	4	1
	Glyma.06G089000	UP	K14709|1|5e-09|62.8|vcn:VOLCADRAFT_104214|solute carrier family 39 (zinc transporter), member 1/2/3;K01115|2|7e-08|58.9|vcn:VOLCADRAFT_99471|phospholipase D [EC:3.1.4.4];K12741|5|7e-06|52.4|ath:AT5G40490|heterogeneous nuclear ribonucleoprotein A1/A3	-	-	-	uncharacterized protein LOC100804207	C1	darkmagenta	4	1
	Glyma.06G090300	UP	-	-	-	-	protein FAM135B-like isoform X1	C1	darkmagenta	3	1
	Glyma.06G091300	UP	K06100|1|0.0|1701|gmx:100788861|symplekin	-	-	-	symplekin-like isoform X1	C1	darkslateblue	3	1
	Glyma.06G093000	UP	K15336|1|7e-44|177|vvi:100259391|tRNA (cytosine38-C5)-methyltransferase [EC:2.1.1.204]	-	-	-	pentatricopeptide repeat-containing protein At5g18475-like	C1	darkslateblue	4	1
	Glyma.06G093100	UP	K01810|1|8e-95|345|gmx:100791285|glucose-6-phosphate isomerase [EC:5.3.1.9]	GO:0005829//cytosol	GO:0003723//RNA binding	GO:0005982//starch metabolic process	hypothetical protein PHAVU_009G143500g, partial	C1	darkslateblue	4	1
	Glyma.06G093500	UP	K11855|1|3e-96|352|ppp:PHYPADRAFT_11930|ubiquitin carboxyl-terminal hydrolase 36/42 [EC:3.1.2.15]	-	GO:0008270//zinc ion binding	GO:0006511//ubiquitin-dependent protein catabolic process	ubiquitin carboxyl-terminal hydrolase 16-like	C1	darkmagenta	4	1
	Glyma.06G095500	UP	-	-	-	-	pyridoxine/pyridoxamine 5'-phosphate oxidase 1, chloroplastic-like isoform X1	C1	darkslateblue	4	1
	Glyma.06G097100	UP	-	-	-	-	uncharacterized protein LOC100799956	C2	darkslateblue	4	1
	Glyma.06G097800	UP	K13124|1|1e-13|79.3|vcn:VOLCADRAFT_62941|mitogen-activated protein kinase organizer 1;K14963|2|4e-13|77.4|pop:POPTR_832426|COMPASS component SWD3	-	-	-	BEACH domain-containing protein lvsC-like isoform X5	C1	darkslateblue	4	1
	Glyma.06G098300	UP	-	-	-	-	uncharacterized protein LOC100785854 isoformX1	C1	darkmagenta	4	1
	Glyma.06G098700	UP	K10592|1|0.0|7117|gmx:100802630|E3 ubiquitin-protein ligase HUWE1 [EC:6.3.2.19]	GO:0005622//intracellular	GO:0004842//ubiquitin-protein ligase activity	GO:0016567//protein ubiquitination	E3 ubiquitin-protein ligase UPL1-like	C1	darkmagenta	4	1
	Glyma.06G100600	UP	K02438|1|0.0|1048|gmx:100806342|glycogen operon protein GlgX [EC:3.2.1.-]	-	GO:0019156//isoamylase activity	GO:0005975//carbohydrate metabolic process	isoamylase 3, chloroplastic-like	C7	darkslateblue	4	1
	Glyma.06G102900	UP	K01115|1|8e-06|51.6|vcn:VOLCADRAFT_99471|phospholipase D [EC:3.1.4.4];K03006|2|8e-06|51.6|vvi:100264310|DNA-directed RNA polymerase II subunit RPB1 [EC:2.7.7.6]	-	-	-	uncharacterized protein LOC102665295	C1	na	4	1
	Glyma.06G106000	UP	K03650|1|0.0|1071|gmx:100818096|tRNA modification GTPase [EC:3.6.-.-]	GO:0005622//intracellular	GO:0003924//GTPase activity	GO:0006184//GTP catabolic process	probable tRNA modification GTPase MnmE-like	C1	na	4	1
	Glyma.06G108500	UP	K11380|1|3e-41|170|ppp:PHYPADRAFT_27586|NuA3 HAT complex component NTO1;K10683|3|4e-07|56.6|smo:SELMODRAFT_414577|BRCA1-associated RING domain protein 1 [EC:6.3.2.19]	-	-	-	uncharacterized protein LOC100777481 isoform X4	C1	darkmagenta	4	1
	Glyma.06G112600	UP	K10754|1|6e-17|89.0|cme:CMR028C|replication factor C subunit 1	-	-	-	uncharacterized protein LOC100784968 isoform X1	C2	na	2	0
	Glyma.06G115000	UP	K01698|1|0.0|728|gmx:548095|porphobilinogen synthase [EC:4.2.1.24]	GO:0009507//chloroplast	GO:0046872//metal ion binding	GO:0006782//protoporphyrinogen IX biosynthetic process	delta-aminolevulinic acid dehydratase, chloroplastic	C1	darkmagenta	2	0
	Glyma.06G116900	UP	K03070|1|0.0|1518|gmx:100793437|preprotein translocase subunit SecA	-	-	-	protein translocase subunit SECA2, chloroplastic-like isoform X3	C1	darkmagenta	2	0
	Glyma.06G122500	UP	K15172|1|0.0|1874|gmx:100801380|transcription elongation factor SPT5	GO:0005840//ribosome	GO:0003735//structural constituent of ribosome	GO:0006412//translation	putative transcription elongation factor SPT5 homolog 1-like isoform X1	C1	darkmagenta	2	0
	Glyma.06G129600	UP	-	-	-	GO:0009966//regulation of signal transduction	PP2A regulatory subunit TAP46-like isoform X3	C1	darkmagenta	1	0
	Glyma.06G132300	UP	-	-	-	-	uncharacterized protein LOC100818814	C1	darkslateblue	1	0
	Glyma.06G136600	UP	K12130|1|7e-171|599|rcu:RCOM_0969830|pseudo-response regulator 5	-	GO:0000156//phosphorelay response regulator activity	GO:0035556//intracellular signal transduction	two-component response regulator-like PRR95-like	C11	orange	1	0
	Glyma.06G139800	UP	K11275|1|3e-07|56.6|cre:CHLREDRAFT_168461|histone H1/5	-	-	-	uncharacterized protein LOC100784082 isoform X1	C1	darkslateblue	1	0
	Glyma.06G143500	UP	K12585|1|0.0|1863|gmx:100782456|exosome complex exonuclease DIS3/RRP44 [EC:3.1.13.-]	-	GO:0004540//ribonuclease activity	-	exosome complex exonuclease RRP44-like isoform X1	C1	darkslateblue	1	0
	Glyma.06G146200	UP	-	-	GO:0043531//ADP binding	GO:0006952//defense response	Rj2 protein	C7	darkslateblue	1	0
	Glyma.06G152200	UP	K13107|1|1e-09|63.9|bdi:100832621|RNA-binding motif protein, X-linked 2	-	-	-	zinc finger CCCH domain-containing protein 38-like isoform X1	C1	darkslateblue	1	0
	Glyma.06G152500	UP	K03798|1|7e-77|287|cre:CHLREDRAFT_55270|cell division protease FtsH [EC:3.4.24.-]	-	-	-	ATP-dependent zinc metalloprotease FtsH-like isoform X1	C2	darkslateblue	1	0
	Glyma.06G152600	UP	-	-	-	-	uncharacterized protein At1g04910-like isoform X1	C1	darkslateblue	1	0
	Glyma.06G152800	UP	K00888|1|0.0|1701|gmx:100778394|phosphatidylinositol 4-kinase [EC:2.7.1.67]	-	-	-	phosphatidylinositol 4-kinase beta 1-like isoform X1	C1	darkslateblue	1	0
	Glyma.06G155300	UP	K02327|1|0.0|1945|vvi:100246530|DNA polymerase delta subunit 1 [EC:2.7.7.7]	GO:0005634//nucleus	GO:0003887//DNA-directed DNA polymerase activity	GO:0006260//DNA replication	DNA polymerase delta catalytic subunit-like [Cicer arietinum]	C2	darkslateblue	1	0
	Glyma.06G155600	UP	K03165|1|0.0|1245|gmx:100818971|DNA topoisomerase III [EC:5.99.1.2]	GO:0005694//chromosome	GO:0003917//DNA topoisomerase type I activity	GO:0006265//DNA topological change	DNA topoisomerase 3-alpha isoform X3	C1	na	1	0
	Glyma.06G156500	UP	K03243|1|3e-17|89.7|cre:CHLREDRAFT_141272|translation initiation factor 5B;K11984|2|8e-16|85.1|ppp:PHYPADRAFT_233757|U4/U6.U5 tri-snRNP-associated protein 1	-	-	-	auxilin-related protein 2-like	C1	darkmagenta	1	0
	Glyma.06G157000	DOWN	-	-	-	-	uncharacterized protein LOC100778708 isoform X1	C8	darkseagreen3	1	0
	Glyma.06G157300	UP	K12309|1|0.0|655|aly:ARALYDRAFT_485655|beta-galactosidase [EC:3.2.1.23];K01190|3|2e-63|242|cme:CMP078C|beta-galactosidase [EC:3.2.1.23]	GO:0005618//cell wall	GO:0004565//beta-galactosidase activity	GO:0005975//carbohydrate metabolic process	beta-galactosidase 6-like	C7	greenyellow	1	0
	Glyma.06G159200	UP	-	-	-	-	uncharacterized protein LOC100779607	C1	na	1	0
	Glyma.06G159300	UP	-	-	-	-	uncharacterized protein LOC100780146	C1	darkslateblue	1	0
	Glyma.06G161100	UP	K14327|1|2e-24|113|vvi:100258101|regulator of nonsense transcripts 2;K12619|2|3e-21|102|vvi:100260845|5'-3' exoribonuclease 2 [EC:3.1.13.-];K01855|3|2e-13|76.6|vvi:100244254|tRNA pseudouridine38/39 synthase [EC:5.4.99.45];K13217|4|3e-08|59.7|vvi:100243465|pre-mRNA-processing factor 39;K14404|5|3e-08|59.3|vvi:100252331|cleavage and polyadenylation specificity factor subunit 4	-	-	-	tetratricopeptide repeat protein 27-like	C1	darkmagenta	1	0
	Glyma.06G161200	UP	K13412|1|0.0|962|gmx:100805961|calcium-dependent protein kinase [EC:2.7.11.1]	-	GO:0005509//calcium ion binding	GO:0006468//protein phosphorylation	calcium-dependent protein kinase SK5-like	C7	plum3	1	0
	Glyma.06G164300	UP	K11294|1|2e-07|57.4|zma:100273020|nucleolin;K13126|2|2e-07|57.0|rcu:RCOM_0296620|polyadenylate-binding protein;K14787|3|2e-06|54.3|pop:POPTR_413036|multiple RNA-binding domain-containing protein 1	-	-	-	protein MEI2-like 4-like isoform X7	C1	darkmagenta	1	0
	Glyma.06G165300	UP	K05766|1|6e-22|105|ath:AT3G23610|slingshot;K14165|3|7e-12|71.6|osa:4351431|dual specificity phosphatase [EC:3.1.3.16 3.1.3.48];K14819|4|7e-12|71.6|osa:4349715|dual specificity phosphatase 12 [EC:3.1.3.16 3.1.3.48]	-	GO:0004721//phosphoprotein phosphatase activity	GO:0006470//protein dephosphorylation	dual specificity protein phosphatase PHS1-like	C1	na	1	0
	Glyma.06G168600	UP	-	-	-	-	squamosa promoter-binding-like protein 13B-like isoform X1	C1	darkslateblue	1	0
	Glyma.06G169000	UP	-	-	-	-	hypothetical protein PHAVU_009G1653000g, partial	C1	darkslateblue	1	0
	Glyma.06G170000	UP	-	-	-	-	uncharacterized LOC100799252	C1	darkslateblue	1	0
	Glyma.06G171400	UP	K07021|1|4e-158|557|olu:OSTLU_2719|;K13148|2|1e-07|57.4|pop:POPTR_231714|integrator complex subunit 11 [EC:3.1.27.-];K14403|3|9e-07|54.7|ota:Ot09g02240|cleavage and polyadenylation specificity factor subunit 3 [EC:3.1.27.-]	-	GO:0046872//metal ion binding	-	uncharacterized protein LOC100779771 isoform X1	C2	darkslateblue	1	0
	Glyma.06G173500	UP	K11000|1|0.0|3078|gmx:100777959|callose synthase [EC:2.4.1.-]	GO:0000148//1,3-beta-D-glucan synthase complex	GO:0003843//1,3-beta-D-glucan synthase activity	GO:0006075//(1->3)-beta-D-glucan biosynthetic process	callose synthase 10-like	C1	darkslateblue	1	0
	Glyma.06G175900	UP	K08287|1|1e-173|607|aly:ARALYDRAFT_914113|dual-specificity kinase [EC:2.7.12.1]	-	GO:0004712//protein serine/threonine/tyrosine kinase activity	GO:0006468//protein phosphorylation	serine/threonine-protein kinase AFC2-like isoform X1	C1	darkslateblue	1	0
	Glyma.06G176300	UP	K14325|1|8e-07|53.9|sbi:SORBI_03g046480|RNA-binding protein with serine-rich domain 1;K01051|4|9e-06|50.4|gmx:100776781|pectinesterase [EC:3.1.1.11]	-	-	-	protein POLLEN DEFECTIVE IN GUIDANCE 1-like	C5	darkmagenta	1	0
	Glyma.06G178200	UP	K00558|1|0.0|2388|mtr:MTR_6g065580|DNA (cytosine-5-)-methyltransferase [EC:2.1.1.37]	GO:0005634//nucleus	GO:0016746//transferase activity, transferring acyl groups	GO:0010216//maintenance of DNA methylation	hypothetical protein PHAVU_004G133200g	C2	darkslateblue	1	0
	Glyma.06G184200	UP	K16055|1|0.0|1765|gmx:100812031|trehalose 6-phosphate synthase/phosphatase [EC:2.4.1.15 3.1.3.12]	-	GO:0003825//alpha,alpha-trehalose-phosphate synthase (UDP-forming) activity	GO:0005992//trehalose biosynthetic process	probable alpha,alpha-trehalose-phosphate synthase [UDP-forming] 9-like isoform X1	C5	antiquewhite2	3	0
	Glyma.06G187500	UP	K02140|1|4e-06|52.4|ota:Ot10g02310|F-type H+-transporting ATPase subunit g [EC:3.6.3.14]	-	-	-	microtubule-associated protein TORTIFOLIA1-like isoformX1	C7	plum3	4	1
	Glyma.06G191300	UP	K05643|1|2e-69|263|olu:OSTLU_42103|ATP-binding cassette, subfamily A (ABC1), member 3;K05641|3|3e-62|239|ota:Ot18g01460|ATP-binding cassette, subfamily A (ABC1), member 1	-	GO:0005524//ATP binding	GO:0006200//ATP catabolic process	ABC transporter A family member 2-like	C6	darkmagenta	5	1
	Glyma.06G191600	UP	K09597|1|5e-74|277|mtr:MTR_7g077800|signal peptide peptidase-like 2B [EC:3.4.23.-]	-	-	-	signal peptide peptidase-like 2-like isoform X1	C2	darkslateblue	5	1
	Glyma.06G193800	UP	-	-	-	GO:0009739//response to gibberellin stimulus	uncharacterized protein LOC100306354 precursor	C2	darkslateblue	3	2
	Glyma.06G196800	UP	K01115|1|1e-30|134|vcn:VOLCADRAFT_99471|phospholipase D [EC:3.1.4.4]	-	-	-	formin-like protein 20-like isoform X1	C1	darkslateblue	8	4
	Glyma.06G199600	UP	K12126|1|2e-23|109|aly:ARALYDRAFT_471048|phytochrome-interacting factor 3;K13422|3|4e-10|65.1|rcu:RCOM_0864470|transcription factor MYC2	-	-	-	transcription factor UNE10-like isoform X2	C1	na	5	2
	Glyma.06G199800	UP	K14440|1|7e-31|135|pop:POPTR_228966|SWI/SNF-related matrix-associated actin-dependent regulator of chromatin subfamily A-like protein 1 [EC:3.6.4.12]	-	GO:0003824//catalytic activity	-	SWI/SNF-related matrix-associated actin-dependent regulator of chromatin subfamily A-like protein 1-like isoform X1	C1	darkslateblue	5	2
	Glyma.06G200000	UP	K07964|1|3e-153|541|rcu:RCOM_1621600|heparanase 1 [EC:3.2.1.166]	GO:0016020//membrane	GO:0016798//hydrolase activity, acting on glycosyl bonds	-	heparanase-like protein 1-like isoform X1	C1	darkslateblue	5	2
	Glyma.06G202500	UP	K01529|1|0.0|2719|rcu:RCOM_1469910|[EC:3.6.1.-]	-	GO:0003676//nucleic acid binding	-	activating signal cointegrator 1 complex subunit 3 isoform X1	C1	darkslateblue	5	2
	Glyma.06G206800	UP	K11274|1|0.0|1949|gmx:100818807|chromosome transmission fidelity protein 4	-	-	-	WD repeat and HMG-box DNA-binding protein 1-like	C2	darkslateblue	5	3
	Glyma.06G209900	DOWN	-	-	-	-	oleosin Bn-V-like	C6	darkslateblue	6	1
	Glyma.06G217400	UP	K10908|1|0.0|1735|gmx:100783185|DNA-directed RNA polymerase, mitochondrial [EC:2.7.7.6]	-	-	-	DNA-directed RNA polymerase 3B, chloroplastic-like	C1	darkslateblue	7	1
	Glyma.06G220400	UP	-	-	GO:0003723//RNA binding	-	APO protein 2, chloroplastic-like	C2	darkslateblue	6	1
	Glyma.06G221600	UP	K11294|1|6e-06|51.6|vvi:100262769|nucleolin	-	-	-	reticulon-like protein B21-like	C7	floralwhite	6	1
	Glyma.06G228900	UP	K01115|1|7e-09|60.8|vcn:VOLCADRAFT_99471|phospholipase D [EC:3.1.4.4]	-	-	GO:0043087//regulation of GTPase activity	rab3 GTPase-activating protein non-catalytic subunit-like	C1	na	9	5
	Glyma.06G230800	UP	K13416|1|4e-65|247|rcu:RCOM_1534760|brassinosteroid insensitive 1-associated receptor kinase 1 [EC:2.7.10.1 2.7.11.1];K13417|4|7e-62|236|ath:AT2G13790|somatic embryogenesis receptor kinase 4 [EC:2.7.10.1 2.7.11.1];K13418|5|9e-62|236|aly:ARALYDRAFT_895025|somatic embryogenesis receptor kinase 1 [EC:2.7.10.1 2.7.11.1]	-	-	-	probable LRR receptor-like serine/threonine-protein kinase At1g56140-like isoform X1	C1	darkslateblue	9	5
	Glyma.06G235100	UP	-	-	-	-	uncharacterized protein LOC100783357	C11	orange	8	5
	Glyma.06G238000	UP	K08839|1|1e-74|279|olu:OSTLU_35807|serine/threonine kinase 25 [EC:2.7.11.22];K08282|2|6e-63|241|olu:OSTLU_2417|non-specific serine/threonine protein kinase [EC:2.7.11.1];K08835|3|1e-58|226|ppp:PHYPADRAFT_119152|oxidative-stress responsive protein 1 [EC:2.7.11.1]	-	GO:0004672//protein kinase activity	GO:0006468//protein phosphorylation	serine/threonine-protein kinase dst2-like isoform X2	C1	darkmagenta	8	5
	Glyma.06G240500	UP	K03243|1|9e-10|64.3|vcn:VOLCADRAFT_121350|translation initiation factor 5B;K11498|2|3e-08|59.3|aly:ARALYDRAFT_478343|centromeric protein E;K11131|3|5e-08|58.5|rcu:RCOM_0344550|H/ACA ribonucleoprotein complex subunit 4 [EC:5.4.99.-];K03254|5|5e-07|55.1|sbi:SORBI_03g003250|translation initiation factor 3 subunit A	-	-	-	proton pump-interactor 1-like isoform X1	C1	darkmagenta	8	5
	Glyma.06G243100	UP	K00833|1|5e-09|62.4|gmx:100778549|adenosylmethionine-8-amino-7-oxononanoate aminotransferase [EC:2.6.1.62];K00924|3|5e-06|52.4|ath:AT5G22850|[EC:2.7.1.-]	-	-	-	probable aspartic protease At2g35615-like	C2	na	6	2
	Glyma.06G256300	UP	K13459|1|1e-63|244|vvi:100254298|disease resistance protein RPS2	-	GO:0017111//nucleoside-triphosphatase activity	GO:0006952//defense response	hypothetical protein PHAVU_011G149400g	C1	darkslateblue	6	2
	Glyma.06G258900	UP	K04733|1|1e-62|240|smo:SELMODRAFT_159261|interleukin-1 receptor-associated kinase 4 [EC:2.7.11.1];K00924|3|3e-58|225|osa:4333912|[EC:2.7.1.-]	-	-	-	G-type lectin S-receptor-like serine/threonine-protein kinase At4g27290-like isoform X1	C1	darkmagenta	4	2
	Glyma.06G261500	UP	K03013|1|6e-24|112|vvi:100258335|DNA-directed RNA polymerases I, II, and III subunit RPABC1;K13457|2|6e-23|108|vvi:100252764|disease resistance protein RPM1;K06685|5|5e-17|89.0|ath:AT4G19050|maintenance of ploidy protein MOB1 (MPS1 binder 1)	-	GO:0043531//ADP binding	GO:0006952//defense response	TMV resistance protein N-like	C1	lightsteelblue	4	1
	Glyma.06G263900	UP	K03013|1|9e-25|115|vvi:100258335|DNA-directed RNA polymerases I, II, and III subunit RPABC1;K06685|2|2e-21|104|aly:ARALYDRAFT_492950|maintenance of ploidy protein MOB1 (MPS1 binder 1)	-	-	-	TMV resistance protein N-like	C1	darkmagenta	4	1
	Glyma.06G265000	UP	K03013|1|6e-29|128|vvi:100258335|DNA-directed RNA polymerases I, II, and III subunit RPABC1;K06685|3|2e-23|110|pop:POPTR_554110|maintenance of ploidy protein MOB1 (MPS1 binder 1)	-	-	-	TMV resistance protein N-like	C1	lightsteelblue1	4	1
	Glyma.06G265100	UP	-	-	-	-	uncharacterized protein LOC102666443	C1	lightsteelblue1	4	1
	Glyma.06G265600	UP	K04733|1|2e-58|225|smo:SELMODRAFT_159261|interleukin-1 receptor-associated kinase 4 [EC:2.7.11.1];K13430|2|2e-57|222|aly:ARALYDRAFT_909268|serine/threonine-protein kinase PBS1 [EC:2.7.11.1]	GO:0005886//plasma membrane	GO:0005516//calmodulin binding	GO:0009409//response to cold	probable leucine-rich repeat receptor-like serine	C1	na	4	1
	Glyma.06G266000	UP	K14709|1|4e-27|122|vcn:VOLCADRAFT_104214|solute carrier family 39 (zinc transporter), member 1/2/3;K01115|5|8e-23|108|vcn:VOLCADRAFT_99471|phospholipase D [EC:3.1.4.4]	-	GO:0003779//actin binding	GO:0030036//actin cytoskeleton organization	formin-like protein 5-like	C1	darkmagenta	4	1
	Glyma.06G267000	UP	-	-	-	-	autophagy-related protein 18f-like	C1	antiquewhite2	4	1
	Glyma.06G267400	UP	K13457|1|1e-11|71.2|osa:4342596|disease resistance protein RPM1	-	GO:0043168	GO:0050896//response to stimulus	uncharacterized protein LOC100500528 isoform X1	C1	darkslateblue	4	1
	Glyma.06G268500	UP	-	-	-	-	uncharacterized protein LOC100500528 isoform X2	C1	darkslateblue	4	1
	Glyma.06G268800	UP	K15336|1|3e-06|52.4|vvi:100259391|tRNA (cytosine38-C5)-methyltransferase [EC:2.1.1.204]	-	-	-	pentatricopeptide repeat-containing protein At4g04790, mitochondrial-like isoform X4	C2	darkslateblue	4	1
	Glyma.06G272000	UP	-	-	-	-	putative defensin-like protein 154-like	C6	greenyellow	4	1
	Glyma.06G272100	UP	-	-	-	-	putative defensin-like protein 154-like	C6	greenyellow	4	1
	Glyma.06G274200	DOWN	K02868|1|1e-99|360|gmx:100499863|large subunit ribosomal protein L11e	GO:0005840//ribosome	GO:0003735//structural constituent of ribosome	GO:0006412//translation	uncharacterized protein LOC100499863	C4	lightpink3	4	1
	Glyma.06G275000	UP	K06685|1|2e-07|55.5|aly:ARALYDRAFT_492950|maintenance of ploidy protein MOB1 (MPS1 binder 1);K13459|3|7e-07|53.9|vvi:100254298|disease resistance protein RPS2;K03013|4|4e-06|51.6|vvi:100258335|DNA-directed RNA polymerases I, II, and III subunit RPABC1	-	-	-	uncharacterized protein LOC102664733 isoform X1	C2	darkslateblue	4	1
	Glyma.06G285700	UP	K13496|1|8e-33|140|ath:AT2G36750|UDP-glucosyl transferase 73C [EC:2.4.1.-]	-	GO:0016758//transferase activity, transferring hexosyl groups	GO:0008152//metabolic process	anthocyanidin 3-O-glucoside 2''-O-glucosyltransferase-like	C1	lightpink3	4	1
	Glyma.06G290100	DOWN	K15172|1|3e-26|118|vcn:VOLCADRAFT_106802|transcription elongation factor SPT5	-	-	-	zinc finger CCCH domain-containing protein 2-like	C8	darkslateblue	4	1
	Glyma.06G292200	UP	K08819|1|2e-155|508|pop:POPTR_420526|cyclin-dependent kinase 12/13 [EC:2.7.11.22 2.7.11.23]	-	-	-	probable serine/threonine-protein kinase At1g09600-like	C5	darkmagenta	4	1
	Glyma.06G296100	UP	-	-	-	-	uncharacterized protein LOC100812400	C2	darkslateblue	1	0
	Glyma.06G301900	UP	K11422|1|4e-11|70.5|smo:SELMODRAFT_438147|histone-lysine N-methyltransferase SETD1 [EC:2.1.1.43];K13155|2|5e-10|67.0|mtr:MTR_7g082150|U11/U12 small nuclear ribonucleoprotein 35 kDa protein;K11423|4|8e-10|66.2|vcn:VOLCADRAFT_65215|histone-lysine N-methyltransferase SETD2 [EC:2.1.1.43]	-	-	-	probable histone-lysine N-methyltransferase ATXR3-like isoform X1	C1	darkmagenta	1	0
	Glyma.06G302600	DOWN	K00430|1|1e-128|457|gmx:100803114|peroxidase [EC:1.11.1.7]	-	-	-	peroxidase isoform X1	C8	darkslateblue	1	0
	Glyma.06G303000	DOWN	-	-	-	-	uncharacterized protein LOC100778355	C8	greenyellow	1	0
	Glyma.06G304900	UP	K06883|1|1e-68|145|ath:AT5G54840|	GO:0005622//intracellular	GO:0005525//GTP binding	GO:0016192//vesicle-mediated transport	septum-promoting GTP-binding protein 1-like	C1	darkmagenta	1	0
	Glyma.06G306800	UP	-	-	-	-	zinc finger CCCH domain-containing protein 13-like isoform X1	C2	darkslateblue	1	0
	Glyma.06G312200	UP	K11292|1|0.0|1385|vvi:100241331|transcription elongation factor SPT6	-	-	-	transcription elongation factor SPT6-like	C1	na	0	1
	Glyma.06G322200	UP	-	-	-	-	phosphatidylinositol/phosphatidylcholine transfer protein SFH13-like isoform X1	C1	darkslateblue	0	0
	Glyma.06G325400	UP	K14759|1|1e-14|80.1|gmx:100798570|isochorismate synthase / 2-succinyl-5-enolpyruvyl-6-hydroxy-3-cyclohexene-1-carboxylate synthase / 2-succinyl-6-hydroxy-2,4-cyclohexadiene-1-carboxylate synthase / O-succinylbenzoate synthase [EC:5.4.4.2 2.2.1.9 4.2.99.20 4.2.1.113]	-	-	-	uncharacterized protein LOC100777277	C2	darkslateblue	0	0
	Glyma.06G325500	UP	K04728|1|4e-19|94.4|gmx:100788458|ataxia telangiectasia mutated family protein [EC:2.7.11.1]	-	-	-	putative ribonuclease H protein At1g65750-like	C1	darkslateblue	0	0
	Glyma.06G325700	UP	K14759|1|2e-42|120|gmx:100798570|isochorismate synthase / 2-succinyl-5-enolpyruvyl-6-hydroxy-3-cyclohexene-1-carboxylate synthase / 2-succinyl-6-hydroxy-2,4-cyclohexadiene-1-carboxylate synthase / O-succinylbenzoate synthase [EC:5.4.4.2 2.2.1.9 4.2.99.20 4.2.1.113]	-	-	-	uncharacterized protein LOC100819381 isoform X11	C1	darkslateblue	0	0
	Glyma.07G000400	UP	K04498|1|0.0|3336|gmx:100809207|E1A/CREB-binding protein [EC:2.3.1.48]	-	GO:0046872//metal ion binding	GO:0044238//primary metabolic process	histone acetyltransferase HAC1-like isoform X3	C1	darkmagenta	0	0
	Glyma.07G015000	UP	K14376|1|0.0|1325|gmx:100783237|poly(A) polymerase [EC:2.7.7.19]	-	-	-	poly(A) polymerase-like isoform X1	C1	darkmagenta	1	0
	Glyma.07G015400	UP	-	-	-	-	uncharacterized protein LOC100798568 isoform X2	C2	darkslateblue	0	0
	Glyma.07G015500	UP	K15174|1|0.0|1375|gmx:100800148|RNA polymerase II-associated factor 1	-	-	-	RNA polymerase II-associated factor 1 homolog isoform X1	C1	darkmagenta	0	0
	Glyma.07G015800	UP	K05681|1|2e-58|227|cme:CMS467C|ATP-binding cassette, subfamily G (WHITE), member 2;K12843|3|5e-55|215|vvi:100248403|U4/U6 small nuclear ribonucleoprotein PRP3	-	-	-	ABC transporter G family member 36-like	C5	darkmagenta	0	0
	Glyma.07G016700	UP	K09338|1|0.0|1211|aly:ARALYDRAFT_314555|homeobox-leucine zipper protein	GO:0005634//nucleus	GO:0003700//sequence-specific DNA binding transcription factor activity	GO:0006355//regulation of transcription, DNA-dependent	homeobox-leucine zipper protein ATHB-15-like	C2	darkslateblue	0	0
	Glyma.07G021000	UP	K09285|1|2e-167|586|gmx:100807781|AP2-like factor, ANT lineage	-	-	-	AP2-like ethylene-responsive transcription factor At1g16060-like isoform X2	C1	darkslateblue	0	0
	Glyma.07G035600	UP	K14572|1|0.0|6890|mtr:MTR_8g018890|midasin	-	-	-	midasin-like	C1	na	1	1
	Glyma.07G035800	UP	K11267|1|3e-07|54.7|zma:100284656|sister chromatid cohesion protein PDS5	-	-	-	uncharacterized protein LOC100779783	C7	grey	1	1
	Glyma.07G037400	UP	K10706|1|0.0|2707|gmx:100803350|senataxin [EC:3.6.4.-]	-	-	-	uncharacterized ATP-dependent helicase C29A10.10c-like isoform X1	C1	darkmagenta	1	1
	Glyma.07G040600	UP	-	-	-	-	uncharacterized protein LOC100807956 isoform X1	C1	darkmagenta	1	1
	Glyma.07G045600	UP	K00921|1|0.0|2436|gmx:100819364|1-phosphatidylinositol-3-phosphate 5-kinase [EC:2.7.1.150]	-	GO:0046872//metal ion binding	GO:0046854//phosphatidylinositol phosphorylation	1-phosphatidylinositol-3-phosphate 5-kinase FAB1B-like isoform X1	C5	darkmagenta	1	1
	Glyma.07G049700	UP	K14306|1|2e-08|61.6|gmx:100781711|nuclear pore complex protein Nup62;K11323|2|3e-08|60.8|vcn:VOLCADRAFT_121342|histone arginine demethylase JMJD6 [EC:1.14.11.-];K14766|4|4e-07|57.0|gmx:100820144|nucleolar protein 14	-	-	-	vacuolar protein sorting-associated protein 8 homolog	C1	na	1	1
	Glyma.07G051900	UP	-	-	-	-	hypothetical protein PHAVU_010G117300g	C2	darkslateblue	1	1
	Glyma.07G053500	UP	K08867|1|3e-130|464|smo:SELMODRAFT_130367|WNK lysine deficient protein kinase [EC:2.7.11.1];K12132|4|8e-124|443|pop:POPTR_1096507|serine/threonine-protein kinase WNK1 [EC:2.7.11.1]	-	GO:0005524//ATP binding	GO:0006468//protein phosphorylation	with no lysine kinase 6 isoform X2	C9	brown2	2	2
	Glyma.07G055900	UP	K03255|1|1e-108|394|ppp:PHYPADRAFT_203627|protein TIF31	-	GO:0003743//translation initiation factor activity	GO:0006413//translational initiation	clustered mitochondria protein-like isoform X1	C2	darkslateblue	2	2
	Glyma.07G056000	UP	K11422|1|1e-36|154|cme:CMG025C|histone-lysine N-methyltransferase SETD1 [EC:2.1.1.43];K09188|2|5e-34|145|cme:CMD005C|histone-lysine N-methyltransferase MLL3 [EC:2.1.1.43];K11380|5|5e-23|108|ppp:PHYPADRAFT_27586|NuA3 HAT complex component NTO1	-	GO:0046872//metal ion binding	GO:0032259//methylation	histone-lysine N-methyltransferase ATX3-like isoform X2	C1	darkmagenta	2	2
	Glyma.07G056700	UP	-	-	-	-	uncharacterized protein LOC100809742 isoform X3	C1	darkmagenta	2	5
	Glyma.07G058200	UP	K10143|1|5e-170|597|ppp:PHYPADRAFT_126406|E3 ubiquitin-protein ligase RFWD2 [EC:6.3.2.19]	-	GO:0003824//catalytic activity	-	protein SUPPRESSOR OF PHYA-105 1-like isoform X1	C1	darkmagenta	2	5
	Glyma.07G062900	UP	K13459|1|1e-50|202|ath:AT4G26090|disease resistance protein RPS2	-	-	-	uncharacterized protein LOC100808315 isoform X1	C1	darkslateblue	2	5
	Glyma.07G063100	UP	K13460|1|3e-07|55.5|ath:AT1G12220|disease resistance protein RPS5	-	-	-	uncharacterized protein LOC100780862	C1	lightsteelblue1	2	5
	Glyma.07G064100	UP	K13459|1|4e-48|193|ath:AT4G26090|disease resistance protein RPS2	-	-	-	uncharacterized protein LOC100808315 isoform X1	C1	lightsteelblue1	2	5
	Glyma.07G066700	UP	-	GO:0005743//mitochondrial inner membrane	-	GO:0006744//ubiquinone biosynthetic process	uncharacterized protein LOC100787101 isoform X1	C1	antiquewhite2	2	4
	Glyma.07G069400	UP	K11647|1|0.0|3028|vvi:100249945|SWI/SNF-related matrix-associated actin-dependent regulator of chromatin subfamily A member 2/4 [EC:3.6.4.-]	GO:0005634//nucleus	GO:0003677//DNA binding	GO:0006355//regulation of transcription, DNA-dependent	ATP-dependent helicase BRM-like	C1	darkmagenta	2	4
	Glyma.07G071100	UP	-	-	GO:0004806//triglyceride lipase activity	GO:0016042//lipid catabolic process	uncharacterized protein LOC100784277 isoform X1	C1	darkslateblue	2	3
	Glyma.07G073700	UP	-	-	-	-	K(+) efflux antiporter 2, chloroplastic-like isoform X1	C1	darkmagenta	2	3
	Glyma.07G077400	UP	K01051|1|1e-10|67.0|gmx:100776781|pectinesterase [EC:3.1.1.11];K01115|2|5e-09|62.0|vcn:VOLCADRAFT_99471|phospholipase D [EC:3.1.4.4]	-	GO:0008168//methyltransferase activity	GO:0032259//methylation	probable methyltransferase PMT15-like	C1	darkmagenta	2	3
	Glyma.07G077700	UP	K13459|1|1e-44|182|ath:AT4G26090|disease resistance protein RPS2	-	-	-	uncharacterized protein LOC100797322 isoform X1	C1	darkmagenta	2	3
	Glyma.07G078400	UP	-	-	-	-	-	C1	darkslateblue	2	3
	Glyma.07G080800	UP	K13510|1|0.0|803|gmx:100818109|lysophosphatidylcholine acyltransferase / lyso-PAF acetyltransferase [EC:2.3.1.23 2.3.1.67]	-	GO:0016746//transferase activity, transferring acyl groups	GO:0008152//metabolic process	lysophospholipid acyltransferase LPEAT2-like	C1	darkslateblue	1	2
	Glyma.07G085500	UP	K08653|1|0.0|1564|gmx:100819188|membrane-bound transcription factor site-1 protease [EC:3.4.21.112]	-	-	-	membrane-bound transcription factor site-1 protease	C1	darkmagenta	1	2
	Glyma.07G088400	UP	-	GO:0016020//membrane	-	-	probable serine incorporator-like	C6	antiquewhite2	1	2
	Glyma.07G096400	UP	-	-	-	-	uncharacterized protein LOC100775751	C2	darkslateblue	1	3
	Glyma.07G096600	UP	K01836|1|0.0|1095|gmx:100806886|phosphoacetylglucosamine mutase [EC:5.4.2.3]	-	GO:0004610//phosphoacetylglucosamine mutase activity	GO:0005975//carbohydrate metabolic process	phosphoacetylglucosamine mutase-like isoform X1	C1	darkslateblue	1	3
	Glyma.07G099400	UP	K14376|1|0.0|1453|gmx:100816915|poly(A) polymerase [EC:2.7.7.19]	GO:0005634//nucleus	GO:0003723//RNA binding	GO:0043631//RNA polyadenylation	poly(A) polymerase-like isoform X1	C1	darkmagenta	1	6
	Glyma.07G100700	UP	K09422|1|1e-178|625|vvi:100268025|myb proto-oncogene protein, plant	-	-	-	uncharacterized protein LOC100818474 isoform X4	C1	na	1	6
	Glyma.07G102300	UP	-	GO:0009507//chloroplast	GO:0050660//flavin adenine dinucleotide binding	GO:0055114//oxidation-reduction process	uncharacterized protein LOC100778918 isoform X1	C1	darkslateblue	1	6
	Glyma.07G103400	UP	K08789|1|4e-104|378|cre:CHLREDRAFT_115025|microtubule-associated serine/threonine kinase [EC:2.7.11.1];K12767|3|1e-81|303|ota:Ot09g04120|serine/threonine-protein kinase RIM15 [EC:2.7.11.1];K08790|4|4e-75|282|gmx:100783286|serine/threonine kinase 38 [EC:2.7.11.1]	-	GO:0004697//protein kinase C activity	GO:0006468//protein phosphorylation	uncharacterized protein LOC100816852 isoform X1	C1	darkslateblue	1	6
	Glyma.07G105300	UP	K12823|1|0.0|835|gmx:100790464|ATP-dependent RNA helicase DDX5/DBP2 [EC:3.6.4.13]	-	GO:0003676//nucleic acid binding	-	DEAD-box ATP-dependent RNA helicase 20-like isoform X1	C1	na	1	6
	Glyma.07G107000	UP	K01099|1|3e-51|201|ota:Ot04g02290|phosphatidylinositol-bisphosphatase [EC:3.1.3.36]	-	-	GO:0046854//phosphatidylinositol phosphorylation	type I inositol 1,4,5-trisphosphate 5-phosphatase CVP2 isoform X1	C5	darkmagenta	1	6
	Glyma.07G108700	UP	K12604|1|0.0|4695|gmx:100783935|CCR4-NOT transcription complex subunit 1	-	-	-	CCR4-NOT transcription complex subunit 1-like isoform X1	C2	darkslateblue	0	0
	Glyma.07G114200	UP	K15404|1|0.0|760|pop:POPTR_732680|aldehyde decarbonylase [EC:4.1.99.5]	GO:0016021//integral to membrane	GO:0016491//oxidoreductase activity	GO:0006633//fatty acid biosynthetic process	protein ECERIFERUM 1-like isoform X1	C2	darkslateblue	0	0
	Glyma.07G115800	UP	K02214|1|0.0|1913|gmx:100795742|cell division control protein 7 [EC:2.7.11.1]	-	-	-	probable serine/threonine-protein kinase cdc7-like	C2	darkslateblue	0	0
	Glyma.07G116900	UP	K00391|1|6e-29|127|osa:4334011|[EC:1.8.4.-];K03253|3|4e-14|77.8|gmx:100817394|translation initiation factor 3 subunit B	-	GO:0003824//catalytic activity	GO:0008152//metabolic process	endoplasmic oxidoreductin-1-like isoform X2	C2	blue2	0	0
	Glyma.07G117800	UP	K03260|1|0.0|3270|gmx:100798562|translation initiation factor 4G	-	GO:0003676//nucleic acid binding	-	eukaryotic translation initiation factor 4G-like	C1	darkmagenta	0	0
	Glyma.07G119000	UP	K11294|1|2e-17|90.5|zma:100273020|nucleolin;K13126|3|1e-16|88.2|rcu:RCOM_1589620|polyadenylate-binding protein;K11323|5|1e-16|87.8|vcn:VOLCADRAFT_121342|histone arginine demethylase JMJD6 [EC:1.14.11.-]	-	GO:0097159//organic cyclic compound binding	-	nucleolin-like isoform X1	C1	darkmagenta	0	0
	Glyma.07G119300	UP	K03847|1|5e-180|535|gmx:100776070|alpha-1,6-mannosyltransferase [EC:2.4.1.260]	GO:0031227//intrinsic to endoplasmic reticulum membrane	GO:0016757//transferase activity, transferring glycosyl groups	GO:0006506//GPI anchor biosynthetic process	Man(7)GlcNAc(2)-PP-Dol alpha-1,6-mannosyltransferase-like isoform X2 [Glycine max]	C2	darkslateblue	0	0
	Glyma.07G125300	UP	K03021|1|0.0|2066|gmx:100818991|DNA-directed RNA polymerase III subunit RPC2 [EC:2.7.7.6]	-	-	-	DNA-directed RNA polymerase III subunit rpc2-like isoform X1	C1	darkslateblue	0	0
	Glyma.07G126200	UP	K00681|1|0.0|1015|gmx:100810474|gamma-glutamyltranspeptidase [EC:2.3.2.2]	-	GO:0003840//gamma-glutamyltransferase activity	GO:0006749//glutathione metabolic process	gamma-glutamyltranspeptidase 3-like isoform X1	C6	orange	0	0
	Glyma.07G130400	UP	K14486|1|0.0|944|pop:POPTR_589324|auxin response factor	GO:0005634//nucleus	GO:0003677//DNA binding	GO:0006355//regulation of transcription, DNA-dependent	auxin response factor 19-like	C1	darkmagenta	1	0
	Glyma.07G134200	UP	-	-	-	-	LCR [Medicago truncatula]	C8	greenyellow	1	0
	Glyma.07G135200	UP	-	-	-	-	uncharacterized protein LOC100782211	C2	darkslateblue	1	0
	Glyma.07G137200	UP	K00011|1|1e-101|367|ath:AT2G37790|aldehyde reductase [EC:1.1.1.21];K00002|2|8e-92|335|osa:4338987|alcohol dehydrogenase (NADP+) [EC:1.1.1.2];K08243|4|3e-46|183|gmx:547911|6'-deoxychalcone synthase [EC:2.3.1.170]	-	GO:0004032//alditol:NADP+ 1-oxidoreductase activity	GO:0055114//oxidation-reduction process	aldo-keto reductase family 4 member C9-like isoform X1	C1	na	1	0
	Glyma.07G140700	DOWN	K00799|1|2e-122|436|gmx:547579|glutathione S-transferase [EC:2.5.1.18]	-	GO:0004364//glutathione transferase activity	GO:0006950//response to stress	probable glutathione S-transferase isoform 1	C9	darkmagenta	1	0
	Glyma.07G144800	UP	K13124|1|6e-09|62.4|vcn:VOLCADRAFT_62941|mitogen-activated protein kinase organizer 1;K12602|2|2e-08|60.8|cre:CHLREDRAFT_132215|WD repeat-containing protein 61;K06666|3|4e-08|59.7|zma:100382982|glucose repression regulatory protein TUP1;K14963|4|5e-08|59.3|gmx:100798080|COMPASS component SWD3	-	-	-	mitogen-activated protein kinase-binding protein 1-like isoform X2	C2	darkslateblue	1	0
	Glyma.07G147400	UP	K15336|1|2e-66|252|vvi:100259391|tRNA (cytosine38-C5)-methyltransferase [EC:2.1.1.204]	-	-	-	pentatricopeptide repeat-containing protein At4g28010-like isoform X1	C1	darkmagenta	1	1
	Glyma.07G147700	UP	K12396|1|4e-21|103|gmx:100815221|AP-3 complex subunit delta-1;K00140|3|7e-12|58.5|rcu:RCOM_0818840|malonate-semialdehyde dehydrogenase (acetylating) / methylmalonate-semialdehyde dehydrogenase [EC:1.2.1.18 1.2.1.27]	-	-	-	uncharacterized protein LOC100804193	C1	darkslateblue	1	1
	Glyma.07G148100	UP	-	-	GO:0003725//double-stranded RNA binding	-	hypothetical protein PHAVU_008G105400g	C1	darkmagenta	1	1
	Glyma.07G149000	UP	K02886|1|3e-10|64.7|ppp:PhpapaCp070|large subunit ribosomal protein L2	-	-	-	UPF0420 protein C16orf58 homolog	C1	lightsteelblue1	1	1
	Glyma.07G149300	UP	K00620|1|3e-27|122|ota:Ot08g02650|glutamate N-acetyltransferase / amino-acid N-acetyltransferase [EC:2.3.1.35 2.3.1.1]	-	-	-	UPF0420 protein C16orf58 homolog	C2	darkslateblue	1	1
	Glyma.07G151400	UP	K08518|1|0.0|2074|gmx:100776508|syntaxin-binding protein 5	-	-	-	uncharacterized protein LOC100779801	C1	darkslateblue	1	2
	Glyma.07G153000	UP	K15193|1|2e-07|56.6|bdi:100835931|protein SPT2	-	-	-	golgin subfamily A member 5-like	C2	darkslateblue	1	2
	Glyma.07G161500	UP	K15336|1|6e-40|164|vvi:100259391|tRNA (cytosine38-C5)-methyltransferase [EC:2.1.1.204]	-	-	-	pentatricopeptide repeat-containing protein At5g18950-like isoform X1	C2	darkslateblue	0	3
	Glyma.07G161900	UP	K01897|1|0.0|1345|gmx:100795926|long-chain acyl-CoA synthetase [EC:6.2.1.3]	-	GO:0031957//very long-chain fatty acid-CoA ligase activity	GO:0010025//wax biosynthetic process	long chain acyl-CoA synthetase 2-like	C1	darkturquoise	0	3
	Glyma.07G167300	UP	K07119|1|5e-32|92.0|vvi:100256090|	-	GO:0016491//oxidoreductase activity	GO:0055114//oxidation-reduction process	(+)-pulegone reductase-like isoform X1	C1	darkslateblue	0	3
	Glyma.07G169300	UP	K05868|1|3e-22|97.8|pop:POPTR_804416|cyclin B	GO:0005634//nucleus	GO:0019901//protein kinase binding	GO:0000079//regulation of cyclin-dependent protein serine/threonine kinase activity	mitotic cyclin b1-type	C2	darkslateblue	0	3
	Glyma.07G169700	UP	K15305|1|0.0|1246|gmx:100813929|vacuole morphology and inheritance protein 14	-	GO:0019209//kinase activator activity	GO:0042327//positive regulation of phosphorylation	protein VAC14 homolog	C1	na	0	3
	Glyma.07G178700	UP	K01103|1|1e-14|79.7|gmx:100816757|6-phosphofructo-2-kinase / fructose-2,6-bisphosphatase [EC:2.7.1.105 3.1.3.46]	-	-	-	uncharacterized protein LOC100787283 isoform X1	C1	darkslateblue	0	3
	Glyma.07G180000	UP	-	-	-	-	uncharacterized protein LOC100789403	C1	darkmagenta	0	3
	Glyma.07G182900	UP	K01528|1|0.0|1517|gmx:100785014|dynamin GTPase [EC:3.6.5.5]	-	GO:0003924//GTPase activity	GO:0006184//GTP catabolic process	dynamin-related protein 3A-like	C1	darkmagenta	1	1
	Glyma.07G184500	UP	-	-	-	-	uncharacterized protein C5H10.03	C2	darkslateblue	1	1
	Glyma.07G185200	DOWN	-	-	-	-	uncharacterized protein LOC100306397	C8	darkslateblue	1	1
	Glyma.07G192500	UP	K15505|1|3e-96|352|bdi:100838307|DNA repair protein RAD5 [EC:3.6.4.-];K15711|2|1e-95|350|smo:SELMODRAFT_40849|SWI/SNF-related matrix-associated actin-dependent regulator of chromatin subfamily A3 [EC:3.6.4.- 6.3.2.19]	-	-	-	uncharacterized protein LOC100802436 isoform X1	C5	antiquewhite2	1	1
	Glyma.07G194800	UP	-	-	-	-	RNA polymerase II C-terminal domain phosphatase-like 1-like isoform X1	C1	darkslateblue	1	1
	Glyma.07G194900	UP	K15336|1|4e-82|305|vvi:100259391|tRNA (cytosine38-C5)-methyltransferase [EC:2.1.1.204]	-	-	-	pentatricopeptide repeat-containing protein At5g14770, mitochondrial-like isoform X1	C1	na	1	1
	Glyma.07G197000	UP	-	-	-	-	uncharacterized protein LOC100783387 isoform X2	C1	darkslateblue	1	1
	Glyma.07G197600	UP	K05337|1|3e-17|89.0|olu:OSTLU_7956|ferredoxin;K03686|4|7e-08|57.8|cre:CHLREDRAFT_55286|molecular chaperone DnaJ	-	-	-	uncharacterized protein LOC100812414	C11	orange	1	1
	Glyma.07G198200	UP	K14409|1|4e-85|315|ppp:PHYPADRAFT_96795|protein SMG7	-	-	-	protein SMG7L-like isoform X6	C1	darkslateblue	1	1
	Glyma.07G199500	UP	-	-	-	-	putative leucine-rich repeat receptor-like serine/threonine-protein kinase At2g14440-like	C2	darkslateblue	1	1
	Glyma.07G202300	DOWN	K13257|1|0.0|1033|gmx:100037450|cytochrome P450, family 93, subfamily C (2-hydroxyisoflavanone synthase) [EC:1.14.13.86];K13261|3|3e-114|411|gmx:100776878|cytochrome P450, family 93, subfamily A, polypeptide 1 (3,9-dihydroxypterocarpan 6a-monooxygenase) [EC:1.14.13.28];K15814|4|6e-90|330|gmx:100037459|beta-amyrin 24-hydroxylase [EC:1.14.99.43];K00517|5|3e-85|314|ath:AT4G15360|[EC:1.14.-.-]	-	GO:0020037//heme binding	GO:0055114//oxidation-reduction process	isoflavone synthase 1 precursor	C8	darkmagenta	1	1
	Glyma.07G209300	UP	K10400|1|0.0|5023|gmx:100809655|kinesin family member 15	-	-	-	phragmoplast orienting kinesin 2-like isoform X1	C2	na	1	1
	Glyma.07G211600	UP	-	-	-	-	uncharacterized protein LOC100802641 isoform X1	C1	darkmagenta	1	1
	Glyma.07G213100	UP	K14432|1|0.0|827|gmx:100776600|ABA responsive element binding factor	-	GO:0043565//sequence-specific DNA binding	GO:0006355//regulation of transcription, DNA-dependent	ABSCISIC ACID-INSENSITIVE 5-like protein 7-like	C1	antiquewhite2	1	1
	Glyma.07G216600	UP	K00921|1|0.0|1125|rcu:RCOM_0417950|1-phosphatidylinositol-3-phosphate 5-kinase [EC:2.7.1.150]	-	-	-	hypothetical protein PHAVU_002G092900g	C1	darkslateblue	2	1
	Glyma.07G217900	UP	K13947|1|0.0|1319|gmx:100785146|auxin efflux carrier family	GO:0016328//lateral plasma membrane	GO:0010329//auxin efflux transmembrane transporter activity	GO:0055085//transmembrane transport	auxin efflux carrier component 3-like isoform X1	C1	darkmagenta	2	1
	Glyma.07G219200	UP	-	-	-	-	uncharacterized protein At1g04910-like	C1	darkslateblue	2	1
	Glyma.07G223700	UP	K15188|1|0.0|1133|gmx:100803349|cyclin T	-	-	GO:0080090//regulation of primary metabolic process	cyclin-T1-5-like isoform X1	C1	darkmagenta	2	1
	Glyma.07G228300	UP	K00592|1|2e-133|474|aly:ARALYDRAFT_471564|[ribulose-bisphosphate carboxylase]-lysine N-methyltransferase [EC:2.1.1.127];K05302|3|2e-11|68.9|mtr:MTR_7g035070|SET domain-containing protein 6	GO:0009507//chloroplast	GO:0030785//[ribulose-bisphosphate carboxylase]-lysine N-methyltransferase activity	GO:0032259//methylation	ribulose-1,5 bisphosphate carboxylase/oxygenase large subunit N-methyltransferase, chloroplastic-like	C2	darkslateblue	2	1
	Glyma.07G233100	UP	-	-	GO:0005543//phospholipid binding	-	uncharacterized protein LOC100782481	C1	darkmagenta	1	0
	Glyma.07G233500	UP	K11323|1|6e-11|68.9|vcn:VOLCADRAFT_121342|histone arginine demethylase JMJD6 [EC:1.14.11.-]	-	-	-	uncharacterized protein LOC100783023	C1	darkslateblue	1	0
	Glyma.07G234200	UP	-	-	-	-	squamosa promoter-binding-like protein 1-like isoform X1	C7	plum3	1	0
	Glyma.07G234500	UP	K04733|1|8e-81|300|smo:SELMODRAFT_159261|interleukin-1 receptor-associated kinase 4 [EC:2.7.11.1];K13430|4|8e-71|267|aly:ARALYDRAFT_909268|serine/threonine-protein kinase PBS1 [EC:2.7.11.1]	GO:0005886//plasma membrane	GO:0005524//ATP binding	GO:0006468//protein phosphorylation	probable receptor-like protein kinase At5g18500-like	C7	darkslateblue	1	0
	Glyma.07G246900	UP	K08592|1|0.0|994|gmx:100805645|sentrin-specific protease 1 [EC:3.4.22.-]	-	GO:0008233//peptidase activity	-	ubiquitin-like-specific protease ESD4-like isoform X2	C1	darkmagenta	0	0
	Glyma.07G249600	UP	-	-	-	-	uncharacterized protein LOC100810441 isoform X5	C1	na	0	0
	Glyma.07G250700	UP	K11654|1|0.0|1944|gmx:100809750|SWI/SNF-related matrix-associated actin-dependent regulator of chromatin subfamily A member 5 [EC:3.6.4.-]	GO:0005634//nucleus	GO:0004386//helicase activity	GO:0043044//ATP-dependent chromatin remodeling	putative chromatin-remodeling complex ATPase chain-like	C1	darkslateblue	1	1
	Glyma.07G255400	UP	K00924|1|0.0|634|ath:AT2G01450|[EC:2.7.1.-];K14512|2|1e-97|355|pop:POPTR_718188|mitogen-activated protein kinase 6 [EC:2.7.11.24];K04371|5|3e-96|351|ppp:PHYPADRAFT_217865|extracellular signal-regulated kinase 1/2 [EC:2.7.11.24]	GO:0005773//vacuole	GO:0004707//MAP kinase activity	GO:0006468//protein phosphorylation	mitogen-activated protein kinase 16-like isoform X2	C6	darkgreen	1	1
	Glyma.07G259000	UP	-	-	GO:0016787//hydrolase activity	GO:0006629//lipid metabolic process	uncharacterized protein LOC100788345	C1	darkmagenta	1	1
	Glyma.07G261900	UP	K14557|1|0.0|1308|gmx:100820428|U3 small nucleolar RNA-associated protein 6	GO:0005622//intracellular	-	GO:0006396//RNA processing	U3 small nucleolar RNA-associated protein 6 homolog	C2	darkseagreen3	0	1
	Glyma.07G263100	UP	K01869|1|0.0|1757|gmx:100781232|leucyl-tRNA synthetase [EC:6.1.1.4]	GO:0005737//cytoplasm	GO:0002161//aminoacyl-tRNA editing activity	GO:0006450//regulation of translational fidelity	putative leucine--tRNA ligase, mitochondrial-like	C1	darkslateblue	0	1
	Glyma.07G268200	UP	K11267|1|0.0|2912|gmx:100797685|sister chromatid cohesion protein PDS5	-	-	-	sister chromatid cohesion protein PDS5 homolog B-B-like isoform X1	C1	darkslateblue	0	1
	Glyma.07G268300	UP	K01784|1|6e-15|80.9|gmx:100809394|UDP-glucose 4-epimerase [EC:5.1.3.2]	-	-	-	uncharacterized protein LOC100801323 isoform X4	C2	darkslateblue	0	1
	Glyma.07G269000	UP	-	-	-	-	C2 and GRAM domain-containing protein At1g03370-like isoform X1	C1	darkmagenta	0	1
	Glyma.07G270700	UP	K13415|1|2e-80|299|sbi:SORBI_03g032990|protein brassinosteroid insensitive 1 [EC:2.7.10.1 2.7.11.1]	-	GO:0004674//protein serine/threonine kinase activity	GO:0006468//protein phosphorylation	probable leucine-rich repeat receptor-like protein kinase At5g49770-like isoform X1	C7	coral2	0	1
	Glyma.07G273000	UP	K09919|1|0.0|912|gmx:100808838|hypothetical protein	-	-	-	uncharacterized protein LOC100808838	C2	darkslateblue	0	0
	Glyma.07G273100	UP	K01528|1|8e-23|108|smo:SELMODRAFT_119205|dynamin GTPase [EC:3.6.5.5]	-	GO:0005543//phospholipid binding	GO:0006184//GTP catabolic process	dynamin-2B-like isoform X1	C1	darkmagenta	0	0
	Glyma.08G001700	UP	K03495|1|0.0|863|gmx:100782337|tRNA uridine 5-carboxymethylaminomethyl modification enzyme	-	GO:0050660//flavin adenine dinucleotide binding	GO:0002098//tRNA wobble uridine modification	protein MTO1 homolog, mitochondrial-like	C1	darkslateblue	0	0
	Glyma.08G003100	UP	K02433|1|1e-48|192|ppp:PHYPADRAFT_220555|aspartyl-tRNA(Asn)/glutamyl-tRNA (Gln) amidotransferase subunit A [EC:6.3.5.6 6.3.5.7]	-	GO:0016884//carbon-nitrogen ligase activity, with glutamine as amido-N-donor	-	fatty acid amide hydrolase-like isoform X1	C6	darkgreen	1	0
	Glyma.08G004300	UP	-	-	-	-	uncharacterized protein LOC100804075 isoform X1	C1	antiquewhite2	1	0
	Glyma.08G005800	UP	K10862|1|5e-09|62.8|ath:AT5G15170|tyrosyl-DNA phosphodiesterase 1 [EC:3.1.4.-]	-	GO:0005488//binding	-	uncharacterized protein LOC100793651 isoform X1	C1	na	1	0
	Glyma.08G010300	UP	-	-	-	-	uncharacterized protein LOC100816702 isoform X1	C1	darkslateblue	1	0
	Glyma.08G010800	DOWN	K11165|1|1e-20|99.8|mtr:MTR_7g080410|dehydrogenase/reductase SDR family member 7 [EC:1.1.-.-];K00069|5|1e-18|93.2|ppp:PHYPADRAFT_234045|15-hydroxyprostaglandin dehydrogenase (NAD) [EC:1.1.1.141]	-	-	-	uncharacterized protein LOC100787835	C8	greenyellow	1	0
	Glyma.08G014900	UP	K13422|1|2e-27|123|pop:POPTR_676550|transcription factor MYC2	-	-	-	transcription factor GLABRA 3-like	C1	na	1	0
	Glyma.08G023000	UP	K01115|1|9e-06|50.4|vcn:VOLCADRAFT_99471|phospholipase D [EC:3.1.4.4]	-	-	-	uncharacterized protein LOC100781803	C1	darkslateblue	2	0
	Glyma.08G023300	UP	K01528|1|4e-90|331|smo:SELMODRAFT_119205|dynamin GTPase [EC:3.6.5.5]	GO:0005773//vacuole	GO:0005525//GTP binding	GO:0009793//embryo development ending in seed dormancy	dynamin-related protein 5A	C1	plum3	2	0
	Glyma.08G026200	UP	K00218|1|1e-24|113|olu:OSTLU_4520|protochlorophyllide reductase [EC:1.3.1.33];K00100|3|9e-24|110|olu:OSTLU_36252|[EC:1.1.1.-]	-	GO:0016630//protochlorophyllide reductase activity	GO:0055114//oxidation-reduction process	short-chain dehydrogenase TIC 32, chloroplastic-like isoform 1	C11	midnightblue	2	1
	Glyma.08G027700	UP	K12598|1|0.0|1814|gmx:100785694|ATP-dependent RNA helicase DOB1 [EC:3.6.4.13]	-	GO:0003676//nucleic acid binding	GO:0010093//specification of floral organ identity	superkiller viralicidic activity 2-like 2-like	C1	darkslateblue	2	1
	Glyma.08G027800	UP	K14486|1|0.0|869|pop:POPTR_589324|auxin response factor	-	GO:0005488//binding	GO:0009725//response to hormone stimulus	auxin response factor 19-like isoform X1	C1	darkmagenta	2	1
	Glyma.08G028000	UP	-	-	-	-	uncharacterized protein LOC100792062	C1	na	2	1
	Glyma.08G029700	UP	-	-	-	-	pollen-specific protein SF21-like	C6	coral2	2	1
	Glyma.08G031500	UP	K01115|1|6e-17|89.4|vcn:VOLCADRAFT_99471|phospholipase D [EC:3.1.4.4];K14709|5|9e-13|75.5|vcn:VOLCADRAFT_104214|solute carrier family 39 (zinc transporter), member 1/2/3	-	-	-	uncharacterized protein LOC100797714	C1	na	2	1
	Glyma.08G041700	UP	-	-	GO:0016491//oxidoreductase activity	-	chloroplastic group IIA intron splicing facilitator CRS1, chloroplastic-like isoform X2	C1	na	2	0
	Glyma.08G048400	UP	K12879|1|0.0|3498|gmx:100790946|THO complex subunit 2	-	-	-	THO complex subunit 2-like isoform X1	C1	darkmagenta	2	0
	Glyma.08G050200	UP	K14442|1|0.0|1296|bdi:100830414|ATP-dependent RNA helicase DHX36 [EC:3.6.4.13]	-	-	-	probable ATP-dependent RNA helicase DHX36-like isoform X1	C1	darkslateblue	2	0
	Glyma.08G051700	UP	K10529|1|0.0|744|vvi:100254380|alpha-dioxygenase [EC:1.-.-.-]	-	GO:0020037//heme binding	GO:0055114//oxidation-reduction process	alpha-dioxygenase 2-like	C8	na	2	0
	Glyma.08G052700	UP	K04424|1|2e-121|436|aly:ARALYDRAFT_909157|sterile alpha motif and leucine zipper containing kinase AZK [EC:2.7.11.25];K14510|5|5e-119|428|ppp:PHYPADRAFT_30352|serine/threonine-protein kinase CTR1 [EC:2.7.11.1]	-	-	-	serine/threonine-protein kinase EDR1-like isoform X1	C2	na	2	0
	Glyma.08G064300	UP	K06694|1|7e-16|84.7|pop:POPTR_659236|26S proteasome non-ATPase regulatory subunit 10	-	GO:0032440//2-alkenal reductase [NAD(P)] activity	GO:0055114//oxidation-reduction process	probable protein S-acyltransferase 23-like	C1	darkmagenta	2	0
	Glyma.08G072000	DOWN	-	-	-	-	unknown	C8	darkslateblue	2	0
	Glyma.08G074500	UP	K13416|1|0.0|723|rcu:RCOM_1534760|brassinosteroid insensitive 1-associated receptor kinase 1 [EC:2.7.10.1 2.7.11.1];K13418|3|0.0|691|aly:ARALYDRAFT_895025|somatic embryogenesis receptor kinase 1 [EC:2.7.10.1 2.7.11.1]	GO:0016021//integral to membrane	GO:0004714//transmembrane receptor protein tyrosine kinase activity	GO:0006468//protein phosphorylation	BRASSINOSTEROID INSENSITIVE 1-associated receptor kinase 1-like	C2	darkslateblue	2	0
	Glyma.08G083400	UP	K10901|1|4e-70|257|gmx:100806070|bloom syndrome protein [EC:3.6.4.12]	-	GO:0008026//ATP-dependent helicase activity	GO:0006310//DNA recombination	ATP-dependent DNA helicase Q-like 1-like isoform X3	C2	darkslateblue	5	2
	Glyma.08G087300	UP	K01533|1|0.0|1868|gmx:100798164|Cu2+-exporting ATPase [EC:3.6.3.4]	GO:0016021//integral to membrane	GO:0005507//copper ion binding	GO:0006825//copper ion transport	copper-transporting ATPase RAN1-like	C6	coral2	5	2
	Glyma.08G087600	UP	K10592|1|0.0|7280|gmx:100819012|E3 ubiquitin-protein ligase HUWE1 [EC:6.3.2.19]	-	-	-	E3 ubiquitin-protein ligase UPL1-like isoform X1	C1	darkmagenta	5	2
	Glyma.08G088000	DOWN	K11188|1|4e-121|365|gmx:100820616|peroxiredoxin 6, 1-Cys peroxiredoxin [EC:1.11.1.7 1.11.1.15 3.1.1.-]	-	GO:0051920//peroxiredoxin activity	GO:0055114//oxidation-reduction process	1-Cys peroxiredoxin-like	C8	greenyellow	5	2
	Glyma.08G088900	UP	K03509|1|0.0|1290|gmx:100780894|DNA polymerase eta subunit [EC:2.7.7.7]	-	-	-	DNA polymerase eta-like isoform X2	C2	na	5	2
	Glyma.08G094500	UP	-	-	-	-	uncharacterized protein LOC100792580	C1	darkslateblue	5	2
	Glyma.08G098500	UP	K08150|1|0.0|1154|gmx:100803185|MFS transporter, SP family, solute carrier family 2 (myo-inositol transporter), member 13	GO:0016021//integral to membrane	GO:0022891//substrate-specific transmembrane transporter activity	GO:0055085//transmembrane transport	probable inositol transporter 2-like isoform 1	C9	brown2	5	2
	Glyma.08G102600	UP	K08818|1|0.0|1501|gmx:100812800|cell division cycle 2-like [EC:2.7.11.22]	GO:0005829//cytosol	GO:0008353//RNA polymerase II carboxy-terminal domain kinase activity	GO:0006468//protein phosphorylation	cyclin-dependent kinase G-2-like isoform X1	C1	darkmagenta	5	2
	Glyma.08G103100	UP	K14431|1|8e-15|81.3|aly:ARALYDRAFT_311885|transcription factor TGA	GO:0000151//ubiquitin ligase complex	GO:0004842//ubiquitin-protein ligase activity	GO:0016567//protein ubiquitination	U-box domain-containing protein 6-like	C1	darkmagenta	6	3
	Glyma.08G105000	UP	K14489|1|0.0|2048|gmx:100776798|arabidopsis histidine kinase 2/3/4 (cytokinin receptor) [EC:2.7.13.3]	-	-	-	histidine kinase 3-like isoform X1	C5	antiquewhite2	6	3
	Glyma.08G106500	UP	K15336|1|6e-45|181|vvi:100259391|tRNA (cytosine38-C5)-methyltransferase [EC:2.1.1.204]	-	-	-	pentatricopeptide repeat-containing protein At5g27270-like	C1	na	6	3
	Glyma.08G107200	UP	-	-	-	-	protein TIC 22-like, chloroplastic-like	C1	darkslateblue	6	3
	Glyma.08G107400	UP	-	-	-	-	uncharacterized protein LOC100775370 isoform X5	C2	darkslateblue	6	3
	Glyma.08G109600	UP	K08827|1|9e-22|104|sbi:SORBI_08g023260|serine/threonine-protein kinase PRP4 [EC:2.7.11.1];K11984|4|2e-21|103|ppp:PHYPADRAFT_233757|U4/U6.U5 tri-snRNP-associated protein 1	-	-	-	serine/arginine repetitive matrix protein 2-like isoform X1	C1	darkmagenta	6	3
	Glyma.08G116300	DOWN	K15272|1|4e-71|267|vvi:100248746|solute carrier family 35 (UDP-sugar transporter), member A1/2/3;K01365|2|2e-70|265|mtr:MTR_3g116080|cathepsin L [EC:3.4.22.15];K01376|5|3e-68|257|ath:AT1G47128|[EC:3.4.22.-]	-	GO:0008234//cysteine-type peptidase activity	GO:0006508//proteolysis	Bd 30K	C8	greenyellow	9	3
	Glyma.08G123500	UP	K05658|1|1e-99|363|vvi:100262734|ATP-binding cassette, subfamily B (MDR/TAP), member 1;K00924|2|5e-95|348|osa:4337593|[EC:2.7.1.-]	-	GO:0005524//ATP binding	GO:0006468//protein phosphorylation	disease resistance protein At4g27190-like isoform X2	C1	darkslateblue	7	4
	Glyma.08G125500	UP	-	GO:0005622//intracellular	GO:0004198//calcium-dependent cysteine-type endopeptidase activity	GO:0006508//proteolysis	calpain-type cysteine protease DEK1-like	C1	darkslateblue	7	4
	Glyma.08G126000	UP	K14510|1|6e-26|97.8|pop:POPTR_589567|serine/threonine-protein kinase CTR1 [EC:2.7.11.1]	-	GO:0005524//ATP binding	GO:0000186//activation of MAPKK activity	probable serine/threonine-protein kinase DDB_G0271682-like isoform X1	C5	darkmagenta	7	4
	Glyma.08G131100	UP	K15336|1|6e-58|224|vvi:100259391|tRNA (cytosine38-C5)-methyltransferase [EC:2.1.1.204]	-	-	-	pentatricopeptide repeat-containing protein At1g13040, mitochondrial-like isoform X1	C2	na	6	4
	Glyma.08G131800	UP	-	-	-	-	uncharacterized protein LOC100792515	C1	na	6	3
	Glyma.08G132600	UP	K01531|1|0.0|1261|pop:POPTR_818433|Mg2+-importing ATPase [EC:3.6.3.2];K01537|2|1e-57|223|ath:AT1G10130|Ca2+-transporting ATPase [EC:3.6.3.8];K05853|3|6e-56|218|aly:ARALYDRAFT_471128|Ca2+ transporting ATPase, sarcoplasmic/endoplasmic reticulum [EC:3.6.3.8];K01535|5|3e-54|212|osa:4331015|H+-transporting ATPase [EC:3.6.3.6]	GO:0016021//integral to membrane	GO:0046872//metal ion binding	GO:0015693//magnesium ion transport	sarcoplasmic/endoplasmic reticulum calcium ATPase 1-like	C7	na	6	3
	Glyma.08G133200	UP	-	GO:0016021//integral to membrane	-	-	LMBR1 domain-containing protein 2 homolog A-like isoform X2	C1	darkslateblue	6	3
	Glyma.08G136400	UP	K05677|1|2e-90|333|cme:CMC011C|ATP-binding cassette, subfamily D (ALD), member 3	-	-	-	ABC transporter D family member 1-like isoform X1	C5	antiquewhite2	6	3
	Glyma.08G139400	UP	K09140|1|1e-15|53.5|gmx:100801900|pre-rRNA-processing protein TSR3	GO:0016020//membrane	-	-	formation of crista junctions protein 1-like isoform X2	C1	darkslateblue	4	3
	Glyma.08G143000	UP	K14521|1|0.0|2032|gmx:100788187|N-acetyltransferase 10 [EC:2.3.1.-]	-	-	-	UPF0202 protein At1g10490-like	C2	darkslateblue	3	3
	Glyma.08G143200	UP	-	-	-	-	uncharacterized protein LOC100800361 isoform X1	C1	na	3	3
	Glyma.08G143500	UP	-	-	GO:0033926	GO:0008152//metabolic process	alkaline/neutral invertase CINV2-like	C2	darkslateblue	3	3
	Glyma.08G147000	UP	-	-	-	GO:0009934//regulation of meristem structural organization	protein TONSOKU-like isoform X1	C2	na	3	3
	Glyma.08G149300	UP	K01213|1|3e-81|300|pop:POPTR_552472|galacturan 1,4-alpha-galacturonidase [EC:3.2.1.67];K01184|2|8e-79|292|pop:POPTR_763686|polygalacturonase [EC:3.2.1.15]	-	-	-	exopolygalacturonase-like	C1	na	3	3
	Glyma.08G151600	UP	K06670|1|2e-93|341|vvi:100256351|cohesin complex subunit SCC1	-	-	-	sister chromatid cohesion 1 protein 3-like	C1	na	3	3
	Glyma.08G152400	UP	K03255|1|0.0|2867|gmx:100816894|protein TIF31	-	-	-	clustered mitochondria protein-like isoform X1	C1	darkslateblue	3	3
	Glyma.08G152600	UP	K13096|1|0.0|874|gmx:100813337|splicing factor 4	-	GO:0003723//RNA binding	GO:0006396//RNA processing	SURP and G-patch domain-containing protein 1-like protein-like isoform X1	C1	darkslateblue	3	3
	Glyma.08G153300	UP	-	-	GO:0003676//nucleic acid binding	-	protein argonaute 16-like isoform X2	C2	na	3	4
	Glyma.08G153900	UP	K10949|1|8e-37|154|vvi:100259001|ER lumen protein retaining receptor;K00036|4|9e-07|55.1|vvi:100266583|glucose-6-phosphate 1-dehydrogenase [EC:1.1.1.49]	-	-	-	uncharacterized protein LOC102662665	C1	na	3	4
	Glyma.08G155000	UP	-	-	-	-	uncharacterized protein LOC100820089 isoform X1	C2	darkslateblue	3	4
	Glyma.08G156400	UP	K00888|1|0.0|2191|gmx:100778394|phosphatidylinositol 4-kinase [EC:2.7.1.67]	-	-	-	phosphatidylinositol 4-kinase beta 1-like isoform X1	C1	darkslateblue	3	4
	Glyma.08G157800	UP	K03639|1|0.0|811|gmx:100781968|molybdenum cofactor biosynthesis protein	GO:0019008//molybdopterin synthase complex	GO:0046872//metal ion binding	GO:0006777//Mo-molybdopterin cofactor biosynthetic process	cyclic pyranopterin monophosphate synthase, mitochondrial-like isoform X1	C6	antiquewhite2	3	4
	Glyma.08G161500	UP	K10357|1|0.0|1647|aly:ARALYDRAFT_887631|myosin V;K03165|2|0.0|1090|ota:Ot06g03550|DNA topoisomerase III [EC:5.99.1.2];K11498|3|2e-08|61.2|cme:CMQ429C|centromeric protein E;K10406|4|2e-07|58.2|sbi:SORBI_01g049720|kinesin family member C2/C3;K09291|5|3e-07|57.4|rcu:RCOM_1128370|nucleoprotein TPR	-	-	-	myosin-12-like	C5	darkmagenta	3	3
	Glyma.08G162100	UP	K00924|1|2e-28|126|aly:ARALYDRAFT_489138|[EC:2.7.1.-]	-	-	-	protein ASPARTIC PROTEASE IN GUARD CELL 1-like	C7	firebrick4	3	3
	Glyma.08G162800	UP	K12836|1|7e-37|154|ath:AT5G42820|splicing factor U2AF 35 kDa subunit	-	-	-	zinc finger CCCH domain-containing protein 5-like isoform X1	C1	darkmagenta	3	3
	Glyma.08G168800	UP	K15188|1|0.0|1240|gmx:100802312|cyclin T	-	-	GO:0080090//regulation of primary metabolic process	cyclin-T1-5-like isoformX1	C11	orange	3	3
	Glyma.08G171100	UP	-	-	-	-	high affinity sulfate transporter 2-like isoform X1	C1	lightsteelblue1	3	3
	Glyma.08G171600	UP	-	-	-	-	BTB/POZ domain-containing protein At1g04390-like isoform X2	C2	na	3	3
	Glyma.08G172600	UP	-	-	-	-	protein FAR1-RELATED SEQUENCE 6-like isoform X1	C2	darkslateblue	3	3
	Glyma.08G175700	UP	K00588|1|4e-20|97.4|pop:POPTR_649581|caffeoyl-CoA O-methyltransferase [EC:2.1.1.104]	GO:0005829//cytosol	GO:0008171//O-methyltransferase activity	GO:0032259//methylation	tricin synthase 1-like	C2	darkslateblue	3	0
	Glyma.08G178400	UP	K12418|1|4e-09|62.4|cre:CHLREDRAFT_32523|fatty acid desaturase (delta-4 desaturase) [EC:1.14.19.-];K14709|2|9e-09|61.2|vcn:VOLCADRAFT_104214|solute carrier family 39 (zinc transporter), member 1/2/3;K01115|4|8e-08|58.2|vcn:VOLCADRAFT_99471|phospholipase D [EC:3.1.4.4]	-	-	-	uncharacterized protein LOC100526917 isoform X1	C1	darkmagenta	3	0
	Glyma.08G182500	UP	-	-	-	-	WAT1-related protein At1g68170-like	C7	greenyellow	3	0
	Glyma.08G185700	UP	-	GO:0005739//mitochondrion	-	-	uncharacterized protein LOC100794179 isoform X1	C1	midnightblue	3	0
	Glyma.08G186200	UP	K13173|1|1e-152|537|gmx:100807984|arginine and glutamate-rich protein 1	-	-	-	uncharacterized protein At1g10890-like isoform X2	C2	darkslateblue	3	0
	Glyma.08G186400	UP	K00889|1|0.0|1219|gmx:100789949|1-phosphatidylinositol-4-phosphate 5-kinase [EC:2.7.1.68]	-	GO:0016308//1-phosphatidylinositol-4-phosphate 5-kinase activity	GO:0046854//phosphatidylinositol phosphorylation	phosphatidylinositol 4-phosphate 5-kinase 8-like isoform X1	C7	coral2	3	0
	Glyma.08G186500	UP	K10767|1|6e-98|356|sbi:SORBI_06g033940|alkylated DNA repair protein alkB homolog 5 [EC:1.14.11.-];K10770|3|2e-17|89.0|ota:Ot13g02430|alkylated DNA repair protein alkB homolog 8 [EC:1.14.11.- 2.1.1.229]	-	GO:0016491//oxidoreductase activity	-	RNA demethylase ALKBH5 isoform X1	C1	darkslateblue	3	0
	Glyma.08G187600	UP	K05391|1|2e-14|79.7|rcu:RCOM_0623350|cyclic nucleotide gated channel, other eukaryote	GO:0016021//integral to membrane	GO:0005249//voltage-gated potassium channel activity	GO:0055085//transmembrane transport	potassium channel AKT2/3 isoform X1	C7	darkolivegreen4	3	0
	Glyma.08G188100	UP	K10901|1|0.0|1985|gmx:100800006|bloom syndrome protein [EC:3.6.4.12]	-	GO:0008026//ATP-dependent helicase activity	GO:0006259//DNA metabolic process	ATP-dependent DNA helicase Q-like 4A-like isoform X1	C2	darkslateblue	3	0
	Glyma.08G192700	UP	K04077|1|0.0|727|gmx:100788248|chaperonin GroEL	GO:0005737//cytoplasm	GO:0005524//ATP binding	GO:0042026//protein refolding	chaperonin CPN60-like 2, mitochondrial-like isoform X1	C1	lightsteelblue1	3	0
	Glyma.08G193500	UP	K12309|1|0.0|1052|ath:AT3G52840|beta-galactosidase [EC:3.2.1.23];K01190|3|2e-69|262|cme:CMP078C|beta-galactosidase [EC:3.2.1.23]	-	GO:0030246//carbohydrate binding	GO:0005975//carbohydrate metabolic process	beta-galactosidase 1-like	C5	antiquewhite2	3	0
	Glyma.08G195200	UP	K04354|1|0.0|1045|gmx:100786941|protein phosphatase 2 (formerly 2A), regulatory subunit B	-	-	-	serine/threonine protein phosphatase 2A 55 kDa regulatory subunit B beta isoform-like isoform X2	C1	darkmagenta	3	0
	Glyma.08G196100	UP	K11294|1|9e-10|65.1|bdi:100836665|nucleolin;K13172|2|2e-09|63.5|rcu:RCOM_0798440|serine/arginine repetitive matrix protein 2	-	-	-	dentin sialophosphoprotein-like	C1	na	3	0
	Glyma.08G196200	UP	K00262|1|0.0|1280|gmx:100788009|glutamate dehydrogenase (NADP+) [EC:1.4.1.4]	-	GO:0000166//nucleotide binding	GO:0006520//cellular amino acid metabolic process	NADP-specific glutamate dehydrogenase-like isoform X1	C1	darkslateblue	3	0
	Glyma.08G199000	UP	K00036|1|0.0|1050|gmx:100780018|glucose-6-phosphate 1-dehydrogenase [EC:1.1.1.49]	-	GO:0050661//NADP binding	GO:0006098//pentose-phosphate shunt	glucose-6-phosphate 1-dehydrogenase, chloroplastic-like isoform X2	C11	darkslateblue	3	0
	Glyma.08G199700	UP	K04485|1|0.0|696|mtr:MTR_8g014670|DNA repair protein RadA/Sms	-	-	-	uncharacterized protein LOC100794165 isoform X1	C2	darkslateblue	3	0
	Glyma.08G200500	UP	K14376|1|0.0|1418|gmx:100783237|poly(A) polymerase [EC:2.7.7.19]	-	-	-	poly(A) polymerase-like isoform X1	C1	darkmagenta	3	0
	Glyma.08G201000	UP	K15174|1|0.0|1391|gmx:100797526|RNA polymerase II-associated factor 1	-	-	-	bromodomain-containing protein 4-like isoform X1	C1	darkmagenta	3	0
	Glyma.08G201300	UP	K05681|1|1e-47|191|cme:CMS467C|ATP-binding cassette, subfamily G (WHITE), member 2;K12843|3|2e-45|183|vvi:100248403|U4/U6 small nuclear ribonucleoprotein PRP3	-	-	-	ABC transporter G family member 36-like	C1	darkmagenta	3	0
	Glyma.08G202000	UP	K09338|1|0.0|1398|aly:ARALYDRAFT_314555|homeobox-leucine zipper protein	GO:0005634//nucleus	GO:0003700//sequence-specific DNA binding transcription factor activity	GO:0006355//regulation of transcription, DNA-dependent	homeobox-leucine zipper protein ATHB-15-like isoform X1	C7	darkolivegreen4	3	0
	Glyma.08G205400	UP	-	-	-	-	uncharacterized protein LOC100790491	C1	darkslateblue	3	0
	Glyma.08G205700	UP	K10393|1|0.0|741|gmx:100799100|kinesin family member 2/24	GO:0005875//microtubule associated complex	GO:0005524//ATP binding	GO:0007018//microtubule-based movement	kinesin-related protein 6-like	C2	darkslateblue	3	0
	Glyma.08G207800	UP	K00670|1|0.0|1807|gmx:100820094|peptide alpha-N-acetyltransferase [EC:2.3.1.88]	-	-	-	N-alpha-acetyltransferase 15, NatA auxiliary subunit-like	C1	darkslateblue	4	0
	Glyma.08G209600	UP	K02295|1|0.0|1110|gmx:100780347|cryptochrome	-	GO:0003904//deoxyribodipyrimidine photo-lyase activity	GO:0006281//DNA repair	(6-4)DNA photolyase-like isoform X1	C9	brown2	4	0
	Glyma.08G213400	UP	K03686|1|3e-139|493|bdi:100841335|molecular chaperone DnaJ	-	GO:0005515//protein binding	-	chaperone protein DnaJ-like isoform X2 [Cicer arietinum]	C1	na	4	0
	Glyma.08G213700	UP	-	-	-	-	hypothetical protein PHAVU_010G156900g	C2	na	4	0
	Glyma.08G221900	UP	K01230|1|0.0|1179|gmx:547540|mannosyl-oligosaccharide alpha-1,2-mannosidase [EC:3.2.1.113]	GO:0016020//membrane	GO:0004571//mannosyl-oligosaccharide 1,2-alpha-mannosidase activity	GO:0008152//metabolic process	mannosyl-oligosaccharide 1,2-alpha-mannosidase	C1	darkslateblue	5	0
	Glyma.08G222700	UP	-	-	-	-	uncharacterized protein LOC100776243 isoform X1	C2	na	5	0
	Glyma.08G228400	UP	-	-	-	-	hypothetical protein PHAVU_011G186400g	C7	greenyellow	6	0
	Glyma.08G228600	UP	-	-	-	-	hypothetical protein PHAVU_L007900g	C7	greenyellow	6	0
	Glyma.08G230900	UP	K13341|1|1e-10|66.2|bdi:100831860|peroxin-7;K10143|2|5e-10|64.3|ath:AT2G32950|E3 ubiquitin-protein ligase RFWD2 [EC:6.3.2.19]	-	-	-	diphthamide biosynthesis protein 7 homolog isoformX1	C1	darkslateblue	6	0
	Glyma.08G231400	UP	-	-	-	-	cell wall protein AWA1-like	C1	na	6	0
	Glyma.08G232400	DOWN	-	-	GO:0005509//calcium ion binding	-	uncharacterized protein LOC100792416	C8	darkslateblue	6	0
	Glyma.08G234100	UP	-	-	-	-	hypothetical protein PHAVU_L007900g	C11	greenyellow	6	0
	Glyma.08G237000	UP	K00942|1|2e-54|211|gmx:100781406|guanylate kinase [EC:2.7.4.8]	-	GO:0016301//kinase activity	GO:0006796//phosphate-containing compound metabolic process	guanylate kinase-like isoform X1	C2	darkslateblue	6	0
	Glyma.08G238200	UP	K10896|1|0.0|1984|gmx:100820078|fanconi anemia group M protein	-	GO:0016787//hydrolase activity	GO:0000724//double-strand break repair via homologous recombination	hypothetical protein PHAVU_011G000500g	C2	na	6	0
	Glyma.08G239200	UP	K15865|1|0.0|677|gmx:100798865|CDK5 regulatory subunit-associated protein 1-like 1	-	GO:0003824//catalytic activity	GO:0008152//metabolic process	hypothetical protein PHAVU_011G001500g	C1	na	6	0
	Glyma.08G240500	UP	-	-	-	-	uncharacterized protein LOC100807449 isoform X3	C9	brown2	5	0
	Glyma.08G245100	UP	K12811|1|5e-08|58.5|vcn:VOLCADRAFT_59325|ATP-dependent RNA helicase DDX46/PRP5 [EC:3.6.4.13]	-	-	-	protein RIK-like isoform X3	C1	darkslateblue	5	0
	Glyma.08G250700	UP	K09264|1|1e-121|434|gmx:732643|MADS-box transcription factor, plant	GO:0005634//nucleus	GO:0003700//sequence-specific DNA binding transcription factor activity	GO:0006355//regulation of transcription, DNA-dependent	developmental protein SEPALLATA 1-like isoform X1	C7	coral2	5	1
	Glyma.08G253800	UP	K10908|1|0.0|1803|gmx:100777921|DNA-directed RNA polymerase, mitochondrial [EC:2.7.7.6]	GO:0005739//mitochondrion	GO:0003899//DNA-directed RNA polymerase activity	GO:0048481//ovule development	DNA-directed RNA polymerase 2B, chloroplastic/mitochondrial-like isoform X2	C1	darkslateblue	5	1
	Glyma.08G258500	UP	K11422|1|2e-34|146|cme:CMG025C|histone-lysine N-methyltransferase SETD1 [EC:2.1.1.43];K11380|2|2e-32|140|ppp:PHYPADRAFT_27586|NuA3 HAT complex component NTO1;K09188|4|1e-29|131|cme:CMD005C|histone-lysine N-methyltransferase MLL3 [EC:2.1.1.43]	-	GO:0046872//metal ion binding	GO:0032259//methylation	histone-lysine N-methyltransferase ATX2-like	C1	darkslateblue	6	1
	Glyma.08G259100	UP	K04345|1|4e-16|84.7|ath:AT2G20050|protein kinase A [EC:2.7.11.11]	-	-	-	probable protein phosphatase 2C 33-like	C10	darkmagenta	6	1
	Glyma.08G265300	UP	K12842|1|0.0|1623|gmx:100776093|U2-associated protein SR140	-	GO:0003723//RNA binding	GO:0006396//RNA processing	U2 snRNP-associated SURP motif-containing protein-like isoform X1	C1	darkmagenta	6	1
	Glyma.08G266700	UP	K13094|1|0.0|1910|gmx:100787998|RNA-binding protein 5/10	-	-	-	RNA-binding protein 10-like isoform X3	C1	darkmagenta	6	1
	Glyma.08G268900	UP	K01530|1|0.0|1818|vvi:100256123|phospholipid-translocating ATPase [EC:3.6.3.1];K14802|4|0.0|1731|vvi:100247431|phospholipid-transporting ATPase [EC:3.6.3.1]	-	-	-	putative phospholipid-transporting ATPase 9-like isoform X1	C2	darkslateblue	6	1
	Glyma.08G273000	UP	K05543|1|1e-29|129|aly:ARALYDRAFT_323545|tRNA-dihydrouridine synthase 2 [EC:1.3.1.91]	-	-	-	uncharacterized protein LOC100776078 isoform X2	C1	na	6	1
	Glyma.08G274300	UP	-	-	-	-	uncharacterized protein LOC100791197 isoform X3	C2	darkslateblue	6	1
	Glyma.08G276400	UP	K00140|1|0.0|961|rcu:RCOM_0818840|malonate-semialdehyde dehydrogenase (acetylating) / methylmalonate-semialdehyde dehydrogenase [EC:1.2.1.18 1.2.1.27]	-	GO:0004491//methylmalonate-semialdehyde dehydrogenase (acylating) activity	GO:0055114//oxidation-reduction process	uncharacterized protein LOC103335150 [Prunus mume]	C1	darkslateblue	6	1
	Glyma.08G278600	UP	K14766|1|1e-64|206|gmx:100802524|nucleolar protein 14	-	GO:0005509//calcium ion binding	GO:0006184//GTP catabolic process	actin cytoskeleton-regulatory complex protein pan1-like isoform X5	C1	darkslateblue	6	1
	Glyma.08G282400	UP	K15174|1|3e-16|86.7|rcu:RCOM_1489440|RNA polymerase II-associated factor 1	-	-	-	arginine/serine-rich protein PNISR-like isoform X2	C1	darkmagenta	7	1
	Glyma.08G283700	UP	K08244|1|0.0|1295|vvi:100246568|alpha-glucan, water dikinase [EC:2.7.9.4]	-	GO:0004673//protein histidine kinase activity	GO:0016310//phosphorylation	alpha-glucan water dikinase, chloroplastic-like	C6	coral2	7	1
	Glyma.08G284700	UP	K13525|1|8e-94|342|gmx:547850|transitional endoplasmic reticulum ATPase	GO:0005886//plasma membrane	GO:0005524//ATP binding	GO:0007049//cell cycle	probable 2-oxoacid dependent dioxygenase-like	C1	darkslateblue	7	1
	Glyma.08G285000	UP	K14325|1|2e-09|63.2|aly:ARALYDRAFT_471861|RNA-binding protein with serine-rich domain 1;K01051|2|2e-09|62.8|gmx:100776781|pectinesterase [EC:3.1.1.11];K01115|5|5e-09|61.6|vcn:VOLCADRAFT_99471|phospholipase D [EC:3.1.4.4]	-	-	-	CRS2-associated factor 2, chloroplastic-like	C1	darkmagenta	7	1
	Glyma.08G291000	UP	K10151|1|7e-54|210|pop:POPTR_804326|cyclin D2;K14505|2|9e-38|157|aly:ARALYDRAFT_919983|cyclin D3, plant	GO:0005634//nucleus	GO:0019901//protein kinase binding	GO:0000079//regulation of cyclin-dependent protein serine/threonine kinase activity	cyclin-D1-1-like	C2	darkslateblue	5	1
	Glyma.08G292900	UP	K11644|1|0.0|2805|gmx:100781798|paired amphipathic helix protein Sin3a	-	-	-	paired amphipathic helix protein Sin3-like 4-like isoform X2	C1	darkslateblue	5	1
	Glyma.08G293100	UP	K11644|1|3e-172|603|gmx:100781798|paired amphipathic helix protein Sin3a	-	-	-	paired amphipathic helix protein Sin3-like 3-like isoform X2	C1	darkslateblue	5	1
	Glyma.08G293800	UP	K12471|1|2e-08|58.5|vvi:100267012|epsin	-	-	-	uncharacterized protein LOC100306651 precursor	C2	brown2	4	1
	Glyma.08G293900	UP	K14802|1|0.0|1861|rcu:RCOM_0699240|phospholipid-transporting ATPase [EC:3.6.3.1]	GO:0016021//integral to membrane	GO:0005524//ATP binding	GO:0006812//cation transport	phospholipid-transporting ATPase 3-like	C1	darkslateblue	4	1
	Glyma.08G295700	UP	K01490|1|0.0|1191|rcu:RCOM_0698800|AMP deaminase [EC:3.5.4.6]	-	GO:0019239//deaminase activity	GO:0009168//purine ribonucleoside monophosphate biosynthetic process	AMP deaminase-like	C1	darkmagenta	4	1
	Glyma.08G296300	UP	-	-	-	-	uncharacterized protein LOC100796980	C1	darkslateblue	4	1
	Glyma.08G296800	UP	K01176|1|1e-114|412|ppp:PHYPADRAFT_60178|alpha-amylase [EC:3.2.1.1]	-	GO:0033910	GO:0005975//carbohydrate metabolic process	alpha-amylase 3, chloroplastic-like	C1	darkmagenta	4	1
	Glyma.08G297100	UP	K11422|1|1e-07|56.6|smo:SELMODRAFT_438147|histone-lysine N-methyltransferase SETD1 [EC:2.1.1.43];K09250|2|2e-07|55.5|pop:POPTR_206205|cellular nucleic acid-binding protein	-	-	-	uncharacterized protein LOC100800156	C2	darkslateblue	4	1
	Glyma.08G306200	UP	K02291|1|0.0|798|gmx:100807453|phytoene synthase [EC:2.5.1.32]	-	-	-	phytoene synthase, chloroplastic-like	C2	darkslateblue	4	1
	Glyma.08G308200	UP	K11000|1|0.0|2238|gmx:100784105|callose synthase [EC:2.4.1.-]	GO:0016020//membrane	-	-	callose synthase 7-like isoform X1	C1	na	4	2
	Glyma.08G308700	UP	K11000|1|0.0|3724|gmx:100784105|callose synthase [EC:2.4.1.-]	GO:0000148//1,3-beta-D-glucan synthase complex	GO:0003843//1,3-beta-D-glucan synthase activity	GO:0006075//(1->3)-beta-D-glucan biosynthetic process	callose synthase 7-like	C1	darkslateblue	4	2
	Glyma.08G318000	UP	K13457|1|4e-126|451|vvi:100252764|disease resistance protein RPM1	-	-	-	disease resistance protein RPM1-like isoform X1	C1	na	4	2
	Glyma.08G325800	UP	K13424|1|7e-81|300|rcu:RCOM_0664190|WRKY transcription factor 33	-	GO:0003700//sequence-specific DNA binding transcription factor activity	GO:0006355//regulation of transcription, DNA-dependent	probable WRKY transcription factor 20 isoform X1	C1	darkmagenta	4	2
	Glyma.08G326300	UP	K05666|1|1e-09|45.1|olu:OSTLU_35503|ATP-binding cassette, subfamily C (CFTR/MRP), member 2	-	-	-	ABC transporter C family member 3-like isoform X3	C11	na	4	2
	Glyma.08G326700	UP	-	-	-	-	uncharacterized protein LOC100807799 isoform X2	C1	darkslateblue	4	2
	Glyma.08G332700	UP	K12199|1|3e-09|63.2|ath:AT4G26750|vacuolar protein sorting-associated protein VTA1;K15174|3|1e-06|54.7|mtr:MTR_8g014460|RNA polymerase II-associated factor 1;K13095|4|1e-06|54.3|bdi:100833136|splicing factor 1	-	-	-	uncharacterized protein LOC100791890 isoform X1	C1	darkmagenta	4	1
	Glyma.08G333300	UP	K10406|1|2e-93|342|gmx:100782704|kinesin family member C2/C3	-	-	-	kinesin-4-like	C2	darkseagreen3	4	1
	Glyma.08G333800	UP	K02213|1|0.0|910|gmx:100791200|cell division control protein 6	-	-	-	cell division control protein 6 homolog	C2	darkslateblue	4	1
	Glyma.08G333900	UP	K05768|1|0.0|862|vvi:100254775|gelsolin	-	-	-	villin-1-like	C1	darkslateblue	4	1
	Glyma.08G337400	UP	K12616|1|0.0|777|gmx:100798228|enhancer of mRNA-decapping protein 4	-	-	-	enhancer of mRNA-decapping protein 4-like isoform X1	C1	darkmagenta	4	1
	Glyma.08G339900	UP	K10779|1|2e-46|187|smo:SELMODRAFT_443867|transcriptional regulator ATRX [EC:3.6.4.12];K10875|4|2e-33|144|smo:SELMODRAFT_137237|DNA repair and recombination protein RAD54 and RAD54-like protein [EC:3.6.4.-];K11643|5|1e-28|128|smo:SELMODRAFT_158748|chromodomain-helicase-DNA-binding protein 4 [EC:3.6.4.12]	-	-	-	SNF2 domain-containing protein CLASSY 3-like	C6	na	4	1
	Glyma.08G341000	DOWN	-	-	-	-	kunitz-type trypsin inhibitor KTI1-like	C8	greenyellow	4	1
	Glyma.08G341500	DOWN	-	-	GO:0004867//serine-type endopeptidase inhibitor activity	GO:0006508//proteolysis	trypsin inhibitor subtype A precursor	C8	greenyellow	4	1
	Glyma.08G342200	DOWN	-	-	-	-	uncharacterized protein LOC100306233 precursor	C9	coral2	4	1
	Glyma.08G342300	DOWN	-	-	-	-	trypsin inhibitor 26 kDa isoform	C12	darkmagenta	4	1
	Glyma.08G346600	DOWN	-	GO:0016020//membrane	GO:0008270//zinc ion binding	GO:0006829//zinc ion transport	unknown	C8	darkslateblue	4	1
	Glyma.08G352600	UP	K04498|1|3e-11|70.9|ppp:PHYPADRAFT_10108|E1A/CREB-binding protein [EC:2.3.1.48];K14486|2|5e-11|70.1|ath:AT5G20730|auxin response factor;K11320|4|8e-11|69.3|smo:SELMODRAFT_450749|E1A-binding protein p400 [EC:3.6.4.-];K15168|5|2e-10|67.8|vvi:100259509|mediator of RNA polymerase II transcription subunit 25	-	-	-	uncharacterized protein LOC100779997 isoform X3	C1	darkslateblue	4	1
	Glyma.08G353300	UP	-	-	-	-	hypothetical protein CISIN_1g038561mg [Citrus sinensis]	C11	greenyellow	4	1
	Glyma.08G353400	UP	-	-	-	-	hypothetical protein CISIN_1g038561mg [Citrus sinensis]	C8	greenyellow	4	1
	Glyma.08G358000	UP	-	-	-	-	defensin-like protein 91-like	C6	greenyellow	4	1
	Glyma.08G359500	UP	-	-	-	-	uncharacterized protein LOC100796983	C1	na	3	0
	Glyma.08G359700	UP	-	GO:0016021//integral to membrane	-	-	chloroplast envelope membrane protein-like isoform X1	C1	darkslateblue	3	0
	Glyma.08G360600	UP	K13430|1|0.0|763|rcu:RCOM_1078760|serine/threonine-protein kinase PBS1 [EC:2.7.11.1]	-	GO:0004715//non-membrane spanning protein tyrosine kinase activity	GO:0006468//protein phosphorylation	serine/threonine-protein kinase isoform X2	C1	darkmagenta	3	0
	Glyma.08G366200	UP	K13155|1|2e-132|471|gmx:100807978|U11/U12 small nuclear ribonucleoprotein 35 kDa protein	-	GO:0097159//organic cyclic compound binding	-	U11/U12 small nuclear ribonucleoprotein 35 kDa protein-like	C1	na	0	0
	Glyma.09G000400	UP	K15078|1|2e-120|432|vvi:100250139|structure-specific endonuclease subunit SLX1 [EC:3.6.1.-];K15271|5|9e-101|366|rcu:RCOM_1095670|ATP-dependent DNA helicase HFM1/MER3 [EC:3.6.4.12]	-	-	-	pentatricopeptide repeat-containing protein At4g13650-like isoform X4	C7	na	0	0
	Glyma.09G002300	UP	K15631|1|0.0|1028|gmx:100787334|molybdenum cofactor sulfurtransferase [EC:2.8.1.9]	-	-	-	molybdenum cofactor sulfurase-like isoform X5	C1	antiquewhite2	0	0
	Glyma.09G021500	UP	-	GO:0009507//chloroplast	-	-	haloacid dehalogenase-like hydrolase domain-containing protein At3g48420-like isoform X1	C1	darkmagenta	0	2
	Glyma.09G023300	UP	K01115|1|2e-18|93.6|vcn:VOLCADRAFT_99471|phospholipase D [EC:3.1.4.4]	-	GO:0003964//RNA-directed DNA polymerase activity	GO:0006278//RNA-dependent DNA replication	uncharacterized mitochondrial protein ymf11-like isoform X1	C1	darkmagenta	0	2
	Glyma.09G024500	UP	K14760|1|8e-175|441|vvi:100250731|acyl-activating enzyme 14 [EC:6.2.1.26]	-	GO:0003824//catalytic activity	GO:0008152//metabolic process	2-succinylbenzoate--CoA ligase, chloroplastic/peroxisomal-like isoform X1	C2	darkslateblue	0	2
	Glyma.09G024600	UP	K10400|1|2e-11|70.1|vvi:100255624|kinesin family member 15;K09291|2|2e-10|67.4|vvi:100251875|nucleoprotein TPR;K11498|4|3e-10|66.2|aly:ARALYDRAFT_478343|centromeric protein E	-	-	-	WPP domain-associated protein-like isoform X1	C1	na	0	2
	Glyma.09G025800	UP	K09338|1|3e-140|497|ath:AT1G73360|homeobox-leucine zipper protein	-	-	-	homeobox-leucine zipper protein HDG11-like isoform X2	C6	na	0	2
	Glyma.09G027900	UP	K04733|1|3e-60|231|smo:SELMODRAFT_159261|interleukin-1 receptor-associated kinase 4 [EC:2.7.11.1];K00924|4|5e-54|211|aly:ARALYDRAFT_486409|[EC:2.7.1.-]	-	GO:0016301//kinase activity	-	wall-associated receptor kinase-like 1-like isoform X2	C10	darkturquoise	1	2
	Glyma.09G031100	UP	K12823|1|0.0|724|vvi:100264477|ATP-dependent RNA helicase DDX5/DBP2 [EC:3.6.4.13]	-	-	-	DEAD-box ATP-dependent RNA helicase 40-like isoform X1	C1	darkmagenta	1	2
	Glyma.09G031200	UP	-	-	-	-	uncharacterized protein LOC100784464 isoform X1	C1	na	1	2
	Glyma.09G035400	UP	K14510|1|2e-99|362|ppp:PHYPADRAFT_30352|serine/threonine-protein kinase CTR1 [EC:2.7.11.1];K04424|2|5e-98|357|aly:ARALYDRAFT_909157|sterile alpha motif and leucine zipper containing kinase AZK [EC:2.7.11.25]	-	GO:0005524//ATP binding	GO:0006355//regulation of transcription, DNA-dependent	probable serine/threonine-protein kinase DDB_G0272254-like	C1	darkmagenta	1	2
	Glyma.09G037300	UP	K11798|1|0.0|985|ppp:PHYPADRAFT_176689|bromodomain and WD repeat domain containing protein 1/3;K14963|4|2e-20|101|bdi:100832822|COMPASS component SWD3	-	-	-	PH-interacting protein-like isoform X3	C1	darkmagenta	2	4
	Glyma.09G037900	UP	-	-	-	-	serine/threonine-protein phosphatase 4 regulatory subunit 3A-like isoform X1	C2	darkslateblue	2	4
	Glyma.09G041400	UP	K01115|1|0.0|2061|gmx:100782187|phospholipase D [EC:3.1.4.4]	-	-	-	phospholipase D p1-like isoform X1	C5	darkmagenta	2	4
	Glyma.09G052200	UP	K11422|1|1e-64|247|smo:SELMODRAFT_438147|histone-lysine N-methyltransferase SETD1 [EC:2.1.1.43];K09188|4|1e-30|134|cme:CMD005C|histone-lysine N-methyltransferase MLL3 [EC:2.1.1.43];K11430|5|2e-22|107|zma:542659|enhancer of zeste [EC:2.1.1.43]	-	-	-	uncharacterized protein LOC100805708 isoform X3	C1	darkslateblue	1	1
	Glyma.09G054200	UP	K06694|1|1e-07|57.4|gmx:100499930|26S proteasome non-ATPase regulatory subunit 10	-	-	-	hypothetical protein PHAVU_003G144900g	C2	darkslateblue	1	1
	Glyma.09G055000	UP	-	-	-	-	non-specific lipid-transfer protein A-like	C7	greenyellow	1	1
	Glyma.09G057700	UP	K14774|1|0.0|1372|gmx:100810500|U3 small nucleolar RNA-associated protein 25	-	-	-	U3 small nucleolar RNA-associated protein 25-like	C1	darkslateblue	1	1
	Glyma.09G058200	UP	-	-	-	-	defensin-like protein 183-like	C6	greenyellow	1	1
	Glyma.09G066000	UP	K03010|1|0.0|1896|gmx:100790162|DNA-directed RNA polymerase II subunit RPB2 [EC:2.7.7.6]	GO:0005634//nucleus	GO:0046872//metal ion binding	GO:0006351//transcription, DNA-dependent	DNA-directed RNA polymerase II subunit RPB2-like	C1	darkslateblue	1	1
	Glyma.09G066400	UP	-	-	-	-	uncharacterized protein LOC100803232 isoform X3	C1	darkslateblue	1	1
	Glyma.09G066500	UP	K14497|1|2e-125|448|vvi:100267957|protein phosphatase 2C [EC:3.1.3.16]	-	-	-	probable protein phosphatase 2C 6-like isoform X1	C6	coral2	1	1
	Glyma.09G068600	UP	K15176|1|0.0|2147|gmx:100794371|RNA polymerase-associated protein CTR9	-	-	-	RNA polymerase-associated protein CTR9 homolog	C1	darkmagenta	2	1
	Glyma.09G069500	UP	-	-	-	-	uncharacterized protein LOC100795426 isoform X1	C1	darkslateblue	2	1
	Glyma.09G070600	UP	K10902|1|0.0|961|rcu:RCOM_0017330|ATP-dependent DNA helicase Q5 [EC:3.6.4.12]	-	GO:0004386//helicase activity	-	ATP-dependent DNA helicase Q-like 3-like isoform X1	C1	darkslateblue	2	1
	Glyma.09G075500	UP	K03013|1|1e-18|94.7|vvi:100258335|DNA-directed RNA polymerases I, II, and III subunit RPABC1;K13457|3|2e-17|90.9|osa:4342596|disease resistance protein RPM1;K06685|5|8e-14|78.6|aly:ARALYDRAFT_492950|maintenance of ploidy protein MOB1 (MPS1 binder 1)	-	-	-	protein SUPPRESSOR OF npr1-1, CONSTITUTIVE 1-like isoform X4	C10	darkslateblue	2	2
	Glyma.09G079100	UP	K10949|1|2e-53|209|vvi:100259001|ER lumen protein retaining receptor;K00036|2|1e-06|54.7|vvi:100266583|glucose-6-phosphate 1-dehydrogenase [EC:1.1.1.49]	-	GO:0046983//protein dimerization activity	-	uncharacterized protein LOC100814604 isoform X1	C1	na	2	2
	Glyma.09G083800	UP	-	-	-	-	vacuolar protein sorting-associated protein 54-like	C1	darkslateblue	2	3
	Glyma.09G084100	UP	K01115|1|5e-16|84.3|vcn:VOLCADRAFT_99471|phospholipase D [EC:3.1.4.4]	-	-	-	vacuolar protein sorting-associated protein 54-like	C1	darkmagenta	2	3
	Glyma.09G084300	UP	-	-	-	-	uncharacterized protein LOC100783981 isoform X2	C2	darkslateblue	2	3
	Glyma.09G088000	UP	K15271|1|8e-96|350|rcu:RCOM_1095670|ATP-dependent DNA helicase HFM1/MER3 [EC:3.6.4.12];K15078|5|3e-86|318|vvi:100250139|structure-specific endonuclease subunit SLX1 [EC:3.6.1.-]	-	-	-	pentatricopeptide repeat-containing protein At4g21300-like isoform X2	C2	na	1	3
	Glyma.09G090600	UP	-	-	-	-	uncharacterized protein LOC100790863 precursor	C11	greenyellow	1	3
	Glyma.09G091700	UP	-	-	-	-	NEDD8 ultimate buster 1-like	C1	darkmagenta	1	3
	Glyma.09G096800	UP	K00939|1|2e-162|572|gmx:100818830|adenylate kinase [EC:2.7.4.3]	-	-	-	uncharacterized protein LOC100818830	C1	darkslateblue	1	3
	Glyma.09G104000	UP	K14792|1|0.0|3680|gmx:100797745|rRNA biogenesis protein RRP5	-	-	-	protein RRP5 homolog isoform X1	C2	darkslateblue	2	2
	Glyma.09G107600	UP	K14376|1|8e-47|186|gmx:100783237|poly(A) polymerase [EC:2.7.7.19]	-	-	-	F-box/LRR-repeat protein 3-like isoform X1	C7	lightsteelblue1	2	2
	Glyma.09G108000	UP	K11498|1|2e-149|446|smo:SELMODRAFT_97410|centromeric protein E	GO:0005875//microtubule associated complex	GO:0005524//ATP binding	GO:0007018//microtubule-based movement	kinesin-related protein 11-like isoform X1	C1	na	2	2
	Glyma.09G112200	UP	K11320|1|0.0|2938|gmx:100795613|E1A-binding protein p400 [EC:3.6.4.-]	-	GO:0005524//ATP binding	-	protein PHOTOPERIOD-INDEPENDENT EARLY FLOWERING 1-like isoform X1	C1	darkslateblue	1	2
	Glyma.09G116600	UP	K06700|1|7e-28|123|gmx:100811536|proteasome inhibitor subunit 1 (PI31)	-	-	-	uncharacterized protein LOC100787858 isoform X2	C1	darkslateblue	1	2
	Glyma.09G120200	UP	K02469|1|0.0|1746|gmx:100791541|DNA gyrase subunit A [EC:5.99.1.3]	-	-	-	DNA gyrase subunit A, chloroplastic/mitochondrial-like	C2	darkslateblue	1	2
	Glyma.09G123900	UP	-	-	-	-	-	C6	antiquewhite2	1	2
	Glyma.09G129500	UP	K11323|1|1e-08|59.7|vcn:VOLCADRAFT_121342|histone arginine demethylase JMJD6 [EC:1.14.11.-]	-	GO:0016491//oxidoreductase activity	GO:0055114//oxidation-reduction process	uncharacterized protein At3g49140-like	C2	darkslateblue	0	2
	Glyma.09G129600	UP	-	-	-	-	coiled-coil domain-containing protein 111 homolog isoform X2	C2	darkslateblue	0	2
	Glyma.09G137000	UP	-	-	-	GO:0010035//response to inorganic substance	protein NLP7-like	C6	darkmagenta	0	3
	Glyma.09G144200	UP	K01115|1|4e-10|65.5|vcn:VOLCADRAFT_99471|phospholipase D [EC:3.1.4.4];K15174|3|4e-08|58.9|gmx:100797526|RNA polymerase II-associated factor 1;K14709|4|5e-08|58.5|vcn:VOLCADRAFT_104214|solute carrier family 39 (zinc transporter), member 1/2/3	-	GO:0008168//methyltransferase activity	GO:0032259//methylation	probable methyltransferase PMT16-like	C1	plum3	0	3
	Glyma.09G147400	UP	K05657|1|5e-83|307|smo:SELMODRAFT_445846|ATP-binding cassette, subfamily B (MDR/TAP), member 10;K05658|2|8e-78|290|mtr:MTR_6g009200|ATP-binding cassette, subfamily B (MDR/TAP), member 1	GO:0016021//integral to membrane	GO:0008559//xenobiotic-transporting ATPase activity	GO:0055085//transmembrane transport	ABC transporter B family member 28-like	C2	darkslateblue	0	3
	Glyma.09G149000	UP	K09264|1|5e-50|196|osa:4330328|MADS-box transcription factor, plant	-	-	-	MADS-box transcription factor 6-like isoform X1	C1	coral2	1	4
	Glyma.09G155500	DOWN	-	-	GO:0004866//endopeptidase inhibitor activity	GO:0006508//proteolysis	Kunitz trypsin protease inhibitor precursor	C4	grey	5	4
	Glyma.09G158400	UP	K15437|1|4e-33|140|gmx:100779769|aminoacyl tRNA synthase complex-interacting multifunctional protein 1;K08065|3|8e-16|82.8|smo:SELMODRAFT_450037|nuclear transcription Y subunit beta	-	-	-	nuclear transcription factor Y subunit B-2-like isoform X1	C1	na	5	3
	Glyma.09G158500	DOWN	-	GO:0005576//extracellular region	GO:0004867//serine-type endopeptidase inhibitor activity	GO:0010466//negative regulation of peptidase activity	Bowman-Birk type proteinase isoinhibitor A1 [Glycine soja]	C4	greenyellow	5	3
	Glyma.09G158600	DOWN	-	GO:0005576//extracellular region	GO:0004867//serine-type endopeptidase inhibitor activity	GO:0010466//negative regulation of peptidase activity	Bowman-Birk type proteinase isoinhibitor C [Glycine soja]	C8	greenyellow	5	3
	Glyma.09G160400	UP	K07407|1|0.0|858|gmx:547845|alpha-galactosidase [EC:3.2.1.22]	-	GO:0004553//hydrolase activity, hydrolyzing O-glycosyl compounds	GO:0005975//carbohydrate metabolic process	unknown	C6	antiquewhite2	5	3
	Glyma.09G160500	DOWN	K09873|1|5e-106|382|ath:AT1G73190|aquaporin TIP	GO:0016021//integral to membrane	GO:0005215//transporter activity	GO:0006810//transport	probable aquaporin TIP-type alpha	C8	greenyellow	5	3
	Glyma.09G168600	UP	K05391|1|0.0|1559|gmx:100795427|cyclic nucleotide gated channel, other eukaryote	GO:0016021//integral to membrane	GO:0005216//ion channel activity	GO:0006811//ion transport	probable cyclic nucleotide-gated ion channel 20, chloroplastic-like isoform X1	C1	darkmagenta	5	2
	Glyma.09G174000	UP	K08789|1|3e-104|379|cre:CHLREDRAFT_115025|microtubule-associated serine/threonine kinase [EC:2.7.11.1];K12767|3|8e-81|301|ota:Ot09g04120|serine/threonine-protein kinase RIM15 [EC:2.7.11.1];K08790|4|5e-75|281|gmx:100820558|serine/threonine kinase 38 [EC:2.7.11.1]	-	GO:0004697//protein kinase C activity	GO:0006468//protein phosphorylation	uncharacterized protein LOC100776995	C1	darkmagenta	5	2
	Glyma.09G175800	UP	K14564|1|0.0|634|gmx:100815506|nucleolar protein 56	-	-	-	putative pentatricopeptide repeat-containing protein At1g12700, mitochondrial-like	C1	na	5	2
	Glyma.09G178000	UP	K09422|1|0.0|640|vvi:100268025|myb proto-oncogene protein, plant	-	-	-	uncharacterized protein LOC778073 isoform X2	C1	na	5	2
	Glyma.09G182700	UP	K01115|1|3e-06|53.5|ppp:PHYPADRAFT_88138|phospholipase D [EC:3.1.4.4]	-	-	-	serine/threonine-protein phosphatase 7 long form homolog	C1	darkmagenta	5	2
	Glyma.09G183900	UP	K01051|1|3e-13|76.3|gmx:100776781|pectinesterase [EC:3.1.1.11];K14709|5|4e-13|75.9|vcn:VOLCADRAFT_104214|solute carrier family 39 (zinc transporter), member 1/2/3	-	GO:0046872//metal ion binding	-	chloroplastic group IIA intron splicing facilitator CRS1, chloroplastic-like	C2	darkslateblue	5	2
	Glyma.09G184700	UP	K12603|1|7e-34|144|bdi:100820928|CCR4-NOT transcription complex subunit 6	GO:0005634//nucleus	GO:0004518//nuclease activity	-	carbon catabolite repressor protein 4 homolog 5-like isoform X1	C1	darkslateblue	5	2
	Glyma.09G189100	UP	K08737|1|0.0|1667|gmx:100818859|DNA mismatch repair protein MSH6	-	GO:0003677//DNA binding	GO:0006298//mismatch repair	DNA mismatch repair protein MSH7-like	C2	darkslateblue	5	2
	Glyma.09G190500	UP	K10393|1|0.0|1330|gmx:100775562|kinesin family member 2/24	GO:0005875//microtubule associated complex	GO:0005524//ATP binding	GO:0007018//microtubule-based movement	kinesin-related protein 6-like	C1	darkslateblue	5	2
	Glyma.09G191300	UP	K04733|1|1e-141|502|smo:SELMODRAFT_159261|interleukin-1 receptor-associated kinase 4 [EC:2.7.11.1];K13418|4|2e-78|292|vvi:100247683|somatic embryogenesis receptor kinase 1 [EC:2.7.10.1 2.7.11.1]	-	GO:0005524//ATP binding	GO:0006468//protein phosphorylation	putative receptor protein kinase PERK1 isoform X1	C6	darkmagenta	5	2
	Glyma.09G191400	UP	K08653|1|0.0|1769|gmx:100797547|membrane-bound transcription factor site-1 protease [EC:3.4.21.112]	-	GO:0004252//serine-type endopeptidase activity	GO:0006508//proteolysis	membrane-bound transcription factor site-1 protease-like isoform X2	C1	darkmagenta	5	2
	Glyma.09G200200	UP	K15336|1|3e-67|255|vvi:100259391|tRNA (cytosine38-C5)-methyltransferase [EC:2.1.1.204];K15271|5|2e-31|136|rcu:RCOM_1095670|ATP-dependent DNA helicase HFM1/MER3 [EC:3.6.4.12]	-	-	-	pentatricopeptide repeat-containing protein At5g65560-like isoform X1	C1	na	2	1
	Glyma.09G215100	UP	K14709|1|3e-51|202|vcn:VOLCADRAFT_104214|solute carrier family 39 (zinc transporter), member 1/2/3	GO:0009524//phragmoplast	GO:0008017//microtubule binding	GO:0007015//actin filament organization	formin-like protein 14-like	C1	darkslateblue	2	1
	Glyma.09G215200	UP	K10899|1|0.0|1353|gmx:100817635|ATP-dependent DNA helicase Q1 [EC:3.6.4.12]	GO:0005622//intracellular	GO:0003676//nucleic acid binding	GO:0006310//DNA recombination	mediator of RNA polymerase II transcription subunit 34-like isoform X1	C1	darkslateblue	2	1
	Glyma.09G218800	UP	K15336|1|1e-28|127|vvi:100259391|tRNA (cytosine38-C5)-methyltransferase [EC:2.1.1.204]	-	-	-	pentatricopeptide repeat-containing protein MRL1, chloroplastic-like	C2	darkslateblue	3	1
	Glyma.09G224600	UP	K13427|1|0.0|770|rcu:RCOM_1500510|nitric-oxide synthase, plant [EC:1.14.13.39]	-	GO:0004517//nitric-oxide synthase activity	GO:0055114//oxidation-reduction process	NO-associated protein 1, chloroplastic/mitochondrial-like	C2	darkslateblue	3	1
	Glyma.09G225700	UP	-	-	-	-	zinc finger CCCH domain-containing protein 53-like isoform X1	C1	darkslateblue	3	1
	Glyma.09G226600	UP	-	-	GO:0008168//methyltransferase activity	GO:0032259//methylation	uncharacterized protein LOC100527880	C9	darkslateblue	1	2
	Glyma.09G228300	UP	-	-	-	-	uncharacterized protein LOC100808352	C1	brown2	1	2
	Glyma.09G228600	UP	-	-	-	-	uncharacterized protein LOC100809429	C1	darkslateblue	1	2
	Glyma.09G230500	UP	K01669|1|2e-17|90.1|ppp:PHYPADRAFT_200971|deoxyribodipyrimidine photo-lyase [EC:4.1.99.3]	-	GO:0016787//hydrolase activity	-	uncharacterized protein LOC100813721	C1	darkslateblue	1	2
	Glyma.09G234400	UP	K15192|1|0.0|4029|gmx:100784852|TATA-binding protein-associated factor [EC:3.6.4.-]	-	GO:0005524//ATP binding	-	TATA-binding protein-associated factor BTAF1-like isoform X1	C1	darkslateblue	0	2
	Glyma.09G239600	UP	K15406|1|3e-36|151|aly:ARALYDRAFT_330267|wax-ester synthase / diacylglycerol O-acyltransferase [EC:2.3.1.75 2.3.1.20]	-	GO:0004144//diacylglycerol O-acyltransferase activity	GO:0045017//glycerolipid biosynthetic process	O-acyltransferase WSD1-like	C9	darkseagreen3	0	4
	Glyma.09G245000	UP	K11294|1|3e-20|99.4|zma:100273020|nucleolin;K13126|4|3e-16|86.3|cre:CHLREDRAFT_116226|polyadenylate-binding protein;K14787|5|4e-16|85.9|vvi:100247562|multiple RNA-binding domain-containing protein 1	-	GO:0097159//organic cyclic compound binding	-	nucleolin-like isoform X1	C1	darkmagenta	0	5
	Glyma.09G246500	UP	K03004|1|1e-08|59.3|cre:CHLREDRAFT_166368|DNA-directed RNA polymerase I subunit RPA43	-	-	-	DNA-directed RNA polymerase I subunit rpa43-like isoform X1	C2	darkslateblue	0	5
	Glyma.09G250400	DOWN	-	-	-	-	uncharacterized protein LOC100813191	C8	greenyellow	0	3
	Glyma.09G256300	DOWN	K01051|1|9e-07|54.3|gmx:100776781|pectinesterase [EC:3.1.1.11];K01115|2|1e-06|53.9|vcn:VOLCADRAFT_99471|phospholipase D [EC:3.1.4.4];K03126|5|1e-05|50.8|gmx:100787779|transcription initiation factor TFIID subunit 12	-	-	-	uncharacterized protein LOC100777888	C8	greenyellow	0	3
	Glyma.09G256700	UP	-	-	-	-	protein RIC1 homolog isoformX1	C2	darkslateblue	0	3
	Glyma.09G257900	UP	K11647|1|0.0|3139|vvi:100249945|SWI/SNF-related matrix-associated actin-dependent regulator of chromatin subfamily A member 2/4 [EC:3.6.4.-]	GO:0005634//nucleus	GO:0003677//DNA binding	GO:0006355//regulation of transcription, DNA-dependent	ATP-dependent helicase BRM-like	C1	darkmagenta	0	3
	Glyma.09G258500	UP	-	GO:0009570//chloroplast stroma	-	-	uncharacterized protein LOC100810003	C2	darkslateblue	0	3
	Glyma.09G258900	UP	K03094|1|2e-57|223|ppp:PHYPADRAFT_136643|S-phase kinase-associated protein 1;K12619|2|2e-17|67.0|osa:4349826|5'-3' exoribonuclease 2 [EC:3.1.13.-]	-	-	-	SKP1-like protein 21-like isoform X4	C2	darkslateblue	0	3
	Glyma.09G259500	UP	-	-	-	-	rop guanine nucleotide exchange factor 3-like isoform X2	C2	darkslateblue	0	3
	Glyma.09G262900	UP	K00028|1|0.0|1053|gmx:100806545|malate dehydrogenase (decarboxylating) [EC:1.1.1.39]	GO:0009507//chloroplast	GO:0004471//malate dehydrogenase (decarboxylating) activity	GO:0006108//malate metabolic process	NAD-dependent malic enzyme 59 kDa isoform, mitochondrial-like	C1	darkslateblue	0	0
	Glyma.09G264900	UP	-	-	GO:0008168//methyltransferase activity	GO:0032259//methylation	probable methyltransferase PMT15-like	C11	coral2	0	0
	Glyma.09G266800	UP	-	-	-	-	hypothetical protein PHAVU_009G255600g	C6	darkmagenta	0	0
	Glyma.09G267100	UP	K14556|1|3e-09|64.7|vcn:VOLCADRAFT_79148|U3 small nucleolar RNA-associated protein 12	-	-	-	uncharacterized protein LOC100800714 isoform X1	C1	darkslateblue	0	0
	Glyma.09G267500	UP	K13254|1|0.0|874|gmx:100780946|spastin [EC:3.6.4.3]	-	GO:0017111//nucleoside-triphosphatase activity	-	uncharacterized protein LOC100786789	C1	darkslateblue	0	0
	Glyma.09G268300	UP	K10398|1|1e-59|230|ppp:PHYPADRAFT_96946|kinesin family member 11	GO:0005875//microtubule associated complex	GO:0005524//ATP binding	GO:0007018//microtubule-based movement	armadillo repeat-containing kinesin-like protein 2-like	C1	darkslateblue	0	0
	Glyma.09G273000	UP	K09291|1|2e-10|66.2|ath:AT1G79280|nucleoprotein TPR;K09313|3|2e-09|63.2|mtr:MTR_8g103950|homeobox protein cut-like;K10405|4|5e-09|61.6|ath:AT4G05190|kinesin family member C1	-	-	-	WEB family protein At4g27595, chloroplastic-like isoform X8	C2	darkslateblue	0	0
	Glyma.09G273900	UP	K01530|1|0.0|1680|sbi:SORBI_01g036200|phospholipid-translocating ATPase [EC:3.6.3.1];K14802|2|0.0|1236|osa:4324268|phospholipid-transporting ATPase [EC:3.6.3.1]	GO:0016021//integral to membrane	GO:0005524//ATP binding	GO:0006812//cation transport	phospholipid-transporting ATPase 1-like	C1	darkmagenta	0	0
	Glyma.09G275900	UP	K04424|1|4e-38|129|aly:ARALYDRAFT_909157|sterile alpha motif and leucine zipper containing kinase AZK [EC:2.7.11.25];K14510|5|5e-35|125|vvi:100240856|serine/threonine-protein kinase CTR1 [EC:2.7.11.1]	-	GO:0005524//ATP binding	GO:0006468//protein phosphorylation	serine/threonine-protein kinase HT1-like	C2	darkslateblue	0	0
	Glyma.09G278500	UP	K07204|1|0.0|2774|gmx:100777178|regulatory associated protein of mTOR	-	-	GO:0009793//embryo development ending in seed dormancy	regulatory-associated protein of TOR 1-like	C1	darkmagenta	0	0
	Glyma.09G281700	UP	K11294|1|6e-66|251|gmx:100779929|nucleolin	-	-	-	nucleolin 2-like isoform X19	C1	darkslateblue	0	0
	Glyma.09G282200	UP	K15688|1|5e-07|57.8|gmx:100803252|E3 ubiquitin-protein ligase MUL1 [EC:6.3.2.19]	-	GO:0046872//metal ion binding	-	sacsin-like	C1	na	0	0
	Glyma.09G284500	UP	K01115|1|1e-14|80.9|vcn:VOLCADRAFT_99471|phospholipase D [EC:3.1.4.4]	GO:0005634//nucleus	GO:0003700//sequence-specific DNA binding transcription factor activity	GO:0006355//regulation of transcription, DNA-dependent	transcription factor TCP7-like isoform X1	C1	darkslateblue	0	0
	Glyma.09G284800	UP	K10357|1|3e-169|594|aly:ARALYDRAFT_887631|myosin V;K03165|2|2e-150|532|ota:Ot06g03550|DNA topoisomerase III [EC:5.99.1.2]	GO:0016459//myosin complex	GO:0005524//ATP binding	-	myosin-1-like isoform X1	C1	darkslateblue	0	0
	Glyma.09G284900	UP	-	-	-	-	uncharacterized protein LOC100797373	C1	darkslateblue	0	0
	Glyma.10G000400	UP	-	-	-	-	uncharacterized protein LOC100815869 isoform X1	C2	darkslateblue	0	0
	Glyma.10G012200	UP	K14826|1|0.0|532|gmx:100789099|FK506-binding nuclear protein [EC:5.2.1.8]	-	-	-	pentatricopeptide repeat-containing protein At1g71490-like	C1	darkslateblue	1	2
	Glyma.10G012600	UP	K11430|1|0.0|1773|gmx:100808730|enhancer of zeste [EC:2.1.1.43]	-	GO:0008168//methyltransferase activity	GO:0032259//methylation	histone-lysine N-methyltransferase EZA1-like isoform X5	C1	darkmagenta	1	2
	Glyma.10G013500	UP	K11798|1|5e-172|604|ppp:PHYPADRAFT_176689|bromodomain and WD repeat domain containing protein 1/3;K04508|4|4e-09|63.2|smo:SELMODRAFT_90375|transducin (beta)-like 1;K14963|5|1e-07|58.5|ath:AT3G49660|COMPASS component SWD3	-	-	-	bromodomain and WD repeat-containing protein 3-like isoform X4	C1	na	1	2
	Glyma.10G016000	UP	K10406|1|2e-96|352|vvi:100249019|kinesin family member C2/C3	GO:0005875//microtubule associated complex	GO:0005524//ATP binding	GO:0007018//microtubule-based movement	kinesin-4-like isoform X2	C2	darkslateblue	1	2
	Glyma.10G019400	UP	K01509|1|4e-60|232|olu:OSTLU_6399|adenosinetriphosphatase [EC:3.6.1.3];K13254|2|9e-59|228|bdi:100828523|spastin [EC:3.6.4.3]	-	GO:0017111//nucleoside-triphosphatase activity	-	uncharacterized protein LOC100794406 isoform X4	C1	darkmagenta	1	2
	Glyma.10G020300	UP	K14689|1|5e-10|64.7|ath:AT3G58810|solute carrier family 30 (zinc transporter), member 2	-	-	GO:0044765	metal tolerance protein C1	C1	darkslateblue	1	2
	Glyma.10G022800	UP	K03006|1|3e-06|52.4|vcn:VOLCADRAFT_80692|DNA-directed RNA polymerase II subunit RPB1 [EC:2.7.7.6]	-	-	-	uncharacterized protein LOC102668323 isoform X1	C1	darkslateblue	0	1
	Glyma.10G023700	UP	-	-	-	-	uncharacterized protein LOC100801841	C1	na	0	1
	Glyma.10G027000	UP	-	-	-	-	protein TIME FOR COFFEE-like isoform X1	C6	coral2	0	1
	Glyma.10G028300	DOWN	-	GO:0016020//membrane	GO:0045735//nutrient reservoir activity	GO:0008643//carbohydrate transport	sucrose-binding protein-like	C8	greenyellow	0	1
	Glyma.10G028400	UP	K01099|1|2e-47|189|ota:Ot04g02290|phosphatidylinositol-bisphosphatase [EC:3.1.3.36]	-	GO:0052659//inositol-1,3,4,5-tetrakisphosphate 5-phosphatase activity	GO:0046854//phosphatidylinositol phosphorylation	type I inositol 1,4,5-trisphosphate 5-phosphatase CVP2-like isoform X1	C2	darkslateblue	0	1
	Glyma.10G030000	UP	K14963|1|9e-08|60.1|zma:100276374|COMPASS component SWD3	-	-	-	BEACH domain-containing protein lvsA-like	C1	na	0	1
	Glyma.10G030100	UP	K01115|1|5e-06|52.4|vcn:VOLCADRAFT_99471|phospholipase D [EC:3.1.4.4];K12815|2|8e-06|51.6|cre:CHLREDRAFT_132956|pre-mRNA-splicing factor ATP-dependent RNA helicase PRP16 [EC:3.6.4.13]	-	-	-	uncharacterized protein LOC100797045 isoform X1	C1	na	0	1
	Glyma.10G034400	UP	K10357|1|0.0|1152|aly:ARALYDRAFT_887631|myosin V;K03165|2|0.0|775|ota:Ot06g03550|DNA topoisomerase III [EC:5.99.1.2]	-	-	-	myosin-16-like isoform X3	C1	darkslateblue	0	1
	Glyma.10G035200	UP	K13806|1|5e-15|80.9|ppp:PHYPADRAFT_142679|sn1-specific diacylglycerol lipase [EC:3.1.1.-]	-	-	-	uncharacterized protein LOC100777216 isoform X1	C2	darkslateblue	0	1
	Glyma.10G037300	UP	K06636|1|0.0|2033|gmx:100791953|structural maintenance of chromosome 1	-	-	-	structural maintenance of chromosomes protein 1-like	C1	darkmagenta	0	2
	Glyma.10G039600	UP	K10999|1|0.0|760|gmx:100781996|cellulose synthase A [EC:2.4.1.12]	-	-	-	cellulose synthase A catalytic subunit 4 [UDP-forming]-like	C8	greenyellow	0	2
	Glyma.10G041700	UP	K10357|1|0.0|670|aly:ARALYDRAFT_887631|myosin V;K03165|3|0.0|637|ota:Ot06g03550|DNA topoisomerase III [EC:5.99.1.2];K09291|4|2e-08|60.8|bdi:100825730|nucleoprotein TPR;K03243|5|3e-06|53.1|bdi:100838847|translation initiation factor 5B	GO:0005777//peroxisome	GO:0017137//Rab GTPase binding	GO:0048767//root hair elongation	myosin-6-like	C1	darkslateblue	0	2
	Glyma.10G042600	UP	-	GO:0005886//plasma membrane	-	GO:0007067//mitosis	CLIP-associated protein-like isoform X1	C1	darkslateblue	0	2
	Glyma.10G045600	UP	-	-	-	-	uncharacterized protein LOC100797413 isoform X2	C2	darkslateblue	0	2
	Glyma.10G047800	UP	-	-	-	-	ecotropic viral integration site 5 protein homolog isoform X1	C1	lightsteelblue1	0	3
	Glyma.10G048100	UP	K12129|1|2e-106|385|rcu:RCOM_0819890|pseudo-response regulator 7	-	-	-	two-component response regulator-like APRR7-like isoform X2	C2	darkslateblue	0	3
	Glyma.10G049100	UP	K10590|1|0.0|841|pop:POPTR_739328|E3 ubiquitin-protein ligase TRIP12 [EC:6.3.2.19]	-	GO:0016874//ligase activity	GO:0006464//cellular protein modification process	E3 ubiquitin-protein ligase UPL4-like isoform X1	C1	darkmagenta	0	3
	Glyma.10G055100	UP	K14303|1|0.0|2338|gmx:100817671|nuclear pore complex protein Nup160	-	-	-	nuclear pore complex protein Nup160-like isoform X1	C2	darkslateblue	1	3
	Glyma.10G055300	UP	K07213|1|3e-08|58.5|mtr:MTR_7g013660|copper chaperone	-	-	-	neurofilament medium polypeptide-like	C6	coral2	1	3
	Glyma.10G062800	UP	K09291|1|3e-18|92.4|ath:AT1G79280|nucleoprotein TPR;K10400|4|4e-16|85.1|rcu:RCOM_0773970|kinesin family member 15;K11498|5|3e-15|82.4|vvi:100252135|centromeric protein E	-	-	-	myosin-9-like	C1	na	1	3
	Glyma.10G066000	UP	K14510|1|0.0|1154|rcu:RCOM_0382890|serine/threonine-protein kinase CTR1 [EC:2.7.11.1]	-	GO:0005524//ATP binding	GO:0000186//activation of MAPKK activity	serine/threonine-protein kinase CTR1-like	C1	darkmagenta	1	3
	Glyma.10G066300	UP	K14400|1|0.0|741|gmx:100788958|pre-mRNA cleavage complex 2 protein Pcf11	-	-	-	uncharacterized protein LOC100807857 isoform X1	C1	darkmagenta	1	3
	Glyma.10G070700	UP	K03126|1|0.0|891|gmx:100787779|transcription initiation factor TFIID subunit 12	-	-	-	transcription initiation factor TFIID subunit 12-like	C1	darkmagenta	1	3
	Glyma.10G073300	UP	K12847|1|0.0|1167|gmx:100792642|U4/U6.U5 tri-snRNP-associated protein 2	GO:0005622//intracellular	GO:0008233//peptidase activity	GO:0006511//ubiquitin-dependent protein catabolic process	U4/U6.U5 tri-snRNP-associated protein 2-like isoform X1	C1	darkslateblue	1	3
	Glyma.10G073800	UP	K02021|1|0.0|754|pop:POPTR_416282|putative ABC transport system ATP-binding protein	-	GO:0042626//ATPase activity, coupled to transmembrane movement of substances	GO:0009987//cellular process	ABC transporter B family member 29, chloroplastic-like isoform X1	C1	na	1	3
	Glyma.10G074100	UP	K15078|1|3e-106|385|vvi:100250139|structure-specific endonuclease subunit SLX1 [EC:3.6.1.-];K15271|3|4e-82|305|rcu:RCOM_1095670|ATP-dependent DNA helicase HFM1/MER3 [EC:3.6.4.12]	-	-	-	putative pentatricopeptide repeat-containing protein At3g11460-like	C2	na	1	3
	Glyma.10G075300	UP	K09667|1|4e-85|315|sbi:SORBI_04g019560|polypeptide N-acetylglucosaminyltransferase [EC:2.4.1.-]	-	GO:0016740//transferase activity	-	probable UDP-N-acetylglucosamine--peptide N-acetylglucosaminyltransferase SPINDLY-like isoform X2	C1	darkslateblue	2	3
	Glyma.10G078200	UP	K04682|1|3e-83|308|smo:SELMODRAFT_445661|E2F transcription factor 4/5	-	-	-	transcription factor E2FA-like	C2	darkslateblue	2	3
	Glyma.10G078700	UP	-	-	-	-	hypothetical protein PHAVU_007G269200g	C1	na	2	3
	Glyma.10G082300	UP	K14442|1|0.0|1967|gmx:100792823|ATP-dependent RNA helicase DHX36 [EC:3.6.4.13]	-	GO:0003676//nucleic acid binding	-	probable ATP-dependent RNA helicase DHX36-like isoform X1	C1	darkslateblue	2	3
	Glyma.10G083600	UP	-	-	-	-	uncharacterized protein LOC100798302 isoform X2	C2	darkslateblue	2	4
	Glyma.10G090000	UP	K03164|1|0.0|2714|gmx:100796974|DNA topoisomerase II [EC:5.99.1.3]	-	GO:0003916//DNA topoisomerase activity	GO:0006259//DNA metabolic process	DNA topoisomerase 2-like	C2	darkslateblue	2	4
	Glyma.10G099100	UP	K10418|1|1e-13|75.9|cme:CMT356C|dynein light chain LC8-type	-	-	-	uncharacterized protein LOC100802717	C1	lightsteelblue	1	4
	Glyma.10G106500	UP	K11665|1|0.0|2389|gmx:100780615|DNA helicase INO80 [EC:3.6.4.12]	-	GO:0003677//DNA binding	GO:0045739//positive regulation of DNA repair	DNA helicase INO80-like	C1	na	1	4
	Glyma.10G112700	UP	K01938|1|2e-163|573|gmx:100806844|formate--tetrahydrofolate ligase [EC:6.3.4.3]	GO:0009507//chloroplast	GO:0005507//copper ion binding	GO:0009396//folic acid-containing compound biosynthetic process	formate--tetrahydrofolate ligase-like isoform X1	C1	darkslateblue	1	3
	Glyma.10G120400	UP	-	-	-	-	GRAM domain-containing protein 1A-like isoform X2	C2	darkslateblue	2	2
	Glyma.10G121600	UP	K05573|1|5e-27|121|gmx:3989342|NAD(P)H-quinone oxidoreductase subunit 2 [EC:1.6.5.3]	-	GO:0005524//ATP binding	GO:0006298//mismatch repair	DNA mismatch repair protein MSH1, mitochondrial-like isoform X1	C2	na	2	2
	Glyma.10G122100	UP	K15336|1|1e-61|236|vvi:100259391|tRNA (cytosine38-C5)-methyltransferase [EC:2.1.1.204]	-	GO:0003676//nucleic acid binding	-	pentatricopeptide repeat-containing protein At5g04810, chloroplastic-like	C1	darkmagenta	2	2
	Glyma.10G125800	UP	-	-	-	-	hypothetical protein PHAVU_007G222700g	C11	greenyellow	2	2
	Glyma.10G130700	UP	K08737|1|4e-27|122|sbi:SORBI_02g024370|DNA mismatch repair protein MSH6	GO:0009507//chloroplast	GO:0005524//ATP binding	GO:0006298//mismatch repair	DNA mismatch repair protein	C2	darkslateblue	2	2
	Glyma.10G131200	UP	K14007|1|2e-22|105|mtr:MTR_7g111710|protein transport protein SEC24;K10862|3|6e-06|50.4|mtr:MTR_7g050860|tyrosyl-DNA phosphodiesterase 1 [EC:3.1.4.-]	-	-	-	TIR-NBS-LRR type disease resistance protein [Arachis hypogaea]	C1	darkslateblue	2	2
	Glyma.10G137800	UP	K03070|1|0.0|1991|gmx:100803415|preprotein translocase subunit SecA	GO:0016020//membrane	GO:0005524//ATP binding	GO:0017038//protein import	protein translocase subunit SecA, chloroplastic-like isoform X2	C2	darkslateblue	5	2
	Glyma.10G140500	UP	-	-	-	-	paladin-like isoform X2	C1	darkmagenta	5	2
	Glyma.10G144100	UP	K01115|1|3e-16|85.9|vcn:VOLCADRAFT_99471|phospholipase D [EC:3.1.4.4];K14489|2|4e-16|85.5|vvi:100263145|arabidopsis histidine kinase 2/3/4 (cytokinin receptor) [EC:2.7.13.3];K10990|3|2e-11|69.7|sbi:SORBI_06g014000|RecQ-mediated genome instability protein 1;K03006|5|7e-11|68.2|osa:4337831|DNA-directed RNA polymerase II subunit RPB1 [EC:2.7.7.6]	-	GO:0003824//catalytic activity	-	protein transport protein SEC31-like	C1	darkslateblue	4	2
	Glyma.10G147200	UP	K08675|1|0.0|1484|vvi:100254508|Lon-like ATP-dependent protease [EC:3.4.21.-]	-	-	-	lon protease homolog 1, mitochondrial-like isoform X2	C2	darkslateblue	4	2
	Glyma.10G153800	UP	-	-	-	-	protein ALWAYS EARLY 3-like isoform X3	C2	darkslateblue	3	2
	Glyma.10G155300	DOWN	K00059|1|1e-26|119|vvi:100254351|3-oxoacyl-[acyl-carrier protein] reductase [EC:1.1.1.100];K11147|3|1e-25|115|vcn:VOLCADRAFT_107595|dehydrogenase/reductase SDR family member 4 [EC:1.1.-.-]	-	GO:0016491//oxidoreductase activity	GO:0055114//oxidation-reduction process	uncharacterized protein LOC100807147	C8	greenyellow	3	2
	Glyma.10G157200	UP	K01206|1|2e-78|291|ath:AT1G67830|alpha-L-fucosidase [EC:3.2.1.51];K00514|3|1e-28|126|rcu:RCOM_1428040|zeta-carotene desaturase [EC:1.3.5.6]	-	GO:0016788//hydrolase activity, acting on ester bonds	GO:0006629//lipid metabolic process	GDSL esterase/lipase At1g54790-like isoform X1	C8	na	3	2
	Glyma.10G158100	UP	K15188|1|2e-38|157|osa:4352229|cyclin T	-	GO:0019901//protein kinase binding	GO:0006396//RNA processing	cyclin-L1-1-like isoform X1	C1	darkmagenta	3	2
	Glyma.10G158400	UP	K14306|1|6e-10|65.1|rcu:RCOM_1609340|nuclear pore complex protein Nup62	-	-	-	vesicle-associated protein 2-2-like isoform X1	C1	darkslateblue	3	2
	Glyma.10G159500	UP	K13462|1|3e-27|123|rcu:RCOM_0708240|guanine nucleotide-exchange factor	-	-	-	protein MON2 homolog isoform X2	C2	darkslateblue	3	2
	Glyma.10G163700	UP	K11808|1|0.0|1260|gmx:100787182|phosphoribosylaminoimidazole carboxylase [EC:4.1.1.21]	-	GO:0046872//metal ion binding	GO:0006189//'de novo' IMP biosynthetic process	phosphoribosylaminoimidazole carboxylase, chloroplastic-like isoform X1	C1	darkslateblue	3	2
	Glyma.10G164500	UP	-	-	-	-	putative glucuronosyltransferase PGSIP6-like isoform X1	C2	na	3	2
	Glyma.10G168700	UP	K09667|1|0.0|1582|gmx:100798815|polypeptide N-acetylglucosaminyltransferase [EC:2.4.1.-]	-	GO:0016740//transferase activity	-	probable UDP-N-acetylglucosamine--peptide N-acetylglucosaminyltransferase SEC-like	C1	darkmagenta	3	2
	Glyma.10G169000	UP	K13156|1|3e-111|401|rcu:RCOM_1122770|U11/U12 small nuclear ribonucleoprotein 48 kDa protein;K12849|3|6e-06|51.6|vcn:VOLCADRAFT_57539|pre-mRNA-splicing factor 38A;K01115|4|8e-06|51.2|vcn:VOLCADRAFT_99471|phospholipase D [EC:3.1.4.4]	-	-	-	uncharacterized protein LOC100803944 isoform X1	C1	darkslateblue	3	2
	Glyma.10G174400	DOWN	K09873|1|2e-90|295|osa:4348981|aquaporin TIP	GO:0016021//integral to membrane	GO:0005215//transporter activity	GO:0006810//transport	probable aquaporin TIP-type alpha	C8	greenyellow	2	2
	Glyma.10G175900	UP	K11984|1|5e-19|95.1|ppp:PHYPADRAFT_233757|U4/U6.U5 tri-snRNP-associated protein 1	-	-	-	zinc finger CCCH domain-containing protein 13-like isoform X2	C1	darkmagenta	2	2
	Glyma.10G179700	UP	-	-	-	-	putative ion channel POLLUX-like 2-like isoform X1	C2	darkslateblue	2	2
	Glyma.10G181500	UP	K08790|1|0.0|1002|gmx:100795087|serine/threonine kinase 38 [EC:2.7.11.1]	-	GO:0005524//ATP binding	GO:0006468//protein phosphorylation	serine/threonine-protein kinase 38-like isoform X1	C1	darkslateblue	2	2
	Glyma.10G185400	UP	-	-	-	-	chloroplastic group IIA intron splicing facilitator CRS1, chloroplastic-like	C1	na	2	2
	Glyma.10G185500	UP	-	-	-	-	uncharacterized protein LOC100800217	C2	darkslateblue	2	2
	Glyma.10G185700	UP	-	-	-	-	uncharacterized protein LOC100801290	C2	darkslateblue	2	2
	Glyma.10G192100	UP	K04728|1|2e-08|60.5|ath:AT3G48190|ataxia telangiectasia mutated family protein [EC:2.7.11.1]	-	-	-	hypothetical protein PHAVU_007G134100g	C1	darkslateblue	2	2
	Glyma.10G192300	UP	-	GO:0044435	GO:0005515//protein binding	-	uncharacterized protein LOC100810184 isoform X6	C2	darkslateblue	2	2
	Glyma.10G193900	DOWN	K01115|1|2e-06|43.5|vcn:VOLCADRAFT_99471|phospholipase D [EC:3.1.4.4]	GO:0012511//monolayer-surrounded lipid storage body	-	-	uncharacterized protein LOC100306353	C8	greenyellow	2	2
	Glyma.10G194300	UP	K00850|1|0.0|776|gmx:100820495|6-phosphofructokinase [EC:2.7.1.11]	GO:0005945//6-phosphofructokinase complex	GO:0003872//6-phosphofructokinase activity	GO:0006002//fructose 6-phosphate metabolic process	6-phosphofructokinase 4, chloroplastic-like	C1	darkslateblue	2	2
	Glyma.10G201300	UP	-	-	GO:0004725//protein tyrosine phosphatase activity	GO:0035335//peptidyl-tyrosine dephosphorylation	myotubularin-related protein 2-like	C1	na	1	1
	Glyma.10G203600	UP	K02965|1|6e-08|58.5|ath:AT5G47320|small subunit ribosomal protein S19;K11093|2|8e-08|58.2|bdi:100822879|U1 small nuclear ribonucleoprotein 70kDa;K13195|4|3e-07|56.2|pop:POPTR_712972|cold-inducible RNA-binding protein	GO:0016021//integral to membrane	GO:0005215//transporter activity	GO:0055085//transmembrane transport	hypothetical protein PHAVU_007G103300g	C1	na	1	1
	Glyma.10G203900	UP	K01267|1|2e-69|261|gmx:100790595|aspartyl aminopeptidase [EC:3.4.11.21]	-	GO:0008237//metallopeptidase activity	GO:0006508//proteolysis	probable aspartyl aminopeptidase-like	C2	darkslateblue	1	1
	Glyma.10G204000	UP	K01267|1|5e-139|323|gmx:100790595|aspartyl aminopeptidase [EC:3.4.11.21]	-	GO:0008237//metallopeptidase activity	GO:0006508//proteolysis	probable aspartyl aminopeptidase-like	C1	darkslateblue	1	1
	Glyma.10G207100	DOWN	K01373|1|1e-139|495|pop:POPTR_886026|cathepsin F [EC:3.4.22.41];K01376|3|3e-117|420|osa:4343231|[EC:3.4.22.-]	GO:0005576//extracellular region	GO:0008234//cysteine-type peptidase activity	GO:0006508//proteolysis	cysteine proteinase precursor	C8	greenyellow	1	1
	Glyma.10G207500	UP	-	GO:0005874//microtubule	GO:0008017//microtubule binding	GO:0000226//microtubule cytoskeleton organization	protein MOR1-like isoform X1	C1	darkmagenta	1	1
	Glyma.10G207900	UP	K06111|1|0.0|2076|gmx:100796673|exocyst complex component 4	-	-	-	exocyst complex component SEC8-like isoform X1	C1	darkslateblue	1	1
	Glyma.10G217000	UP	K13412|1|0.0|551|rcu:RCOM_0685930|calcium-dependent protein kinase [EC:2.7.11.1]	-	GO:0004683//calmodulin-dependent protein kinase activity	GO:0006468//protein phosphorylation	calcium-dependent protein kinase 4-like	C6	antiquewhite2	1	1
	Glyma.10G218400	UP	K00921|1|0.0|908|rcu:RCOM_0417950|1-phosphatidylinositol-3-phosphate 5-kinase [EC:2.7.1.150]	-	-	-	putative 1-phosphatidylinositol-3-phosphate 5-kinase FAB1D-like isoform X1	C5	antiquewhite2	1	1
	Glyma.10G220000	UP	K01855|1|2e-180|630|gmx:100819075|tRNA pseudouridine38/39 synthase [EC:5.4.99.45]	-	GO:0016853//isomerase activity	GO:0009451//RNA modification	tRNA pseudouridine(38/39) synthase-like isoform X2	C1	darkslateblue	1	1
	Glyma.10G227200	UP	K13172|1|9e-11|67.0|ppp:PHYPADRAFT_92690|serine/arginine repetitive matrix protein 2;K04728|2|3e-07|55.5|mtr:MTR_3g077860|ataxia telangiectasia mutated family protein [EC:2.7.11.1]	-	-	-	uncharacterized protein LOC100817132 isoform X1	C1	darkslateblue	1	1
	Glyma.10G227900	UP	K03155|1|0.0|2062|gmx:100796385|timeless	-	-	-	protein timeless homolog	C2	na	1	1
	Glyma.10G232900	UP	-	-	-	-	putative ubiquitin-like-specific protease 1B-like isoform X3	C1	na	2	1
	Glyma.10G239600	UP	K13412|1|4e-53|207|ppp:PHYPADRAFT_96987|calcium-dependent protein kinase [EC:2.7.11.1];K00924|3|4e-53|207|ath:AT5G19360|[EC:2.7.1.-]	-	GO:0004672//protein kinase activity	GO:0016310//phosphorylation	calcium-dependent protein kinase 4-like [Cicer arietinum]	C1	darkslateblue	2	1
	Glyma.10G245700	UP	K14834|1|0.0|1620|gmx:100776136|nucleolar complex protein 3	-	-	-	nucleolar complex protein 3 homolog	C2	darkslateblue	2	2
	Glyma.10G246300	DOWN	K11984|1|9e-13|73.9|ppp:PHYPADRAFT_233757|U4/U6.U5 tri-snRNP-associated protein 1	GO:0033095	GO:0045735//nutrient reservoir activity	-	beta-conglycinin alpha prime subunit	C8	greenyellow	1	2
	Glyma.10G246500	DOWN	K12811|1|6e-13|74.3|ppp:PHYPADRAFT_149955|ATP-dependent RNA helicase DDX46/PRP5 [EC:3.6.4.13];K11984|5|2e-12|72.8|ppp:PHYPADRAFT_233757|U4/U6.U5 tri-snRNP-associated protein 1	GO:0033095	GO:0045735//nutrient reservoir activity	-	beta-conglycinin, alpha chain-like	C8	greenyellow	1	2
	Glyma.10G249700	UP	K01897|1|0.0|1410|gmx:100785229|long-chain acyl-CoA synthetase [EC:6.2.1.3]	-	GO:0004467//long-chain fatty acid-CoA ligase activity	GO:0001676//long-chain fatty acid metabolic process	long chain acyl-CoA synthetase 6, peroxisomal-like	C1	darkslateblue	2	2
	Glyma.10G250800	UP	K11228|1|2e-73|275|ota:Ot13g01170|mitogen-activated protein kinase kinase kinase [EC:2.7.11.1];K13414|2|7e-59|227|aly:ARALYDRAFT_489755|mitogen-activated protein kinase kinase kinase 1, plant [EC:2.7.11.25]	-	GO:0016491//oxidoreductase activity	GO:0016310//phosphorylation	mitogen-activated protein kinase kinase kinase NPK1-like	C2	darkslateblue	2	2
	Glyma.10G256500	UP	-	-	-	-	unknown	C1	darkslateblue	1	0
	Glyma.10G256800	UP	-	-	GO:0004553//hydrolase activity, hydrolyzing O-glycosyl compounds	GO:0045493//xylan catabolic process	uncharacterized protein LOC100802367	C7	greenyellow	1	0
	Glyma.10G257000	UP	-	-	GO:0004553//hydrolase activity, hydrolyzing O-glycosyl compounds	GO:0045493//xylan catabolic process	uncharacterized protein LOC100802367	C7	greenyellow	1	0
	Glyma.10G266900	UP	K06066|1|7e-20|97.4|vvi:100242608|CBF1 interacting corepressor;K11984|4|2e-16|85.9|ppp:PHYPADRAFT_233757|U4/U6.U5 tri-snRNP-associated protein 1	-	-	-	sarcoplasmic reticulum histidine-rich calcium-binding protein-like isoform 1	C10	darkturquoise	0	0
	Glyma.10G267800	UP	K03327|1|0.0|772|gmx:100800796|multidrug resistance protein, MATE family	-	GO:0022857//transmembrane transporter activity	GO:0055085//transmembrane transport	MATE efflux family protein 7-like isoform X1	C2	darkslateblue	0	0
	Glyma.10G273100	UP	-	GO:0016021//integral to membrane	GO:0016740//transferase activity	-	putative membrane-bound O-acyltransferase C24H6.01c-like isoform X1	C1	darkmagenta	0	0
	Glyma.10G273600	UP	-	-	-	-	caffeoylshikimate esterase-like isoform X3	C1	na	0	0
	Glyma.10G273700	UP	K03453|1|3e-21|101|vcn:VOLCADRAFT_102664|bile acid:Na+ symporter, BASS family	-	-	-	IST1 homolog isoform X1	C7	orange	0	0
	Glyma.10G275400	UP	K08827|1|0.0|2027|gmx:100784523|serine/threonine-protein kinase PRP4 [EC:2.7.11.1]	-	-	-	serine/threonine-protein kinase PRP4 homolog isoform X1	C1	darkmagenta	0	0
	Glyma.10G276900	UP	K15172|1|6e-66|251|vvi:100267652|transcription elongation factor SPT5	-	-	-	uncharacterized transmembrane protein DDB_G0289901-like	C1	darkmagenta	0	0
	Glyma.10G279400	UP	-	-	-	-	uncharacterized protein LOC100793513 isoform X1	C2	darkslateblue	0	0
	Glyma.10G280500	UP	K00889|1|2e-19|96.7|gmx:100790049|1-phosphatidylinositol-4-phosphate 5-kinase [EC:2.7.1.68]	-	-	-	uncharacterized protein LOC100306163 isoform X1	C2	darkslateblue	0	0
	Glyma.10G280900	UP	-	-	-	-	conserved hypothetical protein [Ricinus communis]	C2	darkslateblue	0	0
	Glyma.10G284200	UP	K06640|1|0.0|5359|gmx:100804117|serine/threonine-protein kinase ATR [EC:2.7.11.1]	-	GO:0004674//protein serine/threonine kinase activity	GO:0010332//response to gamma radiation	serine/threonine-protein kinase ATR-like isoform X1	C1	darkslateblue	0	0
	Glyma.10G284300	UP	-	-	-	-	mechanosensitive ion channel protein 6-like	C1	darkmagenta	0	0
	Glyma.10G289000	UP	-	-	-	-	uncharacterized protein LOC100813218 isoform X1	C1	darkslateblue	0	0
	Glyma.10G289700	UP	-	-	-	-	uncharacterized protein LOC100813752 isoform X1	C1	darkslateblue	0	0
	Glyma.10G292300	UP	K13210|1|1e-09|64.3|vvi:100259454|far upstream element-binding protein	-	-	-	leukocyte receptor cluster member 8 homolog isoform X1	C1	darkmagenta	0	0
	Glyma.10G292800	UP	K09291|1|4e-13|76.3|sbi:SORBI_04g028320|nucleoprotein TPR;K10400|2|7e-09|62.0|pop:POPTR_927223|kinesin family member 15;K06638|5|2e-08|60.8|zma:100285392|mitotic spindle assembly checkpoint protein MAD1	-	-	-	calponin homology domain-containing protein DDB_G0272472-like isoform X1	C2	darkslateblue	0	0
	Glyma.10G294900	UP	-	-	-	-	uncharacterized protein LOC100786460	C1	darkmagenta	0	0
	Glyma.10G297000	UP	-	-	-	-	hypothetical protein PHAVU_007G002400g	C1	darkmagenta	0	0
	Glyma.11G002600	UP	K07203|1|0.0|4882|gmx:100816446|FKBP12-rapamycin complex-associated protein	-	GO:0016773//phosphotransferase activity, alcohol group as acceptor	GO:0009793//embryo development ending in seed dormancy	serine/threonine-protein kinase TOR-like isoform 1	C1	darkmagenta	0	0
	Glyma.11G004600	UP	K05016|1|0.0|1174|gmx:100811908|chloride channel 7	GO:0016021//integral to membrane	GO:0005247//voltage-gated chloride channel activity	GO:0055085//transmembrane transport	chloride channel protein CLC-d-like isoform X1	C1	darkslateblue	0	0
	Glyma.11G005300	UP	K11643|1|6e-09|62.4|ppp:PHYPADRAFT_145844|chromodomain-helicase-DNA-binding protein 4 [EC:3.6.4.12]	-	-	-	uncharacterized protein LOC100801320	C1	darkmagenta	0	0
	Glyma.11G005500	UP	K11643|1|1e-07|58.5|ppp:PHYPADRAFT_145844|chromodomain-helicase-DNA-binding protein 4 [EC:3.6.4.12]	-	-	-	uncharacterized protein LOC100801863 isoform X2	C1	darkmagenta	0	0
	Glyma.11G007100	UP	K04424|1|3e-38|158|aly:ARALYDRAFT_909157|sterile alpha motif and leucine zipper containing kinase AZK [EC:2.7.11.25];K14510|2|3e-38|158|aly:ARALYDRAFT_487152|serine/threonine-protein kinase CTR1 [EC:2.7.11.1]	-	GO:0004715//non-membrane spanning protein tyrosine kinase activity	GO:0006468//protein phosphorylation	serine/threonine-protein kinase HT1-like isoform X1	C5	darkmagenta	0	0
	Glyma.11G007800	UP	K01099|1|4e-47|188|ota:Ot04g02290|phosphatidylinositol-bisphosphatase [EC:3.1.3.36]	-	-	GO:0046854//phosphatidylinositol phosphorylation	type I inositol 1,4,5-trisphosphate 5-phosphatase CVP2-like isoform X1	C2	darkslateblue	0	0
	Glyma.11G009000	UP	K15336|1|4e-75|282|vvi:100259391|tRNA (cytosine38-C5)-methyltransferase [EC:2.1.1.204]	-	-	-	pentatricopeptide repeat-containing protein At1g06710, mitochondrial-like	C1	na	2	0
	Glyma.11G009500	UP	K01412|1|1e-11|71.2|osa:4332040|mitochondrial processing peptidase [EC:3.4.24.64]	-	-	-	uncharacterized protein LOC100809828	C1	darkmagenta	2	0
	Glyma.11G009900	UP	K14721|1|0.0|1353|gmx:100780965|DNA-directed RNA polymerase III subunit RPC5	-	-	-	DNA-directed RNA polymerase III subunit RPC5-like	C1	darkslateblue	2	0
	Glyma.11G010100	UP	-	GO:0005622//intracellular	GO:0016301//kinase activity	GO:0016310//phosphorylation	uncharacterized protein LOC100793134	C1	darkslateblue	2	0
	Glyma.11G010700	UP	K07759|1|0.0|994|gmx:100793905|poly(ADP-ribose) glycohydrolase [EC:3.2.1.143]	-	GO:0016798//hydrolase activity, acting on glycosyl bonds	GO:0008152//metabolic process	poly(ADP-ribose) glycohydrolase 1-like	C1	darkmagenta	2	0
	Glyma.11G012000	UP	-	-	GO:0016301//kinase activity	GO:0016310//phosphorylation	uncharacterized protein LOC100799181 isoform X1	C1	darkslateblue	2	0
	Glyma.11G012400	UP	K03363|1|0.0|1013|gmx:100811967|cell division cycle 20, cofactor of APC complex	-	-	GO:0051301//cell division	cell division cycle 20.1, cofactor of APC complex-like	C2	darkslateblue	2	0
	Glyma.11G012500	UP	K12843|1|0.0|1679|gmx:100812519|U4/U6 small nuclear ribonucleoprotein PRP3	-	-	-	U4/U6 small nuclear ribonucleoprotein Prp3-like isoform X1	C1	darkmagenta	2	0
	Glyma.11G013700	UP	K15336|1|4e-44|179|vvi:100259391|tRNA (cytosine38-C5)-methyltransferase [EC:2.1.1.204]	-	GO:0004553//hydrolase activity, hydrolyzing O-glycosyl compounds	GO:0005975//carbohydrate metabolic process	pentatricopeptide repeat-containing protein At3g18110, chloroplastic-like	C1	na	2	0
	Glyma.11G014400	UP	K14826|1|0.0|1013|gmx:100792856|FK506-binding nuclear protein [EC:5.2.1.8]	-	GO:0003755//peptidyl-prolyl cis-trans isomerase activity	GO:0006457//protein folding	peptidyl-prolyl cis-trans isomerase FKBP53-like	C2	darkslateblue	2	0
	Glyma.11G015100	DOWN	K13237|1|1e-13|76.3|ppp:PHYPADRAFT_149299|peroxisomal 2,4-dienoyl-CoA reductase [EC:1.3.1.34];K11165|2|1e-12|73.2|mtr:MTR_7g080410|dehydrogenase/reductase SDR family member 7 [EC:1.1.-.-]	-	GO:0070524//11-beta-hydroxysteroid dehydrogenase (NADP+) activity	GO:0055114//oxidation-reduction process	11-beta-hydroxysteroid dehydrogenase-like 5-like	C8	greenyellow	2	0
	Glyma.11G017900	UP	K01897|1|0.0|1141|gmx:100814965|long-chain acyl-CoA synthetase [EC:6.2.1.3]	GO:0005886//plasma membrane	GO:0016874//ligase activity	GO:0008152//metabolic process	long chain acyl-CoA synthetase 4-like isoform X1	C2	darkslateblue	2	0
	Glyma.11G019300	UP	K14413|1|3e-06|52.0|sbi:SORBI_10g008170|beta-1,3-galactosyltransferase [EC:2.4.1.-]	GO:0005794//Golgi apparatus	GO:0047220//galactosylxylosylprotein 3-beta-galactosyltransferase activity	GO:0006486//protein glycosylation	probable beta-1,3-galactosyltransferase 11-like isoform X1	C1	darkslateblue	2	0
	Glyma.11G020300	UP	K07767|1|5e-61|234|smo:SELMODRAFT_78692|microtubule-severing ATPase [EC:3.6.4.3];K13254|3|1e-59|230|osa:4339999|spastin [EC:3.6.4.3]	-	-	-	uncharacterized protein LOC100783137	C8	na	2	0
	Glyma.11G020700	UP	K13447|1|0.0|1571|gmx:100801077|respiratory burst oxidase [EC:1.6.3.- 1.11.1.-]	GO:0016021//integral to membrane	GO:0016174//NAD(P)H oxidase activity	GO:0055114//oxidation-reduction process	respiratory burst oxidase homolog protein A-like	C6	antiquewhite2	2	0
	Glyma.11G022200	UP	-	-	GO:0003677//DNA binding	-	homeobox protein BEL1 homolog isoform X1	C6	coral2	2	0
	Glyma.11G022900	UP	K11228|1|1e-73|276|ota:Ot13g01170|mitogen-activated protein kinase kinase kinase [EC:2.7.11.1];K13414|2|6e-72|271|pop:POPTR_1071643|mitogen-activated protein kinase kinase kinase 1, plant [EC:2.7.11.25]	-	GO:0004672//protein kinase activity	GO:0006468//protein phosphorylation	mitogen-activated protein kinase kinase kinase YODA-like isoform X1	C2	darkslateblue	2	0
	Glyma.11G023700	UP	K11446|1|0.0|3755|gmx:100789512|histone demethylase JARID1 [EC:1.14.11.-]	GO:0005634//nucleus	GO:0016706//oxidoreductase activity, acting on paired donors, with incorporation or reduction of molecular oxygen, 2-oxoglutarate as one donor, and incorporation of one atom each of oxygen into both donors	GO:0032259//methylation	lysine-specific demethylase 5A-like	C1	darkslateblue	2	0
	Glyma.11G028200	UP	K14270|1|0.0|636|pop:POPTR_554269|aminotransferase	-	GO:0030170//pyridoxal phosphate binding	GO:0009058//biosynthetic process	probable aminotransferase ACS10-like	C6	antiquewhite2	2	0
	Glyma.11G031400	UP	-	-	-	-	oxysterol-binding protein-related protein 2A-like isoform X4	C1	darkslateblue	2	0
	Glyma.11G032900	UP	-	-	-	-	uncharacterized protein LOC100810562	C1	darkmagenta	2	0
	Glyma.11G037100	UP	K09838|1|5e-11|67.8|cre:CHLREDRAFT_53522|zeaxanthin epoxidase [EC:1.14.13.90]	-	GO:0052662	GO:0055114//oxidation-reduction process	Zeaxanthin epoxidase [Morus notabilis]	C1	darkslateblue	2	0
	Glyma.11G038800	UP	K14498|1|2e-157|553|gmx:100817713|serine/threonine-protein kinase SRK2 [EC:2.7.11.1]	-	GO:0005524//ATP binding	GO:0006468//protein phosphorylation	protein kinase 2	C1	darkmagenta	1	0
	Glyma.11G039900	UP	-	-	-	-	uncharacterized protein LOC100780088	C1	darkmagenta	1	0
	Glyma.11G048400	UP	K11492|1|0.0|1645|gmx:100808524|condensin-2 complex subunit G2	-	-	-	uncharacterized protein LOC100808524 isoform X1	C2	darkslateblue	1	0
	Glyma.11G048600	UP	K01115|1|6e-12|72.0|vcn:VOLCADRAFT_99471|phospholipase D [EC:3.1.4.4];K01051|4|9e-11|68.2|gmx:100776781|pectinesterase [EC:3.1.1.11]	-	GO:0003779//actin binding	GO:0030036//actin cytoskeleton organization	formin-like protein 6-like	C1	darkmagenta	1	0
	Glyma.11G050300	UP	-	-	-	-	molybdate-anion transporter-like isoform X1	C2	darkslateblue	1	0
	Glyma.11G051400	UP	K00924|1|7e-47|187|ath:AT5G22850|[EC:2.7.1.-];K08245|3|3e-10|65.9|zma:100286141|phytepsin [EC:3.4.23.40];K01379|4|2e-09|63.5|cme:CMN194C|cathepsin D [EC:3.4.23.5]	-	GO:0004190//aspartic-type endopeptidase activity	GO:0006508//proteolysis	aspartic proteinase-like protein 2-like	C1	darkmagenta	1	0
	Glyma.11G052700	UP	K01110|1|0.0|1157|gmx:100801622|phosphatidylinositol-3,4,5-trisphosphate 3-phosphatase [EC:3.1.3.67]	-	GO:0004725//protein tyrosine phosphatase activity	GO:0035335//peptidyl-tyrosine dephosphorylation	uncharacterized protein LOC100807702	C2	darkslateblue	1	0
	Glyma.11G054100	UP	K11430|1|0.0|1719|gmx:100809840|enhancer of zeste [EC:2.1.1.43]	GO:0031519//PcG protein complex	GO:0003727//single-stranded RNA binding	GO:0009294//DNA mediated transformation	histone-lysine N-methyltransferase CLF-like isoform X1	C1	darkslateblue	1	0
	Glyma.11G054600	UP	K12126|1|6e-27|120|aly:ARALYDRAFT_471048|phytochrome-interacting factor 3;K10863|3|7e-07|53.5|aly:ARALYDRAFT_486946|aprataxin [EC:3.-.-.-];K13422|4|2e-06|52.4|mtr:MTR_8g067280|transcription factor MYC2	-	-	-	transcription factor SPATULA-like isoform X1	C7	coral2	1	0
	Glyma.11G056000	UP	K13168|1|0.0|1095|gmx:100779007|splicing factor, arginine/serine-rich 16	-	-	-	CLK4-associating serine/arginine rich protein-like	C1	darkmagenta	1	0
	Glyma.11G057600	UP	-	-	-	-	uncharacterized protein LOC100814669	C7	darkslateblue	1	1
	Glyma.11G057900	UP	-	-	-	-	uncharacterized protein LOC100787318	C1	darkslateblue	1	1
	Glyma.11G058000	UP	K00924|1|0.0|795|ath:AT3G50530|[EC:2.7.1.-]	GO:0005737//cytoplasm	GO:0004723//calcium-dependent protein serine/threonine phosphatase activity	GO:0009825//multidimensional cell growth	CDPK-related kinase 5-like	C2	darkslateblue	1	1
	Glyma.11G060800	UP	K09584|1|4e-08|57.0|vvi:100258052|protein disulfide-isomerase A6 [EC:5.3.4.1];K01829|2|4e-08|57.0|rcu:RCOM_1434600|protein disulfide-isomerase [EC:5.3.4.1]	-	GO:0009055//electron carrier activity	GO:0045454//cell redox homeostasis	Thioredoxin superfamily protein isoform 2 [Theobroma cacao]	C1	darkslateblue	1	1
	Glyma.11G062900	UP	K04646|1|0.0|3230|gmx:100776763|clathrin heavy chain	-	-	-	clathrin heavy chain 1-like	C2	darkslateblue	1	1
	Glyma.11G063700	UP	-	-	-	-	uncharacterized protein LOC100815180	C1	darkmagenta	1	1
	Glyma.11G065800	DOWN	K11984|1|2e-32|139|ppp:PHYPADRAFT_233757|U4/U6.U5 tri-snRNP-associated protein 1	-	-	-	stress response protein nst1-like	C8	darkslateblue	1	1
	Glyma.11G067300	UP	K11093|1|0.0|1004|gmx:100814484|U1 small nuclear ribonucleoprotein 70kDa	GO:0030529//ribonucleoprotein complex	GO:0003676//nucleic acid binding	-	U1 small nuclear ribonucleoprotein 70 kDa-like isoformX1	C1	darkmagenta	1	1
	Glyma.11G067500	UP	K11654|1|4e-132|471|ath:AT5G18620|SWI/SNF-related matrix-associated actin-dependent regulator of chromatin subfamily A member 5 [EC:3.6.4.-]	GO:0000786//nucleosome	GO:0016740//transferase activity	GO:0006346//methylation-dependent chromatin silencing	ATP-dependent DNA helicase DDM1-like	C2	darkslateblue	1	1
	Glyma.11G068000	UP	-	-	-	-	hypothetical protein PHAVU_002G030000g	C1	darkslateblue	1	1
	Glyma.11G068600	UP	K14544|1|0.0|1801|gmx:100776157|U3 small nucleolar RNA-associated protein 22	-	-	-	nucleolar protein 6-like isoform X1	C2	darkslateblue	3	1
	Glyma.11G069800	UP	K01792|1|4e-82|302|ppp:PHYPADRAFT_155277|glucose-6-phosphate 1-epimerase [EC:5.1.3.15]	-	GO:0030246//carbohydrate binding	GO:0005975//carbohydrate metabolic process	putative glucose-6-phosphate 1-epimerase-like	C2	coral	3	1
	Glyma.11G074300	UP	-	-	-	-	transmembrane and coiled-coil domain-containing protein 4-like isoform X1	C1	na	3	1
	Glyma.11G075100	UP	K11498|1|2e-78|293|smo:SELMODRAFT_111677|centromeric protein E	-	-	-	kinesin-like protein NACK1-like isoform X1	C2	darkseagreen3	3	1
	Glyma.11G081900	UP	K06694|1|4e-17|88.6|sbi:SORBI_01g007540|26S proteasome non-ATPase regulatory subunit 10	-	-	-	hypothetical protein PHAVU_002G103900g	C2	na	4	1
	Glyma.11G082800	UP	K15202|1|0.0|1046|gmx:100819979|general transcription factor 3C polypeptide 5 (transcription factor C subunit 1)	-	-	-	general transcription factor 3C polypeptide 5-like	C2	darkslateblue	2	0
	Glyma.11G085100	UP	-	-	-	-	phosphoinositide phosphatase SAC7-like isoform X1	C1	darkmagenta	2	0
	Glyma.11G085900	UP	K08518|1|8e-92|337|smo:SELMODRAFT_449132|syntaxin-binding protein 5	-	-	-	uncharacterized protein LOC100782049 isoform X2	C1	darkmagenta	2	0
	Glyma.11G086300	UP	K08739|1|0.0|1105|gmx:100788019|DNA mismatch repair protein MLH3	-	-	-	DNA mismatch repair protein MLH3-like isoform X3	C1	na	2	0
	Glyma.11G087500	UP	K08472|1|0.0|662|aly:ARALYDRAFT_480631|mlo protein	GO:0016020//membrane	-	GO:0050896//response to stimulus	MLO-like protein 8-like	C7	orange	2	0
	Glyma.11G094300	UP	K01870|1|0.0|2397|gmx:100809292|isoleucyl-tRNA synthetase [EC:6.1.1.5]	GO:0005737//cytoplasm	GO:0004822//isoleucine-tRNA ligase activity	GO:0006428//isoleucyl-tRNA aminoacylation	isoleucine--tRNA ligase, cytoplasmic-like	C2	darkslateblue	2	1
	Glyma.11G095300	UP	K05864|1|5e-07|55.5|vvi:100262316|peptidyl-prolyl isomerase D [EC:5.2.1.8];K09553|2|7e-07|55.1|pop:POPTR_712385|stress-induced-phosphoprotein 1;K09527|3|9e-07|54.7|ota:Ot09g00550|DnaJ homolog subfamily C member 7;K09571|5|3e-06|53.1|vcn:VOLCADRAFT_103560|FK506-binding protein 4/5 [EC:5.2.1.8]	-	-	-	cell wall protein AWA1-like	C1	darkmagenta	2	1
	Glyma.11G098600	UP	K14311|1|0.0|720|gmx:100796560|nuclear pore complex protein Nup188	-	-	-	nucleoporin NUP188 homolog isoform X1	C2	na	2	1
	Glyma.11G100400	UP	K01115|1|1e-17|91.3|vcn:VOLCADRAFT_99471|phospholipase D [EC:3.1.4.4];K14709|3|6e-14|79.3|vcn:VOLCADRAFT_104214|solute carrier family 39 (zinc transporter), member 1/2/3	-	-	-	ENHANCER OF AG-4 protein 2-like isoform X1	C1	darkmagenta	2	1
	Glyma.11G102600	UP	K12824|1|0.0|1364|gmx:100815386|transcription elongation regulator 1	-	-	-	pre-mRNA-processing protein 40C-like isoform X2	C1	darkmagenta	2	2
	Glyma.11G102700	UP	K13153|1|5e-99|359|gmx:100815924|U11/U12 small nuclear ribonucleoprotein 25 kDa protein	-	-	-	U11/U12 small nuclear ribonucleoprotein 25 kDa protein-like isoform X1	C1	darkslateblue	2	2
	Glyma.11G104700	UP	K14007|1|4e-17|87.8|mtr:MTR_7g111710|protein transport protein SEC24	-	-	-	uncharacterized protein LOC100803657 isoform X1	C1	darkslateblue	2	2
	Glyma.11G111800	UP	-	-	GO:0042802//identical protein binding	GO:0043086//negative regulation of catalytic activity	cucumisin-like	C2	darkslateblue	2	2
	Glyma.11G112700	UP	K11498|1|0.0|1133|ath:AT2G21380|centromeric protein E	GO:0005875//microtubule associated complex	GO:0005524//ATP binding	GO:0007018//microtubule-based movement	kinesin-related protein 11-like isoform X3	C1	darkslateblue	2	2
	Glyma.11G116800	UP	K14857|1|0.0|1645|gmx:100790741|AdoMet-dependent rRNA methyltransferase SPB1 [EC:2.1.1.-]	GO:0005634//nucleus	GO:0008168//methyltransferase activity	GO:0001510//RNA methylation	putative rRNA methyltransferase-like	C1	darkmagenta	2	2
	Glyma.11G117700	UP	K15031|1|0.0|794|mtr:MTR_4g070060|transcription termination factor, mitochondrial	-	-	-	uncharacterized protein LOC100813633 isoform X1	C1	na	1	1
	Glyma.11G118900	UP	K11649|1|0.0|1845|gmx:100786881|SWI/SNF related-matrix-associated actin-dependent regulator of chromatin subfamily C	GO:0005634//nucleus	GO:0003677//DNA binding	-	SWI/SNF complex subunit SWI3D-like isoform X1	C1	darkmagenta	1	1
	Glyma.11G123500	UP	K08873|1|0.0|7203|gmx:100808763|PI-3-kinase-related kinase SMG-1	GO:0016020//membrane	GO:0000155//phosphorelay sensor kinase activity	GO:0023014//signal transduction by phosphorylation	serine/threonine-protein kinase SMG1	C1	darkmagenta	1	1
	Glyma.11G124000	UP	-	-	-	-	B3 domain-containing protein At5g60130-like isoform X1	C7	coral2	1	1
	Glyma.11G125200	UP	K11279|1|6e-07|53.9|ota:Ot13g01140|nucleosome assembly protein 1-like 1	-	-	-	B3 domain-containing protein At5g60130-like isoform X1	C7	coral2	1	1
	Glyma.11G128000	UP	-	-	-	-	uncharacterized protein LOC100817330 isoform X1	C2	darkslateblue	1	1
	Glyma.11G128300	UP	K13525|1|8e-59|228|cme:CML023C|transitional endoplasmic reticulum ATPase	-	GO:0017111//nucleoside-triphosphatase activity	-	ATPase family AAA domain-containing protein At1g05910-like isoform X1	C1	darkslateblue	1	1
	Glyma.11G131200	UP	K12126|1|3e-08|58.9|aly:ARALYDRAFT_471048|phytochrome-interacting factor 3	-	-	-	transcription factor bHLH122-like isoform X1	C9	greenyellow	0	0
	Glyma.11G132300	UP	K01188|1|9e-17|64.7|vvi:100252705|beta-glucosidase [EC:3.2.1.21];K05350|3|1e-16|69.7|pop:POPTR_574973|beta-glucosidase [EC:3.2.1.21]	GO:0030118//clathrin coat	GO:0005545//1-phosphatidylinositol binding	GO:0048268//clathrin coat assembly	beta-glucosidase 13-like	C1	darkslateblue	2	0
	Glyma.11G136900	UP	K08850|1|3e-38|105|pop:POPTR_819526|aurora kinase, other [EC:2.7.11.1]	GO:0005730//nucleolus	GO:0005524//ATP binding	GO:0043987//histone H3-S10 phosphorylation	serine/threonine-protein kinase Aurora-1-like	C2	na	3	0
	Glyma.11G152200	UP	K04733|1|5e-57|221|smo:SELMODRAFT_33807|interleukin-1 receptor-associated kinase 4 [EC:2.7.11.1];K13430|4|6e-53|207|zma:100283091|serine/threonine-protein kinase PBS1 [EC:2.7.11.1]	-	GO:0004672//protein kinase activity	GO:0016310//phosphorylation	G-type lectin S-receptor-like serine/threonine-protein kinase At4g27290-like	C1	na	6	0
	Glyma.11G154800	UP	K15505|1|9e-44|178|bdi:100838307|DNA repair protein RAD5 [EC:3.6.4.-]	-	GO:0003676//nucleic acid binding	-	F-box protein At3g54460-like	C2	darkslateblue	6	0
	Glyma.11G155300	UP	-	-	-	-	unknown	C7	orange	6	0
	Glyma.11G157400	UP	K13118|1|4e-18|93.6|cre:CHLREDRAFT_17930|protein DGCR14;K04688|4|2e-15|84.3|pop:POPTR_1095385|p70 ribosomal S6 kinase [EC:2.7.11.1];K13414|5|1e-13|78.6|ath:AT4G08500|mitogen-activated protein kinase kinase kinase 1, plant [EC:2.7.11.25]	-	GO:0004672//protein kinase activity	GO:0006468//protein phosphorylation	E3 ubiquitin-protein ligase KEG-like	C1	darkmagenta	6	0
	Glyma.11G159100	UP	-	-	-	-	hypothetical protein PHAVU_005G017500g	C7	greenyellow	6	0
	Glyma.11G159200	UP	-	-	-	-	hypothetical protein PHAVU_005G018100g	C11	greenyellow	6	0
	Glyma.11G160300	UP	K01411|1|0.0|1987|gmx:100797049|nardilysin [EC:3.4.24.61]	-	-	-	nardilysin-like	C1	darkslateblue	6	0
	Glyma.11G161400	UP	K00981|1|2e-80|298|ppp:PHYPADRAFT_132160|phosphatidate cytidylyltransferase [EC:2.7.7.41]	GO:0016020//membrane	GO:0016779//nucleotidyltransferase activity	-	uncharacterized protein LOC100814316 isoform X2	C1	darkslateblue	6	0
	Glyma.11G163900	UP	K00670|1|4e-06|52.8|aly:ARALYDRAFT_477212|peptide alpha-N-acetyltransferase [EC:2.3.1.88]	-	-	-	phagocyte signaling-impaired protein-like	C2	darkslateblue	6	0
	Glyma.11G169800	UP	-	-	-	-	protein CHUP1, chloroplastic isoform X2	C6	coral2	8	1
	Glyma.11G171300	UP	-	-	-	GO:0009620//response to fungus	protein YLS7-like	C11	darkslateblue	8	1
	Glyma.11G171900	UP	-	-	-	-	protein CHUP1, chloroplastic-like isoform X1	C11	brown2	8	1
	Glyma.11G174200	UP	-	-	-	-	hypothetical protein PHAVU_006G067400g	C8	greenyellow	8	1
	Glyma.11G174500	UP	K03695|1|6e-11|68.2|cme:CMI251C|ATP-dependent Clp protease ATP-binding subunit ClpB;K03696|2|8e-11|67.8|bdi:100825356|ATP-dependent Clp protease ATP-binding subunit ClpC	-	-	-	uncharacterized protein LOC100805591	C1	plum3	8	1
	Glyma.11G175400	UP	-	-	-	-	uncharacterized protein LOC100791618 isoform X1	C1	darkslateblue	8	1
	Glyma.11G180700	UP	K09458|1|2e-37|157|gmx:548028|3-oxoacyl-[acyl-carrier-protein] synthase II [EC:2.3.1.179];K13418|3|5e-32|139|aly:ARALYDRAFT_895025|somatic embryogenesis receptor kinase 1 [EC:2.7.10.1 2.7.11.1]	GO:0016021//integral to membrane	GO:0004674//protein serine/threonine kinase activity	GO:0006468//protein phosphorylation	probable LRR receptor-like serine/threonine-protein kinase At2g23950-like isoform X1	C1	lightsteelblue1	3	1
	Glyma.11G183800	UP	-	-	-	-	uncharacterized protein LOC100784211 isoform X1	C1	darkmagenta	3	1
	Glyma.11G189200	UP	K15336|1|2e-34|146|vvi:100259391|tRNA (cytosine38-C5)-methyltransferase [EC:2.1.1.204]	-	-	-	pentatricopeptide repeat-containing protein At1g74900, mitochondrial isoform X1	C1	na	3	1
	Glyma.11G190000	UP	K11643|1|4e-08|60.1|smo:SELMODRAFT_158748|chromodomain-helicase-DNA-binding protein 4 [EC:3.6.4.12];K02603|2|8e-07|55.8|bdi:100821084|origin recognition complex subunit 1	-	-	-	uncharacterized protein LOC100796377	C1	na	3	1
	Glyma.11G190500	UP	-	-	-	-	histone H1-like isoform X1	C1	darkmagenta	3	1
	Glyma.11G193100	UP	K10747|1|5e-146|516|gmx:100783155|DNA ligase 1 [EC:6.5.1.1]	-	-	-	DNA ligase 1-like isoform X2	C2	darkslateblue	3	1
	Glyma.11G194900	UP	K13525|1|0.0|1500|gmx:547850|transitional endoplasmic reticulum ATPase	GO:0005618//cell wall	GO:0042802//identical protein binding	GO:0007049//cell cycle	cell division cycle protein 48 homolog	C1	coral	3	1
	Glyma.11G196300	UP	-	-	-	-	BEL1-like homeodomain protein 8-like	C1	darkslateblue	3	1
	Glyma.11G200300	UP	K13415|1|8e-82|304|sbi:SORBI_03g032990|protein brassinosteroid insensitive 1 [EC:2.7.10.1 2.7.11.1]	-	-	-	probable LRR receptor-like serine/threonine-protein kinase At1g06840-like isoform X1	C1	darkmagenta	3	0
	Glyma.11G203300	UP	K11449|1|0.0|711|vvi:100244450|jumonji domain-containing protein 1C [EC:1.14.11.-];K15601|3|2e-171|601|vvi:100261347|lysine-specific demethylase 3 [EC:1.14.11.-]	-	-	-	uncharacterized protein LOC100808936 isoform X1	C1	na	3	0
	Glyma.11G204200	UP	K14486|1|2e-170|598|gmx:100790289|auxin response factor	GO:0005634//nucleus	GO:0003677//DNA binding	GO:0006355//regulation of transcription, DNA-dependent	auxin response factor 8-like	C1	darkslateblue	3	0
	Glyma.11G206300	UP	K13416|1|3e-65|248|ath:AT4G33430|brassinosteroid insensitive 1-associated receptor kinase 1 [EC:2.7.10.1 2.7.11.1];K13417|2|9e-65|246|aly:ARALYDRAFT_899604|somatic embryogenesis receptor kinase 4 [EC:2.7.10.1 2.7.11.1];K04733|5|3e-64|245|smo:SELMODRAFT_159261|interleukin-1 receptor-associated kinase 4 [EC:2.7.11.1]	-	-	-	cysteine-rich receptor-like protein kinase 2-like	C1	darkslateblue	3	0
	Glyma.11G206700	UP	K13417|1|8e-63|219|ath:AT2G13790|somatic embryogenesis receptor kinase 4 [EC:2.7.10.1 2.7.11.1];K13416|5|4e-61|214|ath:AT4G33430|brassinosteroid insensitive 1-associated receptor kinase 1 [EC:2.7.10.1 2.7.11.1]	-	-	-	cysteine-rich receptor-like protein kinase 2-like isoform X2	C2	darkslateblue	3	0
	Glyma.11G207300	UP	K13417|1|4e-63|241|aly:ARALYDRAFT_899604|somatic embryogenesis receptor kinase 4 [EC:2.7.10.1 2.7.11.1];K04733|2|8e-63|240|smo:SELMODRAFT_159261|interleukin-1 receptor-associated kinase 4 [EC:2.7.11.1];K13416|5|1e-60|233|aly:ARALYDRAFT_491347|brassinosteroid insensitive 1-associated receptor kinase 1 [EC:2.7.10.1 2.7.11.1]	-	-	-	cysteine-rich receptor-like protein kinase 2-like	C1	na	3	0
	Glyma.11G213500	UP	-	-	-	-	uncharacterized protein LOC100305850	C8	grey	3	0
	Glyma.11G218000	UP	-	-	GO:0004252//serine-type endopeptidase activity	GO:0006508//proteolysis	protease Do-like 7-like	C1	darkmagenta	3	0
	Glyma.11G230200	UP	K15683|1|0.0|1780|gmx:100788262|NF-X1-type zinc finger protein NFXL1	GO:0005634//nucleus	GO:0003700//sequence-specific DNA binding transcription factor activity	GO:0006355//regulation of transcription, DNA-dependent	NF-X1-type zinc finger protein NFXL2-like	C1	darkmagenta	2	0
	Glyma.11G235600	UP	-	-	-	-	WEB family protein At2g40480-like	C7	plum3	2	0
	Glyma.11G236200	UP	K00827|1|0.0|782|mtr:MTR_8g091660|alanine-glyoxylate transaminase / (R)-3-amino-2-methylpropionate-pyruvate transaminase [EC:2.6.1.44 2.6.1.40]	-	GO:0030170//pyridoxal phosphate binding	GO:0008152//metabolic process	alanine--glyoxylate aminotransferase 2 homolog 1, mitochondrial	C6	na	2	0
	Glyma.11G237500	UP	K12875|1|0.0|1258|gmx:100786288|apoptotic chromatin condensation inducer in the nucleus	-	-	-	apoptotic chromatin condensation inducer in the nucleus-like isoform X1	C1	darkmagenta	2	0
	Glyma.11G237700	UP	K02324|1|0.0|4427|gmx:100778115|DNA polymerase epsilon subunit 1 [EC:2.7.7.7]	GO:0005634//nucleus	GO:0003887//DNA-directed DNA polymerase activity	GO:0006260//DNA replication	DNA polymerase epsilon catalytic subunit A-like isoform X2	C1	darkslateblue	2	0
	Glyma.11G239800	UP	K05677|1|2e-92|340|cme:CMC011C|ATP-binding cassette, subfamily D (ALD), member 3	-	-	-	ABC transporter D family member 1-like isoform X1	C1	darkslateblue	2	0
	Glyma.11G244100	UP	K15176|1|1e-06|53.5|aly:ARALYDRAFT_480219|RNA polymerase-associated protein CTR9;K10394|2|3e-06|52.4|vcn:VOLCADRAFT_107307|kinesin family member 3/17;K11984|3|3e-06|52.4|ppp:PHYPADRAFT_233757|U4/U6.U5 tri-snRNP-associated protein 1;K03254|5|4e-06|52.0|sbi:SORBI_03g003250|translation initiation factor 3 subunit A	-	-	-	nucleoporin GLE1-like isoform X2	C1	darkslateblue	2	0
	Glyma.11G244500	UP	K14856|1|0.0|1622|gmx:100816774|protein SDA1	-	-	GO:0030036//actin cytoskeleton organization	protein SDA1 homolog	C1	darkmagenta	2	0
	Glyma.11G246200	UP	K13415|1|1e-70|266|rcu:RCOM_0478150|protein brassinosteroid insensitive 1 [EC:2.7.10.1 2.7.11.1]	-	GO:0005524//ATP binding	GO:0006468//protein phosphorylation	probable LRR receptor-like serine/threonine-protein kinase At1g67720-like	C1	darkslateblue	2	0
	Glyma.11G247900	UP	K02321|1|0.0|1113|gmx:100795306|DNA polymerase alpha subunit B	-	GO:0003887//DNA-directed DNA polymerase activity	GO:0006260//DNA replication	DNA polymerase alpha subunit B-like isoform X1	C2	darkslateblue	2	0
	Glyma.11G248500	UP	K08818|1|0.0|908|gmx:100792524|cell division cycle 2-like [EC:2.7.11.22]	-	GO:0008353//RNA polymerase II carboxy-terminal domain kinase activity	GO:0006468//protein phosphorylation	cyclin-dependent kinase G-2-like isoform X1	C1	darkslateblue	2	0
	Glyma.11G249900	UP	-	-	-	-	65-kDa microtubule-associated protein 8	C11	na	0	0
	Glyma.11G252800	DOWN	-	-	-	GO:0009737//response to abscisic acid stimulus	uncharacterized protein LOC100306351	C8	darkslateblue	0	0
	Glyma.11G252900	DOWN	K02945|1|1e-17|89.7|gmx:100806905|small subunit ribosomal protein S1	-	GO:0016740//transferase activity	-	rRNA biogenesis protein RRP5-like isoform X1	C8	darkslateblue	0	0
	Glyma.11G253300	DOWN	-	-	-	-	cysteine proteinase inhibitor 4	C8	greenyellow	0	0
	Glyma.11G254100	UP	K01897|1|0.0|1077|gmx:100782583|long-chain acyl-CoA synthetase [EC:6.2.1.3]	-	GO:0016874//ligase activity	GO:0008152//metabolic process	probable acyl-activating enzyme 16, chloroplastic-like	C2	darkslateblue	0	0
	Glyma.11G257000	UP	K15601|1|1e-149|401|gmx:100805723|lysine-specific demethylase 3 [EC:1.14.11.-]	-	-	-	uncharacterized protein LOC100780803 isoform X1	C2	na	0	0
	Glyma.12G001200	UP	-	-	GO:0042578//phosphoric ester hydrolase activity	-	phosphoinositide phosphatase SAC1-like isoform X1	C1	darkmagenta	0	0
	Glyma.12G002300	UP	K15192|1|0.0|4034|gmx:100777977|TATA-binding protein-associated factor [EC:3.6.4.-]	-	GO:0005524//ATP binding	-	TATA-binding protein-associated factor BTAF1-like isoform X1	C1	darkslateblue	0	0
	Glyma.12G004200	UP	K13800|1|8e-135|479|gmx:100806842|UMP-CMP kinase [EC:2.7.4.- 2.7.4.14]	-	GO:0005524//ATP binding	GO:0046939//nucleotide phosphorylation	UMP-CMP kinase-like	C2	darkslateblue	1	0
	Glyma.12G006400	UP	K06674|1|9e-06|50.4|cre:CHLREDRAFT_126287|structural maintenance of chromosome 2	GO:0005634//nucleus	GO:0005524//ATP binding	GO:0006346//methylation-dependent chromatin silencing	structural maintenance of chromosomes protein 6A-like isoform X1	C1	darkslateblue	1	0
	Glyma.12G007900	UP	-	-	-	-	uncharacterized protein LOC100815407	C1	darkslateblue	1	0
	Glyma.12G008200	UP	-	-	-	-	uncharacterized protein LOC100816475	C5	darkmagenta	1	0
	Glyma.12G009200	UP	K00559|1|5e-157|552|gmx:548073|sterol 24-C-methyltransferase [EC:2.1.1.41]	-	GO:0003838//sterol 24-C-methyltransferase activity	GO:0006694//steroid biosynthetic process	cycloartenol-C-24-methyltransferase-like isoform X1	C6	coral2	1	0
	Glyma.12G015300	UP	K00121|1|1e-95|349|zma:100273217|S-(hydroxymethyl)glutathione dehydrogenase / alcohol dehydrogenase [EC:1.1.1.284 1.1.1.1]	-	GO:0016491//oxidoreductase activity	GO:0055114//oxidation-reduction process	uncharacterized protein LOC100798341	C1	na	1	0
	Glyma.12G020700	UP	K01870|1|0.0|2400|gmx:100791830|isoleucyl-tRNA synthetase [EC:6.1.1.5]	GO:0005737//cytoplasm	GO:0004822//isoleucine-tRNA ligase activity	GO:0006428//isoleucyl-tRNA aminoacylation	isoleucine--tRNA ligase, cytoplasmic-like	C2	darkslateblue	1	0
	Glyma.12G021400	UP	K09523|1|2e-16|87.0|pop:POPTR_576677|DnaJ homolog subfamily C member 3;K09527|3|2e-14|80.5|gmx:100781496|DnaJ homolog subfamily C member 7	-	-	-	uncharacterized protein LOC100790770	C1	na	1	0
	Glyma.12G026600	UP	K01115|1|2e-18|94.0|vcn:VOLCADRAFT_99471|phospholipase D [EC:3.1.4.4]	-	-	-	ENHANCER OF AG-4 protein 2-like isoform X1	C1	darkmagenta	2	1
	Glyma.12G027500	UP	K13254|1|1e-63|244|smo:SELMODRAFT_271379|spastin [EC:3.6.4.3]	-	-	-	uncharacterized protein LOC100812718 isoform X1	C2	darkslateblue	2	1
	Glyma.12G027800	UP	K01872|1|0.0|1778|gmx:100788271|alanyl-tRNA synthetase [EC:6.1.1.7]	GO:0005737//cytoplasm	GO:0003676//nucleic acid binding	GO:0006419//alanyl-tRNA aminoacylation	alanine--tRNA ligase-like isoform X1	C1	darkmagenta	2	1
	Glyma.12G028100	UP	K12824|1|0.0|1865|gmx:100806139|transcription elongation regulator 1	-	-	-	pre-mRNA-processing protein 40C-like isoform X1	C1	darkmagenta	2	1
	Glyma.12G028800	UP	K02685|1|2e-09|62.8|aly:ARALYDRAFT_315746|DNA primase large subunit [EC:2.7.7.-];K12837|3|5e-09|61.6|gmx:100779915|splicing factor U2AF 65 kDa subunit;K11093|5|1e-08|60.1|gmx:100814484|U1 small nuclear ribonucleoprotein 70kDa	GO:0005622//intracellular	GO:0003676//nucleic acid binding	-	uncharacterized protein LOC100780819	C1	darkmagenta	2	1
	Glyma.12G029500	UP	K12489|1|0.0|1212|gmx:100796740|Arf-GAP with coiled-coil, ANK repeat and PH domain-containing protein	-	GO:0005488//binding	-	ADP-ribosylation factor GTPase-activating protein AGD4-like isoform X2	C2	darkslateblue	2	1
	Glyma.12G037100	UP	K11498|1|4e-82|305|ath:AT3G10180|centromeric protein E	GO:0005875//microtubule associated complex	GO:0005524//ATP binding	GO:0007018//microtubule-based movement	hypothetical protein PHAVU_011G038800g	C2	darkslateblue	2	1
	Glyma.12G037900	UP	-	-	-	-	zinc finger MYM-type protein 1-like isoform X3 [Cicer arietinum]	C1	na	2	1
	Glyma.12G038000	UP	-	-	GO:0042802//identical protein binding	GO:0043086//negative regulation of catalytic activity	cucumisin-like	C7	na	2	1
	Glyma.12G038600	UP	K11498|1|0.0|1291|ath:AT2G21380|centromeric protein E	-	-	-	kinesin-related protein 11-like isoform X1	C1	darkslateblue	2	1
	Glyma.12G044200	UP	K11649|1|0.0|2022|gmx:100786881|SWI/SNF related-matrix-associated actin-dependent regulator of chromatin subfamily C	GO:0005634//nucleus	GO:0003677//DNA binding	-	SWI/SNF complex subunit SWI3D-like isoform X1	C1	darkmagenta	2	1
	Glyma.12G048700	UP	-	-	-	-	B3 domain-containing protein At3g17010-like	C7	na	2	1
	Glyma.12G049700	UP	K14569|1|0.0|2121|gmx:100792176|ribosome biogenesis protein BMS1	-	-	-	ribosome biogenesis protein BMS1 homolog isoform X1	C1	na	2	1
	Glyma.12G049900	UP	-	-	-	-	B3 domain-containing protein REM20-like	C7	coral2	2	1
	Glyma.12G050000	UP	-	-	-	-	uncharacterized protein LOC100793232 isoform X1	C1	darkslateblue	2	1
	Glyma.12G052600	UP	-	-	-	-	uncharacterized protein LOC100782588 isoform X2	C2	darkslateblue	2	1
	Glyma.12G052700	UP	-	-	-	-	uncharacterized protein LOC100799047 isoform X1	C2	darkslateblue	2	1
	Glyma.12G054700	UP	K00454|1|0.0|1872|gmx:100797626|lipoxygenase [EC:1.13.11.12]	-	-	-	linoleate 13S-lipoxygenase 2-1, chloroplastic-like	C7	coral2	2	1
	Glyma.12G055800	UP	K09955|1|3e-82|244|gmx:100781521|hypothetical protein	-	-	-	hypothetical protein PHAVU_011G057800g	C1	na	2	1
	Glyma.12G060600	UP	K14844|1|5e-09|62.4|gmx:100780739|pumilio homology domain family member 6	-	GO:0003723//RNA binding	-	pumilio homolog 2-like isoform X1	C1	darkmagenta	2	1
	Glyma.12G061400	UP	K08956|1|0.0|1467|gmx:100806656|AFG3 family protein [EC:3.4.24.-]	GO:0016021//integral to membrane	GO:0004222//metalloendopeptidase activity	GO:0030163//protein catabolic process	ATP-dependent zinc metalloprotease FTSH 10, mitochondrial-like isoform X1	C1	darkgreen	2	1
	Glyma.12G061500	UP	K08956|1|1e-119|428|gmx:100806656|AFG3 family protein [EC:3.4.24.-]	GO:0016020//membrane	GO:0008233//peptidase activity	GO:0019538//protein metabolic process	ATP-dependent zinc metalloprotease FTSH 3, mitochondrial-like isoform X1	C11	brown2	2	1
	Glyma.12G066000	UP	K09422|1|6e-56|216|vvi:100260318|myb proto-oncogene protein, plant	-	GO:0005488//binding	GO:1901700	transcription factor MYB59-like	C6	antiquewhite2	0	1
	Glyma.12G071000	UP	K14486|1|1e-136|485|vvi:100245251|auxin response factor	GO:0005634//nucleus	GO:0003677//DNA binding	GO:0006355//regulation of transcription, DNA-dependent	auxin response factor 4-like isoform X2	C2	darkslateblue	0	2
	Glyma.12G071300	UP	K04706|1|5e-07|55.8|cme:CMG063C|E3 SUMO-protein ligase PIAS1 [EC:6.3.2.-]	-	GO:0008270//zinc ion binding	-	E3 SUMO-protein ligase SIZ1-like isoform X1	C1	darkslateblue	0	2
	Glyma.12G072700	UP	K02154|1|0.0|1380|gmx:100793301|V-type H+-transporting ATPase subunit I [EC:3.6.3.14]	-	-	-	vacuolar proton ATPase a1-like	C2	darkslateblue	0	1
	Glyma.12G073200	UP	K10643|1|0.0|2077|gmx:100801880|CCR4-NOT transcription complex subunit 4 [EC:6.3.2.19]	-	GO:0008270//zinc ion binding	-	uncharacterized protein LOC100801880 isoform X5	C1	darkslateblue	0	1
	Glyma.12G073300	UP	K09284|1|0.0|978|gmx:100788303|AP2-like factor, euAP2 lineage	-	-	-	ethylene-responsive transcription factor RAP2-7-like isoform X1	C2	darkslateblue	1	1
	Glyma.12G074300	UP	K10398|1|0.0|1996|gmx:100805061|kinesin family member 11	-	-	-	125 kDa kinesin-related protein-like	C1	na	1	1
	Glyma.12G074800	UP	-	-	-	-	E3 UFM1-protein ligase 1 homolog isoform 1	C1	darkslateblue	1	1
	Glyma.12G077400	UP	K12850|1|9e-07|55.8|vvi:100267328|pre-mRNA-splicing factor 38B	-	-	-	uncharacterized protein LOC100792516 isoform X1	C1	darkslateblue	1	1
	Glyma.12G079700	UP	K01759|1|1e-99|361|gmx:100779383|lactoylglutathione lyase [EC:4.4.1.5]	-	GO:0046872//metal ion binding	-	lactoylglutathione lyase-like	C1	darkslateblue	1	1
	Glyma.12G080900	UP	K10747|1|0.0|1533|gmx:100783155|DNA ligase 1 [EC:6.5.1.1]	-	-	-	DNA ligase 1-like	C1	darkslateblue	1	1
	Glyma.12G082400	UP	K01931|1|2e-116|419|pop:POPTR_879783|protein neuralized [EC:6.3.2.19];K15688|4|2e-08|60.5|gmx:100803252|E3 ubiquitin-protein ligase MUL1 [EC:6.3.2.19]	-	-	-	uncharacterized protein LOC100804184 isoform X1	C1	darkmagenta	0	1
	Glyma.12G084600	UP	K13680|1|0.0|1091|gmx:100802752|beta-mannan synthase [EC:2.4.1.32]	-	GO:0016760//cellulose synthase (UDP-forming) activity	-	glucomannan 4-beta-mannosyltransferase 2-like	C7	plum3	2	2
	Glyma.12G087000	UP	K02324|1|0.0|4476|gmx:100812003|DNA polymerase epsilon subunit 1 [EC:2.7.7.7]	GO:0005634//nucleus	GO:0003887//DNA-directed DNA polymerase activity	GO:0006260//DNA replication	DNA polymerase epsilon catalytic subunit A-like isoform X2	C2	darkslateblue	2	2
	Glyma.12G088600	UP	-	-	-	-	uncharacterized protein LOC100817881 isoform X1	C1	darkmagenta	2	2
	Glyma.12G089100	UP	K14491|1|1e-13|76.3|aly:ARALYDRAFT_685456|two-component response regulator ARR-B family	-	GO:0005488//binding	-	uncharacterized protein LOC100805237 isoformX1	C6	darkmagenta	2	2
	Glyma.12G099700	UP	K06883|1|2e-74|278|ath:AT5G54840|;K07890|4|2e-17|89.4|osa:4338469|Ras-related protein Rab-21	GO:0005622//intracellular	GO:0005525//GTP binding	GO:0007264//small GTPase mediated signal transduction	septum-promoting GTP-binding protein 1-like	C1	darkmagenta	0	1
	Glyma.12G101400	UP	-	-	-	-	zinc finger CCCH domain-containing protein 13-like isoform X6	C2	darkslateblue	0	1
	Glyma.12G102400	UP	K11422|1|6e-10|66.6|smo:SELMODRAFT_438147|histone-lysine N-methyltransferase SETD1 [EC:2.1.1.43];K11423|2|8e-10|66.2|vcn:VOLCADRAFT_65215|histone-lysine N-methyltransferase SETD2 [EC:2.1.1.43]	-	-	-	probable histone-lysine N-methyltransferase ATXR3-like isoform X1	C1	darkmagenta	0	1
	Glyma.12G105000	UP	K03978|1|2e-32|138|pop:POPTR_867910|GTP-binding protein	GO:0009507//chloroplast	-	GO:0006364//rRNA processing	GTP-binding protein At2g22870-like, partial	C2	darkslateblue	0	1
	Glyma.12G108400	UP	K13430|1|1e-62|239|rcu:RCOM_1078760|serine/threonine-protein kinase PBS1 [EC:2.7.11.1]	-	GO:0004672//protein kinase activity	GO:0006468//protein phosphorylation	LRR receptor-like kinase	C1	darkslateblue	0	1
	Glyma.12G109600	UP	-	-	-	-	uncharacterized protein LOC100799384 isoformX1	C9	darkslateblue	0	1
	Glyma.12G110500	UP	K03008|1|2e-28|118|gmx:100784219|DNA-directed RNA polymerase II subunit RPB11	GO:0005665//DNA-directed RNA polymerase II, core complex	GO:0003899//DNA-directed RNA polymerase activity	GO:0006351//transcription, DNA-dependent	uncharacterized protein LOC100801882 isoform X1	C1	lightsteelblue1	0	1
	Glyma.12G116900	DOWN	K15172|1|4e-27|120|vcn:VOLCADRAFT_106802|transcription elongation factor SPT5	-	-	-	zinc finger CCCH domain-containing protein 2-like	C8	antiquewhite2	0	1
	Glyma.12G131900	UP	K13459|1|7e-07|54.7|vvi:100254298|disease resistance protein RPS2;K06685|2|4e-06|52.0|pop:POPTR_554110|maintenance of ploidy protein MOB1 (MPS1 binder 1)	-	-	-	TMV resistance protein N-like isoform X1	C1	na	0	1
	Glyma.12G135600	UP	K13457|1|6e-18|92.4|sbi:SORBI_02g004900|disease resistance protein RPM1	-	-	-	TMV resistance protein N-like	C2	darkslateblue	0	1
	Glyma.12G135700	UP	-	-	-	-	uncharacterized protein LOC100782617 isoform X9	C1	na	0	1
	Glyma.12G136000	UP	-	-	-	-	autophagy-related protein 18f-like isoform X1	C1	darkmagenta	0	1
	Glyma.12G136100	UP	K13648|1|0.0|1072|gmx:100777811|alpha-1,4-galacturonosyltransferase [EC:2.4.1.43]	-	GO:0016757//transferase activity, transferring glycosyl groups	-	probable galacturonosyltransferase 12-like	C8	greenyellow	0	1
	Glyma.12G136600	UP	K10405|1|0.0|1553|gmx:100784221|kinesin family member C1	GO:0005737//cytoplasm	GO:0005524//ATP binding	GO:0030154//cell differentiation	kinesin-3-like isoform 1	C6	darkmagenta	0	1
	Glyma.12G143400	UP	K01710|1|7e-42|111|cme:CME136C|dTDP-glucose 4,6-dehydratase [EC:4.2.1.46];K08237|3|6e-15|79.7|rcu:RCOM_0237050|hydroquinone glucosyltransferase [EC:2.4.1.218]	GO:0005768//endosome	GO:0048040//UDP-glucuronate decarboxylase activity	GO:0042732//D-xylose metabolic process	UDP-glucuronic acid decarboxylase 1-like isoform 1	C1	lightsteelblue	0	1
	Glyma.12G150500	DOWN	K01953|1|2e-07|55.1|ppp:PHYPADRAFT_173106|asparagine synthase (glutamine-hydrolysing) [EC:6.3.5.4]	-	-	-	stem-specific protein TSJT1-like	C8	darkslateblue	0	1
	Glyma.12G155900	UP	K13415|1|8e-79|294|vvi:100252647|protein brassinosteroid insensitive 1 [EC:2.7.10.1 2.7.11.1]	-	GO:0005524//ATP binding	GO:0006468//protein phosphorylation	probable LRR receptor-like serine/threonine-protein kinase At1g53430-like	C1	darkmagenta	0	1
	Glyma.12G159000	UP	K00873|1|3e-37|155|gmx:100037452|pyruvate kinase [EC:2.7.1.40]	-	-	-	uncharacterized protein LOC100803123 isoform X7	C2	darkslateblue	2	1
	Glyma.12G163600	UP	-	-	GO:0005507//copper ion binding	-	hypothetical protein PHAVU_003G049700g	C1	darkslateblue	2	1
	Glyma.12G168100	UP	-	-	-	-	uncharacterized protein LOC101510316 [Cicer arietinum]	C1	na	2	1
	Glyma.12G170000	UP	K10901|1|0.0|1952|gmx:100800006|bloom syndrome protein [EC:3.6.4.12]	-	GO:0008026//ATP-dependent helicase activity	GO:0006259//DNA metabolic process	ATP-dependent DNA helicase Q-like 4A-like isoform X1	C2	darkslateblue	2	1
	Glyma.12G170100	UP	-	-	-	-	uncharacterized protein LOC100810394	C1	darkmagenta	2	1
	Glyma.12G170900	UP	K04706|1|2e-06|53.5|cme:CMG063C|E3 SUMO-protein ligase PIAS1 [EC:6.3.2.-]	-	GO:0008270//zinc ion binding	-	E3 SUMO-protein ligase SIZ1-like isoformX1	C1	darkmagenta	2	1
	Glyma.12G171000	UP	K14486|1|8e-144|509|vvi:100245251|auxin response factor	GO:0005634//nucleus	GO:0003677//DNA binding	GO:0006355//regulation of transcription, DNA-dependent	auxin response factor 4-like isoform X5	C2	darkslateblue	2	1
	Glyma.12G173600	UP	K07359|1|0.0|851|gmx:100776013|calcium/calmodulin-dependent protein kinase kinase [EC:2.7.11.17]	-	GO:0004683//calmodulin-dependent protein kinase activity	GO:0006468//protein phosphorylation	serine/threonine-protein kinase GRIK1-like isoform X1	C1	darkmagenta	2	1
	Glyma.12G178100	UP	K03006|1|9e-06|50.8|bdi:100841250|DNA-directed RNA polymerase II subunit RPB1 [EC:2.7.7.6]	GO:0016020//membrane	GO:0016740//transferase activity	GO:0010417//glucuronoxylan biosynthetic process	probable glucuronoxylan glucuronosyltransferase IRX7-like	C7	darkslateblue	2	1
	Glyma.12G179200	UP	K11643|1|3e-08|59.7|ppp:PHYPADRAFT_145844|chromodomain-helicase-DNA-binding protein 4 [EC:3.6.4.12];K11323|5|8e-07|55.1|vcn:VOLCADRAFT_121342|histone arginine demethylase JMJD6 [EC:1.14.11.-]	-	-	-	uncharacterized protein LOC100803825 isoform X1	C1	darkmagenta	2	0
	Glyma.12G179300	UP	K01931|1|2e-107|389|pop:POPTR_879783|protein neuralized [EC:6.3.2.19];K15688|4|4e-08|58.9|gmx:100803252|E3 ubiquitin-protein ligase MUL1 [EC:6.3.2.19]	-	-	-	uncharacterized protein LOC100804887 isoform X1	C1	darkmagenta	2	0
	Glyma.12G180200	DOWN	K01206|1|1e-28|126|ath:AT1G67830|alpha-L-fucosidase [EC:3.2.1.51];K00514|3|2e-23|108|rcu:RCOM_1428040|zeta-carotene desaturase [EC:1.3.5.6]	-	GO:0016298//lipase activity	GO:0006629//lipid metabolic process	GDSL esterase/lipase At5g22810-like	C8	darkseagreen3	2	0
	Glyma.12G180800	UP	K15505|1|0.0|2016|gmx:100794452|DNA repair protein RAD5 [EC:3.6.4.-]	-	GO:0005524//ATP binding	-	putative SWI/SNF-related matrix-associated actin-dependent regulator of chromatin subfamily A member 3-like 2-like isoform X2	C1	darkslateblue	2	0
	Glyma.12G190400	UP	K11835|1|0.0|1263|gmx:100776553|ubiquitin carboxyl-terminal hydrolase 4/11/15 [EC:3.1.2.15]	-	GO:0008233//peptidase activity	GO:0006508//proteolysis	ubiquitin carboxyl-terminal hydrolase 8-like isoform X3	C2	darkslateblue	4	1
	Glyma.12G192700	UP	K15083|1|0.0|1759|gmx:100786366|DNA repair protein RAD16	-	GO:0046872//metal ion binding	-	ATP-dependent helicase rhp16-like isoform X2	C1	darkslateblue	4	1
	Glyma.12G195000	UP	-	-	-	-	-	C2	darkslateblue	4	3
	Glyma.12G196800	UP	K11422|1|8e-11|69.7|cme:CMG025C|histone-lysine N-methyltransferase SETD1 [EC:2.1.1.43];K11423|4|2e-09|64.7|vcn:VOLCADRAFT_65215|histone-lysine N-methyltransferase SETD2 [EC:2.1.1.43]	-	-	-	probable histone-lysine N-methyltransferase ATXR3-like isoform X2	C1	darkmagenta	4	4
	Glyma.12G200100	UP	K00901|1|1e-147|521|ppp:PHYPADRAFT_106363|diacylglycerol kinase [EC:2.7.1.107]	-	GO:0004143//diacylglycerol kinase activity	GO:0016310//phosphorylation	diacylglycerol kinase 5-like isoform X1	C1	plum3	3	4
	Glyma.12G201100	UP	-	-	GO:0008270//zinc ion binding	GO:0016192//vesicle-mediated transport	vacuolar protein sorting-associated protein 18 homolog isoform X1	C1	darkslateblue	3	4
	Glyma.12G205700	DOWN	K15172|1|4e-28|124|vcn:VOLCADRAFT_106802|transcription elongation factor SPT5	-	-	-	zinc finger CCCH domain-containing protein 2-like	C8	darkslateblue	1	3
	Glyma.12G205800	UP	K01530|1|0.0|2026|vvi:100252404|phospholipid-translocating ATPase [EC:3.6.3.1]	-	-	-	phospholipid-transporting ATPase 2-like isoform X1	C1	darkslateblue	1	3
	Glyma.12G206900	UP	-	GO:0005634//nucleus	GO:0003677//DNA binding	GO:0006355//regulation of transcription, DNA-dependent	NAC domain-containing protein 8-like	C8	greenyellow	1	3
	Glyma.12G213600	DOWN	-	-	GO:0045735//nutrient reservoir activity	-	napin-type 2S albumin 1 precursor	C4	darkslateblue	0	0
	Glyma.12G214500	UP	-	-	-	-	uncharacterized protein LOC100811661 isoform X1	C1	darkslateblue	0	0
	Glyma.12G218100	UP	K12585|1|9e-172|482|pop:POPTR_817216|exosome complex exonuclease DIS3/RRP44 [EC:3.1.13.-]	-	GO:0004540//ribonuclease activity	-	exosome complex exonuclease RRP44-like isoform X1	C2	darkslateblue	0	0
	Glyma.12G220000	UP	-	-	-	-	uncharacterized protein LOC100780992	C2	darkslateblue	0	0
	Glyma.12G222600	UP	K10615|1|2e-17|89.7|cme:CMB070C|E3 ubiquitin-protein ligase HERC4 [EC:6.3.2.19];K11493|4|3e-12|72.8|ota:Ot03g05690|regulator of chromosome condensation	-	-	-	probable E3 ubiquitin-protein ligase HERC4-like isoform X1	C1	darkslateblue	0	0
	Glyma.12G226300	UP	K08839|1|3e-28|125|olu:OSTLU_35807|serine/threonine kinase 25 [EC:2.7.11.22];K08282|2|1e-25|116|olu:OSTLU_2417|non-specific serine/threonine protein kinase [EC:2.7.11.1];K08835|3|1e-23|110|ppp:PHYPADRAFT_119152|oxidative-stress responsive protein 1 [EC:2.7.11.1]	-	-	-	serine/threonine-protein kinase dst2-like isoform X1	C1	darkslateblue	0	0
	Glyma.12G231800	UP	K08286|1|6e-66|251|aly:ARALYDRAFT_491919|protein-serine/threonine kinase [EC:2.7.11.-]	-	GO:0005524//ATP binding	GO:0006468//protein phosphorylation	probable LRR receptor-like serine/threonine-protein kinase At1g53430-like [Cicer arietinum]	C2	darkslateblue	0	0
	Glyma.12G233000	UP	K08286|1|2e-67|256|aly:ARALYDRAFT_491919|protein-serine/threonine kinase [EC:2.7.11.-]	-	GO:0005524//ATP binding	GO:0006468//protein phosphorylation	probable LRR receptor-like serine/threonine-protein kinase At1g53430-like [Cicer arietinum]	C2	darkslateblue	0	0
	Glyma.12G233900	UP	K12135|1|7e-14|77.8|ath:AT5G15840|zinc finger protein CONSTANS	GO:0005622//intracellular	GO:0008270//zinc ion binding	GO:0019438//aromatic compound biosynthetic process	probable salt tolerance-like protein At1g78600-like isoformX1	C9	brown2	0	0
	Glyma.12G234200	UP	K16055|1|0.0|1786|gmx:100820010|trehalose 6-phosphate synthase/phosphatase [EC:2.4.1.15 3.1.3.12]	-	GO:0003825//alpha,alpha-trehalose-phosphate synthase (UDP-forming) activity	GO:0005992//trehalose biosynthetic process	alpha,alpha-trehalose-phosphate synthase [UDP-forming] 1-like isoform X4	C1	darkslateblue	0	0
	Glyma.12G236400	UP	K14963|1|3e-22|105|mtr:MTR_1g072140|COMPASS component SWD3	-	-	-	WD repeat-containing protein 13-like	C1	darkslateblue	0	0
	Glyma.12G236600	UP	K06674|1|0.0|2143|gmx:100788674|structural maintenance of chromosome 2	GO:0000796//condensin complex	GO:0005524//ATP binding	GO:0006310//DNA recombination	structural maintenance of chromosomes protein 2-1-like	C2	darkslateblue	0	0
	Glyma.12G236900	UP	K13121|1|1e-143|507|gmx:100782621|protein FRA10AC1	-	-	-	uncharacterized protein LOC100782621	C1	darkslateblue	0	0
	Glyma.13G001900	UP	K08835|1|2e-73|276|ppp:PHYPADRAFT_119152|oxidative-stress responsive protein 1 [EC:2.7.11.1];K08282|5|1e-50|200|olu:OSTLU_2417|non-specific serine/threonine protein kinase [EC:2.7.11.1]	-	-	-	serine/threonine-protein kinase OSR1-like	C1	darkslateblue	0	0
	Glyma.13G002100	UP	K08867|1|4e-132|470|smo:SELMODRAFT_134163|WNK lysine deficient protein kinase [EC:2.7.11.1];K12132|4|1e-124|446|pop:POPTR_1096507|serine/threonine-protein kinase WNK1 [EC:2.7.11.1]	-	GO:0004674//protein serine/threonine kinase activity	GO:0048518	serine/threonine-protein kinase WNK8	C1	darkmagenta	0	0
	Glyma.13G002200	UP	K03021|1|2e-11|70.1|ota:Ot01g06000|DNA-directed RNA polymerase III subunit RPC2 [EC:2.7.7.6]	GO:0016020//membrane	-	-	uncharacterized membrane protein C2G11.09-like	C10	darkturquoise	0	0
	Glyma.13G004800	UP	K04728|1|2e-20|99.8|ath:AT3G48190|ataxia telangiectasia mutated family protein [EC:2.7.11.1];K03006|5|3e-06|52.8|mtr:MTR_5g023020|DNA-directed RNA polymerase II subunit RPB1 [EC:2.7.7.6]	-	-	-	uncharacterized protein LOC100777798 isoform X1	C1	darkslateblue	1	0
	Glyma.13G008500	UP	K01115|1|7e-06|51.6|vcn:VOLCADRAFT_99471|phospholipase D [EC:3.1.4.4]	-	-	-	uncharacterized protein LOC100789038	C2	darkslateblue	0	0
	Glyma.13G010700	UP	K08775|1|0.0|2093|gmx:100797849|breast cancer 2 susceptibility protein	-	-	GO:0009987//cellular process	uncharacterized protein LOC100797849	C2	darkslateblue	0	0
	Glyma.13G028000	UP	K09250|1|2e-22|105|ppp:PHYPADRAFT_27641|cellular nucleic acid-binding protein	-	-	-	zinc finger CCHC domain-containing protein 7-like isoform X2	C1	darkmagenta	0	0
	Glyma.13G029700	UP	K01510|1|3e-79|295|rcu:RCOM_0836420|apyrase [EC:3.6.1.5]	-	-	-	probable apyrase 6-like	C1	darkmagenta	0	0
	Glyma.13G030100	UP	K10802|1|3e-21|101|vvi:100257544|high mobility group protein B1;K11296|4|4e-17|87.4|ppp:PHYPADRAFT_19258|high mobility group protein B3	-	-	-	uncharacterized protein LOC100305957	C2	darkslateblue	0	0
	Glyma.13G030300	UP	K00454|1|0.0|1160|gmx:100809699|lipoxygenase [EC:1.13.11.12]	-	-	-	linoleate 13S-lipoxygenase 2-1, chloroplastic	C5	antiquewhite2	0	0
	Glyma.13G034600	UP	K14709|1|3e-12|73.9|vcn:VOLCADRAFT_104214|solute carrier family 39 (zinc transporter), member 1/2/3	-	-	-	uncharacterized protein LOC100788859	C1	darkmagenta	0	1
	Glyma.13G035200	DOWN	K00001|1|9e-168|588|gmx:100783858|alcohol dehydrogenase [EC:1.1.1.1]	-	-	-	uncharacterized protein LOC100775490	C8	greenyellow	0	1
	Glyma.13G035700	UP	K00924|1|2e-56|219|aly:ARALYDRAFT_486409|[EC:2.7.1.-];K04733|2|1e-55|216|smo:SELMODRAFT_159261|interleukin-1 receptor-associated kinase 4 [EC:2.7.11.1]	-	-	-	wall-associated receptor kinase 5-like	C7	coral2	0	1
	Glyma.13G037600	UP	K15168|1|3e-17|89.7|gmx:100801664|mediator of RNA polymerase II transcription subunit 25	-	GO:0003677//DNA binding	GO:0009790//embryo development	transcriptional corepressor SEUSS-like	C1	darkmagenta	0	1
	Glyma.13G039300	UP	-	-	-	-	gibberellin-regulated protein 12-like	C8	greenyellow	0	1
	Glyma.13G039500	UP	-	-	-	-	BnaC02g37480D [Brassica napus]	C11	na	0	1
	Glyma.13G045400	UP	K00927|1|7e-46|184|ppp:PHYPADRAFT_169245|phosphoglycerate kinase [EC:2.7.2.3]	-	GO:0016301//kinase activity	GO:0009451//RNA modification	phosphoglycerate kinase, chloroplastic-like isoform X1	C2	darkslateblue	0	0
	Glyma.13G047000	UP	-	-	-	-	-	C1	darkslateblue	0	0
	Glyma.13G052600	UP	-	-	-	-	BTB/POZ domain-containing protein At1g04390-like isoform X8	C2	darkslateblue	0	0
	Glyma.13G054500	UP	K13144|1|0.0|882|vvi:100265170|integrator complex subunit 7	-	-	-	uncharacterized protein LOC100802627 isoform X1	C1	na	0	0
	Glyma.13G055700	UP	-	-	-	-	protein LONGIFOLIA 1-like	C1	darkslateblue	1	1
	Glyma.13G057300	UP	K06672|1|0.0|3341|gmx:100792021|cohesin loading factor subunit SCC2	-	-	-	nipped-B-like protein-like	C1	darkmagenta	1	1
	Glyma.13G058600	UP	K03695|1|0.0|1836|gmx:100795662|ATP-dependent Clp protease ATP-binding subunit ClpB	GO:0005737//cytoplasm	GO:0005524//ATP binding	GO:0016485//protein processing	chaperone protein ClpB3, chloroplastic	C1	darkmagenta	1	1
	Glyma.13G060100	UP	-	-	-	-	uncharacterized protein LOC100781931	C2	darkslateblue	1	1
	Glyma.13G065500	UP	K13024|1|0.0|1427|gmx:100776866|inositol hexakisphosphate/diphosphoinositol-pentakisphosphate kinase [EC:2.7.4.21 2.7.4.24]	-	GO:0016301//kinase activity	GO:0016310//phosphorylation	inositol hexakisphosphate and diphosphoinositol-pentakisphosphate kinase 1-like isoform X1	C1	na	1	1
	Glyma.13G067700	UP	-	-	-	-	mediator of RNA polymerase II transcription subunit 4-like isoform X1	C1	darkslateblue	1	1
	Glyma.13G073400	UP	K09422|1|2e-140|498|pop:POPTR_768327|myb proto-oncogene protein, plant	-	-	GO:0009987//cellular process	transcription factor GAMYB-like isoform X1	C2	darkslateblue	0	1
	Glyma.13G073500	UP	-	-	-	-	uncharacterized protein LOC100800131 isoform X1	C2	darkslateblue	0	1
	Glyma.13G083300	UP	K14325|1|8e-07|54.7|gmx:100783566|RNA-binding protein with serine-rich domain 1	-	GO:0005543//phospholipid binding	-	oxysterol-binding protein-related protein 1C-like isoform X1	C1	darkmagenta	0	1
	Glyma.13G085100	UP	K14431|1|2e-121|434|vvi:100255706|transcription factor TGA	-	GO:0003677//DNA binding	GO:0006952//defense response	uncharacterized protein LOC100526976 isoform X1	C1	darkmagenta	1	1
	Glyma.13G090100	UP	-	-	-	-	uncharacterized protein LOC100791326	C11	greenyellow	1	2
	Glyma.13G090400	UP	-	-	-	-	uncharacterized protein LOC102667900 isoform X2	C6	greenyellow	1	0
	Glyma.13G093000	UP	-	-	-	-	uncharacterized protein LOC100812211	C2	darkslateblue	1	0
	Glyma.13G094600	UP	K00875|1|6e-53|207|cme:CMF097C|D-ribulokinase [EC:2.7.1.47];K00864|3|3e-13|75.9|smo:SELMODRAFT_123030|glycerol kinase [EC:2.7.1.30]	-	GO:0016301//kinase activity	GO:0016310//phosphorylation	FGGY carbohydrate kinase domain-containing protein-like isoform X1	C1	lightsteelblue1	1	0
	Glyma.13G098900	UP	-	-	-	-	hypothetical protein PHAVU_005G056400g	C2	darkslateblue	1	0
	Glyma.13G100200	UP	-	-	-	GO:0032313//regulation of Rab GTPase activity	uncharacterized protein LOC100816501 isoform X1	C1	darkslateblue	1	0
	Glyma.13G100500	UP	K11657|1|3e-64|245|zma:542440|remodeling and spacing factor 1;K11984|2|1e-06|53.9|ath:AT5G16780|U4/U6.U5 tri-snRNP-associated protein 1	-	GO:0005488//binding	-	pathogenesis-related homeodomain protein-like isoform X1	C1	darkslateblue	1	0
	Glyma.13G101700	UP	K01537|1|0.0|1477|ath:AT4G29900|Ca2+-transporting ATPase [EC:3.6.3.8]	GO:0016021//integral to membrane	GO:0005388//calcium-transporting ATPase activity	GO:0070588//calcium ion transmembrane transport	calcium-transporting ATPase 8, plasma membrane-type-like isoform X1	C1	darkslateblue	1	0
	Glyma.13G103100	DOWN	K08235|1|6e-139|492|vvi:100241119|xyloglucan:xyloglucosyl transferase [EC:2.4.1.207];K14504|2|7e-139|491|vvi:100256520|xyloglucan:xyloglucosyl transferase TCH4 [EC:2.4.1.207]	GO:0048046//apoplast	GO:0004553//hydrolase activity, hydrolyzing O-glycosyl compounds	GO:0006073//cellular glucan metabolic process	uncharacterized protein LOC100807063 precursor	C5	darkslateblue	1	0
	Glyma.13G103300	UP	-	-	-	-	uncharacterized protein LOC100811157	C1	darkmagenta	1	0
	Glyma.13G104400	UP	K13107|1|2e-07|56.6|bdi:100832621|RNA-binding motif protein, X-linked 2	-	GO:0008270//zinc ion binding	GO:0008152//metabolic process	zinc finger CCCH domain-containing protein 64-like isoform X1	C1	darkslateblue	1	0
	Glyma.13G106700	UP	-	-	-	-	uncharacterized protein LOC100775655 isoform X11	C1	darkmagenta	1	0
	Glyma.13G107400	UP	K10357|1|0.0|1372|aly:ARALYDRAFT_887631|myosin V;K03165|3|0.0|1209|ota:Ot06g03550|DNA topoisomerase III [EC:5.99.1.2]	GO:0016459//myosin complex	GO:0005524//ATP binding	GO:0048768//root hair cell tip growth	myosin-17-like	C1	darkmagenta	1	0
	Glyma.13G109600	UP	-	-	-	-	uncharacterized protein LOC100795172 isoform X1	C1	darkslateblue	1	0
	Glyma.13G110000	UP	-	GO:0005794//Golgi apparatus	GO:0016757//transferase activity, transferring glycosyl groups	-	uncharacterized protein At1g04910-like	C2	darkslateblue	1	0
	Glyma.13G110100	UP	K15082|1|2e-100|364|vvi:100244043|DNA repair protein RAD7;K10268|3|4e-14|78.6|bdi:100843200|F-box and leucine-rich repeat protein 2/20	-	-	-	DNA repair protein rhp7-like	C1	darkslateblue	1	0
	Glyma.13G112900	UP	K14794|1|0.0|1488|vvi:100257035|ribosomal RNA-processing protein 12	-	-	-	RRP12-like protein-like isoform X1	C1	darkslateblue	4	0
	Glyma.13G116800	UP	K05288|1|0.0|1910|gmx:100796578|phosphatidylinositol glycan, class O	-	-	-	GPI ethanolamine phosphate transferase 3-like isoform X1	C2	darkslateblue	4	0
	Glyma.13G119100	UP	-	-	GO:0008253//5'-nucleotidase activity	-	hypothetical protein PHAVU_003G122300g	C2	darkslateblue	4	0
	Glyma.13G121500	UP	K13806|1|1e-09|63.5|ppp:PHYPADRAFT_142679|sn1-specific diacylglycerol lipase [EC:3.1.1.-]	-	-	-	uncharacterized protein LOC100806156 isoform X2	C2	darkslateblue	4	0
	Glyma.13G123700	UP	K06636|1|0.0|2361|gmx:100785315|structural maintenance of chromosome 1	GO:0005694//chromosome	GO:0005524//ATP binding	GO:0007062//sister chromatid cohesion	structural maintenance of chromosomes protein 1-like	C1	darkslateblue	4	0
	Glyma.13G126000	UP	K10999|1|0.0|1406|vvi:100241197|cellulose synthase A [EC:2.4.1.12]	GO:0016021//integral to membrane	GO:0016760//cellulose synthase (UDP-forming) activity	GO:0030244//cellulose biosynthetic process	cellulose synthase A catalytic subunit 4 [UDP-forming]-like	C8	na	4	0
	Glyma.13G126200	UP	K14491|1|3e-11|69.3|sbi:SORBI_05g004150|two-component response regulator ARR-B family	-	GO:0003677//DNA binding	-	protein PHR1-LIKE 1-like isoform X6	C5	darkgreen	4	0
	Glyma.13G128700	UP	K10357|1|0.0|1482|aly:ARALYDRAFT_887631|myosin V;K03165|3|0.0|1115|ota:Ot06g03550|DNA topoisomerase III [EC:5.99.1.2];K09291|4|2e-08|60.8|bdi:100825730|nucleoprotein TPR;K03243|5|7e-07|55.8|bdi:100838847|translation initiation factor 5B	GO:0005777//peroxisome	GO:0017137//Rab GTPase binding	GO:0048767//root hair elongation	myosin-6-like	C1	darkmagenta	4	0
	Glyma.13G130000	UP	-	GO:0005886//plasma membrane	-	GO:0007067//mitosis	CLIP-associated protein-like	C1	darkslateblue	4	0
	Glyma.13G133200	UP	K10398|1|0.0|1880|gmx:100796881|kinesin family member 11	GO:0005875//microtubule associated complex	GO:0005524//ATP binding	GO:0007018//microtubule-based movement	probable 125 kDa kinesin-related protein-like	C2	darkslateblue	4	0
	Glyma.13G136500	UP	K10643|1|8e-143|506|vvi:100267264|CCR4-NOT transcription complex subunit 4 [EC:6.3.2.19]	-	-	-	uncharacterized protein LOC100780302 isoform X2	C2	darkslateblue	4	1
	Glyma.13G142200	UP	K14303|1|0.0|2483|gmx:100807578|nuclear pore complex protein Nup160	-	-	-	nuclear pore complex protein Nup160-like isoform X1	C2	darkslateblue	8	1
	Glyma.13G146700	UP	K00889|1|0.0|1631|gmx:100805371|1-phosphatidylinositol-4-phosphate 5-kinase [EC:2.7.1.68]	-	GO:0016308//1-phosphatidylinositol-4-phosphate 5-kinase activity	GO:0046854//phosphatidylinositol phosphorylation	phosphatidylinositol 4-phosphate 5-kinase 9-like isoform X1	C1	darkmagenta	7	1
	Glyma.13G150200	UP	K02527|1|5e-61|218|gmx:100809456|3-deoxy-D-manno-octulosonic-acid transferase [EC:2.4.99.12 2.4.99.13 2.4.99.14 2.4.99.15]	-	GO:0016740//transferase activity	-	probable 3-deoxy-D-manno-octulosonic acid transferase, mitochondrial-like isoform X1	C1	lightsteelblue1	8	2
	Glyma.13G150300	UP	K15271|1|1e-88|326|rcu:RCOM_1095670|ATP-dependent DNA helicase HFM1/MER3 [EC:3.6.4.12];K15078|2|1e-85|316|vvi:100250139|structure-specific endonuclease subunit SLX1 [EC:3.6.1.-]	-	-	-	pentatricopeptide repeat-containing protein At3g14730-like isoform X1	C1	na	8	2
	Glyma.13G151100	UP	K14510|1|0.0|990|rcu:RCOM_0382890|serine/threonine-protein kinase CTR1 [EC:2.7.11.1]	-	GO:0005524//ATP binding	GO:0000186//activation of MAPKK activity	serine/threonine-protein kinase CTR1-like	C1	darkmagenta	8	2
	Glyma.13G154100	UP	-	-	-	-	uncharacterized protein LOC102669326	C7	greenyellow	8	2
	Glyma.13G155200	DOWN	K03098|1|1e-109|394|gmx:100306133|outer membrane lipoprotein Blc	-	GO:0005215//transporter activity	GO:0006810//transport	uncharacterized protein LOC100306133	C4	lightsteelblue1	7	1
	Glyma.13G158400	UP	K01115|1|2e-15|84.0|vcn:VOLCADRAFT_99471|phospholipase D [EC:3.1.4.4]	-	-	-	WD repeat-containing protein 11-like isoform X1	C1	darkslateblue	7	1
	Glyma.13G161600	UP	K00696|1|0.0|1958|gmx:100127429|sucrose-phosphate synthase [EC:2.4.1.14]	-	GO:0046524//sucrose-phosphate synthase activity	GO:0009058//biosynthetic process	probable sucrose-phosphate synthase	C1	darkmagenta	7	1
	Glyma.13G163500	UP	K13420|1|3e-10|65.1|osa:4337016|LRR receptor-like serine/threonine-protein kinase FLS2 [EC:2.7.11.1];K00924|3|3e-08|58.5|aly:ARALYDRAFT_476729|[EC:2.7.1.-]	-	-	-	F-box/LRR-repeat protein 13-like isoform X1	C6	darkgreen	7	1
	Glyma.13G168700	DOWN	K00122|1|0.0|757|gmx:100797606|formate dehydrogenase [EC:1.2.1.2]	-	GO:0051287//NAD binding	GO:0055114//oxidation-reduction process	uncharacterized protein LOC100794313	C8	greenyellow	7	1
	Glyma.13G170000	UP	K11446|1|1e-11|72.4|gmx:100819576|histone demethylase JARID1 [EC:1.14.11.-];K10896|3|3e-11|70.9|cme:CML313C|fanconi anemia group M protein	-	-	-	methyl-CpG-binding domain-containing protein 9-like	C1	na	8	2
	Glyma.13G170900	DOWN	-	-	-	-	uncharacterized protein LOC100306653	C4	darkslateblue	8	2
	Glyma.13G174600	UP	-	-	-	-	uncharacterized protein LOC100783352 isoform X3	C1	darkslateblue	8	2
	Glyma.13G176900	UP	K13418|1|7e-20|97.8|ath:AT1G71830|somatic embryogenesis receptor kinase 1 [EC:2.7.10.1 2.7.11.1]	GO:0005802//trans-Golgi network	-	GO:0007165//signal transduction	putative leucine-rich repeat receptor-like serine/threonine-protein kinase At2g04300-like	C2	darkslateblue	4	2
	Glyma.13G181800	UP	K14325|1|4e-07|55.8|pop:POPTR_823076|RNA-binding protein with serine-rich domain 1	-	-	-	uncharacterized protein LOC100789737	C1	darkmagenta	4	2
	Glyma.13G182100	UP	K01259|1|4e-07|55.1|smo:SELMODRAFT_103553|proline iminopeptidase [EC:3.4.11.5]	-	GO:0003824//catalytic activity	GO:0008152//metabolic process	bifunctional epoxide hydrolase 2-like	C2	darkslateblue	3	1
	Glyma.13G182600	UP	K12829|1|0.0|1042|gmx:100815606|splicing factor 3B subunit 2	GO:0005634//nucleus	-	-	splicing factor 3B subunit 2-like isoform X1	C1	darkmagenta	3	1
	Glyma.13G186300	UP	-	-	-	-	uncharacterized protein LOC100305828 isoform X1	C2	darkslateblue	5	1
	Glyma.13G191900	UP	-	-	-	-	uncharacterized protein LOC100810608	C9	brown2	5	1
	Glyma.13G192600	UP	K03002|1|0.0|2367|gmx:100812761|DNA-directed RNA polymerase I subunit RPA2 [EC:2.7.7.6]	-	-	-	DNA-directed RNA polymerase I subunit RPA2-like isoform X1	C1	darkmagenta	5	1
	Glyma.13G193300	UP	K03013|1|3e-124|444|vvi:100258335|DNA-directed RNA polymerases I, II, and III subunit RPABC1;K13457|4|3e-53|209|osa:4342596|disease resistance protein RPM1	-	GO:0043531//ADP binding	GO:0006952//defense response	NB-LRR disease resistance protein Rpg1r	C1	lightpink3	5	1
	Glyma.13G194400	UP	-	-	GO:0045735//nutrient reservoir activity	GO:0009405//pathogenesis	leginsulin 1	C8	greenyellow	5	1
	Glyma.13G196100	UP	K05292|1|0.0|751|gmx:100813959|phosphatidylinositol glycan, class T	-	-	-	GPI transamidase component PIG-T-like isoform X1	C1	na	5	1
	Glyma.13G196900	UP	K03006|1|2e-162|573|osa:4328330|DNA-directed RNA polymerase II subunit RPB1 [EC:2.7.7.6];K03018|2|5e-88|325|zma:100501057|DNA-directed RNA polymerase III subunit RPC1 [EC:2.7.7.6]	-	-	-	DNA-directed RNA polymerase V subunit 1-like	C1	na	5	1
	Glyma.13G206700	DOWN	K15283|1|0.0|773|gmx:100804205|solute carrier family 35, member E1	GO:0016021//integral to membrane	GO:0005215//transporter activity	GO:0006810//transport	glucose-6-phosphate/phosphate translocator 2, chloroplastic-like	C4	lightsteelblue	4	2
	Glyma.13G209200	UP	-	GO:0005739//mitochondrion	-	-	DUF21 domain-containing protein At4g14240 isoform X1	C2	na	3	1
	Glyma.13G209800	UP	-	-	-	-	mediator of RNA polymerase II transcription subunit 33A-like isoform X2	C1	darkslateblue	3	1
	Glyma.13G213400	UP	-	-	-	-	squamosa promoter-binding-like protein 7-like	C1	darkmagenta	3	1
	Glyma.13G214200	UP	K11323|1|6e-10|65.5|vcn:VOLCADRAFT_121342|histone arginine demethylase JMJD6 [EC:1.14.11.-]	-	-	-	uncharacterized protein LOC100776747 isoform X2	C1	na	3	1
	Glyma.13G218500	UP	K10609|1|0.0|905|gmx:100805491|cullin 4	GO:0031461//cullin-RING ubiquitin ligase complex	GO:0031625//ubiquitin protein ligase binding	GO:0006511//ubiquitin-dependent protein catabolic process	cullin-4-like	C1	darkslateblue	3	1
	Glyma.13G218600	UP	K10609|1|4e-167|585|gmx:100805491|cullin 4	-	-	-	cullin-4-like	C1	darkslateblue	3	1
	Glyma.13G221800	UP	K06167|1|5e-109|393|ath:AT4G03610|PhnP protein	GO:0005634//nucleus	GO:0016787//hydrolase activity	-	putative hydrolase C777.06c isoform X3	C1	darkslateblue	3	1
	Glyma.13G222500	UP	K11684|1|1e-27|123|sbi:SORBI_03g001920|bromodomain-containing factor 1;K11723|3|1e-12|73.9|gmx:100799455|bromodomain-containing protein 7/9	-	GO:0016740//transferase activity	-	transcription factor GTE12-like isoform X1	C1	darkslateblue	3	1
	Glyma.13G222800	UP	-	-	GO:0008233//peptidase activity	GO:0008152//metabolic process	subtilisin-like protease-like isoform X2	C8	greenyellow	3	1
	Glyma.13G223700	DOWN	-	-	-	-	uncharacterized protein LOC100305847	C8	darkseagreen3	3	1
	Glyma.13G224300	UP	K14502|1|8e-100|363|rcu:RCOM_1250130|protein brassinosteroid insensitive 2 [EC:2.7.11.1]	-	GO:0050321//tau-protein kinase activity	GO:0006468//protein phosphorylation	shaggy-related protein kinase eta-like	C6	lightsteelblue1	3	1
	Glyma.13G224500	UP	K08286|1|1e-76|286|aly:ARALYDRAFT_491919|protein-serine/threonine kinase [EC:2.7.11.-];K13420|3|1e-72|273|vvi:100253808|LRR receptor-like serine/threonine-protein kinase FLS2 [EC:2.7.11.1]	-	-	-	receptor-like kinase isoform X2	C1	darkslateblue	3	1
	Glyma.13G230500	UP	-	-	-	-	uncharacterized protein YNL011C-like	C1	darkslateblue	2	1
	Glyma.13G235300	UP	K12811|1|1e-12|75.1|rcu:RCOM_0075460|ATP-dependent RNA helicase DDX46/PRP5 [EC:3.6.4.13];K03243|5|3e-11|70.1|sbi:SORBI_09g030590|translation initiation factor 5B	GO:0005634//nucleus	GO:0003700//sequence-specific DNA binding transcription factor activity	GO:0006355//regulation of transcription, DNA-dependent	uncharacterized protein LOC100777465 isoform X1	C1	darkmagenta	2	1
	Glyma.13G237700	DOWN	K01115|1|2e-15|81.3|vcn:VOLCADRAFT_99471|phospholipase D [EC:3.1.4.4]	-	-	-	hypothetical protein PHAVU_006G184200g	C8	darkslateblue	1	1
	Glyma.13G241400	UP	-	-	-	-	RNA polymerase II C-terminal domain phosphatase-like 1-like isoform X1	C7	na	1	1
	Glyma.13G241800	UP	K12829|1|0.0|1163|gmx:100815606|splicing factor 3B subunit 2	GO:0005634//nucleus	-	-	splicing factor 3B subunit 2-like	C1	darkmagenta	1	1
	Glyma.13G251100	UP	K10405|1|0.0|1483|gmx:100818473|kinesin family member C1	-	-	-	kinesin-1-like	C2	darkslateblue	1	1
	Glyma.13G259700	UP	K11855|1|1e-117|423|ppp:PHYPADRAFT_11930|ubiquitin carboxyl-terminal hydrolase 36/42 [EC:3.1.2.15]	-	-	-	ubiquitin carboxyl-terminal hydrolase 15-like isoform X1	C1	darkslateblue	1	1
	Glyma.13G260600	UP	K13459|1|7e-69|261|vvi:100254298|disease resistance protein RPS2	-	-	-	probable disease resistance protein At4g27220-like isoform X1	C1	na	1	1
	Glyma.13G261000	UP	K11000|1|0.0|3862|gmx:100799445|callose synthase [EC:2.4.1.-]	GO:0000148//1,3-beta-D-glucan synthase complex	GO:0003843//1,3-beta-D-glucan synthase activity	GO:0006075//(1->3)-beta-D-glucan biosynthetic process	putative callose synthase 8-like	C1	antiquewhite2	1	1
	Glyma.13G263600	UP	K00924|1|8e-180|629|ath:AT2G01450|[EC:2.7.1.-];K04371|2|2e-95|348|smo:SELMODRAFT_449420|extracellular signal-regulated kinase 1/2 [EC:2.7.11.24]	-	GO:0004707//MAP kinase activity	GO:0000165//MAPK cascade	mitogen-activated protein kinase 19-like isoform X1	C2	darkslateblue	1	1
	Glyma.13G265500	DOWN	-	-	-	-	uncharacterized protein LOC100793795 precursor	C8	darkmagenta	1	0
	Glyma.13G265700	UP	K13416|1|2e-61|177|vvi:100253855|brassinosteroid insensitive 1-associated receptor kinase 1 [EC:2.7.10.1 2.7.11.1];K13418|3|3e-60|170|pop:POPTR_913861|somatic embryogenesis receptor kinase 1 [EC:2.7.10.1 2.7.11.1]	-	GO:0004672//protein kinase activity	GO:0016310//phosphorylation	probable leucine-rich repeat receptor-like serine/threonine-protein kinase At3g14840-like	C1	darkslateblue	1	0
	Glyma.13G266300	UP	K08286|1|7e-88|324|aly:ARALYDRAFT_491919|protein-serine/threonine kinase [EC:2.7.11.-]	-	GO:0003676//nucleic acid binding	GO:0006468//protein phosphorylation	probable LRR receptor-like serine/threonine-protein kinase At1g53430-like [Cicer arietinum]	C1	darkslateblue	1	0
	Glyma.13G267900	DOWN	K01307|1|1e-56|216|mtr:MTR_2g075760|gamma-glutamyl hydrolase [EC:3.4.19.9]	GO:0005615//extracellular space	GO:0034722//gamma-glutamyl-peptidase activity	GO:0006541//glutamine metabolic process	gamma-glutamyl hydrolase isoform X1	C2	coral2	1	0
	Glyma.13G274500	UP	K08839|1|1e-73|276|olu:OSTLU_35807|serine/threonine kinase 25 [EC:2.7.11.22];K08282|2|3e-63|241|olu:OSTLU_2417|non-specific serine/threonine protein kinase [EC:2.7.11.1];K08835|3|8e-58|223|ppp:PHYPADRAFT_119152|oxidative-stress responsive protein 1 [EC:2.7.11.1];K13414|5|3e-44|178|aly:ARALYDRAFT_489755|mitogen-activated protein kinase kinase kinase 1, plant [EC:2.7.11.25]	-	-	-	serine/threonine-protein kinase dst2-like isoform X1	C1	darkslateblue	1	0
	Glyma.13G277700	UP	K03514|1|2e-132|471|rcu:RCOM_1522480|DNA polymerase sigma subunit [EC:2.7.7.7]	-	GO:0016779//nucleotidyltransferase activity	-	hypothetical protein [Trifolium pratense]	C1	darkmagenta	1	0
	Glyma.13G278200	UP	-	-	-	-	FBD-associated F-box protein At5g60610-like isoform X1	C1	darkslateblue	1	0
	Glyma.13G278600	UP	K05350|1|0.0|927|gmx:100814004|beta-glucosidase [EC:3.2.1.21];K01229|2|0.0|705|vvi:100267558|lactase-phlorizin hydrolase [EC:3.2.1.108 3.2.1.62]	-	-	-	beta-glucosidase 18-like isoform X1	C7	orange	1	0
	Glyma.13G278700	UP	K05350|1|0.0|1092|gmx:100814004|beta-glucosidase [EC:3.2.1.21];K01229|3|0.0|700|vvi:100267558|lactase-phlorizin hydrolase [EC:3.2.1.108 3.2.1.62]	-	-	-	beta-glucosidase 18-like isoform X2	C2	darkslateblue	1	0
	Glyma.13G278900	UP	K15203|1|5e-20|97.4|aly:ARALYDRAFT_478984|general transcription factor 3C polypeptide 6	-	-	-	general transcription factor 3C polypeptide 6-like isoform X1	C2	darkslateblue	1	0
	Glyma.13G283400	UP	K04733|1|1e-57|223|smo:SELMODRAFT_159261|interleukin-1 receptor-associated kinase 4 [EC:2.7.11.1];K13416|2|4e-56|218|ath:AT4G33430|brassinosteroid insensitive 1-associated receptor kinase 1 [EC:2.7.10.1 2.7.11.1];K13417|5|3e-55|215|ath:AT2G13790|somatic embryogenesis receptor kinase 4 [EC:2.7.10.1 2.7.11.1]	-	GO:0016301//kinase activity	GO:0009987//cellular process	G-type lectin S-receptor-like serine/threonine-protein kinase At4g27290-like	C1	darkmagenta	1	0
	Glyma.13G284400	UP	-	-	-	-	transcription factor bHLH123-like isoform X1	C1	na	1	0
	Glyma.13G285500	UP	K13430|1|1e-58|226|osa:4329463|serine/threonine-protein kinase PBS1 [EC:2.7.11.1];K04733|5|4e-57|221|smo:SELMODRAFT_230241|interleukin-1 receptor-associated kinase 4 [EC:2.7.11.1]	-	GO:0005524//ATP binding	GO:0000186//activation of MAPKK activity	probable leucine-rich repeat receptor-like serine/threonine-protein kinase At5g15730-like isoform X1	C2	darkslateblue	1	0
	Glyma.13G286300	UP	K13993|1|2e-14|80.5|ppp:PHYPADRAFT_199515|HSP20 family protein	-	-	GO:0006950//response to stress	uncharacterized protein LOC100306244	C5	antiquewhite2	1	0
	Glyma.13G286400	UP	K10405|1|0.0|1310|gmx:100814696|kinesin family member C1	GO:0005737//cytoplasm	GO:0005524//ATP binding	GO:0030154//cell differentiation	kinesin-3-like isoform X1	C1	darkslateblue	1	0
	Glyma.13G287100	UP	-	-	-	-	uncharacterized protein LOC100803142	C1	darkslateblue	1	0
	Glyma.13G287800	UP	K09422|1|6e-17|70.1|pop:POPTR_567011|myb proto-oncogene protein, plant	-	-	-	myb-related protein Zm38-like	C5	darkmagenta	1	0
	Glyma.13G288100	DOWN	-	-	GO:0045735//nutrient reservoir activity	-	2S albumin precursor	C4	greenyellow	1	0
	Glyma.13G291200	UP	K09553|1|8e-13|74.3|cre:CHLREDRAFT_136069|stress-induced-phosphoprotein 1;K03671|3|6e-11|68.2|olu:OSTLU_26095|thioredoxin 1	-	-	-	inactive TPR repeat-containing thioredoxin TTL3-like	C1	darkslateblue	1	0
	Glyma.13G300000	UP	K13430|1|1e-67|256|rcu:RCOM_1078760|serine/threonine-protein kinase PBS1 [EC:2.7.11.1]	-	GO:0004672//protein kinase activity	GO:0006468//protein phosphorylation	protein STRUBBELIG-RECEPTOR FAMILY 3 isoform X1	C2	darkslateblue	1	0
	Glyma.13G302200	UP	K00901|1|5e-87|319|ppp:PHYPADRAFT_106363|diacylglycerol kinase [EC:2.7.1.107]	-	GO:0004143//diacylglycerol kinase activity	GO:0016310//phosphorylation	diacylglycerol kinase 5-like isoform X1	C1	darkslateblue	1	0
	Glyma.13G305000	UP	K11422|1|7e-11|69.7|cme:CMG025C|histone-lysine N-methyltransferase SETD1 [EC:2.1.1.43];K11423|4|2e-09|64.7|vcn:VOLCADRAFT_65215|histone-lysine N-methyltransferase SETD2 [EC:2.1.1.43]	-	-	-	probable histone-lysine N-methyltransferase ATXR3-like isoform X1	C1	darkmagenta	1	0
	Glyma.13G307400	UP	-	-	-	-	-	C1	darkslateblue	1	0
	Glyma.13G312000	UP	K07277|1|7e-64|243|ppp:PHYPADRAFT_110734|outer membrane protein	GO:0019867//outer membrane	-	-	outer envelope protein 80, chloroplastic-like	C2	darkslateblue	1	0
	Glyma.13G314800	UP	K13420|1|1e-07|56.6|pop:POPTR_1075175|LRR receptor-like serine/threonine-protein kinase FLS2 [EC:2.7.11.1];K13415|2|4e-07|55.1|osa:4324691|protein brassinosteroid insensitive 1 [EC:2.7.10.1 2.7.11.1];K10411|3|8e-07|53.9|vcn:VOLCADRAFT_72671|dynein light chain 1, axonemal;K11131|4|1e-06|53.5|gmx:100780706|H/ACA ribonucleoprotein complex subunit 4 [EC:5.4.99.-]	-	-	-	uncharacterized protein LOC100782829	C2	darkslateblue	1	0
	Glyma.13G320000	UP	K15505|1|0.0|1830|gmx:100794558|DNA repair protein RAD5 [EC:3.6.4.-]	-	GO:0005524//ATP binding	-	putative SWI/SNF-related matrix-associated actin-dependent regulator of chromatin subfamily A member 3-like 2-like	C1	na	1	0
	Glyma.13G320200	UP	K11824|1|0.0|2011|gmx:100798273|AP-2 complex subunit alpha	GO:0030131//clathrin adaptor complex	GO:0008565//protein transporter activity	GO:0016192//vesicle-mediated transport	AP-2 complex subunit alpha-1-like isoform X1	C1	darkmagenta	1	0
	Glyma.13G320800	UP	K16075|1|0.0|891|gmx:100808371|magnesium transporter	-	-	-	magnesium transporter MRS2-11, chloroplastic-like	C2	darkslateblue	1	0
	Glyma.13G321300	UP	K01931|1|2e-122|438|pop:POPTR_879783|protein neuralized [EC:6.3.2.19];K15688|3|1e-07|57.8|gmx:100800734|E3 ubiquitin-protein ligase MUL1 [EC:6.3.2.19]	-	-	-	uncharacterized protein LOC100803851 isoform X1	C1	darkmagenta	1	0
	Glyma.13G321400	UP	K14306|1|6e-10|65.5|aly:ARALYDRAFT_483630|nuclear pore complex protein Nup62;K11323|2|1e-09|64.7|vcn:VOLCADRAFT_121342|histone arginine demethylase JMJD6 [EC:1.14.11.-]	-	-	-	uncharacterized protein LOC100804381	C1	darkmagenta	1	0
	Glyma.13G321700	UP	K09646|1|0.0|926|gmx:100794318|serine carboxypeptidase 1 [EC:3.4.16.-]	-	-	-	serine carboxypeptidase-like 51-like	C1	darkslateblue	1	0
	Glyma.13G322000	UP	-	-	-	-	uncharacterized protein LOC100795370 isoform X1	C1	darkslateblue	1	0
	Glyma.13G326400	UP	K03526|1|0.0|1478|gmx:100801743|(E)-4-hydroxy-3-methylbut-2-enyl-diphosphate synthase [EC:1.17.7.1]	GO:0009536//plastid	GO:0046429//4-hydroxy-3-methylbut-2-en-1-yl diphosphate synthase activity	GO:0016114//terpenoid biosynthetic process	4-hydroxy-3-methylbut-2-en-1-yl diphosphate synthase, chloroplastic-like	C5	darkmagenta	1	0
	Glyma.13G327000	UP	K12309|1|0.0|796|ath:AT3G52840|beta-galactosidase [EC:3.2.1.23];K01190|3|3e-70|265|cme:CMP078C|beta-galactosidase [EC:3.2.1.23]	-	GO:0030246//carbohydrate binding	GO:0005975//carbohydrate metabolic process	beta-galactosidase 8-like isoform 1	C7	darkslateblue	1	0
	Glyma.13G328100	UP	K04706|1|3e-06|53.1|cme:CMG063C|E3 SUMO-protein ligase PIAS1 [EC:6.3.2.-]	-	GO:0008270//zinc ion binding	-	E3 SUMO-protein ligase SIZ1-like isoform X5	C1	darkmagenta	1	0
	Glyma.13G329600	UP	K10643|1|0.0|1775|gmx:100796804|CCR4-NOT transcription complex subunit 4 [EC:6.3.2.19]	-	GO:0008270//zinc ion binding	-	uncharacterized protein YMR317W-like isoform X2	C1	darkmagenta	1	0
	Glyma.13G330600	UP	K10398|1|0.0|2042|gmx:100818630|kinesin family member 11	-	-	-	125 kDa kinesin-related protein-like	C2	darkslateblue	1	0
	Glyma.13G331400	UP	K12605|1|0.0|1065|gmx:100776413|CCR4-NOT transcription complex subunit 2	-	-	-	probable NOT transcription complex subunit VIP2-like isoform X1	C2	darkslateblue	1	0
	Glyma.13G336500	UP	K06669|1|5e-10|65.5|aly:ARALYDRAFT_344464|structural maintenance of chromosome 3 (chondroitin sulfate proteoglycan 6)	-	-	-	myosin-11-like isoform X1	C1	darkmagenta	1	0
	Glyma.13G337100	UP	-	-	-	-	telomere repeat-binding protein 5-like isoform X1	C1	na	1	0
	Glyma.13G346200	UP	K00430|1|5e-69|261|gmx:100797875|peroxidase [EC:1.11.1.7]	-	-	-	small G protein signaling modulator 1-like isoform X1	C2	na	0	0
	Glyma.13G346300	UP	-	-	-	-	protein NLP8-like isoform X1	C2	darkslateblue	0	0
	Glyma.13G347500	DOWN	K15718|1|0.0|1317|mtr:MTR_2g099570|linoleate 9S-lipoxygenase [EC:1.13.11.58]	GO:0005737//cytoplasm	GO:0005506//iron ion binding	GO:0031408//oxylipin biosynthetic process	lipoxygenase-2	C8	greenyellow	0	0
	Glyma.13G347600	DOWN	K15718|1|0.0|943|gmx:100127399|linoleate 9S-lipoxygenase [EC:1.13.11.58]	GO:0005737//cytoplasm	GO:0005506//iron ion binding	GO:0031408//oxylipin biosynthetic process	Chain A, Soybean Lipoxygenase-1 - Re-Refinement	C8	darkslateblue	0	0
	Glyma.13G347800	UP	K15718|1|0.0|1228|mtr:MTR_2g099570|linoleate 9S-lipoxygenase [EC:1.13.11.58]	GO:0005737//cytoplasm	GO:0005506//iron ion binding	GO:0031408//oxylipin biosynthetic process	lipoxygenase	C1	coral	0	0
	Glyma.13G348300	UP	K04460|1|1e-46|186|osa:4338070|protein phosphatase 5 [EC:3.1.3.16]	-	-	-	serine/threonine-protein phosphatase 7-like isoform X2	C1	na	0	0
	Glyma.13G348900	UP	K11323|1|7e-07|53.9|vcn:VOLCADRAFT_121342|histone arginine demethylase JMJD6 [EC:1.14.11.-]	-	-	-	hypothetical protein MTR_2g099820 [Medicago truncatula]	C2	darkslateblue	0	0
	Glyma.13G354600	UP	K15075|1|0.0|2015|gmx:100788537|DNA repair/transcription protein MET18/MMS19	-	-	-	DNA repair/transcription protein mms19-like isoform X1	C2	darkslateblue	0	0
	Glyma.13G355400	UP	K03798|1|5e-89|327|cme:CMQ295C|cell division protease FtsH [EC:3.4.24.-]	-	GO:0004222//metalloendopeptidase activity	GO:0006508//proteolysis	ATP-dependent zinc metalloprotease FtsH-like	C1	darkslateblue	0	0
	Glyma.13G355600	UP	K09753|1|2e-59|228|pop:POPTR_813757|cinnamoyl-CoA reductase [EC:1.2.1.44];K13082|3|3e-58|224|gmx:732626|bifunctional dihydroflavonol 4-reductase/flavanone 4-reductase [EC:1.1.1.219 1.1.1.234]	-	GO:0050662//coenzyme binding	GO:0044237//cellular metabolic process	tetraketide alpha-pyrone reductase 1 isoform X2	C1	midnightblue	0	0
	Glyma.13G358400	UP	-	-	-	-	BTB/POZ domain-containing protein At1g04390-like isoform X1 [Cicer arietinum]	C2	darkslateblue	0	0
	Glyma.13G359000	UP	K01115|1|4e-09|62.4|vcn:VOLCADRAFT_99471|phospholipase D [EC:3.1.4.4]	-	-	-	uncharacterized protein LOC100791852	C1	darkmagenta	0	0
	Glyma.13G363300	DOWN	-	-	-	-	seed maturation protein PM30	C8	darkslateblue	0	0
	Glyma.13G370300	UP	K05666|1|4e-139|494|olu:OSTLU_35503|ATP-binding cassette, subfamily C (CFTR/MRP), member 2;K08679|3|4e-46|152|gmx:100788035|UDP-glucuronate 4-epimerase [EC:5.1.3.6]	-	-	-	ABC transporter C family member 13-like isoform X2	C2	darkslateblue	0	0
	Glyma.13G372700	UP	K04498|1|1e-10|67.0|ppp:PHYPADRAFT_10108|E1A/CREB-binding protein [EC:2.3.1.48];K15168|2|1e-09|63.9|aly:ARALYDRAFT_472815|mediator of RNA polymerase II transcription subunit 25	-	-	-	mediator of RNA polymerase II transcription subunit 8-like isoform X1	C1	darkmagenta	0	0
	Glyma.14G000500	UP	-	GO:0016021//integral to membrane	GO:0005247//voltage-gated chloride channel activity	GO:0055085//transmembrane transport	chloride channel protein CLC-e-like isoform X1	C1	darkslateblue	0	0
	Glyma.14G002300	UP	K01051|1|4e-09|62.0|gmx:100776781|pectinesterase [EC:3.1.1.11];K01115|2|1e-08|60.1|vcn:VOLCADRAFT_99471|phospholipase D [EC:3.1.4.4];K15174|4|6e-08|58.2|pop:POPTR_751858|RNA polymerase II-associated factor 1;K15559|5|5e-07|55.1|ota:Ot05g02000|regulator of Ty1 transposition protein 103	-	-	-	uncharacterized protein LOC100797677	C5	darkmagenta	0	0
	Glyma.14G008700	UP	K13459|1|4e-56|219|vvi:100254298|disease resistance protein RPS2;K13460|2|6e-48|192|ath:AT1G12220|disease resistance protein RPS5	-	-	-	uncharacterized protein LOC100786033 isoform X2	C1	na	2	0
	Glyma.14G015600	UP	-	GO:0005634//nucleus	GO:0050660//flavin adenine dinucleotide binding	GO:0006355//regulation of transcription, DNA-dependent	putative DUF21 domain-containing protein At3g13070, chloroplastic-like isoform X2	C1	darkslateblue	0	0
	Glyma.14G019300	UP	K09264|1|5e-13|53.5|pop:POPTR_758707|MADS-box transcription factor, plant	-	-	-	AGAMOUS-like [Dillenia indica]	C1	darkslateblue	0	0
	Glyma.14G021200	UP	K12837|1|2e-15|83.6|gmx:100793801|splicing factor U2AF 65 kDa subunit;K12821|3|7e-14|78.2|osa:4327802|pre-mRNA-processing factor 40	-	-	-	splicing factor, suppressor of white-apricot homolog isoform X1	C1	darkslateblue	0	0
	Glyma.14G022300	UP	-	-	-	-	uncharacterized protein LOC100818643 isoform X3	C1	darkslateblue	0	0
	Glyma.14G023100	UP	-	-	-	-	uncharacterized protein LOC100790453 isoform X1	C1	antiquewhite2	0	0
	Glyma.14G024100	UP	-	-	-	-	uncharacterized protein LOC100812954	C1	darkslateblue	0	0
	Glyma.14G024200	UP	K09489|1|0.0|823|ppp:PHYPADRAFT_164309|heat shock 70kDa protein 4	-	-	-	heat shock 70 kDa protein 16-like isoform X2	C2	darkslateblue	0	0
	Glyma.14G024600	UP	K14550|1|0.0|4011|gmx:100796965|U3 small nucleolar RNA-associated protein 10	-	-	-	uncharacterized protein At3g06530-like isoform X1	C2	darkslateblue	0	0
	Glyma.14G026300	UP	K13420|1|5e-71|268|ath:AT5G46330|LRR receptor-like serine/threonine-protein kinase FLS2 [EC:2.7.11.1]	-	-	-	receptor-like protein kinase isoform X1	C1	darkslateblue	0	0
	Glyma.14G028500	UP	K15078|1|3e-86|318|vvi:100250139|structure-specific endonuclease subunit SLX1 [EC:3.6.1.-];K03798|3|2e-71|269|rcu:RCOM_0340700|cell division protease FtsH [EC:3.4.24.-];K15271|5|1e-68|259|rcu:RCOM_1095670|ATP-dependent DNA helicase HFM1/MER3 [EC:3.6.4.12]	-	-	-	pentatricopeptide repeat-containing protein At2g42920, chloroplastic-like	C11	midnightblue	0	0
	Glyma.14G033300	UP	-	-	GO:0016301//kinase activity	GO:0016310//phosphorylation	N-acetyl-D-glucosamine kinase-like isoform X1	C2	na	0	1
	Glyma.14G033600	UP	K11367|1|0.0|3542|gmx:100792398|chromodomain-helicase-DNA-binding protein 1 [EC:3.6.4.12]	-	-	-	chromodomain-helicase-DNA-binding protein 1-like isoform X1	C1	darkmagenta	0	1
	Glyma.14G035400	UP	-	-	-	-	rho GTPase-activating protein 7-like isoform X1	C1	darkslateblue	0	1
	Glyma.14G044900	UP	K06669|1|0.0|2286|gmx:100810448|structural maintenance of chromosome 3 (chondroitin sulfate proteoglycan 6)	GO:0005694//chromosome	GO:0005524//ATP binding	GO:0007062//sister chromatid cohesion	structural maintenance of chromosomes protein 3-like	C1	darkslateblue	0	1
	Glyma.14G048000	UP	K08653|1|4e-08|58.9|ath:AT5G19660|membrane-bound transcription factor site-1 protease [EC:3.4.21.112]	-	GO:0008236//serine-type peptidase activity	GO:0008152//metabolic process	subtilisin-like protease-like isoform X1	C2	darkslateblue	0	1
	Glyma.14G050700	UP	K11578|1|0.0|1066|gmx:100802645|centromere/kinetochore protein ZW10	GO:0000775//chromosome, centromeric region	-	GO:0007067//mitosis	centromere/kinetochore protein zw10 homolog	C1	darkslateblue	0	1
	Glyma.14G051500	UP	-	-	-	-	protein IQ-DOMAIN 1-like	C2	darkseagreen3	0	1
	Glyma.14G055700	UP	-	-	-	-	B3 domain-containing protein REM20-like	C7	coral2	0	1
	Glyma.14G058400	UP	K03348|1|0.0|2504|pop:POPTR_765590|anaphase-promoting complex subunit 1	GO:0005680//anaphase-promoting complex	-	-	anaphase-promoting complex subunit 1-like	C2	darkslateblue	0	1
	Glyma.14G068100	UP	-	-	-	-	uncharacterized protein LOC100790814 isoform X1	C1	na	0	3
	Glyma.14G071800	UP	-	-	-	-	-	C1	darkslateblue	0	3
	Glyma.14G075000	UP	K15449|1|0.0|1023|gmx:100799430|tRNA wybutosine-synthesizing protein 1	-	-	-	tRNA wybutosine-synthesizing protein 1 homolog isoform 2	C1	darkslateblue	0	3
	Glyma.14G078300	UP	-	-	-	-	unknown	C9	darkslateblue	0	3
	Glyma.14G081100	UP	K14325|1|6e-09|62.4|ath:AT1G16610|RNA-binding protein with serine-rich domain 1	-	-	-	uncharacterized protein LOC100775692 isoform X1	C1	na	1	2
	Glyma.14G084800	UP	K15336|1|1e-06|53.1|vvi:100259391|tRNA (cytosine38-C5)-methyltransferase [EC:2.1.1.204]	-	-	-	proteinaceous RNase P 1, chloroplastic/mitochondrial-like isoform X1	C1	darkmagenta	1	2
	Glyma.14G085200	UP	K10395|1|0.0|1941|gmx:100789048|kinesin family member 4/7/21/27	GO:0005875//microtubule associated complex	GO:0005524//ATP binding	GO:0007018//microtubule-based movement	chromosome-associated kinesin KIF4A-like isoform X3	C1	darkslateblue	0	2
	Glyma.14G087700	UP	-	-	-	-	transcription initiation factor TFIID subunit 4b-like	C1	darkmagenta	0	2
	Glyma.14G093500	UP	-	-	-	-	uncharacterized protein LOC100814552	C2	darkslateblue	1	2
	Glyma.14G093600	UP	-	-	-	-	pollen-specific protein SF21-like	C2	darkslateblue	1	2
	Glyma.14G093900	UP	-	-	-	-	K(+) efflux antiporter 6-like	C2	darkslateblue	1	2
	Glyma.14G095500	UP	K06889|1|1e-68|259|vvi:100257601|	-	GO:0016787//hydrolase activity	-	putative uncharacterized protein YDL057W-like	C1	darkslateblue	1	2
	Glyma.14G098300	UP	K10357|1|0.0|1134|aly:ARALYDRAFT_887631|myosin V;K03165|3|0.0|853|ota:Ot06g03550|DNA topoisomerase III [EC:5.99.1.2];K10405|4|9e-07|55.1|cme:CMR497C|kinesin family member C1	-	-	-	myosin-15-like isoform X1	C1	darkslateblue	1	2
	Glyma.14G098400	UP	K03165|1|5e-09|54.3|ota:Ot06g03550|DNA topoisomerase III [EC:5.99.1.2]	GO:0009534//chloroplast thylakoid	GO:0043495//protein anchor	GO:0009767//photosynthetic electron transport chain	uncharacterized protein LOC100499817	C2	darkslateblue	1	2
	Glyma.14G101900	DOWN	-	-	-	-	hypothetical protein PHAVU_001G041500g	C8	greenyellow	2	2
	Glyma.14G105500	UP	K06638|1|4e-31|134|gmx:100817261|mitotic spindle assembly checkpoint protein MAD1	-	-	-	dentin sialophosphoprotein-like	C1	darkslateblue	2	2
	Glyma.14G105700	UP	K11855|1|0.0|717|vvi:100246913|ubiquitin carboxyl-terminal hydrolase 36/42 [EC:3.1.2.15]	-	-	-	ubiquitin carboxyl-terminal hydrolase 19-like	C1	darkmagenta	2	2
	Glyma.14G109000	UP	K11366|1|0.0|956|gmx:100806347|ubiquitin carboxyl-terminal hydrolase 22/27/51 [EC:3.1.2.15]	-	GO:0004221//ubiquitin thiolesterase activity	GO:0006511//ubiquitin-dependent protein catabolic process	ubiquitin carboxyl-terminal hydrolase 22-like isoform X1	C1	darkslateblue	2	2
	Glyma.14G112700	UP	K11422|1|2e-30|134|smo:SELMODRAFT_438147|histone-lysine N-methyltransferase SETD1 [EC:2.1.1.43];K09188|3|8e-27|122|cme:CMD005C|histone-lysine N-methyltransferase MLL3 [EC:2.1.1.43];K11423|4|5e-22|106|vcn:VOLCADRAFT_65215|histone-lysine N-methyltransferase SETD2 [EC:2.1.1.43]	-	-	-	uncharacterized protein LOC100812602 isoform X4	C12	darkslateblue	2	1
	Glyma.14G117700	DOWN	-	GO:0005576//extracellular region	GO:0004867//serine-type endopeptidase inhibitor activity	GO:0010466//negative regulation of peptidase activity	Bowman-Birk type proteinase isoinhibitor A2 [Glycine soja]	C4	greenyellow	2	3
	Glyma.14G119400	UP	K14574|1|0.0|724|gmx:100797497|ribosome maturation protein SDO1	-	-	GO:0042254//ribosome biogenesis	ribosome maturation protein SBDS-like	C1	darkmagenta	4	6
	Glyma.14G119800	UP	K15168|1|2e-16|86.7|ath:AT1G25540|mediator of RNA polymerase II transcription subunit 25	-	GO:0003677//DNA binding	GO:0009790//embryo development	transcriptional corepressor SEUSS-like isoform X1	C1	darkmagenta	4	6
	Glyma.14G120300	DOWN	K15382|1|8e-141|498|gmx:100799083|solute carrier family 50 (sugar transporter)	-	-	-	bidirectional sugar transporter SWEET1-like	C11	brown2	4	8
	Glyma.14G120700	UP	K04728|1|4e-34|144|mtr:MTR_3g077860|ataxia telangiectasia mutated family protein [EC:2.7.11.1];K13338|2|5e-29|127|mtr:MTR_4g083460|peroxin-1;K06133|3|7e-25|114|mtr:MTR_8g095460|4'-phosphopantetheinyl transferase [EC:2.7.8.-];K10589|4|2e-23|108|mtr:MTR_2g033040|ubiquitin-protein ligase E3 C [EC:6.3.2.19];K15198|5|3e-21|102|mtr:MTR_8g091830|transcription factor TFIIIB component B''	-	-	-	reverse transcriptase family member	C1	darkslateblue	4	8
	Glyma.14G124500	UP	K02936|1|1e-15|83.6|gmx:100797399|large subunit ribosomal protein L7Ae	-	-	-	unknown	C1	darkslateblue	2	11
	Glyma.14G125200	UP	K09566|1|0.0|845|gmx:100785820|peptidyl-prolyl isomerase G (cyclophilin G) [EC:5.2.1.8]	-	-	-	hypothetical protein PHAVU_001G053000g	C1	lightsteelblue1	2	11
	Glyma.14G126800	UP	K12603|1|5e-26|118|cre:CHLREDRAFT_155138|CCR4-NOT transcription complex subunit 6	-	-	-	carbon catabolite repressor protein 4 homolog 6-like	C1	darkmagenta	2	11
	Glyma.14G130600	UP	-	-	-	-	-	C9	brown2	2	11
	Glyma.14G130700	UP	K10144|1|7e-168|588|gmx:100812023|RING finger and CHY zinc finger domain-containing protein 1 [EC:6.3.2.19]	-	GO:0008270//zinc ion binding	-	RING finger and CHY zinc finger domain-containing protein 1-like isoformX1	C9	brown2	2	11
	Glyma.14G135000	UP	K01662|1|2e-33|142|rcu:RCOM_0679170|1-deoxy-D-xylulose-5-phosphate synthase [EC:2.2.1.7]	-	GO:0030145//manganese ion binding	-	serine/threonine-protein phosphatase BSL3-like isoform X2	C7	lightsteelblue1	2	11
	Glyma.14G137100	UP	K03168|1|3e-164|578|olu:OSTLU_41359|DNA topoisomerase I [EC:5.99.1.2]	-	-	-	uncharacterized protein LOC100778913	C2	darkslateblue	2	11
	Glyma.14G140800	UP	K02349|1|0.0|3690|gmx:100813857|DNA polymerase theta subunit [EC:2.7.7.7]	-	-	-	DNA polymerase theta-like	C2	na	2	11
	Glyma.14G146000	UP	K14304|1|2e-21|91.7|gmx:100785741|nuclear pore complex protein Nup85	-	-	-	nuclear pore complex protein Nup85-like	C1	na	2	11
	Glyma.14G153000	UP	K11649|1|0.0|1535|gmx:100792929|SWI/SNF related-matrix-associated actin-dependent regulator of chromatin subfamily C	-	-	-	SWI/SNF complex subunit SWI3C-like	C1	darkslateblue	1	11
	Glyma.14G154900	UP	-	-	-	-	uncharacterized protein LOC100799794 isoform X1	C1	darkslateblue	1	11
	Glyma.14G155600	UP	K01873|1|6e-09|60.8|gmx:100798111|valyl-tRNA synthetase [EC:6.1.1.9]	-	-	-	uncharacterized protein LOC100782204	C1	na	1	11
	Glyma.14G155700	UP	K11000|1|5e-10|54.3|ath:AT2G36850|callose synthase [EC:2.4.1.-]	-	-	-	unknown	C2	darkslateblue	1	11
	Glyma.14G155900	UP	K01115|1|7e-17|89.4|vcn:VOLCADRAFT_99471|phospholipase D [EC:3.1.4.4];K14709|5|1e-14|82.0|vcn:VOLCADRAFT_104214|solute carrier family 39 (zinc transporter), member 1/2/3	-	-	-	uncharacterized protein LOC100788859	C1	darkmagenta	1	11
	Glyma.14G156100	UP	K15336|1|1e-81|304|vvi:100259391|tRNA (cytosine38-C5)-methyltransferase [EC:2.1.1.204];K15271|5|1e-22|108|rcu:RCOM_1095670|ATP-dependent DNA helicase HFM1/MER3 [EC:3.6.4.12]	-	-	-	pentatricopeptide repeat-containing protein At1g22960, mitochondrial-like isoform X1	C1	na	1	11
	Glyma.14G157500	UP	-	-	-	-	protein GAMETE EXPRESSED 3-like, partial	C1	darkslateblue	0	11
	Glyma.14G166700	UP	K00600|1|7e-23|88.2|mtr:MTR_2g006570|glycine hydroxymethyltransferase [EC:2.1.2.1]	-	GO:0016740//transferase activity	GO:1901605	serine hydroxymethyltransferase 1-like [Cicer arietinum]	C2	darkslateblue	0	10
	Glyma.14G167000	UP	K14431|1|2e-98|358|vvi:100255706|transcription factor TGA	-	GO:0003677//DNA binding	GO:0006952//defense response	transcription factor TGA7-like isoform X1	C7	coral2	0	9
	Glyma.14G168500	UP	K00924|1|1e-12|73.6|aly:ARALYDRAFT_489138|[EC:2.7.1.-]	-	GO:0008233//peptidase activity	-	aspartic proteinase-like protein 1-like isoform X2	C2	darkslateblue	0	9
	Glyma.14G169700	UP	-	GO:0016021//integral to membrane	GO:0008271//secondary active sulfate transmembrane transporter activity	GO:0008272//sulfate transport	sulfate transporter 1.3-like	C6	coral2	0	9
	Glyma.14G178800	UP	K03686|1|5e-72|271|ppp:PHYPADRAFT_43111|molecular chaperone DnaJ	-	-	-	chaperone protein dnaJ 1, mitochondrial-like isoform X1	C1	darkslateblue	0	9
	Glyma.14G182200	UP	-	-	-	-	hypothetical protein PHAVU_008G145000g	C11	greenyellow	0	9
	Glyma.14G184500	UP	K00600|1|5e-116|415|gmx:100812952|glycine hydroxymethyltransferase [EC:2.1.2.1]	GO:0005747//mitochondrial respiratory chain complex I	GO:0008270//zinc ion binding	GO:0006544//glycine metabolic process	serine hydroxymethyltransferase, mitochondrial isoform X1	C2	darkslateblue	0	9
	Glyma.14G186500	UP	K15710|1|0.0|751|gmx:100776659|E3 ubiquitin-protein ligase SHPRH [EC:3.6.4.- 6.3.2.19]	-	GO:0043167//ion binding	-	E3 ubiquitin-protein ligase SHPRH-like isoform X1	C1	na	0	5
	Glyma.14G190400	UP	K12135|1|4e-16|85.1|aly:ARALYDRAFT_488429|zinc finger protein CONSTANS;K12130|4|8e-07|54.3|osa:4347674|pseudo-response regulator 5;K12131|5|1e-06|53.5|aly:ARALYDRAFT_496148|pseudo-response regulator 3	GO:0005622//intracellular	GO:0008270//zinc ion binding	-	zinc finger protein CONSTANS-LIKE 9-like isoform X1	C11	darkslateblue	0	5
	Glyma.14G193300	UP	K05681|1|4e-59|229|cme:CMS467C|ATP-binding cassette, subfamily G (WHITE), member 2;K12843|3|2e-57|223|vvi:100248403|U4/U6 small nuclear ribonucleoprotein PRP3	GO:0016020//membrane	GO:0005524//ATP binding	GO:0006200//ATP catabolic process	ABC transporter G family member 31-like	C11	brown2	0	5
	Glyma.14G193900	UP	K03695|1|1e-11|71.2|bdi:100825913|ATP-dependent Clp protease ATP-binding subunit ClpB;K03696|5|9e-10|65.1|bdi:100825356|ATP-dependent Clp protease ATP-binding subunit ClpC	-	-	-	uncharacterized protein LOC100818456 isoform X2	C1	na	0	5
	Glyma.14G197100	UP	-	-	-	-	ethylene-overproduction protein 1-like isoform X1	C1	na	0	3
	Glyma.14G202500	UP	-	GO:0005768//endosome	GO:0003824//catalytic activity	-	uncharacterized protein LOC100814556 isoform X1	C7	blue2	0	2
	Glyma.14G207300	UP	K11266|1|0.0|1432|gmx:100780498|MAternally affected uncoordination	-	-	-	MAU2 chromatid cohesion factor homolog	C1	darkslateblue	0	2
	Glyma.14G209900	UP	K00695|1|0.0|1689|gmx:100808482|sucrose synthase [EC:2.4.1.13]	-	GO:0016157//sucrose synthase activity	GO:0009058//biosynthetic process	sucrose synthase 6-like	C1	darkmagenta	0	2
	Glyma.14G210900	UP	-	-	-	-	uncharacterized protein LOC100790639 isoform X2	C1	darkslateblue	0	2
	Glyma.14G212900	UP	-	-	-	-	general transcriptional corepressor trfA-like isoform X2	C2	darkslateblue	0	2
	Glyma.14G216900	UP	K11450|1|0.0|949|ppp:PHYPADRAFT_169206|lysine-specific histone demethylase 1 [EC:1.-.-.-]	GO:0005634//nucleus	GO:0016491//oxidoreductase activity	GO:0006351//transcription, DNA-dependent	uncharacterized protein LOC100791869 isoform X4	C1	darkmagenta	0	2
	Glyma.14G218000	UP	K12619|1|0.0|1969|gmx:100783068|5'-3' exoribonuclease 2 [EC:3.1.13.-]	GO:0005622//intracellular	GO:0004527//exonuclease activity	GO:0006139//nucleobase-containing compound metabolic process	5'-3' exoribonuclease 3-like isoform X1	C1	darkmagenta	0	2
	Glyma.14G218300	UP	K00528|1|0.0|676|gmx:100783738|ferredoxin--NADP+ reductase [EC:1.18.1.2]	GO:0005759//mitochondrial matrix	GO:0016491//oxidoreductase activity	GO:0055114//oxidation-reduction process	NADPH	C1	darkmagenta	0	3
	Glyma.14G219000	UP	-	-	-	-	uncharacterized protein LOC102659825 isoform X5	C1	darkslateblue	0	3
	Glyma.14G222000	UP	K13412|1|0.0|1054|gmx:100816157|calcium-dependent protein kinase [EC:2.7.11.1]	GO:0005737//cytoplasm	GO:0005509//calcium ion binding	GO:0006468//protein phosphorylation	calcium-dependent protein kinase 29-like isoform X2	C2	darkslateblue	0	2
	Glyma.14G223700	UP	K15362|1|0.0|1388|vvi:100251396|fanconi anemia group J protein [EC:3.6.4.12]	-	GO:0004386//helicase activity	-	Fanconi anemia group J protein-like isoform X6	C1	darkslateblue	0	0
	Glyma.14G224400	UP	K15078|1|8e-120|430|vvi:100250139|structure-specific endonuclease subunit SLX1 [EC:3.6.1.-];K15271|4|9e-103|373|rcu:RCOM_1095670|ATP-dependent DNA helicase HFM1/MER3 [EC:3.6.4.12]	-	-	-	hypothetical protein PHAVU_008G197200g	C1	na	0	0
	Glyma.15G000300	UP	K04498|1|0.0|2678|gmx:100809207|E1A/CREB-binding protein [EC:2.3.1.48]	-	GO:0046872//metal ion binding	GO:0044238//primary metabolic process	histone acetyltransferase HAC1-like isoform X1	C1	darkslateblue	0	0
	Glyma.15G005300	UP	K10632|1|0.0|978|gmx:100794688|BRCA1-associated protein [EC:6.3.2.19]	-	GO:0016787//hydrolase activity	-	BRCA1-associated protein-like	C1	darkmagenta	0	1
	Glyma.15G006100	UP	K14558|1|1e-68|260|aly:ARALYDRAFT_901180|periodic tryptophan protein 2	-	-	-	protein TOPLESS-like isoform X1	C1	darkslateblue	0	1
	Glyma.15G008400	UP	K01115|1|2e-95|347|gmx:100784434|phospholipase D [EC:3.1.4.4]	-	GO:0008081//phosphoric diester hydrolase activity	GO:0006629//lipid metabolic process	hypothetical protein PHAVU_005G177200g	C7	na	0	1
	Glyma.15G008700	UP	-	-	-	GO:0006810//transport	coatomer subunit zeta-1-like isoform X2	C1	darkslateblue	0	1
	Glyma.15G013500	UP	K11323|1|2e-16|87.0|vcn:VOLCADRAFT_121342|histone arginine demethylase JMJD6 [EC:1.14.11.-]	-	-	-	uncharacterized protein LOC100779103 isoform X1	C1	darkmagenta	0	1
	Glyma.15G018000	UP	-	GO:0009507//chloroplast	GO:0046872//metal ion binding	-	uncharacterized protein LOC100820264	C2	darkslateblue	0	0
	Glyma.15G019900	UP	K15336|1|7e-39|161|vvi:100259391|tRNA (cytosine38-C5)-methyltransferase [EC:2.1.1.204]	-	-	-	pentatricopeptide repeat-containing protein At3g49730-like isoform X1	C1	na	0	0
	Glyma.15G020900	UP	K00850|1|0.0|754|rcu:RCOM_1487750|6-phosphofructokinase [EC:2.7.1.11]	GO:0005945//6-phosphofructokinase complex	GO:0003872//6-phosphofructokinase activity	GO:0006002//fructose 6-phosphate metabolic process	6-phosphofructokinase 3 isoform X1	C9	brown2	0	0
	Glyma.15G021700	UP	K13416|1|8e-64|244|rcu:RCOM_1534760|brassinosteroid insensitive 1-associated receptor kinase 1 [EC:2.7.10.1 2.7.11.1];K00924|2|5e-63|241|ath:AT1G24650|[EC:2.7.1.-];K04733|3|6e-63|241|ath:AT5G38990|interleukin-1 receptor-associated kinase 4 [EC:2.7.11.1]	-	GO:0005524//ATP binding	GO:0006468//protein phosphorylation	stress-induced receptor-like kinase	C2	lightsteelblue	0	0
	Glyma.15G024800	UP	K13457|1|9e-26|118|rcu:RCOM_0742270|disease resistance protein RPM1	-	-	-	TMV resistance protein N-like isoform X1	C2	darkslateblue	0	0
	Glyma.15G026300	DOWN	K15718|1|0.0|1515|mtr:MTR_2g099570|linoleate 9S-lipoxygenase [EC:1.13.11.58]	GO:0005737//cytoplasm	GO:0005506//iron ion binding	GO:0031408//oxylipin biosynthetic process	lipoxygenase L-3	C8	brown2	0	0
	Glyma.15G026400	UP	K15718|1|0.0|1228|mtr:MTR_2g099570|linoleate 9S-lipoxygenase [EC:1.13.11.58]	GO:0005737//cytoplasm	GO:0005506//iron ion binding	GO:0031408//oxylipin biosynthetic process	lipoxygease-like protein	C2	darkslateblue	0	0
	Glyma.15G028000	UP	-	-	-	-	small G protein signaling modulator 1-like isoform X1	C2	darkslateblue	0	0
	Glyma.15G030400	UP	-	-	-	-	uncharacterized protein LOC100811354 isoform X1	C1	darkslateblue	0	0
	Glyma.15G035900	UP	-	-	GO:0003723//RNA binding	-	pumilio homolog 2-like	C1	darkslateblue	0	1
	Glyma.15G037300	UP	-	-	-	-	telomere repeat-binding protein 2-like	C2	na	0	1
	Glyma.15G038600	UP	K00924|1|1e-41|170|osa:4337593|[EC:2.7.1.-];K04733|3|8e-40|164|smo:SELMODRAFT_159261|interleukin-1 receptor-associated kinase 4 [EC:2.7.11.1]	-	-	-	U-box domain-containing protein 33-like	C1	darkslateblue	0	1
	Glyma.15G042000	UP	-	-	GO:0003677//DNA binding	-	uncharacterized protein LOC547668 isoform X7	C1	darkslateblue	0	1
	Glyma.15G046200	UP	K14571|1|3e-127|453|gmx:100809594|ribosome biogenesis ATPase	-	-	-	cell division control protein 48 homolog C-like, partial	C1	na	0	2
	Glyma.15G046400	UP	K00889|1|0.0|1182|gmx:100789949|1-phosphatidylinositol-4-phosphate 5-kinase [EC:2.7.1.68]	-	GO:0016307//phosphatidylinositol phosphate kinase activity	GO:0046854//phosphatidylinositol phosphorylation	phosphatidylinositol 4-phosphate 5-kinase 8-like isoform X1	C7	darkolivegreen4	0	2
	Glyma.15G046600	UP	K13173|1|1e-149|527|gmx:100818838|arginine and glutamate-rich protein 1	-	-	-	uncharacterized protein At1g10890-like	C2	darkslateblue	0	2
	Glyma.15G048100	UP	K02365|1|0.0|4286|gmx:100805306|separase [EC:3.4.22.49]	-	-	-	separase-like	C2	na	0	2
	Glyma.15G048700	UP	K13114|1|0.0|849|gmx:100801229|pinin	-	-	-	stress response protein NST1-like	C2	darkslateblue	0	2
	Glyma.15G051100	UP	K01613|1|0.0|1195|gmx:100794517|phosphatidylserine decarboxylase [EC:4.1.1.65]	-	GO:0009055//electron carrier activity	GO:0008654//phospholipid biosynthetic process	phosphatidylserine decarboxylase proenzyme 3-like	C1	darkslateblue	0	0
	Glyma.15G051700	UP	K14298|1|0.0|734|gmx:100803005|mRNA export factor	-	-	-	rae1-like protein At1g80670-like	C2	darkslateblue	0	0
	Glyma.15G058100	UP	K08592|1|4e-20|98.6|aly:ARALYDRAFT_493298|sentrin-specific protease 1 [EC:3.4.22.-]	-	GO:0008233//peptidase activity	GO:0044260	probable ubiquitin-like-specific protease 2B-like	C1	na	0	0
	Glyma.15G058700	UP	K01528|1|0.0|1323|gmx:100795026|dynamin GTPase [EC:3.6.5.5]	-	GO:0003924//GTPase activity	GO:0006184//GTP catabolic process	dynamin-related protein 3A-like isoform X1	C1	darkslateblue	0	0
	Glyma.15G065200	UP	K13430|1|5e-61|234|sbi:SORBI_04g020990|serine/threonine-protein kinase PBS1 [EC:2.7.11.1];K04733|3|4e-59|228|smo:SELMODRAFT_159261|interleukin-1 receptor-associated kinase 4 [EC:2.7.11.1]	-	-	-	uncharacterized protein LOC100797331	C7	na	0	0
	Glyma.15G067500	UP	K15047|1|0.0|951|gmx:100803180|heterogeneous nuclear ribonucleoprotein U-like protein 1	-	-	-	heterogeneous nuclear ribonucleoprotein U-like protein 1-like isoform X2	C1	darkmagenta	0	0
	Glyma.15G068100	UP	K12867|1|0.0|1847|gmx:100810456|pre-mRNA-splicing factor SYF1	GO:0005634//nucleus	-	GO:0006397//mRNA processing	pre-mRNA-splicing factor SYF1-like	C1	darkmagenta	0	0
	Glyma.15G069200	UP	-	-	-	-	uncharacterized protein LOC100778191 isoform X1	C1	darkslateblue	0	3
	Glyma.15G069400	UP	K12862|1|9e-27|121|zma:100282926|pleiotropic regulator 1	-	-	-	katanin p80 WD40 repeat-containing subunit B1 homolog isoform X1	C2	darkslateblue	0	3
	Glyma.15G070100	UP	K15711|1|4e-92|338|ppp:PHYPADRAFT_211797|SWI/SNF-related matrix-associated actin-dependent regulator of chromatin subfamily A3 [EC:3.6.4.- 6.3.2.19];K15505|5|3e-90|332|aly:ARALYDRAFT_489124|DNA repair protein RAD5 [EC:3.6.4.-]	-	-	-	uncharacterized ATP-dependent helicase C23E6.02-like isoform X1	C1	darkslateblue	0	3
	Glyma.15G071600	UP	K12829|1|0.0|1135|gmx:100815606|splicing factor 3B subunit 2	GO:0005634//nucleus	-	-	splicing factor 3B subunit 2-like	C1	darkmagenta	0	3
	Glyma.15G072000	UP	-	-	-	-	RNA polymerase II C-terminal domain phosphatase-like 1-like isoform X3	C1	na	0	3
	Glyma.15G072300	UP	K14549|1|2e-15|83.2|mtr:MTR_1g089260|U3 small nucleolar RNA-associated protein 15	GO:0005634//nucleus	-	GO:0009631//cold acclimation	mediator of RNA polymerase II transcription subunit 16 [Medicago truncatula]	C1	na	0	3
	Glyma.15G076300	UP	-	-	-	-	glyoxysomal processing protease, glyoxysomal-like isoform X1	C1	darkslateblue	0	3
	Glyma.15G089500	UP	-	-	-	-	pentatricopeptide repeat-containing protein At4g18975, chloroplastic-like isoform X1	C1	darkslateblue	1	6
	Glyma.15G093600	UP	K10609|1|0.0|1478|gmx:100805491|cullin 4	GO:0031461//cullin-RING ubiquitin ligase complex	GO:0031625//ubiquitin protein ligase binding	GO:0006511//ubiquitin-dependent protein catabolic process	cullin-4-like	C1	darkmagenta	0	5
	Glyma.15G097000	UP	K11654|1|0.0|2142|gmx:100809750|SWI/SNF-related matrix-associated actin-dependent regulator of chromatin subfamily A member 5 [EC:3.6.4.-]	GO:0005634//nucleus	GO:0004386//helicase activity	GO:0043044//ATP-dependent chromatin remodeling	putative chromatin-remodeling complex ATPase chain-like isoform 1	C1	darkmagenta	0	5
	Glyma.15G098300	UP	-	-	-	-	uncharacterized protein LOC100816000	C2	darkslateblue	0	5
	Glyma.15G099400	UP	-	-	-	-	squamosa promoter-binding-like protein 7-like isoform X1	C1	darkmagenta	0	5
	Glyma.15G101100	UP	K10268|1|0.0|634|gmx:100816140|F-box and leucine-rich repeat protein 2/20	-	-	-	F-box/LRR-repeat protein 4-like isoform X3	C1	darkslateblue	0	5
	Glyma.15G102800	UP	-	-	-	-	mediator of RNA polymerase II transcription subunit 33A-like	C6	darkgreen	1	3
	Glyma.15G121500	UP	K01115|1|3e-06|53.5|ppp:PHYPADRAFT_88138|phospholipase D [EC:3.1.4.4]	-	-	-	C2 and GRAM domain-containing protein At1g03370-like isoform X1	C1	darkmagenta	3	3
	Glyma.15G123400	UP	-	-	-	-	uncharacterized protein LOC100305626	C1	darkmagenta	3	3
	Glyma.15G125900	UP	-	GO:0016020//membrane	GO:0046873//metal ion transmembrane transporter activity	GO:0030001//metal ion transport	uncharacterized protein LOC100796976 isoform X1	C7	darkslateblue	3	2
	Glyma.15G127600	UP	K11092|1|9e-08|56.6|vvi:100264276|U2 small nuclear ribonucleoprotein A'	-	GO:0052689	GO:0044699	tubulin-folding cofactor E-like isoform X1	C1	darkslateblue	3	2
	Glyma.15G136500	UP	K13862|1|3e-11|68.6|ota:Ot04g03190|solute carrier family 4 (sodium borate transporter), member 11	GO:0016020//membrane	-	-	probable boron transporter 2-like isoform X1	C2	darkslateblue	3	2
	Glyma.15G139800	UP	K14709|1|1e-69|262|vcn:VOLCADRAFT_104214|solute carrier family 39 (zinc transporter), member 1/2/3	-	-	-	glycine-rich cell wall structural protein-like	C11	greenyellow	3	2
	Glyma.15G140800	UP	K14405|1|0.0|1771|gmx:100816009|pre-mRNA 3'-end-processing factor FIP1	-	-	-	uncharacterized protein LOC100816009 isoform X3	C1	na	3	2
	Glyma.15G142600	UP	K11798|1|0.0|979|ppp:PHYPADRAFT_176689|bromodomain and WD repeat domain containing protein 1/3;K14855|4|6e-20|99.4|zma:100282591|ribosome assembly protein 4	-	-	-	PH-interacting protein-like isoform X1	C1	darkmagenta	3	2
	Glyma.15G142900	DOWN	-	GO:0016021//integral to membrane	-	-	uncharacterized protein LOC100305849	C8	brown2	3	2
	Glyma.15G143000	UP	-	-	-	-	serine/threonine-protein phosphatase 4 regulatory subunit 3A-like isoform X1	C2	darkslateblue	3	2
	Glyma.15G149000	UP	K11491|1|0.0|2583|gmx:100781242|condensin-2 complex subunit D3	-	-	-	condensin-2 complex subunit D3-like	C2	darkslateblue	3	2
	Glyma.15G149200	UP	-	-	-	-	putative E3 ubiquitin-protein ligase LIN-1-like isoform X3	C2	darkslateblue	3	2
	Glyma.15G150900	UP	K00249|1|0.0|1583|gmx:100778771|acyl-CoA dehydrogenase [EC:1.3.99.3]	GO:0005829//cytosol	GO:0050660//flavin adenine dinucleotide binding	GO:0048767//root hair elongation	acyl-CoA dehydrogenase family member 10-like	C1	darkslateblue	3	2
	Glyma.15G152100	UP	K01115|1|0.0|2145|gmx:100780514|phospholipase D [EC:3.1.4.4]	-	-	-	phospholipase D p1-like isoform X1	C1	darkmagenta	3	2
	Glyma.15G152200	UP	K13457|1|6e-18|92.0|rcu:RCOM_0742270|disease resistance protein RPM1;K06685|2|4e-17|89.4|ath:AT4G19050|maintenance of ploidy protein MOB1 (MPS1 binder 1)	-	-	-	putative disease resistance protein At4g11170-like isoform X1	C1	darkslateblue	3	2
	Glyma.15G152400	UP	K13457|1|1e-17|91.3|rcu:RCOM_0742270|disease resistance protein RPM1;K06685|5|2e-12|73.9|ath:AT4G19050|maintenance of ploidy protein MOB1 (MPS1 binder 1)	-	-	-	putative disease resistance protein At4g11170-like	C1	lightsteelblue	3	2
	Glyma.15G152500	UP	-	-	-	-	uncharacterized protein LOC100817397 isoform X1	C1	darkslateblue	3	2
	Glyma.15G154300	UP	K07200|1|4e-96|351|bdi:100844830|5'-AMP-activated protein kinase, regulatory gamma subunit;K07199|5|4e-11|68.9|cre:CHLREDRAFT_187709|5'-AMP-activated protein kinase, regulatory beta subunit	-	-	-	sucrose nonfermenting 4-like protein-like isoform X1	C2	darkslateblue	3	2
	Glyma.15G154800	DOWN	-	GO:0016021//integral to membrane	-	-	probable purine permease 4-like	C8	greenyellow	3	2
	Glyma.15G158500	UP	K11422|1|5e-65|248|smo:SELMODRAFT_438147|histone-lysine N-methyltransferase SETD1 [EC:2.1.1.43];K09188|4|1e-30|134|cme:CMD005C|histone-lysine N-methyltransferase MLL3 [EC:2.1.1.43];K11430|5|1e-22|107|zma:542659|enhancer of zeste [EC:2.1.1.43]	-	-	-	uncharacterized protein LOC100806034 isoform X1	C1	na	3	2
	Glyma.15G162900	UP	-	-	-	-	uncharacterized protein LOC102665609	C2	darkslateblue	2	1
	Glyma.15G163800	UP	K14774|1|0.0|881|gmx:100810500|U3 small nucleolar RNA-associated protein 25	-	-	-	U3 small nucleolar RNA-associated protein 25-like	C2	darkslateblue	3	1
	Glyma.15G164100	UP	K11323|1|1e-09|64.3|vcn:VOLCADRAFT_121342|histone arginine demethylase JMJD6 [EC:1.14.11.-]	-	-	-	uncharacterized protein LOC100780704	C1	darkslateblue	3	1
	Glyma.15G164700	UP	K15336|1|3e-53|209|vvi:100259391|tRNA (cytosine38-C5)-methyltransferase [EC:2.1.1.204];K15078|5|1e-21|104|vvi:100250139|structure-specific endonuclease subunit SLX1 [EC:3.6.1.-]	-	-	-	pentatricopeptide repeat-containing protein At5g57250, mitochondrial-like isoform X1	C1	na	3	1
	Glyma.15G166700	UP	K10777|1|0.0|1877|gmx:100816002|DNA ligase 4 [EC:6.5.1.1]	-	-	-	DNA ligase 4-like isoform X1	C2	darkslateblue	3	1
	Glyma.15G169200	UP	-	-	-	-	uncharacterized protein LOC100780338 isoform X3	C2	darkslateblue	4	1
	Glyma.15G170000	UP	K04733|1|2e-133|476|smo:SELMODRAFT_33807|interleukin-1 receptor-associated kinase 4 [EC:2.7.11.1];K13430|2|8e-91|334|pop:POPTR_548061|serine/threonine-protein kinase PBS1 [EC:2.7.11.1]	-	-	-	receptor-like serine/threonine-protein kinase ALE2-like isoform X1	C1	na	4	1
	Glyma.15G172100	UP	K03010|1|0.0|2405|gmx:100810288|DNA-directed RNA polymerase II subunit RPB2 [EC:2.7.7.6]	-	GO:0003899//DNA-directed RNA polymerase activity	GO:0006351//transcription, DNA-dependent	DNA-directed RNA polymerase II subunit RPB2-like	C1	darkmagenta	4	1
	Glyma.15G172400	UP	-	-	-	-	uncharacterized protein LOC100812435 isoform X4	C1	darkslateblue	4	1
	Glyma.15G176400	UP	K15176|1|0.0|2074|gmx:100804954|RNA polymerase-associated protein CTR9	-	-	-	RNA polymerase-associated protein CTR9 homolog	C1	darkmagenta	5	1
	Glyma.15G179500	UP	K01184|1|4e-27|121|ath:AT3G15720|polygalacturonase [EC:3.2.1.15]	GO:0005576//extracellular region	GO:0004650//polygalacturonase activity	GO:0005975//carbohydrate metabolic process	probable polygalacturonase-like	C8	greenyellow	6	1
	Glyma.15G188300	UP	-	GO:0005622//intracellular	GO:0008270//zinc ion binding	-	AT-rich interactive domain-containing protein 4-like	C1	darkslateblue	6	1
	Glyma.15G192700	UP	-	-	-	-	uncharacterized protein LOC100807099	C2	darkslateblue	6	1
	Glyma.15G192800	UP	K03006|1|7e-07|54.3|vvi:100264310|DNA-directed RNA polymerase II subunit RPB1 [EC:2.7.7.6];K09566|2|7e-07|54.3|rcu:RCOM_0924670|peptidyl-prolyl isomerase G (cyclophilin G) [EC:5.2.1.8]	-	-	-	uncharacterized protein LOC100783981 isoform X1	C2	darkslateblue	6	1
	Glyma.15G193400	UP	K14427|1|0.0|1602|mtr:MTR_2g048510|solute carrier family 12 (potassium/chloride transporter), member 4/5/6	GO:0016021//integral to membrane	GO:0015377//cation:chloride symporter activity	GO:0006811//ion transport	cation-chloride cotransporter 1-like	C1	plum3	6	1
	Glyma.15G195100	UP	-	-	-	-	uncharacterized protein LOC100798748	C1	lightpink3	6	1
	Glyma.15G201200	UP	K00863|1|2e-162|571|gmx:100801639|dihydroxyacetone kinase [EC:2.7.1.29]	GO:0005737//cytoplasm	GO:0005524//ATP binding	GO:0006071//glycerol metabolic process	pentatricopeptide repeat-containing protein At1g12300, mitochondrial-like	C1	na	7	1
	Glyma.15G203900	UP	K12126|1|1e-16|86.7|ath:AT1G09530|phytochrome-interacting factor 3;K10863|3|6e-10|64.7|ath:AT5G01310|aprataxin [EC:3.-.-.-];K13422|5|8e-07|54.3|pop:POPTR_836925|transcription factor MYC2	-	-	-	transcription factor bHLH82-like	C5	darkmagenta	7	1
	Glyma.15G205600	UP	K14405|1|8e-37|155|vvi:100258583|pre-mRNA 3'-end-processing factor FIP1;K11984|5|2e-17|90.9|ppp:PHYPADRAFT_233757|U4/U6.U5 tri-snRNP-associated protein 1	-	-	-	uncharacterized protein LOC100799266	C1	darkmagenta	7	1
	Glyma.15G210100	UP	K16055|1|0.0|1847|gmx:100797320|trehalose 6-phosphate synthase/phosphatase [EC:2.4.1.15 3.1.3.12]	-	-	-	alpha,alpha-trehalose-phosphate synthase [UDP-forming] 1-like isoform X1	C1	darkmagenta	3	2
	Glyma.15G215100	UP	-	-	GO:0046983//protein dimerization activity	-	transcription factor bHLH121 isoform X1	C5	antiquewhite2	1	2
	Glyma.15G219200	UP	-	-	GO:0008270//zinc ion binding	GO:0006355//regulation of transcription, DNA-dependent	protein strawberry notch-like isoform X1	C1	darkmagenta	1	1
	Glyma.15G219600	UP	K01580|1|3e-11|61.6|pop:POPTR_858606|glutamate decarboxylase [EC:4.1.1.15]	-	GO:0003964//RNA-directed DNA polymerase activity	GO:0006278//RNA-dependent DNA replication	thioredoxin domain-containing protein 9 homolog	C2	darkslateblue	1	1
	Glyma.15G219700	UP	K09422|1|3e-07|53.5|zma:100191533|myb proto-oncogene protein, plant	-	-	-	uncharacterized protein LOC100805302 isoform X1	C1	darkslateblue	1	1
	Glyma.15G220000	UP	-	-	-	-	hypothetical protein PHAVU_011G140500g	C7	darkolivegreen4	1	1
	Glyma.15G220600	UP	-	-	-	-	uncharacterized protein LOC102666329	C1	lightsteelblue1	0	2
	Glyma.15G226800	UP	K04733|1|2e-63|242|smo:SELMODRAFT_33807|interleukin-1 receptor-associated kinase 4 [EC:2.7.11.1];K13430|4|6e-56|217|rcu:RCOM_1078760|serine/threonine-protein kinase PBS1 [EC:2.7.11.1]	-	-	-	cysteine-rich receptor-like protein kinase 10-like	C2	coral	0	1
	Glyma.15G229600	UP	K15271|1|4e-95|348|rcu:RCOM_1095670|ATP-dependent DNA helicase HFM1/MER3 [EC:3.6.4.12];K15078|2|5e-85|314|vvi:100250139|structure-specific endonuclease subunit SLX1 [EC:3.6.1.-];K03798|5|8e-73|274|rcu:RCOM_0340700|cell division protease FtsH [EC:3.4.24.-]	-	-	-	pentatricopeptide repeat-containing protein At5g27110-like isoform X1	C1	na	0	1
	Glyma.15G232700	UP	K13457|1|4e-18|92.8|vvi:100252764|disease resistance protein RPM1;K13460|5|3e-13|76.6|ath:AT1G12220|disease resistance protein RPS5	-	GO:0043168	GO:0050896//response to stimulus	L33 protein isoform X1	C1	darkslateblue	0	1
	Glyma.15G235900	UP	K03006|1|2e-165|582|osa:4328330|DNA-directed RNA polymerase II subunit RPB1 [EC:2.7.7.6];K03018|2|2e-90|333|zma:100501057|DNA-directed RNA polymerase III subunit RPC1 [EC:2.7.7.6]	-	-	-	DNA-directed RNA polymerase V subunit 1-like	C1	darkslateblue	0	1
	Glyma.15G237900	UP	K12604|1|4e-23|107|vcn:VOLCADRAFT_108387|CCR4-NOT transcription complex subunit 1	-	GO:0016972//thiol oxidase activity	GO:0055114//oxidation-reduction process	FAD-linked sulfhydryl oxidase ERV1-like isoform X2	C2	darkslateblue	0	1
	Glyma.15G244700	UP	K12836|1|2e-34|145|pop:POPTR_560016|splicing factor U2AF 35 kDa subunit	-	GO:0097159//organic cyclic compound binding	-	zinc finger CCCH domain-containing protein 5-like isoform X1	C1	na	0	1
	Glyma.15G245800	UP	K11000|1|0.0|3877|gmx:100799445|callose synthase [EC:2.4.1.-]	GO:0000148//1,3-beta-D-glucan synthase complex	GO:0003843//1,3-beta-D-glucan synthase activity	GO:0006075//(1->3)-beta-D-glucan biosynthetic process	putative callose synthase 8-like	C1	antiquewhite2	0	1
	Glyma.15G255000	UP	-	-	-	-	BTB/POZ domain-containing protein At1g04390-like isoform X2	C1	darkslateblue	0	1
	Glyma.15G261600	UP	K14778|1|0.0|1157|gmx:100804060|ATP-dependent RNA helicase DDX49/DBP8 [EC:3.6.4.13]	-	GO:0003676//nucleic acid binding	-	DEAD-box ATP-dependent RNA helicase 36-like	C2	darkslateblue	0	2
	Glyma.15G266300	UP	K10357|1|0.0|1624|aly:ARALYDRAFT_887631|myosin V;K03165|2|0.0|1113|ota:Ot06g03550|DNA topoisomerase III [EC:5.99.1.2];K10400|3|6e-09|62.8|vvi:100255624|kinesin family member 15;K10406|4|5e-08|59.7|sbi:SORBI_01g049720|kinesin family member C2/C3;K09291|5|5e-08|59.7|vvi:100251875|nucleoprotein TPR	-	-	-	myosin-12	C1	darkslateblue	0	2
	Glyma.15G268800	UP	K11000|1|0.0|3052|ath:AT1G05570|callose synthase [EC:2.4.1.-]	GO:0000148//1,3-beta-D-glucan synthase complex	GO:0003843//1,3-beta-D-glucan synthase activity	GO:0016926//protein desumoylation	callose synthase 2-like isoform X1	C5	antiquewhite2	0	2
	Glyma.15G271800	UP	K03255|1|0.0|2852|gmx:100785880|protein TIF31	-	-	-	clustered mitochondria protein-like isoform X1	C1	darkslateblue	0	2
	Glyma.15G272000	UP	K13096|1|0.0|802|gmx:100786213|splicing factor 4	-	GO:0003723//RNA binding	GO:0006396//RNA processing	SURP and G-patch domain-containing protein 1-like protein-like isoform X1	C1	darkslateblue	0	1
	Glyma.15G277100	UP	K14759|1|1e-45|182|gmx:100798570|isochorismate synthase / 2-succinyl-5-enolpyruvyl-6-hydroxy-3-cyclohexene-1-carboxylate synthase / 2-succinyl-6-hydroxy-2,4-cyclohexadiene-1-carboxylate synthase / O-succinylbenzoate synthase [EC:5.4.4.2 2.2.1.9 4.2.99.20 4.2.1.113]	-	-	-	uncharacterized protein LOC102666027	C8	na	0	0
	Glyma.15G277400	UP	K15601|1|1e-147|522|gmx:100805723|lysine-specific demethylase 3 [EC:1.14.11.-]	-	-	-	uncharacterized protein LOC100780803 isoform X3	C1	na	0	0
	Glyma.16G000200	UP	K08247|1|0.0|2182|gmx:100803724|methionine S-methyltransferase [EC:2.1.1.12]	-	GO:0030170//pyridoxal phosphate binding	GO:0009058//biosynthetic process	methionine S-methyltransferase-like isoform X2	C1	darkslateblue	0	0
	Glyma.16G000500	UP	K14408|1|2e-11|70.5|aly:ARALYDRAFT_471988|cleavage stimulation factor subunit 3	-	GO:0097159//organic cyclic compound binding	-	squamous cell carcinoma antigen recognized by T-cells 3-like	C2	darkslateblue	0	0
	Glyma.16G001100	UP	-	-	-	-	uncharacterized protein LOC100797710 isoform X4	C6	blue2	0	0
	Glyma.16G002600	UP	-	-	-	-	uncharacterized protein LOC100800353	C6	darkmagenta	0	0
	Glyma.16G004800	UP	K14572|1|0.0|6829|mtr:MTR_8g018890|midasin	-	-	-	midasin [Medicago truncatula]	C1	na	0	0
	Glyma.16G005600	UP	K10728|1|0.0|1962|gmx:100804966|topoisomerase (DNA) II binding protein 1	-	-	-	DNA topoisomerase 2-binding protein 1-A-like isoform X1	C1	darkslateblue	0	0
	Glyma.16G017300	UP	K08269|1|3e-130|464|smo:SELMODRAFT_268528|unc51-like kinase [EC:2.7.11.1]	-	GO:0004672//protein kinase activity	-	serine/threonine-protein kinase ATG1-like isoform X2	C1	na	0	0
	Glyma.16G017400	UP	K12133|1|8e-155|546|ath:AT1G01060|LATE ELONGATED HYPOCOTYL;K12134|3|1e-114|412|ath:AT2G46830|circadian clock associated 1	-	GO:0003677//DNA binding	-	late elongated hypocotyl and circadian clock associated-1-like protein 1 isoform X1	C9	brown2	0	0
	Glyma.16G018400	UP	K11323|1|1e-10|68.6|vcn:VOLCADRAFT_121342|histone arginine demethylase JMJD6 [EC:1.14.11.-]	-	GO:0046872//metal ion binding	GO:0006810//transport	vacuolar protein sorting-associated protein 8 homolog	C1	na	0	0
	Glyma.16G020900	UP	-	-	-	-	-	C2	darkslateblue	0	0
	Glyma.16G023300	UP	K01115|1|2e-10|68.2|vcn:VOLCADRAFT_99471|phospholipase D [EC:3.1.4.4]	-	-	-	uncharacterized protein LOC100789935 isoform X3	C1	na	0	0
	Glyma.16G024600	UP	K03255|1|2e-109|396|ppp:PHYPADRAFT_203627|protein TIF31	-	-	-	clustered mitochondria protein-like isoform X1	C2	darkslateblue	0	0
	Glyma.16G025500	UP	-	-	-	-	uncharacterized protein LOC100809603 isoform X1	C2	darkslateblue	0	0
	Glyma.16G025800	UP	-	-	-	-	uncharacterized protein LOC100800527 isoform X2	C1	darkslateblue	0	0
	Glyma.16G027200	UP	K10143|1|6e-170|597|ppp:PHYPADRAFT_126406|E3 ubiquitin-protein ligase RFWD2 [EC:6.3.2.19]	-	GO:0003824//catalytic activity	-	protein SUPPRESSOR OF PHYA-105 1-like isoform X1	C6	darkmagenta	0	0
	Glyma.16G031600	UP	K13459|1|1e-43|178|rcu:RCOM_1047690|disease resistance protein RPS2	-	-	-	uncharacterized protein LOC100811732 isoform X3	C1	darkslateblue	2	2
	Glyma.16G032000	UP	K11985|1|0.0|1152|gmx:100812811|TRAF-interacting protein	-	-	-	girdin-like	C2	darkslateblue	2	2
	Glyma.16G033900	UP	K13457|1|4e-23|109|zma:606485|disease resistance protein RPM1;K06685|3|3e-22|106|ath:AT4G19050|maintenance of ploidy protein MOB1 (MPS1 binder 1)	-	GO:0043531//ADP binding	GO:0006952//defense response	TMV resistance protein N-like isoform X5	C10	darkturquoise	2	2
	Glyma.16G034400	UP	K14841|1|0.0|980|gmx:100816020|ribosome biogenesis protein NSA1	-	-	-	hypothetical protein PHAVU_003G017500g	C1	darkslateblue	2	2
	Glyma.16G044400	UP	K15436|1|7e-52|204|rcu:RCOM_1512900|transportin-3	-	-	-	transportin-3-like isoform X1	C1	darkslateblue	2	2
	Glyma.16G044500	UP	K03265|1|0.0|711|gmx:100786788|peptide chain release factor subunit 1	GO:0005737//cytoplasm	GO:0016149//translation release factor activity, codon specific	GO:0006415//translational termination	eukaryotic peptide chain release factor subunit 1-3-like isoform X1	C7	greenyellow	2	2
	Glyma.16G046000	UP	K03655|1|1e-54|214|ath:AT2G01440|ATP-dependent DNA helicase RecG [EC:3.6.4.12]	GO:0005634//nucleus	GO:0003684//damaged DNA binding	GO:0006783//heme biosynthetic process	uncharacterized protein LOC100791900 isoform X1	C2	darkslateblue	2	2
	Glyma.16G047100	UP	K04733|1|2e-51|201|aly:ARALYDRAFT_916421|interleukin-1 receptor-associated kinase 4 [EC:2.7.11.1];K13430|3|3e-49|194|sbi:SORBI_04g020990|serine/threonine-protein kinase PBS1 [EC:2.7.11.1]	-	GO:0005524//ATP binding	GO:0006468//protein phosphorylation	protein kinase family protein	C2	darkslateblue	2	2
	Glyma.16G047800	UP	K11420|1|3e-56|219|bdi:100843697|euchromatic histone-lysine N-methyltransferase [EC:2.1.1.43];K10638|2|1e-17|90.9|sbi:SORBI_09g000320|E3 ubiquitin-protein ligase UHRF1 [EC:6.3.2.19]	-	-	-	histone-lysine N-methyltransferase, H3 lysine-9 specific SUVH4-like isoform X1	C1	darkslateblue	2	2
	Glyma.16G049600	UP	K12882|1|0.0|1701|gmx:100811738|nuclear cap-binding protein subunit 1	GO:0005846//nuclear cap binding complex	GO:0003677//DNA binding	GO:0045292//mRNA cis splicing, via spliceosome	nuclear cap-binding protein subunit 1-like	C2	darkslateblue	2	2
	Glyma.16G052100	UP	-	-	-	-	-	C11	greenyellow	0	4
	Glyma.16G053500	UP	K04498|1|9e-08|58.9|ppp:PHYPADRAFT_10108|E1A/CREB-binding protein [EC:2.3.1.48];K14486|2|1e-07|58.5|ath:AT5G20730|auxin response factor;K15168|3|2e-07|57.8|gmx:100801664|mediator of RNA polymerase II transcription subunit 25	-	-	-	uncharacterized protein LOC100810477	C1	darkmagenta	0	4
	Glyma.16G060500	UP	K01115|1|2e-29|130|vcn:VOLCADRAFT_99471|phospholipase D [EC:3.1.4.4]	-	-	-	protein TPLATE-like	C1	darkmagenta	0	4
	Glyma.16G062200	UP	K11684|1|2e-46|186|sbi:SORBI_03g001920|bromodomain-containing factor 1;K06062|3|2e-12|73.6|bdi:100824513|histone acetyltransferase [EC:2.3.1.48]	-	-	-	transcription factor GTE8-like isoform X1	C1	darkmagenta	0	4
	Glyma.16G065400	UP	K13420|1|5e-175|614|pop:POPTR_1075175|LRR receptor-like serine/threonine-protein kinase FLS2 [EC:2.7.11.1]	-	-	-	LRR receptor-like serine/threonine-protein kinase GSO1-like	C7	na	0	2
	Glyma.16G067700	UP	-	-	-	-	uncharacterized protein LOC100801064	C1	darkmagenta	0	2
	Glyma.16G071100	UP	K01164|1|0.0|1800|gmx:100798058|ribonuclease P/MRP protein subunit POP1 [EC:3.1.26.5]	-	-	-	uncharacterized protein LOC100798058	C1	na	0	2
	Glyma.16G071800	DOWN	-	GO:0012511//monolayer-surrounded lipid storage body	-	-	P24 oleosin isoform B	C8	greenyellow	0	2
	Glyma.16G073200	UP	K04728|1|1e-21|104|aly:ARALYDRAFT_323420|ataxia telangiectasia mutated family protein [EC:2.7.11.1];K03145|5|1e-07|58.2|cme:CMT501C|transcription elongation factor S-II	-	-	-	uncharacterized protein LOC102666492 isoform X1	C1	darkmagenta	0	2
	Glyma.16G073300	UP	-	-	-	-	uncharacterized protein LOC100808737	C2	darkslateblue	0	2
	Glyma.16G084000	UP	K01955|1|2e-09|61.6|vvi:100262205|carbamoyl-phosphate synthase large subunit [EC:6.3.5.5];K13944|2|1e-08|58.5|vvi:100261792|LOB domain-containing protein 16;K13945|5|3e-07|54.3|aly:ARALYDRAFT_486271|LOB domain-containing protein 29	-	-	GO:0010199//organ boundary specification between lateral organs and the meristem	uncharacterized protein LOC100807744 isoform X1	C1	lightsteelblue1	0	2
	Glyma.16G084200	UP	-	-	-	-	uncharacterized protein LOC100797525 isoform X1	C1	darkslateblue	0	2
	Glyma.16G085700	UP	K13457|1|3e-19|96.3|vvi:100252764|disease resistance protein RPM1;K03013|2|7e-18|91.7|vvi:100258335|DNA-directed RNA polymerases I, II, and III subunit RPABC1	-	-	-	TMV resistance protein N-like isoform X2	C1	na	0	2
	Glyma.16G085900	UP	K13457|1|3e-13|76.6|vvi:100252764|disease resistance protein RPM1;K03013|2|6e-13|75.9|vvi:100258335|DNA-directed RNA polymerases I, II, and III subunit RPABC1;K13459|5|5e-10|66.2|vvi:100254298|disease resistance protein RPS2	-	GO:0043168	GO:0050896//response to stimulus	TMV resistance protein N-like	C1	na	0	2
	Glyma.16G086500	UP	K03013|1|1e-20|100|vvi:100258335|DNA-directed RNA polymerases I, II, and III subunit RPABC1;K13457|2|7e-20|98.2|vvi:100252764|disease resistance protein RPM1	-	-	GO:0050896//response to stimulus	TMV resistance protein N-like isoform X1	C1	na	0	2
	Glyma.16G087100	UP	K13457|1|5e-22|105|vvi:100252764|disease resistance protein RPM1;K03013|3|6e-18|92.0|vvi:100258335|DNA-directed RNA polymerases I, II, and III subunit RPABC1	-	-	GO:0050896//response to stimulus	TMV resistance protein N-like	C1	darkslateblue	0	2
	Glyma.16G089000	UP	K00099|1|0.0|714|vvi:100248516|1-deoxy-D-xylulose-5-phosphate reductoisomerase [EC:1.1.1.267]	-	GO:0030604//1-deoxy-D-xylulose-5-phosphate reductoisomerase activity	GO:0008299//isoprenoid biosynthetic process	1-deoxy-D-xylulose 5-phosphate reductoisomerase, chloroplastic-like	C9	antiquewhite2	0	2
	Glyma.16G093800	UP	K11320|1|2e-11|71.2|smo:SELMODRAFT_450749|E1A-binding protein p400 [EC:3.6.4.-];K04498|2|2e-10|67.8|ppp:PHYPADRAFT_10108|E1A/CREB-binding protein [EC:2.3.1.48];K14486|4|2e-10|67.8|ath:AT5G20730|auxin response factor;K03126|5|3e-09|63.9|vvi:100242486|transcription initiation factor TFIID subunit 12	-	-	-	uncharacterized protein LOC100811365	C1	darkmagenta	0	2
	Glyma.16G093900	UP	K13430|1|3e-58|224|zma:100283091|serine/threonine-protein kinase PBS1 [EC:2.7.11.1];K04733|5|2e-57|222|smo:SELMODRAFT_230241|interleukin-1 receptor-associated kinase 4 [EC:2.7.11.1]	-	GO:0005524//ATP binding	GO:0048544//recognition of pollen	G-type lectin S-receptor-like serine/threonine-protein kinase At1g11330-like isoform X2	C1	na	0	2
	Glyma.16G094900	UP	-	-	-	-	protein XRI1-like isoform X1	C2	darkslateblue	0	2
	Glyma.16G097100	UP	-	GO:0005643//nuclear pore	GO:0008565//protein transporter activity	GO:0006886//intracellular protein transport	importin-11-like isoform X1	C1	na	1	2
	Glyma.16G097600	UP	-	-	-	-	uncharacterized protein LOC100306543	C7	lightsteelblue1	1	2
	Glyma.16G101800	UP	K13415|1|2e-87|322|aly:ARALYDRAFT_912402|protein brassinosteroid insensitive 1 [EC:2.7.10.1 2.7.11.1]	-	-	-	probable leucine-rich repeat receptor-like protein kinase At5g49770-like	C2	darkslateblue	1	2
	Glyma.16G102300	UP	K13094|1|0.0|2166|gmx:100777686|RNA-binding protein 5/10	-	-	-	RNA-binding protein 10-like isoform X1	C1	darkslateblue	1	2
	Glyma.16G103500	UP	K00558|1|0.0|1429|gmx:100818307|DNA (cytosine-5-)-methyltransferase [EC:2.1.1.37]	GO:0005634//nucleus	GO:0008168//methyltransferase activity	GO:0006306//DNA methylation	DNA (cytosine-5)-methyltransferase CMT2-like isoform X3	C2	darkslateblue	1	2
	Glyma.16G105300	UP	-	-	GO:0008168//methyltransferase activity	GO:0032259//methylation	probable methyltransferase PMT20-like isoform X1	C7	plum3	1	2
	Glyma.16G107500	DOWN	-	-	GO:0016787//hydrolase activity	-	protein notum homolog	C8	greenyellow	1	2
	Glyma.16G111200	UP	K10406|1|1e-81|303|vvi:100249019|kinesin family member C2/C3;K10405|2|6e-81|301|cme:CMR497C|kinesin family member C1	-	-	-	kinesin-like calmodulin-binding protein-like isoform X1	C2	darkslateblue	2	1
	Glyma.16G116000	UP	-	-	GO:0042802//identical protein binding	GO:0043086//negative regulation of catalytic activity	subtilisin-like protease-like isoform X1	C7	plum3	2	1
	Glyma.16G119200	UP	K01183|1|0.0|691|gmx:100778936|chitinase [EC:3.2.1.14]	-	GO:0004568//chitinase activity	GO:0005975//carbohydrate metabolic process	endochitinase A-like	C7	orange	2	1
	Glyma.16G127800	UP	K15363|1|2e-62|238|gmx:100793881|fanconi-associated nuclease 1;K11649|3|4e-49|194|gmx:100780440|SWI/SNF related-matrix-associated actin-dependent regulator of chromatin subfamily C	-	-	-	fanconi-associated nuclease 1 homolog isoform X1	C2	darkslateblue	1	0
	Glyma.16G130000	UP	K13091|1|1e-19|97.8|bdi:100839727|RNA-binding protein 39;K11294|3|2e-19|97.4|zma:100273020|nucleolin;K14306|5|4e-19|96.3|ppp:PHYPADRAFT_166175|nuclear pore complex protein Nup62	-	-	-	heterogeneous nuclear ribonucleoprotein R	C1	darkmagenta	1	0
	Glyma.16G130500	UP	K11498|1|2e-78|293|ath:AT3G10180|centromeric protein E	-	-	-	kinesin-like protein NACK1-like isoform X1	C1	na	1	0
	Glyma.16G133900	UP	-	-	GO:0003824//catalytic activity	GO:0008152//metabolic process	hypothetical protein PHAVU_003G256400g	C2	darkslateblue	0	0
	Glyma.16G134900	UP	K03595|1|0.0|755|gmx:100815820|GTP-binding protein Era	GO:0009507//chloroplast	GO:0005525//GTP binding	GO:0007264//small GTPase mediated signal transduction	GTP-binding protein ERG-like isoform X1	C2	darkslateblue	0	0
	Glyma.16G136400	UP	-	-	-	-	anoctamin-like protein At1g73020-like isoform X2	C1	darkslateblue	0	0
	Glyma.16G143100	UP	K11420|1|7e-36|152|bdi:100843697|euchromatic histone-lysine N-methyltransferase [EC:2.1.1.43];K11423|2|9e-21|102|vcn:VOLCADRAFT_65215|histone-lysine N-methyltransferase SETD2 [EC:2.1.1.43];K11422|5|6e-16|85.9|smo:SELMODRAFT_438147|histone-lysine N-methyltransferase SETD1 [EC:2.1.1.43]	GO:0005694//chromosome	GO:0018024//histone-lysine N-methyltransferase activity	GO:0034968//histone lysine methylation	histone-lysine N-methyltransferase SUVR5-like isoform X1	C1	darkslateblue	0	0
	Glyma.16G143200	UP	-	-	-	-	uncharacterized protein LOC100816025	C2	darkslateblue	0	0
	Glyma.16G144100	DOWN	-	-	-	-	uncharacterized protein LOC100527166	C8	darkslateblue	0	3
	Glyma.16G144200	UP	-	-	-	-	uncharacterized protein LOC100527166 isoform X1	C1	na	0	3
	Glyma.16G151100	UP	K03424|1|3e-177|619|gmx:100815482|TatD DNase family protein [EC:3.1.21.-]	-	GO:0016888//endodeoxyribonuclease activity, producing 5'-phosphomonoesters	-	putative deoxyribonuclease tatdn3-like isoform X1	C1	darkslateblue	0	3
	Glyma.16G152000	UP	-	-	-	-	-	C2	na	0	3
	Glyma.16G158400	DOWN	K00423|1|2e-48|191|ppp:PHYPADRAFT_163787|L-ascorbate oxidase [EC:1.10.3.3]	-	-	-	uncharacterized protein LOC100788550 precursor	C8	greenyellow	0	1
	Glyma.16G161300	UP	-	-	-	-	UPF0481 protein At3g47200-like isoform X1	C2	darkslateblue	0	1
	Glyma.16G167800	UP	K10844|1|0.0|1412|rcu:RCOM_0558550|DNA excision repair protein ERCC-2 [EC:3.6.4.12]	GO:0005634//nucleus	GO:0004003//ATP-dependent DNA helicase activity	GO:0006289//nucleotide-excision repair	DNA repair helicase UVH6-like	C1	darkslateblue	0	1
	Glyma.16G172500	UP	K05666|1|3e-180|591|olu:OSTLU_35503|ATP-binding cassette, subfamily C (CFTR/MRP), member 2;K05658|3|2e-65|249|vvi:100259227|ATP-binding cassette, subfamily B (MDR/TAP), member 1	-	-	-	ABC transporter C family member 10-like isoform X2	C2	darkslateblue	0	1
	Glyma.16G177400	UP	K11323|1|3e-09|62.4|vcn:VOLCADRAFT_121342|histone arginine demethylase JMJD6 [EC:1.14.11.-]	-	GO:0016491//oxidoreductase activity	GO:0055114//oxidation-reduction process	uncharacterized protein At3g49140-like	C1	darkslateblue	0	1
	Glyma.16G195900	UP	K15336|1|5e-73|275|vvi:100259391|tRNA (cytosine38-C5)-methyltransferase [EC:2.1.1.204]	-	-	-	pentatricopeptide repeat-containing protein At1g12300, mitochondrial-like	C2	darkslateblue	0	1
	Glyma.16G197200	UP	K15174|1|7e-09|61.2|gmx:100797526|RNA polymerase II-associated factor 1;K01115|2|1e-08|60.8|vcn:VOLCADRAFT_99471|phospholipase D [EC:3.1.4.4]	-	GO:0008168//methyltransferase activity	GO:0032259//methylation	probable methyltransferase PMT16-like	C2	darkseagreen3	0	1
	Glyma.16G199700	UP	K15336|1|2e-63|241|vvi:100259391|tRNA (cytosine38-C5)-methyltransferase [EC:2.1.1.204]	-	-	-	pentatricopeptide repeat-containing protein At1g62930, chloroplastic-like isoform X1	C1	darkslateblue	0	1
	Glyma.16G199800	UP	-	-	-	-	pentatricopeptide repeat-containing protein At1g62930, chloroplastic-like isoform X1	C12	darkslateblue	0	1
	Glyma.16G200500	UP	-	-	-	-	uncharacterized protein LOC100778211 isoform X1	C1	darkslateblue	0	1
	Glyma.16G200700	UP	K09264|1|5e-52|203|rcu:RCOM_1612950|MADS-box transcription factor, plant	-	-	-	uncharacterized protein LOC100779279 isoform X1	C1	darkslateblue	0	1
	Glyma.16G202400	UP	K13430|1|2e-32|139|zma:100283091|serine/threonine-protein kinase PBS1 [EC:2.7.11.1];K13416|4|3e-31|135|rcu:RCOM_1534760|brassinosteroid insensitive 1-associated receptor kinase 1 [EC:2.7.10.1 2.7.11.1];K13417|5|7e-31|134|ath:AT2G13790|somatic embryogenesis receptor kinase 4 [EC:2.7.10.1 2.7.11.1]	-	GO:0016301//kinase activity	-	cysteine-rich receptor-like protein kinase 10-like	C2	darkslateblue	0	0
	Glyma.16G203900	UP	K14401|1|0.0|2465|gmx:100785543|cleavage and polyadenylation specificity factor subunit 1	-	-	-	cleavage and polyadenylation specificity factor subunit 1-like	C2	darkslateblue	0	0
	Glyma.16G208900	DOWN	-	GO:0005576//extracellular region	GO:0004867//serine-type endopeptidase inhibitor activity	GO:0010466//negative regulation of peptidase activity	Bowman-Birk type proteinase isoinhibitor D [Glycine soja]	C8	greenyellow	0	0
	Glyma.16G209600	UP	-	-	-	-	uncharacterized protein LOC100812281 isoform X3	C1	darkmagenta	0	0
	Glyma.16G210000	DOWN	K09873|1|1e-106|384|ath:AT1G73190|aquaporin TIP	GO:0016021//integral to membrane	GO:0005215//transporter activity	GO:0006810//transport	probable aquaporin TIP-type alpha	C8	greenyellow	0	0
	Glyma.16G211800	DOWN	-	-	GO:0004866//endopeptidase inhibitor activity	GO:0010951//negative regulation of endopeptidase activity	trypsin inhibitor A-like	C8	greenyellow	0	0
	Glyma.16G212400	DOWN	-	-	GO:0004866//endopeptidase inhibitor activity	GO:0010951//negative regulation of endopeptidase activity	uncharacterized protein LOC100306134 precursor	C6	coral2	0	0
	Glyma.16G212500	UP	-	-	GO:0004866//endopeptidase inhibitor activity	GO:0010951//negative regulation of endopeptidase activity	uncharacterized protein LOC100527288 precursor	C10	darkturquoise	0	0
	Glyma.16G213000	UP	K11294|1|7e-07|42.0|smo:SELMODRAFT_234317|nucleolin	-	-	-	DNA-binding protein RHL1-like	C2	darkslateblue	0	0
	Glyma.16G215000	UP	K13457|1|2e-14|80.5|osa:4342596|disease resistance protein RPM1;K03013|2|2e-14|80.1|vvi:100258335|DNA-directed RNA polymerases I, II, and III subunit RPABC1;K13460|3|5e-14|79.0|ath:AT1G12220|disease resistance protein RPS5;K13459|4|8e-14|78.2|rcu:RCOM_1047690|disease resistance protein RPS2	-	GO:0043531//ADP binding	GO:0006952//defense response	TMV resistance protein N-like isoform X4	C1	darkslateblue	0	0
	Glyma.16G218700	UP	K02325|1|0.0|1056|gmx:100784116|DNA polymerase epsilon subunit 2 [EC:2.7.7.7]	GO:0005634//nucleus	GO:0003887//DNA-directed DNA polymerase activity	GO:0006261//DNA-dependent DNA replication	DNA polymerase epsilon subunit 2-like	C2	darkslateblue	0	0
	Glyma.17G001500	UP	K01528|1|1e-22|107|smo:SELMODRAFT_119205|dynamin GTPase [EC:3.6.5.5]	-	GO:0005543//phospholipid binding	GO:0006184//GTP catabolic process	dynamin-2A-like isoform X1	C1	darkmagenta	0	0
	Glyma.17G001900	UP	K12839|1|4e-140|496|gmx:100795070|survival of motor neuron-related-splicing factor 30	-	-	-	survival of motor neuron-related-splicing factor 30 isoform 1	C2	darkslateblue	0	0
	Glyma.17G005500	UP	K11267|1|0.0|3208|gmx:100797921|sister chromatid cohesion protein PDS5	-	-	-	sister chromatid cohesion protein PDS5 homolog B-B-like	C1	darkslateblue	0	0
	Glyma.17G010100	UP	K00895|1|0.0|1096|gmx:100804816|pyrophosphate--fructose-6-phosphate 1-phosphotransferase [EC:2.7.1.90]	GO:0005945//6-phosphofructokinase complex	GO:0003872//6-phosphofructokinase activity	GO:0006002//fructose 6-phosphate metabolic process	pyrophosphate--fructose 6-phosphate 1-phosphotransferase subunit beta-like	C1	darkslateblue	0	0
	Glyma.17G010600	UP	K15601|1|0.0|1744|gmx:100806419|lysine-specific demethylase 3 [EC:1.14.11.-]	-	GO:0046872//metal ion binding	GO:0032259//methylation	uncharacterized protein LOC100797860	C1	darkslateblue	0	0
	Glyma.17G010800	UP	K01869|1|0.0|894|gmx:100781232|leucyl-tRNA synthetase [EC:6.1.1.4]	-	-	-	leucine--tRNA ligase, mitochondrial-like	C1	na	0	0
	Glyma.17G014900	UP	K01115|1|5e-16|86.3|vcn:VOLCADRAFT_99471|phospholipase D [EC:3.1.4.4]	-	-	-	abnormal spindle-like microcephaly-associated protein homolog isoform X3	C2	darkslateblue	1	0
	Glyma.17G023600	UP	K11654|1|0.0|1923|gmx:100809750|SWI/SNF-related matrix-associated actin-dependent regulator of chromatin subfamily A member 5 [EC:3.6.4.-]	GO:0005634//nucleus	GO:0004386//helicase activity	GO:0043044//ATP-dependent chromatin remodeling	putative chromatin-remodeling complex ATPase chain-like	C1	darkslateblue	1	0
	Glyma.17G023700	UP	K13430|1|3e-43|123|pop:POPTR_413452|serine/threonine-protein kinase PBS1 [EC:2.7.11.1]	-	-	-	serine/threonine-protein kinase PBS1-like [Nicotiana sylvestris]	C1	na	1	0
	Glyma.17G024500	UP	-	-	-	-	uncharacterized protein LOC100788877	C2	darkslateblue	1	0
	Glyma.17G027100	UP	K08592|1|0.0|635|gmx:100797013|sentrin-specific protease 1 [EC:3.4.22.-]	-	GO:0008233//peptidase activity	-	ubiquitin-like-specific protease ESD4-like	C1	darkmagenta	1	0
	Glyma.17G027400	DOWN	-	-	-	GO:0006950//response to stress	desiccation protective protein LEA5	C8	coral2	1	0
	Glyma.17G032300	UP	K00382|1|0.0|1117|gmx:100782004|dihydrolipoamide dehydrogenase [EC:1.8.1.4]	GO:0005737//cytoplasm	GO:0050660//flavin adenine dinucleotide binding	GO:0045454//cell redox homeostasis	dihydrolipoyl dehydrogenase 1, chloroplastic-like	C1	darkslateblue	0	0
	Glyma.17G033700	UP	K14510|1|2e-84|312|ppp:PHYPADRAFT_30352|serine/threonine-protein kinase CTR1 [EC:2.7.11.1];K04424|3|3e-81|302|ath:AT5G11850|sterile alpha motif and leucine zipper containing kinase AZK [EC:2.7.11.25]	-	GO:0005524//ATP binding	GO:0006355//regulation of transcription, DNA-dependent	probable serine/threonine-protein kinase DDB_G0282963-like isoform X1	C1	darkmagenta	0	0
	Glyma.17G035700	UP	K06883|1|0.0|744|gmx:100805534|	-	GO:0017111//nucleoside-triphosphatase activity	-	GPN-loop GTPase 1 homolog isoform X1	C1	darkslateblue	0	0
	Glyma.17G038500	UP	K11323|1|3e-10|66.6|vcn:VOLCADRAFT_121342|histone arginine demethylase JMJD6 [EC:1.14.11.-]	-	-	-	uncharacterized protein LOC100782006	C1	darkslateblue	0	0
	Glyma.17G039600	UP	-	-	-	-	squamosa promoter-binding-like protein 1-like isoform X1	C2	darkslateblue	0	0
	Glyma.17G040900	UP	K10583|1|4e-14|79.0|vvi:100244778|ubiquitin-conjugating enzyme E2 S [EC:6.3.2.19]	-	-	-	uncharacterized protein LOC100809446 isoform X1	C1	na	0	0
	Glyma.17G043100	UP	K05288|1|7e-150|453|gmx:100796578|phosphatidylinositol glycan, class O	-	-	-	GPI ethanolamine phosphate transferase 3-like isoform X1	C1	na	0	0
	Glyma.17G046700	DOWN	-	-	-	GO:0050896//response to stimulus	uncharacterized protein LOC100806863	C8	darkslateblue	0	0
	Glyma.17G051900	UP	K10357|1|0.0|1364|aly:ARALYDRAFT_887631|myosin V;K03165|3|0.0|1209|ota:Ot06g03550|DNA topoisomerase III [EC:5.99.1.2];K09291|4|8e-06|52.4|rcu:RCOM_1128370|nucleoprotein TPR	GO:0016459//myosin complex	GO:0005524//ATP binding	GO:0048768//root hair cell tip growth	myosin-17-like	C2	darkslateblue	0	0
	Glyma.17G052600	UP	-	-	-	-	uncharacterized protein LOC100805358 isoform X2	C1	na	0	0
	Glyma.17G054700	UP	K13107|1|5e-07|54.7|bdi:100832621|RNA-binding motif protein, X-linked 2	-	GO:0008270//zinc ion binding	GO:0008152//metabolic process	zinc finger CCCH domain-containing protein 64-like	C1	darkslateblue	3	0
	Glyma.17G057700	UP	-	-	GO:0016708//oxidoreductase activity, acting on paired donors, with incorporation or reduction of molecular oxygen, NAD(P)H as one donor, and incorporation of two atoms of oxygen into one donor	GO:0019439//aromatic compound catabolic process	choline monooxygenase, chloroplastic-like isoform X1	C1	darkslateblue	3	0
	Glyma.17G057800	UP	K01537|1|0.0|1483|ath:AT4G29900|Ca2+-transporting ATPase [EC:3.6.3.8]	GO:0016021//integral to membrane	GO:0005388//calcium-transporting ATPase activity	GO:0070588//calcium ion transmembrane transport	calcium-transporting ATPase 8, plasma membrane-type-like isoform X2	C1	darkmagenta	3	0
	Glyma.17G059400	UP	K11657|1|3e-66|252|zma:542440|remodeling and spacing factor 1	GO:0005622//intracellular	GO:0046872//metal ion binding	-	pathogenesis-related homeodomain protein-like	C1	darkslateblue	3	0
	Glyma.17G063700	UP	-	-	-	-	uncharacterized protein LOC100786246 isoform X1	C5	darkmagenta	4	0
	Glyma.17G067700	UP	K03695|1|8e-17|88.6|bdi:100825913|ATP-dependent Clp protease ATP-binding subunit ClpB	-	-	-	uncharacterized protein LOC100809965	C5	darkmagenta	4	0
	Glyma.17G073700	UP	-	-	-	-	uncharacterized protein LOC100784843 isoform X2	C1	darkslateblue	4	0
	Glyma.17G078300	UP	K13447|1|0.0|748|smo:SELMODRAFT_97417|respiratory burst oxidase [EC:1.6.3.- 1.11.1.-]	-	-	-	respiratory burst oxidase homolog protein A-like	C1	plum3	2	0
	Glyma.17G086400	DOWN	K01115|1|9e-07|50.4|vcn:VOLCADRAFT_99471|phospholipase D [EC:3.1.4.4];K14709|3|4e-06|51.2|vcn:VOLCADRAFT_104214|solute carrier family 39 (zinc transporter), member 1/2/3;K01051|4|5e-06|50.8|gmx:100776781|pectinesterase [EC:3.1.1.11]	-	-	-	P24 oleosin isoform B-like	C8	greenyellow	5	1
	Glyma.17G086600	UP	K11498|1|1e-07|56.2|gmx:100813718|centromeric protein E;K09291|2|5e-07|54.3|ath:AT1G79280|nucleoprotein TPR	-	-	-	FKBP12-interacting protein of 37 kDa-like	C2	darkslateblue	5	1
	Glyma.17G087600	UP	K11086|1|4e-07|56.6|rcu:RCOM_0771080|small nuclear ribonucleoprotein B and B';K12821|2|1e-06|55.5|vcn:VOLCADRAFT_104642|pre-mRNA-processing factor 40;K14007|4|1e-06|55.1|ppp:PHYPADRAFT_228361|protein transport protein SEC24	-	-	-	protein MODIFIER OF SNC1 1-like isoform X1	C1	darkmagenta	5	1
	Glyma.17G090200	UP	K11982|1|2e-12|72.8|sbi:SORBI_03g011120|E3 ubiquitin-protein ligase RNF115/126 [EC:6.3.2.19]	-	GO:0008270//zinc ion binding	-	E3 ubiquitin-protein ligase SIS3-like isoform X1	C2	darkslateblue	5	1
	Glyma.17G095800	UP	K11366|1|2e-07|58.2|osa:4337205|ubiquitin carboxyl-terminal hydrolase 22/27/51 [EC:3.1.2.15]	-	-	-	uncharacterized protein LOC100800030 isoform X1	C1	darkmagenta	3	0
	Glyma.17G097500	UP	K01115|1|3e-09|62.8|gmx:100791059|phospholipase D [EC:3.1.4.4]	-	-	-	formin-like protein 3-like isoform X2	C1	darkmagenta	3	0
	Glyma.17G102200	UP	K12127|1|3e-131|468|pop:POPTR_784463|pseudo-response regulator 1	-	GO:0000156//phosphorelay response regulator activity	GO:0035556//intracellular signal transduction	two-component response regulator-like APRR1-like	C11	orange	6	0
	Glyma.17G104100	UP	K11592|1|0.0|3279|gmx:100818702|endoribonuclease Dicer [EC:3.1.26.-]	-	GO:0004386//helicase activity	-	dicer-like protein 4-like isoform X1	C2	darkslateblue	6	0
	Glyma.17G104500	UP	K13103|1|4e-14|79.0|aly:ARALYDRAFT_471905|tuftelin-interacting protein 11	-	-	-	uncharacterized protein LOC100781443	C1	darkmagenta	6	0
	Glyma.17G109100	UP	K11366|1|0.0|1242|gmx:100796312|ubiquitin carboxyl-terminal hydrolase 22/27/51 [EC:3.1.2.15]	-	GO:0004221//ubiquitin thiolesterase activity	GO:0006511//ubiquitin-dependent protein catabolic process	ubiquitin carboxyl-terminal hydrolase 22-like	C1	darkmagenta	5	0
	Glyma.17G120100	UP	K05681|1|5e-38|159|cme:CMS467C|ATP-binding cassette, subfamily G (WHITE), member 2;K12843|3|7e-36|151|vvi:100248403|U4/U6 small nuclear ribonucleoprotein PRP3	GO:0016020//membrane	GO:0005524//ATP binding	GO:0006200//ATP catabolic process	ABC transporter G family member 32-like isoform 1	C1	darkslateblue	5	1
	Glyma.17G120900	UP	K11407|1|0.0|851|gmx:100804724|histone deacetylase 6/10 [EC:3.5.1.98]	-	-	-	histone deacetylase 15-like isoform X1	C2	darkslateblue	3	1
	Glyma.17G121100	UP	-	-	-	-	protein DENND6A-like isoform X1	C2	darkslateblue	3	1
	Glyma.17G121600	UP	K03128|1|0.0|2749|gmx:100792795|transcription initiation factor TFIID subunit 2	-	-	-	transcription initiation factor TFIID subunit 2-like isoformX1	C1	darkslateblue	3	1
	Glyma.17G122000	DOWN	K03006|1|7e-06|49.7|osa:4337831|DNA-directed RNA polymerase II subunit RPB1 [EC:2.7.7.6]	GO:0012511//monolayer-surrounded lipid storage body	-	-	oleosin 1-like	C8	brown2	3	1
	Glyma.17G124000	UP	-	-	-	-	hypothetical protein PHAVU_003G179900g	C2	darkslateblue	3	1
	Glyma.17G125500	UP	K08287|1|4e-172|603|aly:ARALYDRAFT_914113|dual-specificity kinase [EC:2.7.12.1]	-	GO:0004712//protein serine/threonine/tyrosine kinase activity	GO:0006468//protein phosphorylation	uncharacterized protein LOC100804452	C1	darkslateblue	3	1
	Glyma.17G128200	UP	K08818|1|1e-157|555|vvi:100246062|cell division cycle 2-like [EC:2.7.11.22]	-	GO:0016301//kinase activity	-	cyclin-dependent kinase G-2-like	C10	darkturquoise	3	1
	Glyma.17G128500	UP	K07021|1|1e-158|559|olu:OSTLU_2719|;K13148|2|1e-06|54.3|pop:POPTR_231714|integrator complex subunit 11 [EC:3.1.27.-]	-	GO:0046872//metal ion binding	-	uncharacterized protein LOC100814619 isoform X2	C2	darkslateblue	3	1
	Glyma.17G129200	UP	K01509|1|3e-60|233|olu:OSTLU_6399|adenosinetriphosphatase [EC:3.6.1.3];K13254|2|5e-59|228|smo:SELMODRAFT_271379|spastin [EC:3.6.4.3]	-	-	-	uncharacterized protein LOC100816731	C1	darkmagenta	3	1
	Glyma.17G131200	UP	K14494|1|5e-63|241|ppp:PHYPADRAFT_235432|DELLA protein	-	-	GO:0006351//transcription, DNA-dependent	scarecrow-like protein 28-like isoform X1	C2	darkslateblue	3	1
	Glyma.17G135000	UP	K13417|1|6e-63|241|ath:AT2G13790|somatic embryogenesis receptor kinase 4 [EC:2.7.10.1 2.7.11.1];K13418|2|4e-62|238|pop:POPTR_913861|somatic embryogenesis receptor kinase 1 [EC:2.7.10.1 2.7.11.1];K13416|5|5e-60|231|rcu:RCOM_1534760|brassinosteroid insensitive 1-associated receptor kinase 1 [EC:2.7.10.1 2.7.11.1]	GO:0016021//integral to membrane	GO:0004672//protein kinase activity	GO:0006468//protein phosphorylation	probable leucine-rich repeat receptor-like protein kinase At5g63930-like	C2	darkseagreen3	3	1
	Glyma.17G135400	UP	-	-	-	GO:0044260	uncharacterized protein LOC100784683 isoform X2	C1	na	3	1
	Glyma.17G140100	DOWN	-	-	-	-	36.4 kDa proline-rich protein-like	C8	greenyellow	3	3
	Glyma.17G142600	UP	-	-	-	-	uncharacterized protein At1g04910-like	C1	darkslateblue	3	3
	Glyma.17G144000	UP	K00232|1|0.0|951|gmx:547626|acyl-CoA oxidase [EC:1.3.3.6]	GO:0005777//peroxisome	GO:0050660//flavin adenine dinucleotide binding	GO:0006635//fatty acid beta-oxidation	acyl-CoA oxidase	C1	darkslateblue	2	3
	Glyma.17G155000	DOWN	-	-	-	GO:0009790//embryo development	seed maturation protein	C8	greenyellow	3	5
	Glyma.17G160300	UP	K14682|1|0.0|972|gmx:100800925|amino-acid N-acetyltransferase [EC:2.3.1.1]	GO:0005737//cytoplasm	GO:0004042//acetyl-CoA:L-glutamate N-acetyltransferase activity	GO:0006526//arginine biosynthetic process	probable amino-acid acetyltransferase NAGS1, chloroplastic-like isoform X1	C1	darkslateblue	2	4
	Glyma.17G160600	UP	K15336|1|5e-10|65.5|vvi:100259391|tRNA (cytosine38-C5)-methyltransferase [EC:2.1.1.204];K03457|3|2e-07|57.0|ath:AT5G03560|nucleobase:cation symporter-1, NCS1 family	-	-	-	pentatricopeptide repeat-containing protein At5g67570, chloroplastic-like	C1	na	2	4
	Glyma.17G165000	UP	K00924|1|4e-47|188|ath:AT5G22850|[EC:2.7.1.-];K08245|3|3e-11|69.3|ppp:PHYPADRAFT_186425|phytepsin [EC:3.4.23.40];K01379|5|6e-10|65.1|cme:CMN194C|cathepsin D [EC:3.4.23.5]	-	GO:0004190//aspartic-type endopeptidase activity	GO:0006508//proteolysis	aspartic proteinase-like protein 2-like	C1	darkslateblue	2	4
	Glyma.17G169400	UP	K10395|1|0.0|1498|vvi:100255840|kinesin family member 4/7/21/27	GO:0005875//microtubule associated complex	GO:0005524//ATP binding	GO:0007018//microtubule-based movement	chromosome-associated kinesin KIF4-like isoform X1	C1	darkslateblue	2	4
	Glyma.17G178800	UP	K14498|1|1e-155|548|gmx:100806949|serine/threonine-protein kinase SRK2 [EC:2.7.11.1]	-	GO:0005524//ATP binding	GO:0006468//protein phosphorylation	serine/threonine-protein kinase SRK2I-like isoform 1	C1	darkslateblue	2	8
	Glyma.17G183400	UP	K03002|1|0.0|2368|gmx:100814083|DNA-directed RNA polymerase I subunit RPA2 [EC:2.7.7.6]	GO:0005634//nucleus	GO:0003899//DNA-directed RNA polymerase activity	GO:0006351//transcription, DNA-dependent	probable DNA-directed RNA polymerase I subunit RPA2-like isoform X1	C1	darkslateblue	2	7
	Glyma.17G186800	UP	K01873|1|0.0|674|gmx:100818869|valyl-tRNA synthetase [EC:6.1.1.9]	-	-	-	valine--tRNA ligase, mitochondrial-like isoform X3	C2	darkslateblue	2	3
	Glyma.17G187400	UP	K12591|1|0.0|1348|gmx:100815329|exosome complex exonuclease RRP6 [EC:3.1.13.-]	-	GO:0003824//catalytic activity	GO:0044237//cellular metabolic process	exosome component 10-like isoform X1	C1	darkmagenta	2	5
	Glyma.17G194400	UP	K12446|1|0.0|2029|gmx:100787860|L-arabinokinase [EC:2.7.1.46]	GO:0005737//cytoplasm	GO:0005524//ATP binding	GO:0016310//phosphorylation	L-arabinokinase-like isoform 1	C2	darkslateblue	3	3
	Glyma.17G202700	UP	K10144|1|3e-173|607|gmx:100812023|RING finger and CHY zinc finger domain-containing protein 1 [EC:6.3.2.19]	-	GO:0008270//zinc ion binding	-	RING finger and CHY zinc finger domain-containing protein 1-like isoform X1	C1	antiquewhite2	3	3
	Glyma.17G203500	DOWN	-	-	-	-	hypothetical protein PHAVU_001G056100g	C8	greenyellow	3	3
	Glyma.17G208400	UP	K11498|1|0.0|2428|gmx:100813718|centromeric protein E	GO:0043234//protein complex	GO:0000166//nucleotide binding	-	centromere-associated protein E isoform X2	C1	darkslateblue	3	3
	Glyma.17G215200	UP	K11422|1|2e-30|134|smo:SELMODRAFT_438147|histone-lysine N-methyltransferase SETD1 [EC:2.1.1.43];K09188|3|2e-26|120|cme:CMD005C|histone-lysine N-methyltransferase MLL3 [EC:2.1.1.43];K11423|4|9e-22|105|vcn:VOLCADRAFT_65215|histone-lysine N-methyltransferase SETD2 [EC:2.1.1.43]	-	-	-	uncharacterized protein LOC100816713 isoform X1	C1	darkslateblue	3	3
	Glyma.17G220700	UP	K11855|1|0.0|723|vvi:100246913|ubiquitin carboxyl-terminal hydrolase 36/42 [EC:3.1.2.15]	-	-	-	ubiquitin carboxyl-terminal hydrolase 19-like isoform X1	C1	darkslateblue	4	2
	Glyma.17G222600	UP	K12199|1|4e-11|69.7|smo:SELMODRAFT_423905|vacuolar protein sorting-associated protein VTA1;K01115|2|9e-11|68.6|vcn:VOLCADRAFT_99471|phospholipase D [EC:3.1.4.4];K14709|5|4e-09|63.2|vcn:VOLCADRAFT_104214|solute carrier family 39 (zinc transporter), member 1/2/3	-	-	-	formin-like protein 18-like	C1	darkslateblue	4	2
	Glyma.17G226400	UP	K10357|1|5e-30|89.0|aly:ARALYDRAFT_887631|myosin V;K03165|4|1e-26|76.3|ota:Ot06g03550|DNA topoisomerase III [EC:5.99.1.2]	-	-	-	myosin-15-like isoform X1	C1	na	3	2
	Glyma.17G226800	UP	K00599|1|3e-51|201|osa:4331587|[EC:2.1.1.-]	-	-	-	uncharacterized protein LOC100789229	C2	darkslateblue	3	2
	Glyma.17G231300	UP	K01889|1|0.0|610|aly:ARALYDRAFT_912388|phenylalanyl-tRNA synthetase alpha chain [EC:6.1.1.20]	GO:0005737//cytoplasm	GO:0005524//ATP binding	GO:0006432//phenylalanyl-tRNA aminoacylation	probable phenylalanine--tRNA ligase alpha subunit [Prunus mume]	C2	darkslateblue	3	2
	Glyma.17G233200	UP	K11498|1|1e-139|496|gmx:100813718|centromeric protein E	-	-	-	centromere-associated protein E-like	C2	darkslateblue	3	2
	Glyma.17G233400	UP	-	-	-	-	phytosulfokines 3-like precursor	C7	greenyellow	3	2
	Glyma.17G239500	UP	K10395|1|0.0|2028|gmx:100786770|kinesin family member 4/7/21/27	GO:0005875//microtubule associated complex	GO:0005524//ATP binding	GO:0007018//microtubule-based movement	chromosome-associated kinesin KIF4A-like isoform X1	C2	darkslateblue	2	0
	Glyma.17G242000	UP	K08790|1|0.0|965|mtr:MTR_1g019340|serine/threonine kinase 38 [EC:2.7.11.1]	GO:0005829//cytosol	GO:0005524//ATP binding	GO:0006468//protein phosphorylation	serine/threonine-protein kinase tricorner	C1	darkmagenta	2	0
	Glyma.17G245000	UP	-	-	-	-	uncharacterized protein LOC100801978 isoform X1	C7	darkslateblue	1	0
	Glyma.17G247000	UP	-	-	-	-	uncharacterized protein LOC102665947	C1	darkslateblue	1	0
	Glyma.17G248400	UP	K01404|1|0.0|1412|gmx:100808350|leishmanolysin [EC:3.4.24.36]	GO:0016020//membrane	GO:0004222//metalloendopeptidase activity	GO:0007155//cell adhesion	uncharacterized protein LOC100808350	C1	darkmagenta	1	0
	Glyma.17G255500	UP	K11450|1|0.0|947|ppp:PHYPADRAFT_169206|lysine-specific histone demethylase 1 [EC:1.-.-.-]	GO:0005634//nucleus	GO:0016491//oxidoreductase activity	GO:0006351//transcription, DNA-dependent	uncharacterized protein LOC100779479 isoform X10	C1	darkmagenta	0	0
	Glyma.17G256000	UP	-	-	-	-	uncharacterized protein LOC100811920	C6	greenyellow	0	0
	Glyma.17G259000	UP	-	-	-	-	synaptotagmin-2-like isoform X1	C2	darkslateblue	0	0
	Glyma.17G259300	UP	K03128|1|7e-09|61.2|smo:SELMODRAFT_402861|transcription initiation factor TFIID subunit 2;K12821|2|1e-07|57.4|ppp:PHYPADRAFT_168393|pre-mRNA-processing factor 40	-	-	-	kinesin-related protein 12-like	C10	darkturquoise	0	0
	Glyma.18G001800	UP	-	-	-	-	uncharacterized protein LOC100786123	C1	antiquewhite2	0	0
	Glyma.18G003800	UP	K10400|1|4e-108|391|bdi:100844828|kinesin family member 15	-	-	-	kinesin-like protein KIN12B-like	C2	na	0	0
	Glyma.18G008100	UP	K14308|1|1e-175|614|gmx:100791608|nuclear pore complex protein Nup54;K14297|4|3e-16|85.1|pop:POPTR_772123|nuclear pore complex protein Nup98-Nup96	GO:0005643//nuclear pore	-	-	nuclear pore complex protein nup54-like	C1	darkslateblue	0	0
	Glyma.18G013300	UP	K13150|1|0.0|1007|gmx:100806262|coilin	-	-	-	DNA ligase 1-like isoform X2	C1	darkmagenta	0	0
	Glyma.18G015600	UP	K15334|1|2e-123|441|mtr:MTR_3g086950|multisite-specific tRNA:(cytosine-C5)-methyltransferase [EC:2.1.1.202]	-	-	-	tRNA (cytosine(34)-C(5))-methyltransferase-like isoform X2	C2	darkslateblue	2	0
	Glyma.18G017300	UP	-	-	-	-	oxidation resistance protein 1	C1	darkslateblue	2	0
	Glyma.18G017600	UP	K05677|1|1e-92|340|cme:CMC011C|ATP-binding cassette, subfamily D (ALD), member 3	-	-	-	ABC transporter D family member 1-like	C2	darkslateblue	2	0
	Glyma.18G019700	UP	K12875|1|0.0|1410|gmx:100786288|apoptotic chromatin condensation inducer in the nucleus	-	GO:0003676//nucleic acid binding	-	apoptotic chromatin condensation inducer in the nucleus-like	C1	darkmagenta	0	0
	Glyma.18G021300	UP	-	-	-	-	WEB family protein At2g40480-like	C7	plum3	0	0
	Glyma.18G025500	UP	K12447|1|2e-09|63.2|olu:OSTLU_51241|UDP-sugar pyrophosphorylase [EC:2.7.7.64]	-	GO:0016779//nucleotidyltransferase activity	GO:0008152//metabolic process	uncharacterized protein LOC100788781 isoform X1	C1	darkslateblue	0	1
	Glyma.18G027000	UP	K15683|1|0.0|1868|gmx:100788262|NF-X1-type zinc finger protein NFXL1	GO:0005634//nucleus	GO:0003700//sequence-specific DNA binding transcription factor activity	GO:0006355//regulation of transcription, DNA-dependent	NF-X1-type zinc finger protein NFXL2-like	C1	darkmagenta	0	1
	Glyma.18G032000	UP	-	-	-	-	guanylyl cyclase	C1	darkslateblue	0	0
	Glyma.18G037700	UP	K11672|1|0.0|1463|gmx:100808396|actin-related protein 5	-	-	-	actin-related protein 5-like isoform X1	C1	na	0	0
	Glyma.18G037800	UP	K03364|1|0.0|673|zma:100193750|cell division cycle 20-like protein 1, cofactor of APC complex	-	-	-	protein FIZZY-RELATED 3-like	C2	darkslateblue	0	0
	Glyma.18G039000	UP	-	-	GO:0004252//serine-type endopeptidase activity	GO:0006508//proteolysis	protease Do-like 7-like	C1	plum3	0	0
	Glyma.18G044300	UP	K06694|1|3e-12|62.8|sbi:SORBI_01g007540|26S proteasome non-ATPase regulatory subunit 10	-	-	-	ankyrin repeat domain-containing protein EMB506, chloroplastic-like	C2	darkslateblue	1	0
	Glyma.18G044600	UP	K01262|1|0.0|837|olu:OSTLU_47051|Xaa-Pro aminopeptidase [EC:3.4.11.9];K11323|2|2e-10|67.0|vcn:VOLCADRAFT_121342|histone arginine demethylase JMJD6 [EC:1.14.11.-]	-	-	GO:0009987//cellular process	FACT complex subunit SPT16-like isoform X2	C1	darkmagenta	1	0
	Glyma.18G045800	UP	K12864|1|0.0|1025|gmx:100788964|beta-catenin-like protein 1	-	-	-	beta-catenin-like protein 1-like	C1	darkslateblue	1	0
	Glyma.18G048900	UP	K03654|1|0.0|1843|gmx:100797777|ATP-dependent DNA helicase RecQ [EC:3.6.4.12]	-	-	-	ATP-dependent DNA helicase Q-like SIM-like	C2	darkslateblue	1	0
	Glyma.18G050100	UP	-	-	-	-	hypothetical protein PHAVU_006G081100g	C1	darkslateblue	1	0
	Glyma.18G053700	UP	K01411|1|0.0|2093|gmx:100797049|nardilysin [EC:3.4.24.61]	-	-	-	nardilysin-like	C1	darkslateblue	1	0
	Glyma.18G058700	UP	-	-	-	-	rab3 GTPase-activating protein catalytic subunit-like isoform X2	C1	darkslateblue	1	0
	Glyma.18G061900	UP	-	-	-	-	U-box domain-containing protein 44-like	C1	na	2	0
	Glyma.18G062100	UP	-	-	-	-	uncharacterized protein LOC102660067	C3	firebrick4	2	0
	Glyma.18G062300	UP	K01115|1|5e-16|85.9|vcn:VOLCADRAFT_99471|phospholipase D [EC:3.1.4.4];K01051|5|4e-13|76.3|gmx:100776781|pectinesterase [EC:3.1.1.11]	-	-	-	uncharacterized protein LOC100776148	C2	darkslateblue	2	0
	Glyma.18G063500	UP	-	-	GO:0008270//zinc ion binding	-	uncharacterized protein LOC100808567 isoform X1	C6	coral2	3	0
	Glyma.18G063700	UP	-	-	-	-	hypothetical protein PHAVU_006G067400g	C11	greenyellow	3	0
	Glyma.18G067000	UP	K05768|1|0.0|856|vvi:100254775|gelsolin	-	-	-	villin-1-like isoform X1	C2	darkslateblue	3	0
	Glyma.18G069300	UP	K14509|1|1e-171|253|mtr:MTR_1g079790|ethylene receptor [EC:2.7.13.-]	GO:0005789//endoplasmic reticulum membrane	GO:0000156//phosphorelay response regulator activity	GO:0035556//intracellular signal transduction	protein EIN4-like [Cicer arietinum]	C1	darkslateblue	3	0
	Glyma.18G074300	UP	K12199|1|2e-08|60.5|gmx:100783739|vacuolar protein sorting-associated protein VTA1;K13095|2|9e-08|58.5|pop:POPTR_423773|splicing factor 1;K15174|3|6e-07|55.8|mtr:MTR_8g014460|RNA polymerase II-associated factor 1	-	-	-	uncharacterized protein LOC100805568 isoform X1	C1	na	3	0
	Glyma.18G075000	UP	K14835|1|0.0|868|vvi:100265196|ribosomal RNA methyltransferase Nop2 [EC:2.1.1.-]	-	GO:0008757//S-adenosylmethionine-dependent methyltransferase activity	GO:0006364//rRNA processing	putative ribosomal RNA methyltransferase NOP2-like	C1	darkslateblue	3	0
	Glyma.18G085500	UP	K01126|1|2e-22|106|smo:SELMODRAFT_108000|glycerophosphoryl diester phosphodiesterase [EC:3.1.4.46]	-	GO:0008081//phosphoric diester hydrolase activity	GO:0044710	probable glycerophosphoryl diester phosphodiesterase 2-like	C1	darkslateblue	3	0
	Glyma.18G085900	UP	K15078|1|2e-113|409|vvi:100250139|structure-specific endonuclease subunit SLX1 [EC:3.6.1.-];K15271|4|5e-91|335|rcu:RCOM_1095670|ATP-dependent DNA helicase HFM1/MER3 [EC:3.6.4.12]	-	-	-	pentatricopeptide repeat-containing protein At4g33990-like isoform X1	C2	na	3	0
	Glyma.18G087000	UP	K13457|1|2e-117|421|vvi:100252764|disease resistance protein RPM1	-	GO:0043531//ADP binding	GO:0006952//defense response	disease resistance protein RPM1-like	C2	lightpink3	3	0
	Glyma.18G092000	UP	K14404|1|2e-06|52.8|olu:OSTLU_30295|cleavage and polyadenylation specificity factor subunit 4	-	-	-	zinc finger CCCH domain-containing protein 65-like	C1	lightpink3	3	0
	Glyma.18G092600	UP	K00700|1|2e-131|468|pop:POPTR_761599|1,4-alpha-glucan branching enzyme [EC:2.4.1.18]	-	GO:0004553//hydrolase activity, hydrolyzing O-glycosyl compounds	GO:0005978//glycogen biosynthetic process	1,4-alpha-glucan-branching enzyme 3, chloroplastic/amyloplastic-like isoform X1	C2	darkslateblue	3	0
	Glyma.18G095400	UP	K11723|1|0.0|1296|gmx:100799455|bromodomain-containing protein 7/9	-	-	-	uncharacterized protein LOC100793896	C1	darkmagenta	3	0
	Glyma.18G101600	UP	K13181|1|0.0|1131|pop:POPTR_761509|ATP-dependent RNA helicase DDX27 [EC:3.6.4.13]	-	GO:0003676//nucleic acid binding	-	DEAD-box ATP-dependent RNA helicase 28-like	C1	darkmagenta	1	0
	Glyma.18G107900	UP	K11000|1|0.0|3747|gmx:100784105|callose synthase [EC:2.4.1.-]	GO:0000148//1,3-beta-D-glucan synthase complex	GO:0003843//1,3-beta-D-glucan synthase activity	GO:0006075//(1->3)-beta-D-glucan biosynthetic process	callose synthase 7-like isoform X1	C1	na	1	2
	Glyma.18G109000	UP	K05933|1|2e-17|90.5|gmx:100793294|aminocyclopropanecarboxylate oxidase [EC:1.14.17.4]	-	-	-	uncharacterized protein LOC100812339 isoform X1	C1	lightpink3	1	2
	Glyma.18G125300	UP	K01176|1|7e-40|164|ppp:PHYPADRAFT_60178|alpha-amylase [EC:3.2.1.1]	-	-	-	alpha-amylase 3, chloroplastic-like	C1	darkslateblue	2	2
	Glyma.18G135400	UP	K12391|1|4e-112|404|mtr:MTR_5g034780|AP-1 complex subunit gamma-1	GO:0044444//cytoplasmic part	-	GO:0006810//transport	AP-1 complex subunit gamma-2-like isoform X2	C2	na	2	2
	Glyma.18G136900	UP	K12896|1|1e-95|348|gmx:100813882|splicing factor, arginine/serine-rich 7	-	GO:0008270//zinc ion binding	-	uncharacterized protein LOC100776329 isoform X1	C1	darkslateblue	2	2
	Glyma.18G139000	UP	-	-	-	-	uncharacterized protein LOC100781672 isoform X1	C2	darkslateblue	2	2
	Glyma.18G142500	UP	K08244|1|0.0|2184|vvi:100246568|alpha-glucan, water dikinase [EC:2.7.9.4]	-	GO:0004673//protein histidine kinase activity	GO:0016310//phosphorylation	alpha-glucan water dikinase, chloroplastic-like isoform X1	C11	orange	3	1
	Glyma.18G142700	UP	K09498|1|1e-31|136|gmx:100811946|T-complex protein 1 subunit zeta;K12606|4|6e-29|91.3|gmx:100801266|CCR4-NOT transcription complex subunit 9	GO:0005737//cytoplasm	GO:0005524//ATP binding	GO:0006457//protein folding	uncharacterized protein LOC102664939 isoform X1	C1	lightsteelblue1	3	0
	Glyma.18G143400	UP	K03130|1|5e-51|192|gmx:100781563|transcription initiation factor TFIID subunit 5	GO:0005634//nucleus	GO:0000166//nucleotide binding	GO:0045132//meiotic chromosome segregation	transcription initiation factor TFIID subunit 5-like	C2	lightsteelblue1	3	0
	Glyma.18G143900	UP	K15174|1|1e-17|91.3|rcu:RCOM_1489440|RNA polymerase II-associated factor 1	-	-	-	arginine/serine-rich protein PNISR-like isoform X3	C1	darkmagenta	3	0
	Glyma.18G146400	UP	-	-	GO:0008270//zinc ion binding	-	uncharacterized protein LOC100803776	C1	lightpink3	3	0
	Glyma.18G152800	DOWN	-	-	-	-	uncharacterized protein LOC100807266	C3	darkgreen	2	1
	Glyma.18G153300	UP	K01147|1|4e-70|264|ota:Ot09g04200|exoribonuclease II [EC:3.1.13.1];K12585|3|4e-22|105|ath:AT2G17510|exosome complex exonuclease DIS3/RRP44 [EC:3.1.13.-]	-	-	-	ribonuclease II, chloroplastic/mitochondrial-like isoform X1	C2	darkslateblue	2	1
	Glyma.18G156900	UP	K12126|1|6e-12|71.6|ath:AT1G09530|phytochrome-interacting factor 3;K13422|3|1e-06|54.3|rcu:RCOM_0864470|transcription factor MYC2;K10863|4|2e-06|53.5|aly:ARALYDRAFT_486946|aprataxin [EC:3.-.-.-]	-	-	-	transcription factor bHLH78-like isoform X1	C7	darkolivegreen4	4	3
	Glyma.18G158800	UP	-	-	-	-	uncharacterized protein LOC100783278 isoform X1	C6	orange	4	3
	Glyma.18G169600	UP	K14486|1|8e-12|72.8|aly:ARALYDRAFT_488981|auxin response factor;K04498|3|2e-11|71.2|ppp:PHYPADRAFT_10108|E1A/CREB-binding protein [EC:2.3.1.48];K15168|4|1e-10|68.9|gmx:100801664|mediator of RNA polymerase II transcription subunit 25	-	-	-	uncharacterized protein LOC100819248 isoform X7	C1	darkslateblue	4	3
	Glyma.18G176400	UP	K08332|1|6e-22|104|vcn:VOLCADRAFT_41528|vacuolar protein 8;K14431|4|2e-17|89.0|aly:ARALYDRAFT_311885|transcription factor TGA;K09561|5|3e-07|55.5|vcn:VOLCADRAFT_67840|STIP1 homology and U-box containing protein 1 [EC:6.3.2.19]	-	-	-	U-box domain-containing protein 13-like [Cicer arietinum]	C1	darkslateblue	2	1
	Glyma.18G181200	UP	K11978|1|0.0|1147|ppp:PHYPADRAFT_127907|E3 ubiquitin-protein ligase UBR3 [EC:6.3.2.19];K10625|2|1e-27|125|ppp:PHYPADRAFT_69230|E3 ubiquitin-protein ligase UBR1 [EC:6.3.2.19]	-	GO:0016874//ligase activity	-	E3 ubiquitin-protein ligase UBR3-like isoform X1	C1	darkmagenta	2	1
	Glyma.18G182500	UP	K14494|1|3e-45|182|ppp:PHYPADRAFT_235432|DELLA protein	-	-	GO:0006351//transcription, DNA-dependent	scarecrow-like protein 9-like isoform X2	C1	darkslateblue	2	1
	Glyma.18G183400	UP	-	-	-	-	LCR [Medicago truncatula]	C7	greenyellow	2	1
	Glyma.18G199400	UP	-	-	GO:0003725//double-stranded RNA binding	-	hypothetical protein PHAVU_008G105400g	C1	darkmagenta	1	0
	Glyma.18G203500	DOWN	-	-	-	-	late embryogenesis abundant protein B19.3-like	C8	darkturquoise	1	0
	Glyma.18G203900	UP	-	GO:0005643//nuclear pore	GO:0008565//protein transporter activity	GO:0006886//intracellular protein transport	importin-11-like isoform X1	C1	darkslateblue	2	3
	Glyma.18G210100	UP	K13210|1|4e-13|75.5|sbi:SORBI_04g007950|far upstream element-binding protein;K13217|2|2e-12|72.8|ath:AT5G46400|pre-mRNA-processing factor 39	-	-	-	ADP-ribosylation factor-binding protein GGA1-like	C1	darkmagenta	1	3
	Glyma.18G212800	UP	K04688|1|0.0|696|rcu:RCOM_1058560|p70 ribosomal S6 kinase [EC:2.7.11.1];K08282|2|0.0|655|osa:4332748|non-specific serine/threonine protein kinase [EC:2.7.11.1];K08286|4|0.0|635|ath:AT3G08730|protein-serine/threonine kinase [EC:2.7.11.-]	GO:0005840//ribosome	GO:0004697//protein kinase C activity	GO:0006468//protein phosphorylation	uncharacterized protein LOC100805922	C1	antiquewhite2	2	2
	Glyma.18G216100	UP	K09291|1|6e-12|71.6|rcu:RCOM_1128370|nucleoprotein TPR;K09313|5|2e-11|70.1|smo:SELMODRAFT_173154|homeobox protein cut-like	-	-	-	WEB family protein At4g27595, chloroplastic-like isoform X2	C2	darkslateblue	2	2
	Glyma.18G217000	UP	K13415|1|2e-80|299|sbi:SORBI_03g032990|protein brassinosteroid insensitive 1 [EC:2.7.10.1 2.7.11.1]	GO:0016021//integral to membrane	GO:0005524//ATP binding	GO:0055114//oxidation-reduction process	probable LRR receptor-like serine/threonine-protein kinase At1g06840-like isoformX2	C6	antiquewhite2	2	2
	Glyma.18G221600	UP	K10398|1|1e-60|233|bdi:100829843|kinesin family member 11	GO:0005875//microtubule associated complex	GO:0005524//ATP binding	GO:0007018//microtubule-based movement	armadillo repeat-containing kinesin-like protein 2-like	C1	darkslateblue	2	3
	Glyma.18G223300	UP	-	-	-	-	uncharacterized protein LOC100782030	C1	darkmagenta	2	3
	Glyma.18G226200	UP	-	-	GO:0008168//methyltransferase activity	GO:0032259//methylation	probable methyltransferase PMT16-like	C6	coral2	2	3
	Glyma.18G229300	UP	K00028|1|0.0|995|gmx:100806545|malate dehydrogenase (decarboxylating) [EC:1.1.1.39]	GO:0009507//chloroplast	GO:0004471//malate dehydrogenase (decarboxylating) activity	GO:0006108//malate metabolic process	NAD-dependent malic enzyme 59 kDa isoform, mitochondrial-like isoform 1	C1	darkslateblue	2	1
	Glyma.18G232700	UP	-	-	-	-	uncharacterized protein LOC102664860	C11	greenyellow	2	1
	Glyma.18G234700	UP	K11647|1|0.0|3183|vvi:100249945|SWI/SNF-related matrix-associated actin-dependent regulator of chromatin subfamily A member 2/4 [EC:3.6.4.-]	GO:0005634//nucleus	GO:0003677//DNA binding	GO:0006355//regulation of transcription, DNA-dependent	ATP-dependent helicase BRM-like isoform X1	C1	darkmagenta	2	1
	Glyma.18G235800	UP	-	-	-	-	protein RIC1 homolog isoform 1	C1	darkslateblue	2	1
	Glyma.18G239200	UP	K09291|1|7e-13|74.7|sbi:SORBI_04g028320|nucleoprotein TPR	-	-	-	golgin candidate 3-like	C1	darkmagenta	2	1
	Glyma.18G239500	UP	K08653|1|3e-06|52.8|olu:OSTLU_40456|membrane-bound transcription factor site-1 protease [EC:3.4.21.112]	-	GO:0042802//identical protein binding	GO:0043086//negative regulation of catalytic activity	subtilisin-like protease-like	C8	greenyellow	2	1
	Glyma.18G240600	UP	K08876|1|0.0|1561|gmx:100782748|SCY1-like	-	-	-	N-terminal kinase-like protein-like	C1	darkmagenta	2	0
	Glyma.18G242100	DOWN	-	-	-	-	uncharacterized protein LOC100788783	C8	greenyellow	2	0
	Glyma.18G246800	UP	K11323|1|3e-08|59.7|vcn:VOLCADRAFT_121342|histone arginine demethylase JMJD6 [EC:1.14.11.-];K03006|5|3e-06|53.1|bdi:100841250|DNA-directed RNA polymerase II subunit RPB1 [EC:2.7.7.6]	-	-	-	formin-like protein 1-like	C1	plum3	1	0
	Glyma.18G248200	UP	K11294|1|1e-20|101|zma:100273020|nucleolin;K11323|4|2e-17|90.5|vcn:VOLCADRAFT_121342|histone arginine demethylase JMJD6 [EC:1.14.11.-]	-	GO:0097159//organic cyclic compound binding	-	nucleolin-like isoform X1	C1	darkmagenta	1	0
	Glyma.18G250000	UP	-	-	GO:0008233//peptidase activity	-	Full=Subtilisin-like protease Glyma18g48580; Contains	C1	darkslateblue	1	0
	Glyma.18G250700	UP	K08653|1|9e-06|50.8|bdi:100822086|membrane-bound transcription factor site-1 protease [EC:3.4.21.112]	-	GO:0042802//identical protein binding	GO:0043086//negative regulation of catalytic activity	Full=Subtilisin-like protease Glyma18g48580; Contains	C7	plum3	1	0
	Glyma.18G251900	UP	K01115|1|3e-09|62.4|vcn:VOLCADRAFT_99471|phospholipase D [EC:3.1.4.4]	-	-	-	uncharacterized protein LOC778134	C1	darkmagenta	1	2
	Glyma.18G255000	UP	K13024|1|0.0|1551|gmx:100776866|inositol hexakisphosphate/diphosphoinositol-pentakisphosphate kinase [EC:2.7.4.21 2.7.4.24]	-	GO:0016301//kinase activity	GO:0016310//phosphorylation	inositol hexakisphosphate and diphosphoinositol-pentakisphosphate kinase-like isoform X1	C1	darkslateblue	3	5
	Glyma.18G259000	UP	-	GO:0005622//intracellular	-	-	uncharacterized protein LOC100785051 isoform X1	C10	darkmagenta	3	5
	Glyma.18G259300	UP	K01115|1|1e-07|56.6|vcn:VOLCADRAFT_99471|phospholipase D [EC:3.1.4.4];K14325|3|2e-07|55.8|osa:4325394|RNA-binding protein with serine-rich domain 1;K15174|4|3e-07|55.1|gmx:100797526|RNA polymerase II-associated factor 1	-	-	-	transcription factor HB29-like	C1	darkslateblue	3	5
	Glyma.18G266400	UP	K12811|1|7e-09|62.0|vcn:VOLCADRAFT_59325|ATP-dependent RNA helicase DDX46/PRP5 [EC:3.6.4.13]	-	-	-	protein RIK-like isoform X1	C1	darkmagenta	1	1
	Glyma.18G269100	UP	-	-	-	-	uncharacterized FCP1 homology domain-containing protein C1271.03c-like isoform X2	C1	darkslateblue	1	0
	Glyma.18G272800	UP	K04733|1|5e-51|201|ath:AT5G38990|interleukin-1 receptor-associated kinase 4 [EC:2.7.11.1];K05658|3|2e-38|159|vvi:100262734|ATP-binding cassette, subfamily B (MDR/TAP), member 1;K00924|4|3e-38|158|ath:AT3G55450|[EC:2.7.1.-]	-	GO:0004672//protein kinase activity	GO:0006468//protein phosphorylation	receptor-like protein kinase ANXUR2-like	C1	darkslateblue	1	0
	Glyma.18G276200	UP	K10908|1|0.0|1955|gmx:100777921|DNA-directed RNA polymerase, mitochondrial [EC:2.7.7.6]	GO:0005739//mitochondrion	GO:0003899//DNA-directed RNA polymerase activity	GO:0048481//ovule development	DNA-directed RNA polymerase 2B, chloroplastic/mitochondrial-like isoform X1	C1	na	1	0
	Glyma.18G277700	UP	-	-	-	-	putative defensin-like protein 244-like	C7	greenyellow	1	0
	Glyma.18G278900	UP	K00318|1|0.0|982|gmx:100799876|proline dehydrogenase [EC:1.5.99.8]	-	GO:0004657//proline dehydrogenase activity	GO:0006537//glutamate biosynthetic process	proline dehydrogenase 1, mitochondrial	C1	darkslateblue	1	0
	Glyma.18G279500	UP	K03350|1|0.0|1454|gmx:100801615|anaphase-promoting complex subunit 3	GO:0009504//cell plate	-	GO:0007276//gamete generation	cell division cycle protein 27 homolog B-like	C1	darkslateblue	1	0
	Glyma.18G281500	UP	K13459|1|5e-56|218|vvi:100254298|disease resistance protein RPS2;K13460|2|2e-54|213|ath:AT1G12220|disease resistance protein RPS5	-	-	-	probable disease resistance protein At5g63020-like isoform X1	C1	darkslateblue	1	0
	Glyma.18G281700	UP	K13459|1|2e-57|223|vvi:100254298|disease resistance protein RPS2;K13460|2|8e-56|218|ath:AT1G12220|disease resistance protein RPS5	-	-	-	probable disease resistance protein At4g27220-like	C1	lightpink3	1	0
	Glyma.18G282700	UP	K11380|1|2e-32|139|ppp:PHYPADRAFT_27586|NuA3 HAT complex component NTO1;K08737|2|4e-11|68.9|gmx:100811104|DNA mismatch repair protein MSH6;K11267|3|4e-10|65.9|gmx:100775397|sister chromatid cohesion protein PDS5;K14437|4|2e-09|63.2|cme:CMQ215C|chromodomain-helicase-DNA-binding protein 7 [EC:3.6.4.12]	-	GO:0046872//metal ion binding	GO:0032259//methylation	histone-lysine N-methyltransferase ATX2-like	C1	darkslateblue	0	0
	Glyma.18G283100	UP	K00924|1|1e-83|309|ath:AT5G22850|[EC:2.7.1.-];K01379|3|9e-07|53.9|cme:CMN194C|cathepsin D [EC:3.4.23.5]	-	GO:0004190//aspartic-type endopeptidase activity	GO:0006508//proteolysis	aspartic proteinase-like protein 2-like	C1	darkmagenta	0	0
	Glyma.18G283900	UP	K15363|1|0.0|998|gmx:100793881|fanconi-associated nuclease 1	-	-	-	fanconi-associated nuclease 1 homolog isoform X3	C1	darkslateblue	0	0
	Glyma.18G290200	UP	K03131|1|0.0|717|gmx:100783444|transcription initiation factor TFIID subunit 6	GO:0005634//nucleus	GO:0003743//translation initiation factor activity	GO:0006413//translational initiation	transcription initiation factor TFIID subunit 6-like, partial	C1	darkslateblue	0	0
	Glyma.18G290700	UP	-	-	-	-	hypothetical protein PHAVU_008G011200g	C2	darkslateblue	0	0
	Glyma.18G291300	UP	-	-	-	-	LCR [Medicago truncatula]	C6	greenyellow	0	0
	Glyma.18G292900	UP	K10747|1|8e-143|507|vvi:100256907|DNA ligase 1 [EC:6.5.1.1]	-	-	-	DNA ligase 1-like isoform X2	C1	na	0	0
	Glyma.18G295000	UP	-	-	-	-	chloroplastic group IIA intron splicing facilitator CRS1, chloroplastic-like isoform X2	C2	darkslateblue	0	0
	Glyma.18G297900	UP	-	-	-	-	HEAT repeat 5B-like protein [Medicago truncatula]	C1	darkslateblue	0	0
	Glyma.19G004700	UP	K12418|1|2e-07|58.2|cre:CHLREDRAFT_32523|fatty acid desaturase (delta-4 desaturase) [EC:1.14.19.-];K01051|3|6e-07|56.2|gmx:100776781|pectinesterase [EC:3.1.1.11];K14325|4|2e-06|54.7|osa:4325394|RNA-binding protein with serine-rich domain 1;K02140|5|2e-06|54.3|ota:Ot10g02310|F-type H+-transporting ATPase subunit g [EC:3.6.3.14]	-	-	-	uncharacterized protein LOC101510100 isoform X1 [Cicer arietinum]	C2	darkslateblue	1	0
	Glyma.19G004800	DOWN	K13171|1|3e-07|54.3|ath:AT2G29210|serine/arginine repetitive matrix protein 1;K14325|3|6e-07|47.4|sbi:SORBI_03g046480|RNA-binding protein with serine-rich domain 1;K01115|5|1e-06|46.6|vcn:VOLCADRAFT_99471|phospholipase D [EC:3.1.4.4]	-	-	-	oleosin 5-like	C4	greenyellow	1	1
	Glyma.19G007300	UP	K08835|1|1e-148|526|ppp:PHYPADRAFT_119152|oxidative-stress responsive protein 1 [EC:2.7.11.1];K08282|3|1e-109|396|olu:OSTLU_2417|non-specific serine/threonine protein kinase [EC:2.7.11.1];K08839|5|9e-51|201|olu:OSTLU_35807|serine/threonine kinase 25 [EC:2.7.11.22]	GO:0005886//plasma membrane	GO:0005524//ATP binding	GO:0006468//protein phosphorylation	serine/threonine-protein kinase fray2-like isoformX1	C1	darkslateblue	1	1
	Glyma.19G007400	UP	K01530|1|0.0|1683|vvi:100259356|phospholipid-translocating ATPase [EC:3.6.3.1];K14802|5|0.0|1453|vvi:100247431|phospholipid-transporting ATPase [EC:3.6.3.1]	GO:0016021//integral to membrane	GO:0005524//ATP binding	GO:0006812//cation transport	putative phospholipid-transporting ATPase 8-like isoform X1	C1	antiquewhite2	1	1
	Glyma.19G009100	DOWN	K00122|1|0.0|768|gmx:100797606|formate dehydrogenase [EC:1.2.1.2]	-	GO:0051287//NAD binding	GO:0055114//oxidation-reduction process	uncharacterized protein LOC100797606 isoform X1	C8	darkslateblue	0	1
	Glyma.19G010200	UP	K11446|1|8e-13|76.3|sbi:SORBI_10g031260|histone demethylase JARID1 [EC:1.14.11.-];K10896|4|3e-11|70.9|cme:CML313C|fanconi anemia group M protein	-	-	-	methyl-CpG-binding domain-containing protein 9-like isoform X1	C1	na	0	1
	Glyma.19G014000	UP	-	-	-	-	chloroplastic group IIA intron splicing facilitator CRS1, chloroplastic-like	C1	darkslateblue	0	1
	Glyma.19G016400	UP	K05658|1|0.0|2011|mtr:MTR_6g009200|ATP-binding cassette, subfamily B (MDR/TAP), member 1	GO:0016021//integral to membrane	GO:0042626//ATPase activity, coupled to transmembrane movement of substances	GO:0055085//transmembrane transport	hypothetical protein PHAVU_004G023100g	C1	na	0	1
	Glyma.19G019200	UP	K01535|1|0.0|1587|vvi:100241576|H+-transporting ATPase [EC:3.6.3.6]	GO:0016021//integral to membrane	GO:0019829//cation-transporting ATPase activity	GO:0006754//ATP biosynthetic process	plasma membrane ATPase 1-like	C6	coral2	0	3
	Glyma.19G019300	UP	K15199|1|9e-89|327|aly:ARALYDRAFT_475365|general transcription factor 3C polypeptide 1	-	-	-	uncharacterized protein LOC100814813 isoform X3	C2	darkslateblue	0	3
	Glyma.19G020400	UP	K14555|1|1e-11|70.1|sbi:SORBI_06g027070|U3 small nucleolar RNA-associated protein 13;K03130|3|1e-10|67.0|ppp:PHYPADRAFT_215697|transcription initiation factor TFIID subunit 5	-	-	-	TAF5-like RNA polymerase II p300/CBP-associated factor-associated factor 65 kDa subunit 5L-like isoform X1	C1	darkslateblue	0	3
	Glyma.19G023400	UP	K03798|1|6e-21|100|rcu:RCOM_0340700|cell division protease FtsH [EC:3.4.24.-];K15198|2|8e-20|96.7|mtr:MTR_8g091830|transcription factor TFIIIB component B'';K15271|3|6e-18|90.5|rcu:RCOM_1095670|ATP-dependent DNA helicase HFM1/MER3 [EC:3.6.4.12]	-	-	-	pentatricopeptide repeat-containing protein At5g39680-like isoform X1	C1	darkslateblue	0	3
	Glyma.19G029000	UP	K06672|1|0.0|1172|gmx:100792021|cohesin loading factor subunit SCC2	-	-	-	nipped-B-like protein A-like	C1	darkslateblue	0	2
	Glyma.19G029100	UP	K06672|1|0.0|1710|gmx:100792021|cohesin loading factor subunit SCC2	-	-	-	nipped-B-like protein A-like	C1	na	0	2
	Glyma.19G032700	UP	K13144|1|0.0|843|vvi:100265170|integrator complex subunit 7	-	-	-	uncharacterized protein LOC102663354 isoform X1	C1	na	0	2
	Glyma.19G041200	UP	-	-	-	-	plectin-like	C1	darkslateblue	0	2
	Glyma.19G042500	UP	-	-	-	-	uncharacterized protein LOC100811822	C5	darkmagenta	0	2
	Glyma.19G043900	UP	K13128|1|1e-130|464|mtr:MTR_082s0041|zinc finger CCHC domain-containing protein 8	-	-	-	uncharacterized protein LOC100782251	C1	na	0	2
	Glyma.19G045200	UP	K01115|1|5e-07|54.7|vcn:VOLCADRAFT_99471|phospholipase D [EC:3.1.4.4];K01051|3|6e-06|51.2|gmx:100776781|pectinesterase [EC:3.1.1.11]	-	-	-	uncharacterized protein LOC100805793 isoform X1	C1	darkslateblue	0	2
	Glyma.19G045700	UP	K15601|1|5e-08|58.5|gmx:100797860|lysine-specific demethylase 3 [EC:1.14.11.-]	-	-	-	uncharacterized protein LOC100780800 isoform X1	C2	darkslateblue	0	2
	Glyma.19G054900	UP	K03013|1|5e-17|89.0|vvi:100258335|DNA-directed RNA polymerases I, II, and III subunit RPABC1;K13459|2|5e-15|82.4|aly:ARALYDRAFT_913954|disease resistance protein RPS2;K13457|3|5e-15|82.4|osa:4342596|disease resistance protein RPM1;K13460|5|2e-14|80.5|ath:AT1G12220|disease resistance protein RPS5	-	GO:0043531//ADP binding	GO:0006952//defense response	TMV resistance protein N-like isoform X2	C1	darkslateblue	1	3
[truncated: 372 more rows]
