# Supplementary material for: Transcriptomic comparison reveals genetic variation potentially underlying seed developmental evolution of soybeans
Source: J Exp Bot. 2018 Aug 3;69(21):5089–104. doi: 10.1093/jxb/ery291 (PMC6184420; doi:10.1093/jxb/ery291)
Supplement: Supplementary Data S12 [file ery291_suppl_data_s12.xlsx]

## Sheet: Sheet1
Dataset S12 Enriched GO terms of the identified DEGs at G15 in soybeans.
UP DEGs	NO.	GO term	Description	P-value
	1	GO:0007018	microtubule-based movement	4.30031e-13
	2	GO:0007017	microtubule-based process	4.40048e-12
	3	GO:0006396	RNA processing	1.80011e-05
	4	GO:0006310	DNA recombination	1.99986e-05
	5	GO:0009987	cellular process	3.90032e-05
	6	GO:0006259	DNA metabolic process	5.19996e-05
	7	GO:0043170	macromolecule metabolic process	0.000110002
	8	GO:0006298	mismatch repair	0.000110002
	9	GO:0044260	cellular macromolecule metabolic process	0.000150003
	10	GO:0006139	nucleobase-containing compound metabolic process	0.000280027
	11	GO:0051273	beta-glucan metabolic process	0.00299985
	12	GO:0006260	DNA replication	0.00390032
	13	GO:0006807	nitrogen compound metabolic process	0.0150003
	14	GO:0006325	chromatin organization	0.0219989
	15	GO:0006397	mRNA processing	0.0229985
	16	GO:0043631	RNA polyadenylation	0.0270023
	17	GO:0016071	mRNA metabolic process	0.0270023
	18	GO:0044237	cellular metabolic process	0.0290001
	19	GO:0046488	phosphatidylinositol metabolic process	0.0290001
	20	GO:0031123	RNA 3'-end processing	0.0290001
	21	GO:0044238	primary metabolic process	0.0470002
	22	GO:0051716	cellular response to stimulus	0.0479954
Down DEGs	1	GO:0055114	oxidation reduction	0.004
	2	GO:0006950	response to stress	0.031
