# Supplementary material for: Transcriptomic comparison reveals genetic variation potentially underlying seed developmental evolution of soybeans
Source: J Exp Bot. 2018 Aug 3;69(21):5089–104. doi: 10.1093/jxb/ery291 (PMC6184420; doi:10.1093/jxb/ery291)
Supplement: Supplementary Data S13 [file ery291_suppl_data_s13.xlsx]

## Sheet: sheet1
Dataset S13 DEGs at G15 in domestication sweeps and QTLs controlling seed weight and oil content.
	Gene_id	cultivated/wild	KEGG	GO Component	GO Function	GO Process	Module Colour	seed weigth-QTL	QTL name	Oil-QTL	QTL name	Annotation	Cluster
62 DEGs in domestication sweep and oil QTL and seed weight QTL	Glyma.01G089500	UP	-	-	-	-	darkslateblue	3	Seed weight 18-1.1,Seed weight 15-2, seed weight 35-10	1	Seed oil 23-2	uncharacterized protein LOC100803220	C1
	Glyma.01G092900	UP	K01530|1|0.0|1713|vvi:100256123|phospholipid-translocating ATPase [EC:3.6.3.1]	-	-	-	na	3	Seed weight 18-1.1,Seed weight 15-2, seed weight 35-10	1	Seed oil 23-2	putative phospholipid-transporting ATPase 9-like	C1
	Glyma.01G186000	UP	K13168|1|0.0|1087|gmx:100792600|splicing factor, arginine/serine-rich 16	-	-	-	darkmagenta	4	Seed weight 18-1.1,Seed weight 15-2,seed weight 29-3,seed weight 30-1	1	Seed oil 37-2	CLK4-associating serine/arginine rich protein-like	C1
	Glyma.01G187200	UP	-	-	GO:0016301//kinase activity;GO:0008081//phosphoric diester hydrolase activity	GO:0016310//phosphorylation;GO:0006629//lipid metabolic process	darkslateblue	4	Seed weight 18-1.1,Seed weight 15-2,seed weight 29-3,seed weight 30-1	1	Seed oil 37-2	PI-PLC X domain-containing protein At5g67130-like isoform X1	C2
	Glyma.01G187400	UP	K02320|1|0.0|2993|gmx:100798779|DNA polymerase alpha subunit A [EC:2.7.7.7]	-	GO:0003887//DNA-directed DNA polymerase activity;GO:0003677//DNA binding;GO:0001882//nucleoside binding;GO:0000166//nucleotide binding	GO:0006260//DNA replication	darkslateblue	4	Seed weight 18-1.1,Seed weight 15-2,seed weight 29-3,seed weight 30-1	1	Seed oil 37-2	DNA polymerase alpha catalytic subunit-like	C2
	Glyma.01G188000	UP	K11430|1|0.0|1714|gmx:100809840|enhancer of zeste [EC:2.1.1.43]	GO:0031519//PcG protein complex	GO:0003727//single-stranded RNA binding;GO:0003682//chromatin binding	GO:0009294//DNA mediated transformation;GO:0009965//leaf morphogenesis;GO:0006349//regulation of gene expression by genetic imprinting;GO:0010228//vegetative to reproductive phase transition of meristem;GO:0045857//negative regulation of molecular function, epigenetic;GO:0016571//histone methylation	darkslateblue	4	Seed weight 18-1.1,Seed weight 15-2,seed weight 29-3,seed weight 30-1	1	Seed oil 37-2	histone-lysine N-methyltransferase CLF-like	C2
	Glyma.01G188400	UP	K09284|1|0.0|988|gmx:100801975|AP2-like factor, euAP2 lineage	GO:0005634//nucleus;GO:0005634//nucleus;GO:0005634//nucleus;GO:0005634//nucleus	GO:0003700//sequence-specific DNA binding transcription factor activity;GO:0003677//DNA binding;GO:0003700//sequence-specific DNA binding transcription factor activity;GO:0003677//DNA binding;GO:0003700//sequence-specific DNA binding transcription factor activity;GO:0003677//DNA binding;GO:0003700//sequence-specific DNA binding transcription factor activity;GO:0003677//DNA binding	GO:0006351//transcription, DNA-dependent;GO:0006355//regulation of transcription, DNA-dependent;GO:0006355//regulation of transcription, DNA-dependent;GO:0006355//regulation of transcription, DNA-dependent;GO:0006355//regulation of transcription, DNA-dependent	darkmagenta	4	Seed weight 18-1.1,Seed weight 15-2,seed weight 29-3,seed weight 30-1	3	Seed oil 37-2,Seed oil 24-21,Seed oil 43-8	floral homeotic protein APETALA 2-like isoform X3	C1
	Glyma.02G184300	UP	K03013|1|4e-106|384|vvi:100258335|DNA-directed RNA polymerases I, II, and III subunit RPABC1;K13457|3|2e-71|269|vvi:100252764|disease resistance protein RPM1	-	-	-	na	1	seed weight 49-8	1	Seed oil 38-3	putative disease resistance protein RGA4-like isoform X1	C11
	Glyma.02G281000	UP	K11367|1|0.0|2932|gmx:100808039|chromodomain-helicase-DNA-binding protein 1 [EC:3.6.4.12]	-	-	-	darkslateblue	3	seed weight 50-12,seed weight 49-9,Seed weight 37-10	2	Seed oil 24-3,cqSeed oil-011	chromodomain-helicase-DNA-binding protein 1-like	C1
	Glyma.03G179400	UP	-	-	-	-	coral2	2	Seed weight per plant 1-4,Seed weight 25-3	1	Seed oil 43-30	-	C5
	Glyma.03G180200	UP	K10661|1|1e-08|60.5|gmx:100811171|E3 ubiquitin-protein ligase MARCH6 [EC:6.3.2.19]	-	-	-	darkmagenta	2	Seed weight per plant 1-4,Seed weight 25-3	1	Seed oil 43-30	uncharacterized protein LOC100783117	C6
	Glyma.05G089300	UP	K12591|1|0.0|1180|gmx:100819332|exosome complex exonuclease RRP6 [EC:3.1.13.-]	-	-	-	darkslateblue	7	Seed weight 50-17,Seed weight 25-1,Seed weight 34-9,Seed weight 36-9,Seed weight 6-4,Seed weight per plant 1-1,Seed weight 36-13	3	Seed oil 38-1,Seed oil 42-3,Seed oil 42-4	exosome component 10-like isoform X1	C1
	Glyma.05G090400	UP	-	-	-	-	darkslateblue	7	Seed weight 50-17,Seed weight 25-1,Seed weight 34-9,Seed weight 36-9,Seed weight 6-4,Seed weight per plant 1-1,Seed weight 36-13	3	Seed oil 38-1,Seed oil 42-3,Seed oil 42-4	uncharacterized protein LOC100807579 isoform X4	C1
	Glyma.05G091200	UP	K09284|1|0.0|1095|gmx:100794096|AP2-like factor, euAP2 lineage	GO:0005634//nucleus	GO:0003677//DNA binding;GO:0003700//sequence-specific DNA binding transcription factor activity	GO:0006355//regulation of transcription, DNA-dependent;GO:0048513//organ development;GO:0009791//post-embryonic development;GO:0048608//reproductive structure development	blue2	7	Seed weight 50-17,Seed weight 25-1,Seed weight 34-9,Seed weight 36-9,Seed weight 6-4,Seed weight per plant 1-1,Seed weight 36-13	3	Seed oil 38-1,Seed oil 42-3,Seed oil 42-4	floral homeotic protein APETALA 2-like isoform X2	C1
	Glyma.05G091600	UP	K13525|1|3e-117|358|gmx:547850|transitional endoplasmic reticulum ATPase	GO:0005886//plasma membrane	GO:0005524//ATP binding;GO:0017111//nucleoside-triphosphatase activity	GO:0007049//cell cycle	na	7	Seed weight 50-17,Seed weight 25-1,Seed weight 34-9,Seed weight 36-9,Seed weight 6-4,Seed weight per plant 1-1,Seed weight 36-13	3	Seed oil 38-1,Seed oil 42-3,Seed oil 42-4	hypothetical protein PHAVU_011G083800g	C2
	Glyma.06G106000	UP	K03650|1|0.0|1071|gmx:100818096|tRNA modification GTPase [EC:3.6.-.-]	GO:0005622//intracellular	GO:0003924//GTPase activity;GO:0005525//GTP binding	GO:0006184//GTP catabolic process;GO:0006400//tRNA modification	na	4	weight per plant 6-1,cqSeed weight-008,cqSeed weight-011,Seed weight 33-1	1	cqSeed oil-016	probable tRNA modification GTPase MnmE-like	C1
	Glyma.06G228900	UP	K01115|1|7e-09|60.8|vcn:VOLCADRAFT_99471|phospholipase D [EC:3.1.4.4]	-	-	GO:0043087//regulation of GTPase activity;GO:0043087//regulation of GTPase activity	darkgreen	9	Seed weight 15-1,Seed weight 34-16,Seed weight 16-1,Seed weight 19-1,Seed weight 31-1,Seed weight 40-3,Seed weight 34-2,Seed weight 35-2,Seed weight 49-6	5	Seed oil 23-1,Seed oil 31-2,Seed oil 33-1,Seed oil 38-2,Seed oil plus protein 1-2	rab3 GTPase-activating protein non-catalytic subunit-like	C1
	Glyma.07G255400	UP	K00924|1|0.0|634|ath:AT2G01450|[EC:2.7.1.-];K14512|2|1e-97|355|pop:POPTR_718188|mitogen-activated protein kinase 6 [EC:2.7.11.24];K04371|5|3e-96|351|ppp:PHYPADRAFT_217865|extracellular signal-regulated kinase 1/2 [EC:2.7.11.24]	GO:0005773//vacuole;GO:0005886//plasma membrane;GO:0005773//vacuole;GO:0005886//plasma membrane;GO:0005773//vacuole;GO:0005886//plasma membrane;GO:0005773//vacuole;GO:0005886//plasma membrane;GO:0005773//vacuole;GO:0005886//plasma membrane;GO:0005773//vacuole;GO:0005886//plasma membrane	GO:0004707//MAP kinase activity;GO:0005524//ATP binding;GO:0004707//MAP kinase activity;GO:0005524//ATP binding;GO:0004707//MAP kinase activity;GO:0005524//ATP binding;GO:0004707//MAP kinase activity;GO:0005524//ATP binding;GO:0004707//MAP kinase activity;GO:0005524//ATP binding;GO:0004707//MAP kinase activity;GO:0005524//ATP binding	GO:0006468//protein phosphorylation;GO:0000165//MAPK cascade;GO:0006468//protein phosphorylation;GO:0000165//MAPK cascade;GO:0006468//protein phosphorylation;GO:0000165//MAPK cascade;GO:0006468//protein phosphorylation;GO:0000165//MAPK cascade;GO:0006468//protein phosphorylation;GO:0000165//MAPK cascade;GO:0006468//protein phosphorylation;GO:0000165//MAPK cascade	darkmagenta	1	Seed weight 13-11	1	Seed oil 34-5	mitogen-activated protein kinase 16-like isoform X2	C6
	Glyma.07G259000	UP	-	-	GO:0016787//hydrolase activity	GO:0006629//lipid metabolic process	darkslateblue	1	Seed weight 13-11	1	Seed oil 34-5	uncharacterized protein LOC100788345	C1
	Glyma.08G274300	UP	-	-	-	-	darkslateblue	6	Seed weight 49-1,Seed weight 34-13,Seed weight 34-1,Seed weight 36-1,Seed weight 37-8,Seed weight 10-2	1	Seed oil plus protein 1-1	uncharacterized protein LOC100791197 isoform X3	C2
	Glyma.08G333800	UP	K02213|1|0.0|910|gmx:100791200|cell division control protein 6	-	-	-	darkslateblue	4	Seed weight 49-1,Seed weight 34-13,Seed weight 34-1,Seed weight 36-1	1	Seed oil plus protein 1-1	cell division control protein 6 homolog	C2
	Glyma.08G333900	UP	K05768|1|0.0|862|vvi:100254775|gelsolin	-	-	-	darkmagenta	4	Seed weight 49-1,Seed weight 34-13,Seed weight 34-1,Seed weight 36-1	1	Seed oil plus protein 1-1	villin-1-like	C1
	Glyma.09G031100	UP	K12823|1|0.0|724|vvi:100264477|ATP-dependent RNA helicase DDX5/DBP2 [EC:3.6.4.13]	-	-	-	na	1	Seed weight 35-6	2	Seed oil 1-2,Seed oil 43-21	DEAD-box ATP-dependent RNA helicase 40-like isoform X1	C1
	Glyma.09G031200	UP	-	-	-	-	darkslateblue	1	Seed weight 35-6	2	Seed oil 1-2,Seed oil 43-21	uncharacterized protein LOC100784464 isoform X1	C1
	Glyma.09G069500	UP	-	-	-	-	darkslateblue	2	Seed weight 35-6,Seed weight 34-6	1	Seed oil 43-22	uncharacterized protein LOC100795426 isoform X1	C1
	Glyma.09G070600	UP	K10902|1|0.0|961|rcu:RCOM_0017330|ATP-dependent DNA helicase Q5 [EC:3.6.4.12]	-	GO:0004386//helicase activity;GO:1901363;GO:0097159//organic cyclic compound binding	-	darkslateblue	2	Seed weight 35-6,Seed weight 34-6	1	Seed oil 43-22	ATP-dependent DNA helicase Q-like 3-like isoform X1	C1
	Glyma.09G083800	UP	-	-	-	-	darkmagenta	2	Seed weight 34-6,Seed weight 36-6	3	Seed oil 43-22,Seed oil 36-7,Seed oil 39-13	vacuolar protein sorting-associated protein 54-like	C1
	Glyma.09G084100	UP	K01115|1|5e-16|84.3|vcn:VOLCADRAFT_99471|phospholipase D [EC:3.1.4.4]	-	-	-	darkslateblue	2	Seed weight 34-6,Seed weight 36-6	3	Seed oil 43-22,Seed oil 36-7,Seed oil 39-13	vacuolar protein sorting-associated protein 54-like	C1
	Glyma.09G084300	UP	-	-	-	-	antiquewhite2	2	Seed weight 34-6,Seed weight 36-6	3	Seed oil 43-22,Seed oil 36-7,Seed oil 39-13	uncharacterized protein LOC100783981 isoform X2	C2
	Glyma.10G217000	UP	K13412|1|0.0|551|rcu:RCOM_0685930|calcium-dependent protein kinase [EC:2.7.11.1]	-	GO:0004683//calmodulin-dependent protein kinase activity;GO:0005509//calcium ion binding;GO:0005524//ATP binding;GO:0005509//calcium ion binding;GO:0005524//ATP binding;GO:0004674//protein serine/threonine kinase activity;GO:0004683//calmodulin-dependent protein kinase activity;GO:0005509//calcium ion binding;GO:0005524//ATP binding	GO:0006468//protein phosphorylation;GO:0006468//protein phosphorylation;GO:0006468//protein phosphorylation	darkslateblue	1	Seed weight 34-8	1	Seed oil 43-33	calcium-dependent protein kinase 4-like	C6
	Glyma.10G227200	UP	K13172|1|9e-11|67.0|ppp:PHYPADRAFT_92690|serine/arginine repetitive matrix protein 2;K04728|2|3e-07|55.5|mtr:MTR_3g077860|ataxia telangiectasia mutated family protein [EC:2.7.11.1]	-	-	-	na	1	Seed weight 34-8	1	Seed oil 43-33	uncharacterized protein LOC100817132 isoform X1	C1
	Glyma.10G227900	UP	K03155|1|0.0|2062|gmx:100796385|timeless	-	-	-	greenyellow	1	Seed weight 34-8	1	Seed oil 43-33	protein timeless homolog	C2
	Glyma.13G090100	UP	-	-	-	-	darkslateblue	1	seed weight 50-14	2	mqSeed Oil-015,Seed oil 36-4	uncharacterized protein LOC100791326	C11
	Glyma.13G221800	UP	K06167|1|5e-109|393|ath:AT4G03610|PhnP protein	GO:0005634//nucleus	GO:0016787//hydrolase activity	-	darkseagreen3	3	seed weight 45-6,seed weight 44-2,seed weight 49-12	1	Seed oil 37-8	putative hydrolase C777.06c isoform X3	C1
	Glyma.13G223700	DOWN	-	-	-	-	lightsteelblue1	3	seed weight 45-6,seed weight 44-2,seed weight 49-12	1	Seed oil 37-8	uncharacterized protein LOC100305847	C8
	Glyma.13G224300	UP	K14502|1|8e-100|363|rcu:RCOM_1250130|protein brassinosteroid insensitive 2 [EC:2.7.11.1]	-	GO:0050321//tau-protein kinase activity;GO:0005524//ATP binding;GO:0004674//protein serine/threonine kinase activity;GO:0050321//tau-protein kinase activity;GO:0005524//ATP binding;GO:0004674//protein serine/threonine kinase activity;GO:0050321//tau-protein kinase activity;GO:0005524//ATP binding;GO:0004674//protein serine/threonine kinase activity;GO:0050321//tau-protein kinase activity;GO:00055…	GO:0006468//protein phosphorylation;GO:0006468//protein phosphorylation;GO:0006468//protein phosphorylation;GO:0006468//protein phosphorylation;GO:0006468//protein phosphorylation;GO:0006468//protein phosphorylation;GO:0006468//protein phosphorylation;GO:0006468//protein phosphorylation;GO:0006468//protein phosphorylation;GO:0006468//protein phosphorylation;GO:0006468//protein phosphorylation;GO:…	darkslateblue	3	seed weight 45-6,seed weight 44-2,seed weight 49-12	1	Seed oil 37-8	shaggy-related protein kinase eta-like	C6
	Glyma.13G224500	UP	K08286|1|1e-76|286|aly:ARALYDRAFT_491919|protein-serine/threonine kinase [EC:2.7.11.-];K13420|3|1e-72|273|vvi:100253808|LRR receptor-like serine/threonine-protein kinase FLS2 [EC:2.7.11.1]	-	-	-	greenyellow	3	seed weight 45-6,seed weight 44-2,seed weight 49-12	1	Seed oil 37-8	receptor-like kinase isoform X2	C1
	Glyma.15G139800	UP	K14709|1|1e-69|262|vcn:VOLCADRAFT_104214|solute carrier family 39 (zinc transporter), member 1/2/3	-	-	-	na	3	Seed weight 29-2,Seed weight 2-3,Seed weight 34-12	2	Seed oil 27-2,Seed oil 39-8	glycine-rich cell wall structural protein-like	C11
	Glyma.15G140800	UP	K14405|1|0.0|1771|gmx:100816009|pre-mRNA 3'-end-processing factor FIP1	-	-	-	na	3	Seed weight 29-2,Seed weight 2-3,Seed weight 34-12	2	Seed oil 27-2,Seed oil 39-8	uncharacterized protein LOC100816009 isoform X3	C1
	Glyma.15G201200	UP	K00863|1|2e-162|571|gmx:100801639|dihydroxyacetone kinase [EC:2.7.1.29]	GO:0005737//cytoplasm	GO:0005524//ATP binding;GO:0004371//glycerone kinase activity	GO:0006071//glycerol metabolic process;GO:0009610//response to symbiotic fungus;GO:0019375//galactolipid biosynthetic process;GO:0042631//cellular response to water deprivation;GO:0016036//cellular response to phosphate starvation	darkslateblue	7	Seed weight 2-3,Seed weight 34-12,Seed weight 6-1,Seed weight 32-2,Seed weight 50-6,Seed weight 50-8,Seed weight 36-12	1	Seed oil 39-8	pentatricopeptide repeat-containing protein At1g12300, mitochondrial-like	C1
	Glyma.16G046000	UP	K03655|1|1e-54|214|ath:AT2G01440|ATP-dependent DNA helicase RecG [EC:3.6.4.12]	GO:0005634//nucleus	GO:0003684//damaged DNA binding;GO:0008026//ATP-dependent helicase activity;GO:0005524//ATP binding	GO:0006783//heme biosynthetic process;GO:0006281//DNA repair	darkslateblue	2	Seed weight 2-6,Seed weight 4-4	2	Seed oil 20-3,Seed oil 34-4	uncharacterized protein LOC100791900 isoform X1	C2
	Glyma.16G047100	UP	K04733|1|2e-51|201|aly:ARALYDRAFT_916421|interleukin-1 receptor-associated kinase 4 [EC:2.7.11.1];K13430|3|3e-49|194|sbi:SORBI_04g020990|serine/threonine-protein kinase PBS1 [EC:2.7.11.1]	-	GO:0005524//ATP binding;GO:0004674//protein serine/threonine kinase activity;GO:0005524//ATP binding;GO:0004674//protein serine/threonine kinase activity;GO:0005524//ATP binding;GO:0004674//protein serine/threonine kinase activity;GO:0005524//ATP binding;GO:0004674//protein serine/threonine kinase activity;GO:0005524//ATP binding;GO:0004674//protein serine/threonine kinase activity	GO:0006468//protein phosphorylation;GO:0006468//protein phosphorylation;GO:0006468//protein phosphorylation;GO:0006468//protein phosphorylation;GO:0006468//protein phosphorylation	darkslateblue	2	Seed weight 2-6,Seed weight 4-4	2	Seed oil 20-3,Seed oil 34-4	protein kinase family protein	C2
	Glyma.16G047800	UP	K11420|1|3e-56|219|bdi:100843697|euchromatic histone-lysine N-methyltransferase [EC:2.1.1.43];K10638|2|1e-17|90.9|sbi:SORBI_09g000320|E3 ubiquitin-protein ligase UHRF1 [EC:6.3.2.19]	-	-	-	darkslateblue	2	Seed weight 2-6,Seed weight 4-4	2	Seed oil 20-3,Seed oil 34-4	histone-lysine N-methyltransferase, H3 lysine-9 specific SUVH4-like isoform X1	C1
	Glyma.17G090200	UP	K11982|1|2e-12|72.8|sbi:SORBI_03g011120|E3 ubiquitin-protein ligase RNF115/126 [EC:6.3.2.19]	-	GO:0008270//zinc ion binding;GO:0008270//zinc ion binding	-	darkslateblue	5	Seed weight 47-2,Seed weight 30-7,Seed weight 50-1,Seed weight 50-11,Seed weight 18-2	1	Seed oil 37-1	E3 ubiquitin-protein ligase SIS3-like isoform X1	C2
	Glyma.17G120100	UP	K05681|1|5e-38|159|cme:CMS467C|ATP-binding cassette, subfamily G (WHITE), member 2;K12843|3|7e-36|151|vvi:100248403|U4/U6 small nuclear ribonucleoprotein PRP3	GO:0016020//membrane	GO:0005524//ATP binding	GO:0006200//ATP catabolic process	darkslateblue	5	Seed weight 47-2,Seed weight 18-2,Seed weight 42-2,Seed weight 13-5,Seed weight 49-10	1	Seed oil 23-3	ABC transporter G family member 32-like isoform 1	C1
	Glyma.17G120900	UP	K11407|1|0.0|851|gmx:100804724|histone deacetylase 6/10 [EC:3.5.1.98]	-	-	-	darkslateblue	3	Seed weight 47-2,Seed weight 13-5,Seed weight 49-10	1	Seed oil 43-12	histone deacetylase 15-like isoform X1	C2
	Glyma.17G121100	UP	-	-	-	-	darkslateblue	3	Seed weight 47-2,Seed weight 13-5,Seed weight 49-10	1	Seed oil 43-12	protein DENND6A-like isoform X1	C2
	Glyma.17G121600	UP	K03128|1|0.0|2749|gmx:100792795|transcription initiation factor TFIID subunit 2	-	-	-	brown2	3	Seed weight 47-2,Seed weight 13-5,Seed weight 49-10	1	Seed oil 43-12	transcription initiation factor TFIID subunit 2-like isoformX1	C1
	Glyma.17G122000	DOWN	K03006|1|7e-06|49.7|osa:4337831|DNA-directed RNA polymerase II subunit RPB1 [EC:2.7.7.6]	GO:0012511//monolayer-surrounded lipid storage body;GO:0016021//integral to membrane	-	-	darkslateblue	3	Seed weight 47-2,Seed weight 13-5,Seed weight 49-10	1	Seed oil 43-12	oleosin 1-like	C8
	Glyma.17G124000	UP	-	-	-	-	darkslateblue	3	Seed weight 47-2,Seed weight 13-5,Seed weight 49-10	1	Seed oil 43-12	hypothetical protein PHAVU_003G179900g	C2
	Glyma.17G125500	UP	K08287|1|4e-172|603|aly:ARALYDRAFT_914113|dual-specificity kinase [EC:2.7.12.1]	-	GO:0004712//protein serine/threonine/tyrosine kinase activity;GO:0005524//ATP binding;GO:0004674//protein serine/threonine kinase activity;GO:0004712//protein serine/threonine/tyrosine kinase activity;GO:0005524//ATP binding;GO:0004674//protein serine/threonine kinase activity;GO:0004712//protein serine/threonine/tyrosine kinase activity;GO:0005524//ATP binding;GO:0004674//protein serine/threonin…	GO:0006468//protein phosphorylation;GO:0006468//protein phosphorylation;GO:0006468//protein phosphorylation;GO:0006468//protein phosphorylation;GO:0006468//protein phosphorylation;GO:0006468//protein phosphorylation	darkslateblue	3	Seed weight 47-2,Seed weight 13-5,Seed weight 49-10	1	Seed oil 43-12	uncharacterized protein LOC100804452	C1
	Glyma.17G131200	UP	K14494|1|5e-63|241|ppp:PHYPADRAFT_235432|DELLA protein	-	-	GO:0006351//transcription, DNA-dependent;GO:0006351//transcription, DNA-dependent	darkseagreen3	3	Seed weight 47-2,Seed weight 13-5,Seed weight 49-10	1	Seed oil 43-12	scarecrow-like protein 28-like isoform X1	C2
	Glyma.17G135000	UP	K13417|1|6e-63|241|ath:AT2G13790|somatic embryogenesis receptor kinase 4 [EC:2.7.10.1 2.7.11.1];K13418|2|4e-62|238|pop:POPTR_913861|somatic embryogenesis receptor kinase 1 [EC:2.7.10.1 2.7.11.1];K13416|5|5e-60|231|rcu:RCOM_1534760|brassinosteroid insensitive 1-associated receptor kinase 1 [EC:2.7.10.1 2.7.11.1]	GO:0016021//integral to membrane	GO:0004672//protein kinase activity;GO:0005524//ATP binding	GO:0006468//protein phosphorylation	na	3	Seed weight 47-2,Seed weight 13-5,Seed weight 49-10	1	Seed oil 43-12	probable leucine-rich repeat receptor-like protein kinase At5g63930-like	C2
	Glyma.17G135400	UP	-	-	-	GO:0044260;GO:0090304;GO:0044260;GO:0090304;GO:0044260;GO:0090304	darkslateblue	3	Seed weight 47-2,Seed weight 13-5,Seed weight 49-10	1	Seed oil 43-12	uncharacterized protein LOC100784683 isoform X2	C1
	Glyma.17G169400	UP	K10395|1|0.0|1498|vvi:100255840|kinesin family member 4/7/21/27	GO:0005875//microtubule associated complex;GO:0005874//microtubule	GO:0005524//ATP binding;GO:0003777//microtubule motor activity	GO:0007018//microtubule-based movement	darkslateblue	2	Seed weight 47-2,Seed weight 49-10	4	Seed oil 5-4,Seed oil 5-6,Seed oil 24-22,mqSeed Oil-011	chromosome-associated kinesin KIF4-like isoform X1	C1
	Glyma.19G175600	UP	K15728|1|0.0|1602|gmx:100780784|phosphatidate phosphatase LPIN [EC:3.1.3.4]	-	-	-	darkslateblue	4	Seed weight 17-1,Seed weight 7-7,Seed weight per plant 5-2, Seed weight 43-4	3	Seed oil 43-26, Seed oil 23-4, Seed oil 43-2	phosphatidate phosphatase LPIN3-like	C1
	Glyma.19G177700	UP	K15336|1|1e-22|107|vvi:100259391|tRNA (cytosine38-C5)-methyltransferase [EC:2.1.1.204];K15271|5|7e-14|77.8|rcu:RCOM_1095670|ATP-dependent DNA helicase HFM1/MER3 [EC:3.6.4.12]	-	-	-	darkmagenta	4	Seed weight 17-1,Seed weight 7-7,Seed weight per plant 5-2,Seed weight 43-4	3	Seed oil 43-26,Seed oil 23-4,Seed oil 43-28	pentatricopeptide repeat-containing protein At5g02830, chloroplastic-like	C1
	Glyma.19G179000	UP	-	-	-	-	darkslateblue	4	Seed weight 17-1,Seed weight 7-7,Seed weight per plant 5-2,Seed weight 43-4	3	Seed oil 43-26,Seed oil 23-4,Seed oil 43-28	protein IQ-DOMAIN 1-like isoform X1	C1
	Glyma.19G183100	UP	K03086|1|1e-61|236|ota:Ot06g01190|RNA polymerase primary sigma factor;K03093|3|1e-43|176|gmx:100802522|RNA polymerase sigma factor	-	GO:0003700//sequence-specific DNA binding transcription factor activity;GO:0003677//DNA binding;GO:0016987//sigma factor activity	GO:0006352//DNA-dependent transcription, initiation;GO:0006355//regulation of transcription, DNA-dependent;GO:0006351//transcription, DNA-dependent;GO:0006351//transcription, DNA-dependent;GO:0006351//transcription, DNA-dependent	antiquewhite2	4	Seed weight 17-1,Seed weight 7-7,Seed weight per plant 5-2,Seed weight 43-4	3	Seed oil 43-26,Seed oil 23-4,Seed oil 43-28	RNA polymerase sigma factor sigF, chloroplastic-like	C2
	Glyma.19G186900	UP	-	-	-	-	darkslateblue	4	Seed weight 17-1,Seed weight 7-7,Seed weight per plant 5-2,Seed weight 43-4	3	Seed oil 43-26,Seed oil 23-4,Seed oil 43-28	maestro heat-like repeat-containing protein family member 1-like isoform X1	C1
	Glyma.20G051200	UP	-	GO:0005815//microtubule organizing center;GO:0000922//spindle pole	-	GO:0000226//microtubule cytoskeleton organization	darkslateblue	4	Seed weight 34-5,Seed weight 35-5,cqSeed weight-003,Seed weight 8-1	4	Seed oil 43-17,Seed oil 11-1,Seed oil 12-1,Seed oil 32-3	gamma-tubulin complex component 2-like isoform X1	C1
	Glyma.20G053400	UP	-	-	-	-	na	4	Seed weight 34-5,Seed weight 35-5,cqSeed weight-003,Seed weight 8-1	4	Seed oil 43-17,Seed oil 11-1,Seed oil 12-1,Seed oil 32-3	UPF0481 protein At3g47200-like isoform X1	C2
50 DEGs in domestication sweep and seed weight QTL	Glyma.04G169600	UP	-	-	-	GO:0009739//response to gibberellin stimulus	darkslateblue	3		0		gibberellin-regulated protein 4	C2
	Glyma.04G186000	DOWN	K13525|1|0.0|1617|gmx:100798680|transitional endoplasmic reticulum ATPase	GO:0005618//cell wall	GO:0017111//nucleoside-triphosphatase activity	GO:0051301//cell division	greenyellow	1		0		cell division cycle protein 48 homolog	C8
	Glyma.04G186800	UP	K15078|1|9e-21|100|vvi:100250139|structure-specific endonuclease subunit SLX1 [EC:3.6.1.-];K03798|5|3e-20|98.6|rcu:RCOM_0340700|cell division protease FtsH [EC:3.4.24.-]	-	-	-	na	1		0		putative pentatricopeptide repeat-containing protein At1g64310-like isoform X1	C1
	Glyma.05G052900	UP	K15033|1|9e-91|332|gmx:100789553|peptidyl-tRNA hydrolase ICT1 [EC:3.1.1.29]	-	GO:0003747//translation release factor activity	GO:0006415//translational termination	darkslateblue	3		0		peptidyl-tRNA hydrolase ICT1, mitochondrial-like isoform X1	C1
	Glyma.05G055600	UP	K09553|1|0.0|1131|gmx:100780296|stress-induced-phosphoprotein 1	-	-	GO:0009408//response to heat	darkmagenta	3		0		heat shock protein STI-like	C1
	Glyma.05G056800	UP	-	-	-	-	darkslateblue	3		0		oxysterol-binding protein-related protein 2A-like isoform X1	C2
	Glyma.05G060200	UP	-	-	-	-	darkmagenta	3		0		uncharacterized protein At1g04910-like	C1
	Glyma.05G060400	UP	-	-	-	-	darkslateblue	3		0		uncharacterized protein LOC100818616	C2
	Glyma.05G060900	UP	K15336|1|5e-62|201|vvi:100259391|tRNA (cytosine38-C5)-methyltransferase [EC:2.1.1.204]	-	-	-	darkmagenta	3		0		pentatricopeptide repeat-containing protein At2g26790, mitochondrial-like	C1
	Glyma.05G080300	UP	-	-	GO:0008270//zinc ion binding	-	na	5		0		uncharacterized protein LOC100791390 isoform 1	C2
	Glyma.06G056500	UP	K10357|1|0.0|1129|aly:ARALYDRAFT_887631|myosin V;K03165|3|0.0|1093|ota:Ot06g03550|DNA topoisomerase III [EC:5.99.1.2];K11548|4|8e-06|52.4|gmx:100815227|kinetochore protein Nuf2	-	-	-	darkslateblue	1		0		myosin-15-like isoform X1	C2
	Glyma.06G115000	UP	K01698|1|0.0|728|gmx:548095|porphobilinogen synthase [EC:4.2.1.24]	GO:0009507//chloroplast	GO:0046872//metal ion binding	GO:0006782//protoporphyrinogen IX biosynthetic process	darkmagenta	2		0		delta-aminolevulinic acid dehydratase, chloroplastic	C1
	Glyma.06G116900	UP	K03070|1|0.0|1518|gmx:100793437|preprotein translocase subunit SecA	-	-	-	darkmagenta	2		0		protein translocase subunit SECA2, chloroplastic-like isoform X3	C1
	Glyma.06G122500	UP	K15172|1|0.0|1874|gmx:100801380|transcription elongation factor SPT5	GO:0005840//ribosome	GO:0003735//structural constituent of ribosome	GO:0006412//translation	darkmagenta	2		0		putative transcription elongation factor SPT5 homolog 1-like isoform X1	C1
	Glyma.06G168600	UP	-	-	-	-	darkslateblue	1		0		squamosa promoter-binding-like protein 13B-like isoform X1	C1
	Glyma.06G169000	UP	-	-	-	-	darkslateblue	1		0		hypothetical protein PHAVU_009G1653000g, partial	C1
	Glyma.06G170000	UP	-	-	-	-	darkslateblue	1		0		uncharacterized LOC100799252	C1
	Glyma.07G233100	UP	-	-	GO:0005543//phospholipid binding	-	darkmagenta	1		0		uncharacterized protein LOC100782481	C1
	Glyma.07G233500	UP	K11323|1|6e-11|68.9|vcn:VOLCADRAFT_121342|histone arginine demethylase JMJD6 [EC:1.14.11.-]	-	-	-	darkslateblue	1		0		uncharacterized protein LOC100783023	C1
	Glyma.07G234200	UP	-	-	-	-	plum3	1		0		squamosa promoter-binding-like protein 1-like isoform X1	C7
	Glyma.07G234500	UP	K04733|1|8e-81|300|smo:SELMODRAFT_159261|interleukin-1 receptor-associated kinase 4 [EC:2.7.11.1];K13430|4|8e-71|267|aly:ARALYDRAFT_909268|serine/threonine-protein kinase PBS1 [EC:2.7.11.1]	GO:0005886//plasma membrane	GO:0005524//ATP binding	GO:0006468//protein phosphorylation	darkslateblue	1		0		probable receptor-like protein kinase At5g18500-like	C7
	Glyma.08G003100	UP	K02433|1|1e-48|192|ppp:PHYPADRAFT_220555|aspartyl-tRNA(Asn)/glutamyl-tRNA (Gln) amidotransferase subunit A [EC:6.3.5.6 6.3.5.7]	-	GO:0016884//carbon-nitrogen ligase activity, with glutamine as amido-N-donor	-	darkgreen	1		0		fatty acid amide hydrolase-like isoform X1	C6
	Glyma.08G004300	UP	-	-	-	-	antiquewhite2	1		0		uncharacterized protein LOC100804075 isoform X1	C1
	Glyma.08G005800	UP	K10862|1|5e-09|62.8|ath:AT5G15170|tyrosyl-DNA phosphodiesterase 1 [EC:3.1.4.-]	-	GO:0005488//binding	-	na	1		0		uncharacterized protein LOC100793651 isoform X1	C1
	Glyma.08G014900	UP	K13422|1|2e-27|123|pop:POPTR_676550|transcription factor MYC2	-	-	-	na	1		0		transcription factor GLABRA 3-like	C1
	Glyma.11G038800	UP	K14498|1|2e-157|553|gmx:100817713|serine/threonine-protein kinase SRK2 [EC:2.7.11.1]	-	GO:0005524//ATP binding	GO:0006468//protein phosphorylation	darkmagenta	1		0		protein kinase 2	C1
	Glyma.11G039900	UP	-	-	-	-	darkmagenta	1		0		uncharacterized protein LOC100780088	C1
	Glyma.13G090400	UP	-	-	-	-	greenyellow	1		0		uncharacterized protein LOC102667900 isoform X2	C6
	Glyma.13G265500	DOWN	-	-	-	-	darkmagenta	1		0		uncharacterized protein LOC100793795 precursor	C8
	Glyma.13G265700	UP	K13416|1|2e-61|177|vvi:100253855|brassinosteroid insensitive 1-associated receptor kinase 1 [EC:2.7.10.1 2.7.11.1];K13418|3|3e-60|170|pop:POPTR_913861|somatic embryogenesis receptor kinase 1 [EC:2.7.10.1 2.7.11.1]	-	GO:0004672//protein kinase activity	GO:0016310//phosphorylation	darkslateblue	1		0		probable leucine-rich repeat receptor-like serine/threonine-protein kinase At3g14840-like	C1
	Glyma.13G266300	UP	K08286|1|7e-88|324|aly:ARALYDRAFT_491919|protein-serine/threonine kinase [EC:2.7.11.-]	-	GO:0003676//nucleic acid binding	GO:0006468//protein phosphorylation	darkslateblue	1		0		probable LRR receptor-like serine/threonine-protein kinase At1g53430-like [Cicer arietinum]	C1
	Glyma.13G274500	UP	K08839|1|1e-73|276|olu:OSTLU_35807|serine/threonine kinase 25 [EC:2.7.11.22];K08282|2|3e-63|241|olu:OSTLU_2417|non-specific serine/threonine protein kinase [EC:2.7.11.1];K08835|3|8e-58|223|ppp:PHYPADRAFT_119152|oxidative-stress responsive protein 1 [EC:2.7.11.1];K13414|5|3e-44|178|aly:ARALYDRAFT_489755|mitogen-activated protein kinase kinase kinase 1, plant [EC:2.7.11.25]	-	-	-	darkslateblue	1		0		serine/threonine-protein kinase dst2-like isoform X1	C1
	Glyma.13G277700	UP	K03514|1|2e-132|471|rcu:RCOM_1522480|DNA polymerase sigma subunit [EC:2.7.7.7]	-	GO:0016779//nucleotidyltransferase activity	-	darkmagenta	1		0		hypothetical protein [Trifolium pratense]	C1
	Glyma.13G278200	UP	-	-	-	-	darkslateblue	1		0		FBD-associated F-box protein At5g60610-like isoform X1	C1
	Glyma.13G278600	UP	K05350|1|0.0|927|gmx:100814004|beta-glucosidase [EC:3.2.1.21];K01229|2|0.0|705|vvi:100267558|lactase-phlorizin hydrolase [EC:3.2.1.108 3.2.1.62]	-	-	-	orange	1		0		beta-glucosidase 18-like isoform X1	C7
	Glyma.13G278700	UP	K05350|1|0.0|1092|gmx:100814004|beta-glucosidase [EC:3.2.1.21];K01229|3|0.0|700|vvi:100267558|lactase-phlorizin hydrolase [EC:3.2.1.108 3.2.1.62]	-	-	-	darkslateblue	1		0		beta-glucosidase 18-like isoform X2	C2
	Glyma.13G278900	UP	K15203|1|5e-20|97.4|aly:ARALYDRAFT_478984|general transcription factor 3C polypeptide 6	-	-	-	darkslateblue	1		0		general transcription factor 3C polypeptide 6-like isoform X1	C2
	Glyma.13G320000	UP	K15505|1|0.0|1830|gmx:100794558|DNA repair protein RAD5 [EC:3.6.4.-]	-	GO:0005524//ATP binding	-	na	1		0		putative SWI/SNF-related matrix-associated actin-dependent regulator of chromatin subfamily A member 3-like 2-like	C1
	Glyma.13G320200	UP	K11824|1|0.0|2011|gmx:100798273|AP-2 complex subunit alpha	GO:0030131//clathrin adaptor complex	GO:0008565//protein transporter activity	GO:0016192//vesicle-mediated transport	darkmagenta	1		0		AP-2 complex subunit alpha-1-like isoform X1	C1
	Glyma.13G320800	UP	K16075|1|0.0|891|gmx:100808371|magnesium transporter	-	-	-	darkslateblue	1		0		magnesium transporter MRS2-11, chloroplastic-like	C2
	Glyma.13G321300	UP	K01931|1|2e-122|438|pop:POPTR_879783|protein neuralized [EC:6.3.2.19];K15688|3|1e-07|57.8|gmx:100800734|E3 ubiquitin-protein ligase MUL1 [EC:6.3.2.19]	-	-	-	darkmagenta	1		0		uncharacterized protein LOC100803851 isoform X1	C1
	Glyma.13G321400	UP	K14306|1|6e-10|65.5|aly:ARALYDRAFT_483630|nuclear pore complex protein Nup62;K11323|2|1e-09|64.7|vcn:VOLCADRAFT_121342|histone arginine demethylase JMJD6 [EC:1.14.11.-]	-	-	-	darkmagenta	1		0		uncharacterized protein LOC100804381	C1
	Glyma.13G321700	UP	K09646|1|0.0|926|gmx:100794318|serine carboxypeptidase 1 [EC:3.4.16.-]	-	-	-	darkslateblue	1		0		serine carboxypeptidase-like 51-like	C1
	Glyma.13G322000	UP	-	-	-	-	darkslateblue	1		0		uncharacterized protein LOC100795370 isoform X1	C1
	Glyma.18G048900	UP	K03654|1|0.0|1843|gmx:100797777|ATP-dependent DNA helicase RecQ [EC:3.6.4.12]	-	-	-	darkslateblue	1		0		ATP-dependent DNA helicase Q-like SIM-like	C2
	Glyma.18G061900	UP	-	-	-	-	na	2		0		U-box domain-containing protein 44-like	C1
	Glyma.18G062100	UP	-	-	-	-	firebrick4	2		0		uncharacterized protein LOC102660067	C3
	Glyma.18G062300	UP	K01115|1|5e-16|85.9|vcn:VOLCADRAFT_99471|phospholipase D [EC:3.1.4.4];K01051|5|4e-13|76.3|gmx:100776781|pectinesterase [EC:3.1.1.11]	-	-	-	darkslateblue	2		0		uncharacterized protein LOC100776148	C2
	Glyma.18G063500	UP	-	-	GO:0008270//zinc ion binding	-	coral2	3		0		uncharacterized protein LOC100808567 isoform X1	C6
	Glyma.18G063700	UP	-	-	-	-	greenyellow	3		0		hypothetical protein PHAVU_006G067400g	C11
24 DEGs in domestication sweep and oil QTL	Glyma.03G178200	UP	-	-	-	-	darkslateblue	0		1		protein IQ-DOMAIN 1-like isoform X1	C1
	Glyma.03G237200	UP	K02350|1|0.0|2130|vvi:100263126|DNA polymerase zeta subunit [EC:2.7.7.7]	-	-	-	na	0		1		DNA polymerase zeta catalytic subunit-like isoform X1	C1
	Glyma.03G237300	DOWN	K15718|1|0.0|1632|gmx:100815550|linoleate 9S-lipoxygenase [EC:1.13.11.58]	-	-	-	grey	0		1		probable linoleate 9S-lipoxygenase 5-like	C9
	Glyma.03G238700	DOWN	-	-	-	-	darkslateblue	0		1		uncharacterized protein LOC100306255 precursor	C8
	Glyma.03G241000	UP	K08145|1|4e-110|397|smo:SELMODRAFT_437958|MFS transporter, SP family, solute carrier family 2 (facilitated glucose transporter), member 8	GO:0016021//integral to membrane	GO:0022891//substrate-specific transmembrane transporter activity	GO:0055114//oxidation-reduction process	darkslateblue	0		1		sugar transporter ERD6-like 5-like	C1
	Glyma.06G020500	UP	K01115|1|0.0|1155|gmx:100795859|phospholipase D [EC:3.1.4.4]	GO:0016020//membrane	GO:0070290//NAPE-specific phospholipase D activity	GO:0016042//lipid catabolic process	darkslateblue	0		1		phospholipase D delta-like	C1
	Glyma.06G023500	UP	K10401|1|4e-33|142|ppp:PHYPADRAFT_113725|kinesin family member 18/19;K10398|2|6e-30|131|bdi:100829843|kinesin family member 11	-	-	-	darkslateblue	0		1		centromere-associated protein E-like isoform X2	C2
	Glyma.07G261900	UP	K14557|1|0.0|1308|gmx:100820428|U3 small nucleolar RNA-associated protein 6	GO:0005622//intracellular	-	GO:0006396//RNA processing	darkseagreen3	0		1		U3 small nucleolar RNA-associated protein 6 homolog	C2
	Glyma.07G263100	UP	K01869|1|0.0|1757|gmx:100781232|leucyl-tRNA synthetase [EC:6.1.1.4]	GO:0005737//cytoplasm	GO:0002161//aminoacyl-tRNA editing activity	GO:0006450//regulation of translational fidelity	darkslateblue	0		1		putative leucine--tRNA ligase, mitochondrial-like	C1
	Glyma.07G268200	UP	K11267|1|0.0|2912|gmx:100797685|sister chromatid cohesion protein PDS5	-	-	-	darkslateblue	0		1		sister chromatid cohesion protein PDS5 homolog B-B-like isoform X1	C1
	Glyma.07G268300	UP	K01784|1|6e-15|80.9|gmx:100809394|UDP-glucose 4-epimerase [EC:5.1.3.2]	-	-	-	darkslateblue	0		1		uncharacterized protein LOC100801323 isoform X4	C2
	Glyma.07G269000	UP	-	-	-	-	darkmagenta	0		1		C2 and GRAM domain-containing protein At1g03370-like isoform X1	C1
	Glyma.07G270700	UP	K13415|1|2e-80|299|sbi:SORBI_03g032990|protein brassinosteroid insensitive 1 [EC:2.7.10.1 2.7.11.1]	-	GO:0004674//protein serine/threonine kinase activity	GO:0006468//protein phosphorylation	coral2	0		1		probable leucine-rich repeat receptor-like protein kinase At5g49770-like isoform X1	C7
	Glyma.14G193300	UP	K05681|1|4e-59|229|cme:CMS467C|ATP-binding cassette, subfamily G (WHITE), member 2;K12843|3|2e-57|223|vvi:100248403|U4/U6 small nuclear ribonucleoprotein PRP3	GO:0016020//membrane	GO:0005524//ATP binding	GO:0006200//ATP catabolic process	brown2	0		5		ABC transporter G family member 31-like	C11
	Glyma.14G193900	UP	K03695|1|1e-11|71.2|bdi:100825913|ATP-dependent Clp protease ATP-binding subunit ClpB;K03696|5|9e-10|65.1|bdi:100825356|ATP-dependent Clp protease ATP-binding subunit ClpC	-	-	-	na	0		5		uncharacterized protein LOC100818456 isoform X2	C1
	Glyma.15G069200	UP	-	-	-	-	darkslateblue	0		3		uncharacterized protein LOC100778191 isoform X1	C1
	Glyma.15G069400	UP	K12862|1|9e-27|121|zma:100282926|pleiotropic regulator 1	-	-	-	darkslateblue	0		3		katanin p80 WD40 repeat-containing subunit B1 homolog isoform X1	C2
	Glyma.15G070100	UP	K15711|1|4e-92|338|ppp:PHYPADRAFT_211797|SWI/SNF-related matrix-associated actin-dependent regulator of chromatin subfamily A3 [EC:3.6.4.- 6.3.2.19];K15505|5|3e-90|332|aly:ARALYDRAFT_489124|DNA repair protein RAD5 [EC:3.6.4.-]	-	-	-	darkslateblue	0		3		uncharacterized ATP-dependent helicase C23E6.02-like isoform X1	C1
	Glyma.15G071600	UP	K12829|1|0.0|1135|gmx:100815606|splicing factor 3B subunit 2	GO:0005634//nucleus	-	-	darkmagenta	0		3		splicing factor 3B subunit 2-like	C1
	Glyma.15G072000	UP	-	-	-	-	na	0		3		RNA polymerase II C-terminal domain phosphatase-like 1-like isoform X3	C1
	Glyma.15G072300	UP	K14549|1|2e-15|83.2|mtr:MTR_1g089260|U3 small nucleolar RNA-associated protein 15	GO:0005634//nucleus	-	GO:0009631//cold acclimation	na	0		3		mediator of RNA polymerase II transcription subunit 16 [Medicago truncatula]	C1
	Glyma.15G076300	UP	-	-	-	-	darkslateblue	0		3		glyoxysomal processing protease, glyoxysomal-like isoform X1	C1
	Glyma.19G045200	UP	K01115|1|5e-07|54.7|vcn:VOLCADRAFT_99471|phospholipase D [EC:3.1.4.4];K01051|3|6e-06|51.2|gmx:100776781|pectinesterase [EC:3.1.1.11]	-	-	-	darkslateblue	0		2		uncharacterized protein LOC100805793 isoform X1	C1
	Glyma.19G045700	UP	K15601|1|5e-08|58.5|gmx:100797860|lysine-specific demethylase 3 [EC:1.14.11.-]	-	-	-	darkslateblue	0		2		uncharacterized protein LOC100780800 isoform X1	C2
21 DEGs in domestication sweep and DEGs	Glyma.08G001700	UP	K03495|1|0.0|863|gmx:100782337|tRNA uridine 5-carboxymethylaminomethyl modification enzyme	-	GO:0050660//flavin adenine dinucleotide binding	GO:0002098//tRNA wobble uridine modification	darkslateblue	0		0		protein MTO1 homolog, mitochondrial-like	C1
	Glyma.16G023300	UP	K01115|1|2e-10|68.2|vcn:VOLCADRAFT_99471|phospholipase D [EC:3.1.4.4]	-	-	-	na	0		0		uncharacterized protein LOC100789935 isoform X3	C1
	Glyma.06G030000	UP	-	-	-	-	darkslateblue	0		0		phosphatidylinositol/phosphatidylcholine transfer protein SFH8-like isoform X1	C3
	Glyma.15G026300	DOWN	K15718|1|0.0|1515|mtr:MTR_2g099570|linoleate 9S-lipoxygenase [EC:1.13.11.58]	GO:0005737//cytoplasm	GO:0005506//iron ion binding	GO:0031408//oxylipin biosynthetic process	brown2	0		0		lipoxygenase L-3	C8
	Glyma.15G000300	UP	K04498|1|0.0|2678|gmx:100809207|E1A/CREB-binding protein [EC:2.3.1.48]	-	GO:0046872//metal ion binding	GO:0044238//primary metabolic process	darkslateblue	0		0		histone acetyltransferase HAC1-like isoform X1	C1
	Glyma.07G273100	UP	K01528|1|8e-23|108|smo:SELMODRAFT_119205|dynamin GTPase [EC:3.6.5.5]	-	GO:0005543//phospholipid binding	GO:0006184//GTP catabolic process	darkmagenta	0		0		dynamin-2B-like isoform X1	C1
	Glyma.16G136400	UP	-	-	-	-	darkslateblue	0		0		anoctamin-like protein At1g73020-like isoform X2	C1
	Glyma.10G289000	UP	-	-	-	-	darkslateblue	0		0		uncharacterized protein LOC100813218 isoform X1	C1
	Glyma.15G058700	UP	K01528|1|0.0|1323|gmx:100795026|dynamin GTPase [EC:3.6.5.5]	-	GO:0003924//GTPase activity	GO:0006184//GTP catabolic process	darkslateblue	0		0		dynamin-related protein 3A-like isoform X1	C1
	Glyma.16G020900	UP	-	-	-	-	darkslateblue	0		0		-	C2
	Glyma.05G050800	UP	K08967|1|2e-10|65.1|gmx:100500592|1,2-dihydroxy-3-keto-5-methylthiopentene dioxygenase [EC:1.13.11.53 1.13.11.54]	-	-	-	darkslateblue	0		0		uncharacterized protein LOC100820420	C1
	Glyma.15G067500	UP	K15047|1|0.0|951|gmx:100803180|heterogeneous nuclear ribonucleoprotein U-like protein 1	-	-	-	darkmagenta	0		0		heterogeneous nuclear ribonucleoprotein U-like protein 1-like isoform X2	C1
	Glyma.06G029800	UP	K12402|1|0.0|716|gmx:100800985|AP-4 complex subunit mu-1	GO:0030131//clathrin adaptor complex	-	GO:0016192//vesicle-mediated transport	darkslateblue	0		0		AP-4 complex subunit mu-like	C1
	Glyma.06G030100	UP	K10572|1|0.0|913|gmx:100782468|inositol-pentakisphosphate 2-kinase [EC:2.7.1.158]	-	GO:0035299//inositol pentakisphosphate 2-kinase activity	GO:0016310//phosphorylation	darkslateblue	0		0		inositol-pentakisphosphate 2-kinase-like isoform X1	C2
	Glyma.15G026400	UP	K15718|1|0.0|1228|mtr:MTR_2g099570|linoleate 9S-lipoxygenase [EC:1.13.11.58]	GO:0005737//cytoplasm	GO:0005506//iron ion binding	GO:0031408//oxylipin biosynthetic process	darkslateblue	0		0		lipoxygease-like protein	C2
	Glyma.15G024800	UP	K13457|1|9e-26|118|rcu:RCOM_0742270|disease resistance protein RPM1	-	-	-	darkslateblue	0		0		TMV resistance protein N-like isoform X1	C2
	Glyma.06G026000	UP	-	-	GO:0003700//sequence-specific DNA binding transcription factor activity	GO:0006355//regulation of transcription, DNA-dependent	darkslateblue	0		0		probable transcription factor bZIP	C2
	Glyma.07G273000	UP	K09919|1|0.0|912|gmx:100808838|hypothetical protein	-	-	-	darkslateblue	0		0		uncharacterized protein LOC100808838	C2
	Glyma.15G058100	UP	K08592|1|4e-20|98.6|aly:ARALYDRAFT_493298|sentrin-specific protease 1 [EC:3.4.22.-]	-	GO:0008233//peptidase activity	GO:0044260	na	0		0		probable ubiquitin-like-specific protease 2B-like	C1
	Glyma.15G068100	UP	K12867|1|0.0|1847|gmx:100810456|pre-mRNA-splicing factor SYF1	GO:0005634//nucleus	-	GO:0006397//mRNA processing	darkmagenta	0		0		pre-mRNA-splicing factor SYF1-like	C1
	Glyma.19G130100	UP	K06669|1|5e-09|62.0|bdi:100829877|structural maintenance of chromosome 3 (chondroitin sulfate proteoglycan 6);K09291|2|3e-08|59.3|vvi:100251875|nucleoprotein TPR;K10400|3|2e-07|56.6|ota:Ot08g00860|kinesin family member 15;K06638|5|2e-07|56.2|olu:OSTLU_28954|mitotic spindle assembly checkpoint protein MAD1	-	-	-	darkslateblue	0		0		microtubule-associated protein 70-2-like	C2
