# Supplementary material for: Transcriptomic comparison reveals genetic variation potentially underlying seed developmental evolution of soybeans
Source: J Exp Bot. 2018 Aug 3;69(21):5089–104. doi: 10.1093/jxb/ery291 (PMC6184420; doi:10.1093/jxb/ery291)
Supplement: Supplementary Data S14 [file ery291_suppl_data_s14.xlsx]

## Sheet: Sheet1
Dataset S14 DEGs at G5 in domestication sweeps and QTL controlling seed weight.
Gene_id	cultivated /wild	KEGG	GO Component	GO Function	GO Process	Annotation	Cluster	Module	seed weight QTL	seed oil QTL
Glyma.13G321100	UP	K12742|1|1e-106|335|pop:POPTR_1111628|isoprene synthase [EC:4.2.3.27];K07385|3|7e-93|293|aly:ARALYDRAFT_664366|1,8-cineole synthase [EC:4.2.3.-];K12467|5|9e-93|294|ath:AT3G25810|myrcene/ocimene synthase [EC:4.2.3.15]	-	GO:0000287//magnesium ion binding;GO:0010333//terpene synthase activity;GO:0000287//magnesium ion binding;GO:0010333//terpene synthase activity	GO:0008152//metabolic process;GO:0008152//metabolic process	alpha-farnesene synthase-like	C9	darkslateblue	Seed weight 52-6	no
